# Supplementary material for: Repression of developmental transcription factor networks triggers aging-associated gene expression in human glial progenitor cells
Source: Nat Commun. 2024 May 8;15:3873. doi: 10.1038/s41467-024-48118-2 (PMC11079006; doi:10.1038/s41467-024-48118-2)
Supplement: Supplementary file 4 — Supplementary Data 1 [file 41467_2024_48118_MOESM4_ESM.xlsx]

## Sheet: DE Fetal CD140a vs A2B5
Ensembl_ID	Log2FC_CD140a_vs_A2B5	Adj_P_Val	External_Gene_Name	Gene_Biotype	Description
ENSG00000135218	7.29148	1.07707e-35	CD36	protein_coding	CD36 molecule [Source:HGNC Symbol;Acc:HGNC:1663]
ENSG00000211445	-4.32408	1.66452e-27	GPX3	protein_coding	glutathione peroxidase 3 [Source:HGNC Symbol;Acc:HGNC:4555]
ENSG00000090104	5.57966	2.16668e-27	RGS1	protein_coding	regulator of G protein signaling 1 [Source:HGNC Symbol;Acc:HGNC:9991]
ENSG00000123342	5.25928	4.44502e-25	MMP19	protein_coding	matrix metallopeptidase 19 [Source:HGNC Symbol;Acc:HGNC:7165]
ENSG00000165457	7.19212	2.17929e-24	FOLR2	protein_coding	folate receptor beta [Source:HGNC Symbol;Acc:HGNC:3793]
ENSG00000139970	-3.17205	8.47157e-24	RTN1	protein_coding	reticulon 1 [Source:HGNC Symbol;Acc:HGNC:10467]
ENSG00000137462	6.01868	1.64505e-23	TLR2	protein_coding	toll like receptor 2 [Source:HGNC Symbol;Acc:HGNC:11848]
ENSG00000107317	5.2185	1.78149e-23	PTGDS	protein_coding	prostaglandin D2 synthase [Source:HGNC Symbol;Acc:HGNC:9592]
ENSG00000140678	5.84623	3.2797e-23	ITGAX	protein_coding	integrin subunit alpha X [Source:HGNC Symbol;Acc:HGNC:6152]
ENSG00000109846	-3.07531	1.06787e-22	CRYAB	protein_coding	crystallin alpha B [Source:HGNC Symbol;Acc:HGNC:2389]
ENSG00000187098	4.33314	1.06787e-22	MITF	protein_coding	melanocyte inducing transcription factor [Source:HGNC Symbol;Acc:HGNC:7105]
ENSG00000101670	-3.58793	1.12581e-22	LIPG	protein_coding	lipase G, endothelial type [Source:HGNC Symbol;Acc:HGNC:6623]
ENSG00000149781	4.80666	6.6177e-21	FERMT3	protein_coding	fermitin family member 3 [Source:HGNC Symbol;Acc:HGNC:23151]
ENSG00000196754	-3.30084	1.26154e-20	S100A2	protein_coding	S100 calcium binding protein A2 [Source:HGNC Symbol;Acc:HGNC:10492]
ENSG00000125730	5.61287	1.22971e-19	C3	protein_coding	complement C3 [Source:HGNC Symbol;Acc:HGNC:1318]
ENSG00000172236	-5.97968	4.89024e-19	TPSAB1	protein_coding	tryptase alpha/beta 1 [Source:HGNC Symbol;Acc:HGNC:12019]
ENSG00000089041	3.91529	1.80358e-16	P2RX7	protein_coding	purinergic receptor P2X 7 [Source:HGNC Symbol;Acc:HGNC:8537]
ENSG00000073849	3.21622	5.00124e-16	ST6GAL1	protein_coding	ST6 beta-galactoside alpha-2,6-sialyltransferase 1 [Source:HGNC Symbol;Acc:HGNC:10860]
ENSG00000121797	5.66416	5.87307e-16	CCRL2	protein_coding	C-C motif chemokine receptor like 2 [Source:HGNC Symbol;Acc:HGNC:1612]
ENSG00000066294	6.7605	9.81279e-16	CD84	protein_coding	CD84 molecule [Source:HGNC Symbol;Acc:HGNC:1704]
ENSG00000163823	4.58397	1.38624e-15	CCR1	protein_coding	C-C motif chemokine receptor 1 [Source:HGNC Symbol;Acc:HGNC:1602]
ENSG00000155629	6.18696	2.85609e-15	PIK3AP1	protein_coding	phosphoinositide-3-kinase adaptor protein 1 [Source:HGNC Symbol;Acc:HGNC:30034]
ENSG00000125538	4.77647	2.93362e-15	IL1B	protein_coding	interleukin 1 beta [Source:HGNC Symbol;Acc:HGNC:5992]
ENSG00000168309	-2.98646	3.64178e-15	FAM107A	protein_coding	family with sequence similarity 107 member A [Source:HGNC Symbol;Acc:HGNC:30827]
ENSG00000197142	5.49038	6.77432e-15	ACSL5	protein_coding	acyl-CoA synthetase long chain family member 5 [Source:HGNC Symbol;Acc:HGNC:16526]
ENSG00000073737	4.54382	1.95661e-14	DHRS9	protein_coding	dehydrogenase/reductase 9 [Source:HGNC Symbol;Acc:HGNC:16888]
ENSG00000173372	7.35231	2.06568e-14	C1QA	protein_coding	complement C1q A chain [Source:HGNC Symbol;Acc:HGNC:1241]
ENSG00000171885	-3.30488	4.24012e-14	AQP4	protein_coding	aquaporin 4 [Source:HGNC Symbol;Acc:HGNC:637]
ENSG00000152137	-4.66827	4.27278e-14	HSPB8	protein_coding	heat shock protein family B (small) member 8 [Source:HGNC Symbol;Acc:HGNC:30171]
ENSG00000099985	7.53069	4.34996e-14	OSM	protein_coding	oncostatin M [Source:HGNC Symbol;Acc:HGNC:8506]
ENSG00000186818	5.07496	4.73518e-14	LILRB4	protein_coding	leukocyte immunoglobulin like receptor B4 [Source:HGNC Symbol;Acc:HGNC:6608]
ENSG00000108821	3.04606	5.20557e-14	COL1A1	protein_coding	collagen type I alpha 1 chain [Source:HGNC Symbol;Acc:HGNC:2197]
ENSG00000156711	4.43012	5.60773e-14	MAPK13	protein_coding	mitogen-activated protein kinase 13 [Source:HGNC Symbol;Acc:HGNC:6875]
ENSG00000038945	6.06802	6.5544e-14	MSR1	protein_coding	macrophage scavenger receptor 1 [Source:HGNC Symbol;Acc:HGNC:7376]
ENSG00000179796	-3.03227	7.22268e-14	LRRC3B	protein_coding	leucine rich repeat containing 3B [Source:HGNC Symbol;Acc:HGNC:28105]
ENSG00000164972	-3.73163	1.89905e-13	C9orf24	protein_coding	chromosome 9 open reading frame 24 [Source:HGNC Symbol;Acc:HGNC:19919]
ENSG00000104332	-2.68747	6.01941e-13	SFRP1	protein_coding	secreted frizzled related protein 1 [Source:HGNC Symbol;Acc:HGNC:10776]
ENSG00000134061	7.27399	6.78671e-13	CD180	protein_coding	CD180 molecule [Source:HGNC Symbol;Acc:HGNC:6726]
ENSG00000203812	-2.61805	1.29782e-12	HIST2H2AA3	protein_coding	histone cluster 2 H2A family member a3 [Source:HGNC Symbol;Acc:HGNC:4736]
ENSG00000204472	5.11742	1.43348e-12	AIF1	protein_coding	allograft inflammatory factor 1 [Source:HGNC Symbol;Acc:HGNC:352]
ENSG00000018625	-2.84106	1.94619e-12	ATP1A2	protein_coding	ATPase Na+/K+ transporting subunit alpha 2 [Source:HGNC Symbol;Acc:HGNC:800]
ENSG00000197253	-7.50938	2.37664e-12	TPSB2	protein_coding	tryptase beta 2 (gene/pseudogene) [Source:HGNC Symbol;Acc:HGNC:14120]
ENSG00000255046	-3.4709	3.68813e-12	AC069185.1	lincRNA	novel transcript
ENSG00000172578	5.30384	3.81615e-12	KLHL6	protein_coding	kelch like family member 6 [Source:HGNC Symbol;Acc:HGNC:18653]
ENSG00000189129	-3.63148	7.37262e-12	PLAC9	protein_coding	placenta specific 9 [Source:HGNC Symbol;Acc:HGNC:19255]
ENSG00000006747	5.40239	7.53178e-12	SCIN	protein_coding	scinderin [Source:HGNC Symbol;Acc:HGNC:21695]
ENSG00000109861	2.68625	8.81674e-12	CTSC	protein_coding	cathepsin C [Source:HGNC Symbol;Acc:HGNC:2528]
ENSG00000138964	4.87831	1.14487e-11	PARVG	protein_coding	parvin gamma [Source:HGNC Symbol;Acc:HGNC:14654]
ENSG00000278828	-4.01593	1.14487e-11	HIST1H3H	protein_coding	histone cluster 1 H3 family member h [Source:HGNC Symbol;Acc:HGNC:4775]
ENSG00000171522	3.38126	1.31342e-11	PTGER4	protein_coding	prostaglandin E receptor 4 [Source:HGNC Symbol;Acc:HGNC:9596]
ENSG00000007350	-4.06024	1.42754e-11	TKTL1	protein_coding	transketolase like 1 [Source:HGNC Symbol;Acc:HGNC:11835]
ENSG00000166501	2.8564	2.54442e-11	PRKCB	protein_coding	protein kinase C beta [Source:HGNC Symbol;Acc:HGNC:9395]
ENSG00000164199	-2.94272	3.5054e-11	ADGRV1	protein_coding	adhesion G protein-coupled receptor V1 [Source:HGNC Symbol;Acc:HGNC:17416]
ENSG00000152315	8.71233	3.68003e-11	KCNK13	protein_coding	potassium two pore domain channel subfamily K member 13 [Source:HGNC Symbol;Acc:HGNC:6275]
ENSG00000115468	-3.16758	3.9483e-11	EFHD1	protein_coding	EF-hand domain family member D1 [Source:HGNC Symbol;Acc:HGNC:29556]
ENSG00000234906	4.92909	4.1256e-11	APOC2	protein_coding	apolipoprotein C2 [Source:HGNC Symbol;Acc:HGNC:609]
ENSG00000157168	-2.24242	8.49332e-11	NRG1	protein_coding	neuregulin 1 [Source:HGNC Symbol;Acc:HGNC:7997]
ENSG00000140968	4.80932	1.13086e-10	IRF8	protein_coding	interferon regulatory factor 8 [Source:HGNC Symbol;Acc:HGNC:5358]
ENSG00000176907	-2.63299	1.15059e-10	TCIM	protein_coding	transcriptional and immune response regulator [Source:HGNC Symbol;Acc:HGNC:1357]
ENSG00000184678	-2.44554	1.28371e-10	HIST2H2BE	protein_coding	histone cluster 2 H2B family member e [Source:HGNC Symbol;Acc:HGNC:4760]
ENSG00000173083	7.92037	1.69784e-10	HPSE	protein_coding	heparanase [Source:HGNC Symbol;Acc:HGNC:5164]
ENSG00000128815	6.32322	2.06299e-10	WDFY4	protein_coding	WDFY family member 4 [Source:HGNC Symbol;Acc:HGNC:29323]
ENSG00000060982	2.14487	3.11474e-10	BCAT1	protein_coding	branched chain amino acid transaminase 1 [Source:HGNC Symbol;Acc:HGNC:976]
ENSG00000129009	4.53805	3.25835e-10	ISLR	protein_coding	immunoglobulin superfamily containing leucine rich repeat [Source:HGNC Symbol;Acc:HGNC:6133]
ENSG00000204347	-3.94564	3.60442e-10	BTBD17	protein_coding	BTB domain containing 17 [Source:HGNC Symbol;Acc:HGNC:33758]
ENSG00000110446	4.45509	4.86385e-10	SLC15A3	protein_coding	solute carrier family 15 member 3 [Source:HGNC Symbol;Acc:HGNC:18068]
ENSG00000277075	-3.07492	7.75915e-10	HIST1H2AE	protein_coding	histone cluster 1 H2A family member e [Source:HGNC Symbol;Acc:HGNC:4724]
ENSG00000137819	4.7176	1.0271e-09	PAQR5	protein_coding	progestin and adipoQ receptor family member 5 [Source:HGNC Symbol;Acc:HGNC:29645]
ENSG00000162992	-4.32029	1.11353e-09	NEUROD1	protein_coding	neuronal differentiation 1 [Source:HGNC Symbol;Acc:HGNC:7762]
ENSG00000279602	-4.09987	1.62128e-09	AC109326.1	TEC	TEC
ENSG00000158050	3.12636	1.87898e-09	DUSP2	protein_coding	dual specificity phosphatase 2 [Source:HGNC Symbol;Acc:HGNC:3068]
ENSG00000134802	2.47818	2.57056e-09	SLC43A3	protein_coding	solute carrier family 43 member 3 [Source:HGNC Symbol;Acc:HGNC:17466]
ENSG00000064042	-2.57581	3.92798e-09	LIMCH1	protein_coding	LIM and calponin homology domains 1 [Source:HGNC Symbol;Acc:HGNC:29191]
ENSG00000095383	4.97163	3.95785e-09	TBC1D2	protein_coding	TBC1 domain family member 2 [Source:HGNC Symbol;Acc:HGNC:18026]
ENSG00000101938	-2.31858	5.42663e-09	CHRDL1	protein_coding	chordin like 1 [Source:HGNC Symbol;Acc:HGNC:29861]
ENSG00000138061	4.01908	7.87691e-09	CYP1B1	protein_coding	cytochrome P450 family 1 subfamily B member 1 [Source:HGNC Symbol;Acc:HGNC:2597]
ENSG00000272196	-2.41298	1.14727e-08	HIST2H2AA4	protein_coding	histone cluster 2 H2A family member a4 [Source:HGNC Symbol;Acc:HGNC:29668]
ENSG00000162188	-2.18407	1.37107e-08	GNG3	protein_coding	G protein subunit gamma 3 [Source:HGNC Symbol;Acc:HGNC:4405]
ENSG00000152760	-3.9959	1.54447e-08	TCTEX1D1	protein_coding	Tctex1 domain containing 1 [Source:HGNC Symbol;Acc:HGNC:26882]
ENSG00000130775	4.81074	1.79933e-08	THEMIS2	protein_coding	thymocyte selection associated family member 2 [Source:HGNC Symbol;Acc:HGNC:16839]
ENSG00000167244	2.93706	1.79933e-08	IGF2	protein_coding	insulin like growth factor 2 [Source:HGNC Symbol;Acc:HGNC:5466]
ENSG00000197971	2.26652	1.79933e-08	MBP	protein_coding	myelin basic protein [Source:HGNC Symbol;Acc:HGNC:6925]
ENSG00000010610	4.5168	2.15758e-08	CD4	protein_coding	CD4 molecule [Source:HGNC Symbol;Acc:HGNC:1678]
ENSG00000134595	-3.90394	2.61701e-08	SOX3	protein_coding	SRY-box 3 [Source:HGNC Symbol;Acc:HGNC:11199]
ENSG00000180616	-2.50863	2.61701e-08	SSTR2	protein_coding	somatostatin receptor 2 [Source:HGNC Symbol;Acc:HGNC:11331]
ENSG00000114013	4.55029	3.00122e-08	CD86	protein_coding	CD86 molecule [Source:HGNC Symbol;Acc:HGNC:1705]
ENSG00000181634	5.02008	3.74567e-08	TNFSF15	protein_coding	TNF superfamily member 15 [Source:HGNC Symbol;Acc:HGNC:11931]
ENSG00000158517	6.8315	3.88015e-08	NCF1	protein_coding	neutrophil cytosolic factor 1 [Source:HGNC Symbol;Acc:HGNC:7660]
ENSG00000143162	3.04042	4.16109e-08	CREG1	protein_coding	cellular repressor of E1A stimulated genes 1 [Source:HGNC Symbol;Acc:HGNC:2351]
ENSG00000050165	-2.95586	5.05521e-08	DKK3	protein_coding	dickkopf WNT signaling pathway inhibitor 3 [Source:HGNC Symbol;Acc:HGNC:2893]
ENSG00000164935	8.79812	5.54719e-08	DCSTAMP	protein_coding	dendrocyte expressed seven transmembrane protein [Source:HGNC Symbol;Acc:HGNC:18549]
ENSG00000089127	4.77156	6.44486e-08	OAS1	protein_coding	2'-5'-oligoadenylate synthetase 1 [Source:HGNC Symbol;Acc:HGNC:8086]
ENSG00000124785	-4.9136	6.78971e-08	NRN1	protein_coding	neuritin 1 [Source:HGNC Symbol;Acc:HGNC:17972]
ENSG00000143318	-4.2638	7.58627e-08	CASQ1	protein_coding	calsequestrin 1 [Source:HGNC Symbol;Acc:HGNC:1512]
ENSG00000172243	8.60995	8.45853e-08	CLEC7A	protein_coding	C-type lectin domain containing 7A [Source:HGNC Symbol;Acc:HGNC:14558]
ENSG00000107099	4.3261	9.53876e-08	DOCK8	protein_coding	dedicator of cytokinesis 8 [Source:HGNC Symbol;Acc:HGNC:19191]
ENSG00000081237	4.07233	1.15008e-07	PTPRC	protein_coding	protein tyrosine phosphatase, receptor type C [Source:HGNC Symbol;Acc:HGNC:9666]
ENSG00000178789	6.13959	1.28337e-07	CD300LB	protein_coding	CD300 molecule like family member b [Source:HGNC Symbol;Acc:HGNC:30811]
ENSG00000163288	-2.98291	1.30512e-07	GABRB1	protein_coding	gamma-aminobutyric acid type A receptor beta1 subunit [Source:HGNC Symbol;Acc:HGNC:4081]
ENSG00000125740	-2.49866	1.66461e-07	FOSB	protein_coding	FosB proto-oncogene, AP-1 transcription factor subunit [Source:HGNC Symbol;Acc:HGNC:3797]
ENSG00000153266	-3.37225	1.67518e-07	FEZF2	protein_coding	FEZ family zinc finger 2 [Source:HGNC Symbol;Acc:HGNC:13506]
ENSG00000133640	-3.90519	1.68732e-07	LRRIQ1	protein_coding	leucine rich repeats and IQ motif containing 1 [Source:HGNC Symbol;Acc:HGNC:25708]
ENSG00000163508	-3.07404	1.70458e-07	EOMES	protein_coding	eomesodermin [Source:HGNC Symbol;Acc:HGNC:3372]
ENSG00000163694	2.66183	2.30292e-07	RBM47	protein_coding	RNA binding motif protein 47 [Source:HGNC Symbol;Acc:HGNC:30358]
ENSG00000266094	5.87009	2.30292e-07	RASSF5	protein_coding	Ras association domain family member 5 [Source:HGNC Symbol;Acc:HGNC:17609]
ENSG00000110092	1.88556	2.3422e-07	CCND1	protein_coding	cyclin D1 [Source:HGNC Symbol;Acc:HGNC:1582]
ENSG00000156510	-3.5908	2.3422e-07	HKDC1	protein_coding	hexokinase domain containing 1 [Source:HGNC Symbol;Acc:HGNC:23302]
ENSG00000197629	4.3577	2.50841e-07	MPEG1	protein_coding	macrophage expressed 1 [Source:HGNC Symbol;Acc:HGNC:29619]
ENSG00000136867	3.23056	2.51098e-07	SLC31A2	protein_coding	solute carrier family 31 member 2 [Source:HGNC Symbol;Acc:HGNC:11017]
ENSG00000120457	6.75909	2.6927e-07	KCNJ5	protein_coding	potassium voltage-gated channel subfamily J member 5 [Source:HGNC Symbol;Acc:HGNC:6266]
ENSG00000074706	2.93576	2.78062e-07	IPCEF1	protein_coding	interaction protein for cytohesin exchange factors 1 [Source:HGNC Symbol;Acc:HGNC:21204]
ENSG00000105246	5.03006	3.51808e-07	EBI3	protein_coding	Epstein-Barr virus induced 3 [Source:HGNC Symbol;Acc:HGNC:3129]
ENSG00000119147	-3.58245	3.51808e-07	C2orf40	protein_coding	chromosome 2 open reading frame 40 [Source:HGNC Symbol;Acc:HGNC:24642]
ENSG00000186517	3.0691	3.51808e-07	ARHGAP30	protein_coding	Rho GTPase activating protein 30 [Source:HGNC Symbol;Acc:HGNC:27414]
ENSG00000066468	-2.47001	4.32155e-07	FGFR2	protein_coding	fibroblast growth factor receptor 2 [Source:HGNC Symbol;Acc:HGNC:3689]
ENSG00000133019	2.27435	5.60352e-07	CHRM3	protein_coding	cholinergic receptor muscarinic 3 [Source:HGNC Symbol;Acc:HGNC:1952]
ENSG00000151655	3.73873	5.7632e-07	ITIH2	protein_coding	inter-alpha-trypsin inhibitor heavy chain 2 [Source:HGNC Symbol;Acc:HGNC:6167]
ENSG00000130592	5.18523	6.61556e-07	LSP1	protein_coding	lymphocyte specific protein 1 [Source:HGNC Symbol;Acc:HGNC:6707]
ENSG00000142871	-1.78168	6.92393e-07	CYR61	protein_coding	cysteine rich angiogenic inducer 61 [Source:HGNC Symbol;Acc:HGNC:2654]
ENSG00000188389	6.49972	7.53124e-07	PDCD1	protein_coding	programmed cell death 1 [Source:HGNC Symbol;Acc:HGNC:8760]
ENSG00000116774	2.99147	8.22041e-07	OLFML3	protein_coding	olfactomedin like 3 [Source:HGNC Symbol;Acc:HGNC:24956]
ENSG00000163359	3.41469	8.5703e-07	COL6A3	protein_coding	collagen type VI alpha 3 chain [Source:HGNC Symbol;Acc:HGNC:2213]
ENSG00000101134	-1.78764	8.59452e-07	DOK5	protein_coding	docking protein 5 [Source:HGNC Symbol;Acc:HGNC:16173]
ENSG00000140030	7.46689	8.67743e-07	GPR65	protein_coding	G protein-coupled receptor 65 [Source:HGNC Symbol;Acc:HGNC:4517]
ENSG00000148908	3.18892	9.71899e-07	RGS10	protein_coding	regulator of G protein signaling 10 [Source:HGNC Symbol;Acc:HGNC:9992]
ENSG00000170909	6.00343	1.06047e-06	OSCAR	protein_coding	osteoclast associated, immunoglobulin-like receptor [Source:HGNC Symbol;Acc:HGNC:29960]
ENSG00000087253	3.16414	1.09426e-06	LPCAT2	protein_coding	lysophosphatidylcholine acyltransferase 2 [Source:HGNC Symbol;Acc:HGNC:26032]
ENSG00000173369	6.9843	1.19469e-06	C1QB	protein_coding	complement C1q B chain [Source:HGNC Symbol;Acc:HGNC:1242]
ENSG00000197355	4.13851	1.38541e-06	UAP1L1	protein_coding	UDP-N-acetylglucosamine pyrophosphorylase 1 like 1 [Source:HGNC Symbol;Acc:HGNC:28082]
ENSG00000166482	-2.19314	1.44328e-06	MFAP4	protein_coding	microfibril associated protein 4 [Source:HGNC Symbol;Acc:HGNC:7035]
ENSG00000105963	3.01425	1.48018e-06	ADAP1	protein_coding	ArfGAP with dual PH domains 1 [Source:HGNC Symbol;Acc:HGNC:16486]
ENSG00000120280	6.50961	1.60151e-06	CXorf21	protein_coding	chromosome X open reading frame 21 [Source:HGNC Symbol;Acc:HGNC:25667]
ENSG00000269053	-5.76523	1.61479e-06	AC010319.3	antisense	novel transcript, antisense FAM125A
ENSG00000060558	5.05192	1.73475e-06	GNA15	protein_coding	G protein subunit alpha 15 [Source:HGNC Symbol;Acc:HGNC:4383]
ENSG00000185432	-2.05374	1.87352e-06	METTL7A	protein_coding	methyltransferase like 7A [Source:HGNC Symbol;Acc:HGNC:24550]
ENSG00000179902	-3.0587	2.03074e-06	C1orf194	protein_coding	chromosome 1 open reading frame 194 [Source:HGNC Symbol;Acc:HGNC:32331]
ENSG00000163346	-2.26954	2.08769e-06	PBXIP1	protein_coding	PBX homeobox interacting protein 1 [Source:HGNC Symbol;Acc:HGNC:21199]
ENSG00000121769	3.49277	2.7162e-06	FABP3	protein_coding	fatty acid binding protein 3 [Source:HGNC Symbol;Acc:HGNC:3557]
ENSG00000078725	2.05736	3.13431e-06	BRINP1	protein_coding	BMP/retinoic acid inducible neural specific 1 [Source:HGNC Symbol;Acc:HGNC:2687]
ENSG00000158373	-2.91381	3.21069e-06	HIST1H2BD	protein_coding	histone cluster 1 H2B family member d [Source:HGNC Symbol;Acc:HGNC:4747]
ENSG00000165730	-3.07827	3.57498e-06	STOX1	protein_coding	storkhead box 1 [Source:HGNC Symbol;Acc:HGNC:23508]
ENSG00000157557	2.43938	3.69954e-06	ETS2	protein_coding	ETS proto-oncogene 2, transcription factor [Source:HGNC Symbol;Acc:HGNC:3489]
ENSG00000119535	4.63445	3.77333e-06	CSF3R	protein_coding	colony stimulating factor 3 receptor [Source:HGNC Symbol;Acc:HGNC:2439]
ENSG00000163430	-2.0532	3.95735e-06	FSTL1	protein_coding	follistatin like 1 [Source:HGNC Symbol;Acc:HGNC:3972]
ENSG00000096092	-2.09484	4.0723e-06	TMEM14A	protein_coding	transmembrane protein 14A [Source:HGNC Symbol;Acc:HGNC:21076]
ENSG00000163154	6.32596	4.40405e-06	TNFAIP8L2	protein_coding	TNF alpha induced protein 8 like 2 [Source:HGNC Symbol;Acc:HGNC:26277]
ENSG00000130055	-2.99292	4.66698e-06	GDPD2	protein_coding	glycerophosphodiester phosphodiesterase domain containing 2 [Source:HGNC Symbol;Acc:HGNC:25974]
ENSG00000106483	-2.35189	4.86129e-06	SFRP4	protein_coding	secreted frizzled related protein 4 [Source:HGNC Symbol;Acc:HGNC:10778]
ENSG00000187837	-1.80036	4.88362e-06	HIST1H1C	protein_coding	histone cluster 1 H1 family member c [Source:HGNC Symbol;Acc:HGNC:4716]
ENSG00000126860	3.21511	5.17006e-06	EVI2A	protein_coding	ecotropic viral integration site 2A [Source:HGNC Symbol;Acc:HGNC:3499]
ENSG00000069020	-2.2155	5.4083e-06	MAST4	protein_coding	microtubule associated serine/threonine kinase family member 4 [Source:HGNC Symbol;Acc:HGNC:19037]
ENSG00000139318	1.67894	5.91401e-06	DUSP6	protein_coding	dual specificity phosphatase 6 [Source:HGNC Symbol;Acc:HGNC:3072]
ENSG00000100146	1.92489	6.21744e-06	SOX10	protein_coding	SRY-box 10 [Source:HGNC Symbol;Acc:HGNC:11190]
ENSG00000184068	-1.99111	6.33406e-06	SREBF2-AS1	antisense	SREBF2 antisense RNA 1 [Source:HGNC Symbol;Acc:HGNC:53953]
ENSG00000100427	-1.94983	6.38053e-06	MLC1	protein_coding	megalencephalic leukoencephalopathy with subcortical cysts 1 [Source:HGNC Symbol;Acc:HGNC:17082]
ENSG00000146122	-4.87562	6.77705e-06	DAAM2	protein_coding	dishevelled associated activator of morphogenesis 2 [Source:HGNC Symbol;Acc:HGNC:18143]
ENSG00000100078	-8.20285	6.89575e-06	PLA2G3	protein_coding	phospholipase A2 group III [Source:HGNC Symbol;Acc:HGNC:17934]
ENSG00000280987	3.23179	7.08342e-06	MATR3	protein_coding	matrin 3 [Source:NCBI gene;Acc:9782]
ENSG00000166278	3.87857	7.2463e-06	C2	protein_coding	complement C2 [Source:HGNC Symbol;Acc:HGNC:1248]
ENSG00000173391	6.24889	7.49509e-06	OLR1	protein_coding	oxidized low density lipoprotein receptor 1 [Source:HGNC Symbol;Acc:HGNC:8133]
ENSG00000017427	7.14925	7.77295e-06	IGF1	protein_coding	insulin like growth factor 1 [Source:HGNC Symbol;Acc:HGNC:5464]
ENSG00000109158	-2.77263	7.98522e-06	GABRA4	protein_coding	gamma-aminobutyric acid type A receptor alpha4 subunit [Source:HGNC Symbol;Acc:HGNC:4078]
ENSG00000134057	1.79554	7.98522e-06	CCNB1	protein_coding	cyclin B1 [Source:HGNC Symbol;Acc:HGNC:1579]
ENSG00000241839	2.37743	7.98522e-06	PLEKHO2	protein_coding	pleckstrin homology domain containing O2 [Source:HGNC Symbol;Acc:HGNC:30026]
ENSG00000171724	-1.82229	8.10862e-06	VAT1L	protein_coding	vesicle amine transport 1 like [Source:HGNC Symbol;Acc:HGNC:29315]
ENSG00000169403	3.54496	8.20564e-06	PTAFR	protein_coding	platelet activating factor receptor [Source:HGNC Symbol;Acc:HGNC:9582]
ENSG00000188060	3.23011	8.20564e-06	RAB42	protein_coding	RAB42, member RAS oncogene family [Source:HGNC Symbol;Acc:HGNC:28702]
ENSG00000132386	3.37913	8.45953e-06	SERPINF1	protein_coding	serpin family F member 1 [Source:HGNC Symbol;Acc:HGNC:8824]
ENSG00000122584	2.11638	8.86185e-06	NXPH1	protein_coding	neurexophilin 1 [Source:HGNC Symbol;Acc:HGNC:20693]
ENSG00000134013	2.35312	8.91773e-06	LOXL2	protein_coding	lysyl oxidase like 2 [Source:HGNC Symbol;Acc:HGNC:6666]
ENSG00000135124	2.63878	9.07272e-06	P2RX4	protein_coding	purinergic receptor P2X 4 [Source:HGNC Symbol;Acc:HGNC:8535]
ENSG00000136750	2.50002	9.89112e-06	GAD2	protein_coding	glutamate decarboxylase 2 [Source:HGNC Symbol;Acc:HGNC:4093]
ENSG00000101336	6.55779	1.0064e-05	HCK	protein_coding	HCK proto-oncogene, Src family tyrosine kinase [Source:HGNC Symbol;Acc:HGNC:4840]
ENSG00000132334	2.27552	1.02285e-05	PTPRE	protein_coding	protein tyrosine phosphatase, receptor type E [Source:HGNC Symbol;Acc:HGNC:9669]
ENSG00000139155	-2.36864	1.04086e-05	SLCO1C1	protein_coding	solute carrier organic anion transporter family member 1C1 [Source:HGNC Symbol;Acc:HGNC:13819]
ENSG00000138829	-2.00677	1.05721e-05	FBN2	protein_coding	fibrillin 2 [Source:HGNC Symbol;Acc:HGNC:3604]
ENSG00000167994	3.43355	1.0889e-05	RAB3IL1	protein_coding	RAB3A interacting protein like 1 [Source:HGNC Symbol;Acc:HGNC:9780]
ENSG00000135604	2.82904	1.10295e-05	STX11	protein_coding	syntaxin 11 [Source:HGNC Symbol;Acc:HGNC:11429]
ENSG00000134207	2.12086	1.14182e-05	SYT6	protein_coding	synaptotagmin 6 [Source:HGNC Symbol;Acc:HGNC:18638]
ENSG00000276070	6.20963	1.14953e-05	CCL4L2	protein_coding	C-C motif chemokine ligand 4 like 2 [Source:HGNC Symbol;Acc:HGNC:24066]
ENSG00000189058	1.77362	1.20011e-05	APOD	protein_coding	apolipoprotein D [Source:HGNC Symbol;Acc:HGNC:612]
ENSG00000160179	3.16067	1.22629e-05	ABCG1	protein_coding	ATP binding cassette subfamily G member 1 [Source:HGNC Symbol;Acc:HGNC:73]
ENSG00000166920	5.14057	1.26215e-05	C15orf48	protein_coding	chromosome 15 open reading frame 48 [Source:HGNC Symbol;Acc:HGNC:29898]
ENSG00000110628	6.624	1.30973e-05	SLC22A18	protein_coding	solute carrier family 22 member 18 [Source:HGNC Symbol;Acc:HGNC:10964]
ENSG00000254415	4.45212	1.36381e-05	SIGLEC14	protein_coding	sialic acid binding Ig like lectin 14 [Source:HGNC Symbol;Acc:HGNC:32926]
ENSG00000103740	-3.14332	1.41193e-05	ACSBG1	protein_coding	acyl-CoA synthetase bubblegum family member 1 [Source:HGNC Symbol;Acc:HGNC:29567]
ENSG00000214756	-2.01568	1.41193e-05	CSKMT	protein_coding	citrate synthase lysine methyltransferase [Source:HGNC Symbol;Acc:HGNC:33113]
ENSG00000237686	-3.63883	1.48247e-05	AL109615.3	antisense
ENSG00000275302	5.99368	1.52531e-05	CCL4	protein_coding	C-C motif chemokine ligand 4 [Source:HGNC Symbol;Acc:HGNC:10630]
ENSG00000168542	2.3411	1.53847e-05	COL3A1	protein_coding	collagen type III alpha 1 chain [Source:HGNC Symbol;Acc:HGNC:2201]
ENSG00000161921	2.71636	1.58317e-05	CXCL16	protein_coding	C-X-C motif chemokine ligand 16 [Source:HGNC Symbol;Acc:HGNC:16642]
ENSG00000115956	5.87772	1.67233e-05	PLEK	protein_coding	pleckstrin [Source:HGNC Symbol;Acc:HGNC:9070]
ENSG00000076716	-1.84184	1.70507e-05	GPC4	protein_coding	glypican 4 [Source:HGNC Symbol;Acc:HGNC:4452]
ENSG00000018236	2.18383	1.76202e-05	CNTN1	protein_coding	contactin 1 [Source:HGNC Symbol;Acc:HGNC:2171]
ENSG00000109107	-1.68153	2.12596e-05	ALDOC	protein_coding	aldolase, fructose-bisphosphate C [Source:HGNC Symbol;Acc:HGNC:418]
ENSG00000170989	-1.89613	2.12596e-05	S1PR1	protein_coding	sphingosine-1-phosphate receptor 1 [Source:HGNC Symbol;Acc:HGNC:3165]
ENSG00000196139	-1.83232	2.12631e-05	AKR1C3	protein_coding	aldo-keto reductase family 1 member C3 [Source:HGNC Symbol;Acc:HGNC:386]
ENSG00000169715	-2.96357	2.21932e-05	MT1E	protein_coding	metallothionein 1E [Source:HGNC Symbol;Acc:HGNC:7397]
ENSG00000184922	3.41982	2.35771e-05	FMNL1	protein_coding	formin like 1 [Source:HGNC Symbol;Acc:HGNC:1212]
ENSG00000173706	-2.19176	2.36e-05	HEG1	protein_coding	heart development protein with EGF like domains 1 [Source:HGNC Symbol;Acc:HGNC:29227]
ENSG00000244482	5.62573	2.36e-05	LILRA6	protein_coding	leukocyte immunoglobulin like receptor A6 [Source:HGNC Symbol;Acc:HGNC:15495]
ENSG00000103316	-3.26819	2.4712e-05	CRYM	protein_coding	crystallin mu [Source:HGNC Symbol;Acc:HGNC:2418]
ENSG00000150337	3.02571	2.54361e-05	FCGR1A	protein_coding	Fc fragment of IgG receptor Ia [Source:HGNC Symbol;Acc:HGNC:3613]
ENSG00000155761	-5.7477	2.6169e-05	SPAG17	protein_coding	sperm associated antigen 17 [Source:HGNC Symbol;Acc:HGNC:26620]
ENSG00000134853	1.6975	2.67013e-05	PDGFRA	protein_coding	platelet derived growth factor receptor alpha [Source:HGNC Symbol;Acc:HGNC:8803]
ENSG00000185532	-2.48667	2.92003e-05	PRKG1	protein_coding	protein kinase cGMP-dependent 1 [Source:HGNC Symbol;Acc:HGNC:9414]
ENSG00000079931	-1.84766	3.0342e-05	MOXD1	protein_coding	monooxygenase DBH like 1 [Source:HGNC Symbol;Acc:HGNC:21063]
ENSG00000120885	-1.5304	3.05048e-05	CLU	protein_coding	clusterin [Source:HGNC Symbol;Acc:HGNC:2095]
ENSG00000198822	-2.44678	3.19997e-05	GRM3	protein_coding	glutamate metabotropic receptor 3 [Source:HGNC Symbol;Acc:HGNC:4595]
ENSG00000106571	-1.8802	3.43453e-05	GLI3	protein_coding	GLI family zinc finger 3 [Source:HGNC Symbol;Acc:HGNC:4319]
ENSG00000163734	-2.57725	3.52716e-05	CXCL3	protein_coding	C-X-C motif chemokine ligand 3 [Source:HGNC Symbol;Acc:HGNC:4604]
ENSG00000196277	2.23267	3.54086e-05	GRM7	protein_coding	glutamate metabotropic receptor 7 [Source:HGNC Symbol;Acc:HGNC:4599]
ENSG00000117676	2.70381	3.63826e-05	RPS6KA1	protein_coding	ribosomal protein S6 kinase A1 [Source:HGNC Symbol;Acc:HGNC:10430]
ENSG00000105366	7.62615	3.66884e-05	SIGLEC8	protein_coding	sialic acid binding Ig like lectin 8 [Source:HGNC Symbol;Acc:HGNC:10877]
ENSG00000144355	2.33615	3.86833e-05	DLX1	protein_coding	distal-less homeobox 1 [Source:HGNC Symbol;Acc:HGNC:2914]
ENSG00000102934	1.68893	3.92274e-05	PLLP	protein_coding	plasmolipin [Source:HGNC Symbol;Acc:HGNC:18553]
ENSG00000095777	-2.91875	3.95839e-05	MYO3A	protein_coding	myosin IIIA [Source:HGNC Symbol;Acc:HGNC:7601]
ENSG00000177575	7.46191	3.98336e-05	CD163	protein_coding	CD163 molecule [Source:HGNC Symbol;Acc:HGNC:1631]
ENSG00000187193	-2.66801	4.16619e-05	MT1X	protein_coding	metallothionein 1X [Source:HGNC Symbol;Acc:HGNC:7405]
ENSG00000204520	-2.00097	4.16619e-05	MICA	protein_coding	MHC class I polypeptide-related sequence A [Source:HGNC Symbol;Acc:HGNC:7090]
ENSG00000143603	-2.52465	4.22022e-05	KCNN3	protein_coding	potassium calcium-activated channel subfamily N member 3 [Source:HGNC Symbol;Acc:HGNC:6292]
ENSG00000178602	-4.10034	4.22022e-05	OTOS	protein_coding	otospiralin [Source:HGNC Symbol;Acc:HGNC:22644]
ENSG00000171532	-2.77328	4.42143e-05	NEUROD2	protein_coding	neuronal differentiation 2 [Source:HGNC Symbol;Acc:HGNC:7763]
ENSG00000030582	2.19057	4.63918e-05	GRN	protein_coding	granulin precursor [Source:HGNC Symbol;Acc:HGNC:4601]
ENSG00000184254	7.76207	4.83761e-05	ALDH1A3	protein_coding	aldehyde dehydrogenase 1 family member A3 [Source:HGNC Symbol;Acc:HGNC:409]
ENSG00000116701	3.16035	4.95489e-05	NCF2	protein_coding	neutrophil cytosolic factor 2 [Source:HGNC Symbol;Acc:HGNC:7661]
ENSG00000183833	-5.62862	5.00008e-05	MAATS1	protein_coding	MYCBP associated and testis expressed 1 [Source:HGNC Symbol;Acc:HGNC:24010]
ENSG00000138771	-2.22139	5.16708e-05	SHROOM3	protein_coding	shroom family member 3 [Source:HGNC Symbol;Acc:HGNC:30422]
ENSG00000176956	-1.95973	5.16708e-05	LY6H	protein_coding	lymphocyte antigen 6 family member H [Source:HGNC Symbol;Acc:HGNC:6728]
ENSG00000160188	-4.30967	5.43648e-05	RSPH1	protein_coding	radial spoke head component 1 [Source:HGNC Symbol;Acc:HGNC:12371]
ENSG00000159713	-2.86522	5.45311e-05	TPPP3	protein_coding	tubulin polymerization promoting protein family member 3 [Source:HGNC Symbol;Acc:HGNC:24162]
ENSG00000131951	-8.28045	5.57674e-05	LRRC9	protein_coding	leucine rich repeat containing 9 [Source:HGNC Symbol;Acc:HGNC:19848]
ENSG00000087245	1.73552	5.60655e-05	MMP2	protein_coding	matrix metallopeptidase 2 [Source:HGNC Symbol;Acc:HGNC:7166]
ENSG00000196890	-3.37014	5.63704e-05	HIST3H2BB	protein_coding	histone cluster 3 H2B family member b [Source:HGNC Symbol;Acc:HGNC:20514]
ENSG00000005844	4.76952	5.69562e-05	ITGAL	protein_coding	integrin subunit alpha L [Source:HGNC Symbol;Acc:HGNC:6148]
ENSG00000133048	2.86609	5.74902e-05	CHI3L1	protein_coding	chitinase 3 like 1 [Source:HGNC Symbol;Acc:HGNC:1932]
ENSG00000163873	2.18872	5.90535e-05	GRIK3	protein_coding	glutamate ionotropic receptor kainate type subunit 3 [Source:HGNC Symbol;Acc:HGNC:4581]
ENSG00000205927	1.77029	5.90535e-05	OLIG2	protein_coding	oligodendrocyte transcription factor 2 [Source:HGNC Symbol;Acc:HGNC:9398]
ENSG00000146070	6.35691	6.72112e-05	PLA2G7	protein_coding	phospholipase A2 group VII [Source:HGNC Symbol;Acc:HGNC:9040]
ENSG00000175274	1.96906	6.72112e-05	TP53I11	protein_coding	tumor protein p53 inducible protein 11 [Source:HGNC Symbol;Acc:HGNC:16842]
ENSG00000163219	3.8081	7.1576e-05	ARHGAP25	protein_coding	Rho GTPase activating protein 25 [Source:HGNC Symbol;Acc:HGNC:28951]
ENSG00000180340	-1.94935	7.17643e-05	FZD2	protein_coding	frizzled class receptor 2 [Source:HGNC Symbol;Acc:HGNC:4040]
ENSG00000161791	1.76731	7.2591e-05	FMNL3	protein_coding	formin like 3 [Source:HGNC Symbol;Acc:HGNC:23698]
ENSG00000059377	3.13752	7.30446e-05	TBXAS1	protein_coding	thromboxane A synthase 1 [Source:HGNC Symbol;Acc:HGNC:11609]
ENSG00000068903	1.58646	7.59854e-05	SIRT2	protein_coding	sirtuin 2 [Source:HGNC Symbol;Acc:HGNC:10886]
ENSG00000090339	2.56377	7.59854e-05	ICAM1	protein_coding	intercellular adhesion molecule 1 [Source:HGNC Symbol;Acc:HGNC:5344]
ENSG00000135821	1.44426	7.59854e-05	GLUL	protein_coding	glutamate-ammonia ligase [Source:HGNC Symbol;Acc:HGNC:4341]
ENSG00000166148	-5.55451	7.59854e-05	AVPR1A	protein_coding	arginine vasopressin receptor 1A [Source:HGNC Symbol;Acc:HGNC:895]
ENSG00000129596	-2.02504	7.67383e-05	CDO1	protein_coding	cysteine dioxygenase type 1 [Source:HGNC Symbol;Acc:HGNC:1795]
ENSG00000134198	-5.40019	8.00908e-05	TSPAN2	protein_coding	tetraspanin 2 [Source:HGNC Symbol;Acc:HGNC:20659]
ENSG00000155659	8.41444	8.74702e-05	VSIG4	protein_coding	V-set and immunoglobulin domain containing 4 [Source:HGNC Symbol;Acc:HGNC:17032]
ENSG00000102879	2.36911	9.14652e-05	CORO1A	protein_coding	coronin 1A [Source:HGNC Symbol;Acc:HGNC:2252]
ENSG00000250166	-5.04708	9.44424e-05	AC087241.1	lincRNA	novel transcript
ENSG00000092820	-1.61296	9.60812e-05	EZR	protein_coding	ezrin [Source:HGNC Symbol;Acc:HGNC:12691]
ENSG00000116299	-4.3005	9.94917e-05	KIAA1324	protein_coding	KIAA1324 [Source:HGNC Symbol;Acc:HGNC:29618]
ENSG00000187688	3.39746	9.94917e-05	TRPV2	protein_coding	transient receptor potential cation channel subfamily V member 2 [Source:HGNC Symbol;Acc:HGNC:18082]
ENSG00000018280	6.93868	0.000101202	SLC11A1	protein_coding	solute carrier family 11 member 1 [Source:HGNC Symbol;Acc:HGNC:10907]
ENSG00000044524	-3.14373	0.000105135	EPHA3	protein_coding	EPH receptor A3 [Source:HGNC Symbol;Acc:HGNC:3387]
ENSG00000160791	7.6324	0.000105135	CCR5	protein_coding	C-C motif chemokine receptor 5 (gene/pseudogene) [Source:HGNC Symbol;Acc:HGNC:1606]
ENSG00000166507	2.07693	0.000105135	NDST2	protein_coding	N-deacetylase and N-sulfotransferase 2 [Source:HGNC Symbol;Acc:HGNC:7681]
ENSG00000138823	-4.03043	0.000106353	MTTP	protein_coding	microsomal triglyceride transfer protein [Source:HGNC Symbol;Acc:HGNC:7467]
ENSG00000100311	4.79767	0.000107718	PDGFB	protein_coding	platelet derived growth factor subunit B [Source:HGNC Symbol;Acc:HGNC:8800]
ENSG00000177133	-3.87739	0.000108313	LINC00982	antisense	long intergenic non-protein coding RNA 982 [Source:HGNC Symbol;Acc:HGNC:48664]
ENSG00000082074	4.51654	0.000109908	FYB1	protein_coding	FYN binding protein 1 [Source:HGNC Symbol;Acc:HGNC:4036]
ENSG00000164066	-1.74504	0.000112646	INTU	protein_coding	inturned planar cell polarity protein [Source:HGNC Symbol;Acc:HGNC:29239]
ENSG00000004776	-2.58133	0.000114306	HSPB6	protein_coding	heat shock protein family B (small) member 6 [Source:HGNC Symbol;Acc:HGNC:26511]
ENSG00000106868	2.3097	0.000116377	SUSD1	protein_coding	sushi domain containing 1 [Source:HGNC Symbol;Acc:HGNC:25413]
ENSG00000130300	5.23468	0.000122737	PLVAP	protein_coding	plasmalemma vesicle associated protein [Source:HGNC Symbol;Acc:HGNC:13635]
ENSG00000255073	-5.74145	0.000125301	ZFP91-CNTF	protein_coding	ZFP91-CNTF readthrough (NMD candidate) [Source:HGNC Symbol;Acc:HGNC:33441]
ENSG00000112972	-1.36975	0.000131369	HMGCS1	protein_coding	3-hydroxy-3-methylglutaryl-CoA synthase 1 [Source:HGNC Symbol;Acc:HGNC:5007]
ENSG00000135063	-2.75693	0.000132199	FAM189A2	protein_coding	family with sequence similarity 189 member A2 [Source:HGNC Symbol;Acc:HGNC:24820]
ENSG00000169499	2.41146	0.000138282	PLEKHA2	protein_coding	pleckstrin homology domain containing A2 [Source:HGNC Symbol;Acc:HGNC:14336]
ENSG00000276085	6.35438	0.000138282	CCL3L1	protein_coding	C-C motif chemokine ligand 3 like 1 [Source:HGNC Symbol;Acc:HGNC:10628]
ENSG00000163285	-4.37075	0.000139783	GABRG1	protein_coding	gamma-aminobutyric acid type A receptor gamma1 subunit [Source:HGNC Symbol;Acc:HGNC:4086]
ENSG00000154975	2.38186	0.000140304	CA10	protein_coding	carbonic anhydrase 10 [Source:HGNC Symbol;Acc:HGNC:1369]
ENSG00000260903	-7.70646	0.000140947	XKR7	protein_coding	XK related 7 [Source:HGNC Symbol;Acc:HGNC:23062]
ENSG00000175697	-3.06872	0.000144233	GPR156	protein_coding	G protein-coupled receptor 156 [Source:HGNC Symbol;Acc:HGNC:20844]
ENSG00000102466	2.47611	0.000146665	FGF14	protein_coding	fibroblast growth factor 14 [Source:HGNC Symbol;Acc:HGNC:3671]
ENSG00000132321	-7.89532	0.000150768	IQCA1	protein_coding	IQ motif containing with AAA domain 1 [Source:HGNC Symbol;Acc:HGNC:26195]
ENSG00000271860	-2.36266	0.00015475	AL589740.1	lincRNA
ENSG00000118640	3.3524	0.000155879	VAMP8	protein_coding	vesicle associated membrane protein 8 [Source:HGNC Symbol;Acc:HGNC:12647]
ENSG00000123146	2.04468	0.000163147	ADGRE5	protein_coding	adhesion G protein-coupled receptor E5 [Source:HGNC Symbol;Acc:HGNC:1711]
ENSG00000101194	7.14003	0.00016642	SLC17A9	protein_coding	solute carrier family 17 member 9 [Source:HGNC Symbol;Acc:HGNC:16192]
ENSG00000106333	2.03262	0.00016642	PCOLCE	protein_coding	procollagen C-endopeptidase enhancer [Source:HGNC Symbol;Acc:HGNC:8738]
ENSG00000196090	1.68503	0.00016642	PTPRT	protein_coding	protein tyrosine phosphatase, receptor type T [Source:HGNC Symbol;Acc:HGNC:9682]
ENSG00000144119	-1.64313	0.000177425	C1QL2	protein_coding	complement C1q like 2 [Source:HGNC Symbol;Acc:HGNC:24181]
ENSG00000121152	2.69566	0.000181095	NCAPH	protein_coding	non-SMC condensin I complex subunit H [Source:HGNC Symbol;Acc:HGNC:1112]
ENSG00000125089	3.69039	0.000182095	SH3TC1	protein_coding	SH3 domain and tetratricopeptide repeats 1 [Source:HGNC Symbol;Acc:HGNC:26009]
ENSG00000240801	3.17343	0.000189998	AC132217.1	3prime_overlapping_ncRNA	novel transcript, 3' overlapping ncRNA IGF2
ENSG00000064309	-2.22645	0.000191053	CDON	protein_coding	cell adhesion associated, oncogene regulated [Source:HGNC Symbol;Acc:HGNC:17104]
ENSG00000150782	6.61036	0.000191053	IL18	protein_coding	interleukin 18 [Source:HGNC Symbol;Acc:HGNC:5986]
ENSG00000186973	-4.52714	0.000191053	FAM183A	protein_coding	family with sequence similarity 183 member A [Source:HGNC Symbol;Acc:HGNC:34347]
ENSG00000114315	-1.68538	0.000192125	HES1	protein_coding	hes family bHLH transcription factor 1 [Source:HGNC Symbol;Acc:HGNC:5192]
ENSG00000138180	4.69819	0.000201294	CEP55	protein_coding	centrosomal protein 55 [Source:HGNC Symbol;Acc:HGNC:1161]
ENSG00000132329	2.02104	0.000201686	RAMP1	protein_coding	receptor activity modifying protein 1 [Source:HGNC Symbol;Acc:HGNC:9843]
ENSG00000182853	4.55346	0.000202507	VMO1	protein_coding	vitelline membrane outer layer 1 homolog [Source:HGNC Symbol;Acc:HGNC:30387]
ENSG00000057657	2.67575	0.000207167	PRDM1	protein_coding	PR/SET domain 1 [Source:HGNC Symbol;Acc:HGNC:9346]
ENSG00000184221	1.58175	0.000208211	OLIG1	protein_coding	oligodendrocyte transcription factor 1 [Source:HGNC Symbol;Acc:HGNC:16983]
ENSG00000147255	-2.14164	0.000208294	IGSF1	protein_coding	immunoglobulin superfamily member 1 [Source:HGNC Symbol;Acc:HGNC:5948]
ENSG00000106066	5.25967	0.000210798	CPVL	protein_coding	carboxypeptidase, vitellogenic like [Source:HGNC Symbol;Acc:HGNC:14399]
ENSG00000144230	3.26123	0.000211129	GPR17	protein_coding	G protein-coupled receptor 17 [Source:HGNC Symbol;Acc:HGNC:4471]
ENSG00000152049	-1.88093	0.000211129	KCNE4	protein_coding	potassium voltage-gated channel subfamily E regulatory subunit 4 [Source:HGNC Symbol;Acc:HGNC:6244]
ENSG00000153714	-2.43004	0.000230759	LURAP1L	protein_coding	leucine rich adaptor protein 1 like [Source:HGNC Symbol;Acc:HGNC:31452]
ENSG00000176601	-6.19689	0.000231379	MAP3K19	protein_coding	mitogen-activated protein kinase kinase kinase 19 [Source:HGNC Symbol;Acc:HGNC:26249]
ENSG00000136689	5.78453	0.000231594	IL1RN	protein_coding	interleukin 1 receptor antagonist [Source:HGNC Symbol;Acc:HGNC:6000]
ENSG00000156966	2.24507	0.000232879	B3GNT7	protein_coding	UDP-GlcNAc:betaGal beta-1,3-N-acetylglucosaminyltransferase 7 [Source:HGNC Symbol;Acc:HGNC:18811]
ENSG00000143119	4.93233	0.000237356	CD53	protein_coding	CD53 molecule [Source:HGNC Symbol;Acc:HGNC:1686]
ENSG00000150594	-3.10467	0.000237356	ADRA2A	protein_coding	adrenoceptor alpha 2A [Source:HGNC Symbol;Acc:HGNC:281]
ENSG00000148655	4.48059	0.000250437	LRMDA	protein_coding	leucine rich melanocyte differentiation associated [Source:HGNC Symbol;Acc:HGNC:23405]
ENSG00000159189	6.73207	0.000256671	C1QC	protein_coding	complement C1q C chain [Source:HGNC Symbol;Acc:HGNC:1245]
ENSG00000181085	-6.11941	0.000261195	MAPK15	protein_coding	mitogen-activated protein kinase 15 [Source:HGNC Symbol;Acc:HGNC:24667]
ENSG00000140749	3.20197	0.000265939	IGSF6	protein_coding	immunoglobulin superfamily member 6 [Source:HGNC Symbol;Acc:HGNC:5953]
ENSG00000069431	-3.17634	0.000273461	ABCC9	protein_coding	ATP binding cassette subfamily C member 9 [Source:HGNC Symbol;Acc:HGNC:60]
ENSG00000116147	1.86038	0.000280604	TNR	protein_coding	tenascin R [Source:HGNC Symbol;Acc:HGNC:11953]
ENSG00000095303	6.3185	0.000285902	PTGS1	protein_coding	prostaglandin-endoperoxide synthase 1 [Source:HGNC Symbol;Acc:HGNC:9604]
ENSG00000128805	3.41621	0.000285902	ARHGAP22	protein_coding	Rho GTPase activating protein 22 [Source:HGNC Symbol;Acc:HGNC:30320]
ENSG00000188596	-4.12057	0.000285902	CFAP54	protein_coding	cilia and flagella associated protein 54 [Source:HGNC Symbol;Acc:HGNC:26456]
ENSG00000214193	5.7673	0.000285902	SH3D21	protein_coding	SH3 domain containing 21 [Source:HGNC Symbol;Acc:HGNC:26236]
ENSG00000013364	2.56405	0.000286123	MVP	protein_coding	major vault protein [Source:HGNC Symbol;Acc:HGNC:7531]
ENSG00000118523	-2.13268	0.000286123	CTGF	protein_coding	connective tissue growth factor [Source:HGNC Symbol;Acc:HGNC:2500]
ENSG00000115008	5.75513	0.00028802	IL1A	protein_coding	interleukin 1 alpha [Source:HGNC Symbol;Acc:HGNC:5991]
ENSG00000118997	-4.35767	0.000289309	DNAH7	protein_coding	dynein axonemal heavy chain 7 [Source:HGNC Symbol;Acc:HGNC:18661]
ENSG00000064225	1.66381	0.000316566	ST3GAL6	protein_coding	ST3 beta-galactoside alpha-2,3-sialyltransferase 6 [Source:HGNC Symbol;Acc:HGNC:18080]
ENSG00000186193	2.32741	0.000316566	SAPCD2	protein_coding	suppressor APC domain containing 2 [Source:HGNC Symbol;Acc:HGNC:28055]
ENSG00000276231	6.57514	0.000319784	PIK3R6	protein_coding	phosphoinositide-3-kinase regulatory subunit 6 [Source:HGNC Symbol;Acc:HGNC:27101]
ENSG00000109654	-1.83632	0.000327514	TRIM2	protein_coding	tripartite motif containing 2 [Source:HGNC Symbol;Acc:HGNC:15974]
ENSG00000180613	2.38519	0.000332605	GSX2	protein_coding	GS homeobox 2 [Source:HGNC Symbol;Acc:HGNC:24959]
ENSG00000101187	2.97209	0.000333751	SLCO4A1	protein_coding	solute carrier organic anion transporter family member 4A1 [Source:HGNC Symbol;Acc:HGNC:10953]
ENSG00000115423	-5.11114	0.000333751	DNAH6	protein_coding	dynein axonemal heavy chain 6 [Source:HGNC Symbol;Acc:HGNC:2951]
ENSG00000165891	-1.99159	0.000333751	E2F7	protein_coding	E2F transcription factor 7 [Source:HGNC Symbol;Acc:HGNC:23820]
ENSG00000185650	-1.38936	0.000334737	ZFP36L1	protein_coding	ZFP36 ring finger protein like 1 [Source:HGNC Symbol;Acc:HGNC:1107]
ENSG00000134259	-2.62857	0.000337095	NGF	protein_coding	nerve growth factor [Source:HGNC Symbol;Acc:HGNC:7808]
ENSG00000151726	2.15565	0.000337095	ACSL1	protein_coding	acyl-CoA synthetase long chain family member 1 [Source:HGNC Symbol;Acc:HGNC:3569]
ENSG00000110031	2.16045	0.000363749	LPXN	protein_coding	leupaxin [Source:HGNC Symbol;Acc:HGNC:14061]
ENSG00000129226	4.96147	0.000370797	CD68	protein_coding	CD68 molecule [Source:HGNC Symbol;Acc:HGNC:1693]
ENSG00000103569	7.51075	0.000378226	AQP9	protein_coding	aquaporin 9 [Source:HGNC Symbol;Acc:HGNC:643]
ENSG00000010932	-7.80206	0.000382235	FMO1	protein_coding	flavin containing monooxygenase 1 [Source:HGNC Symbol;Acc:HGNC:3769]
ENSG00000270022	-3.73893	0.000382235	Z93241.1	lincRNA	RNA, U12 small nuclear
ENSG00000174125	3.21226	0.000384836	TLR1	protein_coding	toll like receptor 1 [Source:HGNC Symbol;Acc:HGNC:11847]
ENSG00000168329	6.94994	0.000393356	CX3CR1	protein_coding	C-X3-C motif chemokine receptor 1 [Source:HGNC Symbol;Acc:HGNC:2558]
ENSG00000203747	10.3591	0.000393356	FCGR3A	protein_coding	Fc fragment of IgG receptor IIIa [Source:HGNC Symbol;Acc:HGNC:3619]
ENSG00000204099	3.54564	0.00039609	NEU4	protein_coding	neuraminidase 4 [Source:HGNC Symbol;Acc:HGNC:21328]
ENSG00000160255	5.08081	0.000402597	ITGB2	protein_coding	integrin subunit beta 2 [Source:HGNC Symbol;Acc:HGNC:6155]
ENSG00000165025	5.58424	0.000404836	SYK	protein_coding	spleen associated tyrosine kinase [Source:HGNC Symbol;Acc:HGNC:11491]
ENSG00000136717	1.82801	0.00040502	BIN1	protein_coding	bridging integrator 1 [Source:HGNC Symbol;Acc:HGNC:1052]
ENSG00000147027	-1.82635	0.00040502	TMEM47	protein_coding	transmembrane protein 47 [Source:HGNC Symbol;Acc:HGNC:18515]
ENSG00000084070	1.40789	0.000410695	SMAP2	protein_coding	small ArfGAP2 [Source:HGNC Symbol;Acc:HGNC:25082]
ENSG00000175489	3.59051	0.000410695	LRRC25	protein_coding	leucine rich repeat containing 25 [Source:HGNC Symbol;Acc:HGNC:29806]
ENSG00000141526	2.76564	0.000411117	SLC16A3	protein_coding	solute carrier family 16 member 3 [Source:HGNC Symbol;Acc:HGNC:10924]
ENSG00000082196	-2.24384	0.000416288	C1QTNF3	protein_coding	C1q and TNF related 3 [Source:HGNC Symbol;Acc:HGNC:14326]
ENSG00000164932	1.7056	0.000417781	CTHRC1	protein_coding	collagen triple helix repeat containing 1 [Source:HGNC Symbol;Acc:HGNC:18831]
ENSG00000213694	-1.55966	0.000417781	S1PR3	protein_coding	sphingosine-1-phosphate receptor 3 [Source:HGNC Symbol;Acc:HGNC:3167]
ENSG00000121871	2.32022	0.0004276	SLITRK3	protein_coding	SLIT and NTRK like family member 3 [Source:HGNC Symbol;Acc:HGNC:23501]
ENSG00000173535	-3.76078	0.000434157	TNFRSF10C	protein_coding	TNF receptor superfamily member 10c [Source:HGNC Symbol;Acc:HGNC:11906]
ENSG00000178538	1.87927	0.000434157	CA8	protein_coding	carbonic anhydrase 8 [Source:HGNC Symbol;Acc:HGNC:1382]
ENSG00000273802	-2.00095	0.000434489	HIST1H2BG	protein_coding	histone cluster 1 H2B family member g [Source:HGNC Symbol;Acc:HGNC:4746]
ENSG00000128683	1.54343	0.000435654	GAD1	protein_coding	glutamate decarboxylase 1 [Source:HGNC Symbol;Acc:HGNC:4092]
ENSG00000105251	2.33487	0.00043805	SHD	protein_coding	Src homology 2 domain containing transforming protein D [Source:HGNC Symbol;Acc:HGNC:30633]
ENSG00000147010	1.65833	0.000439817	SH3KBP1	protein_coding	SH3 domain containing kinase binding protein 1 [Source:HGNC Symbol;Acc:HGNC:13867]
ENSG00000245848	2.72005	0.000441972	CEBPA	protein_coding	CCAAT enhancer binding protein alpha [Source:HGNC Symbol;Acc:HGNC:1833]
ENSG00000132170	5.70881	0.00044225	PPARG	protein_coding	peroxisome proliferator activated receptor gamma [Source:HGNC Symbol;Acc:HGNC:9236]
ENSG00000175906	-1.43317	0.000445586	ARL4D	protein_coding	ADP ribosylation factor like GTPase 4D [Source:HGNC Symbol;Acc:HGNC:656]
ENSG00000021355	2.49226	0.000450357	SERPINB1	protein_coding	serpin family B member 1 [Source:HGNC Symbol;Acc:HGNC:3311]
ENSG00000146859	2.66175	0.000452837	TMEM140	protein_coding	transmembrane protein 140 [Source:HGNC Symbol;Acc:HGNC:21870]
ENSG00000175352	2.22783	0.000471316	NRIP3	protein_coding	nuclear receptor interacting protein 3 [Source:HGNC Symbol;Acc:HGNC:1167]
ENSG00000101463	2.36214	0.000476203	SYNDIG1	protein_coding	synapse differentiation inducing 1 [Source:HGNC Symbol;Acc:HGNC:15885]
ENSG00000104888	-2.85741	0.000476203	SLC17A7	protein_coding	solute carrier family 17 member 7 [Source:HGNC Symbol;Acc:HGNC:16704]
ENSG00000173546	1.6752	0.000476203	CSPG4	protein_coding	chondroitin sulfate proteoglycan 4 [Source:HGNC Symbol;Acc:HGNC:2466]
ENSG00000130988	-2.45534	0.000482544	RGN	protein_coding	regucalcin [Source:HGNC Symbol;Acc:HGNC:9989]
ENSG00000067066	2.5898	0.000497431	SP100	protein_coding	SP100 nuclear antigen [Source:HGNC Symbol;Acc:HGNC:11206]
ENSG00000110324	2.66948	0.000503507	IL10RA	protein_coding	interleukin 10 receptor subunit alpha [Source:HGNC Symbol;Acc:HGNC:5964]
ENSG00000178053	-1.54556	0.000507194	MLF1	protein_coding	myeloid leukemia factor 1 [Source:HGNC Symbol;Acc:HGNC:7125]
ENSG00000211448	-2.36367	0.000511956	DIO2	protein_coding	iodothyronine deiodinase 2 [Source:HGNC Symbol;Acc:HGNC:2884]
ENSG00000106952	7.11157	0.000525728	TNFSF8	protein_coding	TNF superfamily member 8 [Source:HGNC Symbol;Acc:HGNC:11938]
ENSG00000142920	-2.44128	0.000553817	AZIN2	protein_coding	antizyme inhibitor 2 [Source:HGNC Symbol;Acc:HGNC:29957]
ENSG00000171786	-2.30333	0.000558365	NHLH1	protein_coding	nescient helix-loop-helix 1 [Source:HGNC Symbol;Acc:HGNC:7817]
ENSG00000105880	3.09733	0.000559339	DLX5	protein_coding	distal-less homeobox 5 [Source:HGNC Symbol;Acc:HGNC:2918]
ENSG00000142327	1.89119	0.000566681	RNPEPL1	protein_coding	arginyl aminopeptidase like 1 [Source:HGNC Symbol;Acc:HGNC:10079]
ENSG00000163736	-4.29304	0.000566681	PPBP	protein_coding	pro-platelet basic protein [Source:HGNC Symbol;Acc:HGNC:9240]
ENSG00000134686	1.29915	0.000615525	PHC2	protein_coding	polyhomeotic homolog 2 [Source:HGNC Symbol;Acc:HGNC:3183]
ENSG00000154479	-3.20941	0.000615525	CCDC173	protein_coding	coiled-coil domain containing 173 [Source:HGNC Symbol;Acc:HGNC:25064]
ENSG00000105122	4.80704	0.000630193	RASAL3	protein_coding	RAS protein activator like 3 [Source:HGNC Symbol;Acc:HGNC:26129]
ENSG00000154122	1.7479	0.00063097	ANKH	protein_coding	ANKH inorganic pyrophosphate transport regulator [Source:HGNC Symbol;Acc:HGNC:15492]
ENSG00000184408	1.82011	0.000643947	KCND2	protein_coding	potassium voltage-gated channel subfamily D member 2 [Source:HGNC Symbol;Acc:HGNC:6238]
ENSG00000089639	2.1102	0.000648507	GMIP	protein_coding	GEM interacting protein [Source:HGNC Symbol;Acc:HGNC:24852]
ENSG00000129538	5.87251	0.000648507	RNASE1	protein_coding	ribonuclease A family member 1, pancreatic [Source:HGNC Symbol;Acc:HGNC:10044]
ENSG00000103528	1.71992	0.000664381	SYT17	protein_coding	synaptotagmin 17 [Source:HGNC Symbol;Acc:HGNC:24119]
ENSG00000136205	1.91018	0.000696029	TNS3	protein_coding	tensin 3 [Source:HGNC Symbol;Acc:HGNC:21616]
ENSG00000123496	-2.20692	0.000699999	IL13RA2	protein_coding	interleukin 13 receptor subunit alpha 2 [Source:HGNC Symbol;Acc:HGNC:5975]
ENSG00000277632	5.81642	0.000728713	CCL3	protein_coding	C-C motif chemokine ligand 3 [Source:HGNC Symbol;Acc:HGNC:10627]
ENSG00000170323	4.94672	0.000732455	FABP4	protein_coding	fatty acid binding protein 4 [Source:HGNC Symbol;Acc:HGNC:3559]
ENSG00000148482	-5.96529	0.000757235	SLC39A12	protein_coding	solute carrier family 39 member 12 [Source:HGNC Symbol;Acc:HGNC:20860]
ENSG00000153071	2.17314	0.000757235	DAB2	protein_coding	DAB2, clathrin adaptor protein [Source:HGNC Symbol;Acc:HGNC:2662]
ENSG00000178623	4.54775	0.000762661	GPR35	protein_coding	G protein-coupled receptor 35 [Source:HGNC Symbol;Acc:HGNC:4492]
ENSG00000188931	-6.05922	0.000766836	CFAP126	protein_coding	cilia and flagella associated protein 126 [Source:HGNC Symbol;Acc:HGNC:32325]
ENSG00000138613	2.08763	0.000771591	APH1B	protein_coding	aph-1 homolog B, gamma-secretase subunit [Source:HGNC Symbol;Acc:HGNC:24080]
ENSG00000215217	-2.33615	0.000771591	C5orf49	protein_coding	chromosome 5 open reading frame 49 [Source:HGNC Symbol;Acc:HGNC:27028]
ENSG00000247311	-7.62003	0.000771591	AC010255.1	antisense	novel transcript
ENSG00000152256	1.83635	0.000772146	PDK1	protein_coding	pyruvate dehydrogenase kinase 1 [Source:HGNC Symbol;Acc:HGNC:8809]
ENSG00000136383	2.60253	0.000780702	ALPK3	protein_coding	alpha kinase 3 [Source:HGNC Symbol;Acc:HGNC:17574]
ENSG00000101203	1.73828	0.00079597	COL20A1	protein_coding	collagen type XX alpha 1 chain [Source:HGNC Symbol;Acc:HGNC:14670]
ENSG00000175063	1.36853	0.00079597	UBE2C	protein_coding	ubiquitin conjugating enzyme E2 C [Source:HGNC Symbol;Acc:HGNC:15937]
ENSG00000101638	1.93454	0.000809167	ST8SIA5	protein_coding	ST8 alpha-N-acetyl-neuraminide alpha-2,8-sialyltransferase 5 [Source:HGNC Symbol;Acc:HGNC:17827]
ENSG00000135638	-2.61174	0.00081176	EMX1	protein_coding	empty spiracles homeobox 1 [Source:HGNC Symbol;Acc:HGNC:3340]
ENSG00000230910	-2.55976	0.000812669	AL391807.1	processed_transcript
ENSG00000143226	5.39121	0.000813648	FCGR2A	protein_coding	Fc fragment of IgG receptor IIa [Source:HGNC Symbol;Acc:HGNC:3616]
ENSG00000185436	5.33724	0.000826343	IFNLR1	protein_coding	interferon lambda receptor 1 [Source:HGNC Symbol;Acc:HGNC:18584]
ENSG00000126353	1.97743	0.000873311	CCR7	protein_coding	C-C motif chemokine receptor 7 [Source:HGNC Symbol;Acc:HGNC:1608]
ENSG00000147416	1.26068	0.000873311	ATP6V1B2	protein_coding	ATPase H+ transporting V1 subunit B2 [Source:HGNC Symbol;Acc:HGNC:854]
ENSG00000052802	-1.2528	0.000875062	MSMO1	protein_coding	methylsterol monooxygenase 1 [Source:HGNC Symbol;Acc:HGNC:10545]
ENSG00000185189	-2.27557	0.000902259	NRBP2	protein_coding	nuclear receptor binding protein 2 [Source:HGNC Symbol;Acc:HGNC:19339]
ENSG00000197959	1.91319	0.000912507	DNM3	protein_coding	dynamin 3 [Source:HGNC Symbol;Acc:HGNC:29125]
ENSG00000188051	-5.5338	0.000927574	TMEM221	protein_coding	transmembrane protein 221 [Source:HGNC Symbol;Acc:HGNC:21943]
ENSG00000197249	7.15786	0.000932906	SERPINA1	protein_coding	serpin family A member 1 [Source:HGNC Symbol;Acc:HGNC:8941]
ENSG00000079689	3.213	0.000943735	SCGN	protein_coding	secretagogin, EF-hand calcium binding protein [Source:HGNC Symbol;Acc:HGNC:16941]
ENSG00000104435	-1.76052	0.000946035	STMN2	protein_coding	stathmin 2 [Source:HGNC Symbol;Acc:HGNC:10577]
ENSG00000136244	-2.35317	0.000947506	IL6	protein_coding	interleukin 6 [Source:HGNC Symbol;Acc:HGNC:6018]
ENSG00000168209	-1.26701	0.000947506	DDIT4	protein_coding	DNA damage inducible transcript 4 [Source:HGNC Symbol;Acc:HGNC:24944]
ENSG00000185942	-1.35891	0.000957944	NKAIN3	protein_coding	sodium/potassium transporting ATPase interacting 3 [Source:HGNC Symbol;Acc:HGNC:26829]
ENSG00000130429	2.16933	0.000984555	ARPC1B	protein_coding	actin related protein 2/3 complex subunit 1B [Source:HGNC Symbol;Acc:HGNC:704]
ENSG00000203814	-2.50817	0.000988656	HIST2H2BF	protein_coding	histone cluster 2 H2B family member f [Source:HGNC Symbol;Acc:HGNC:24700]
ENSG00000163040	-2.04634	0.000993907	CCDC74A	protein_coding	coiled-coil domain containing 74A [Source:HGNC Symbol;Acc:HGNC:25197]
ENSG00000196664	5.3182	0.000995846	TLR7	protein_coding	toll like receptor 7 [Source:HGNC Symbol;Acc:HGNC:15631]
ENSG00000175664	-4.07031	0.00100282	TEX26	protein_coding	testis expressed 26 [Source:HGNC Symbol;Acc:HGNC:28622]
ENSG00000177156	1.52592	0.00102205	TALDO1	protein_coding	transaldolase 1 [Source:HGNC Symbol;Acc:HGNC:11559]
ENSG00000154096	1.70257	0.00102495	THY1	protein_coding	Thy-1 cell surface antigen [Source:HGNC Symbol;Acc:HGNC:11801]
ENSG00000182118	2.48396	0.00102799	FAM89A	protein_coding	family with sequence similarity 89 member A [Source:HGNC Symbol;Acc:HGNC:25057]
ENSG00000077238	2.9666	0.00106945	IL4R	protein_coding	interleukin 4 receptor [Source:HGNC Symbol;Acc:HGNC:6015]
ENSG00000152953	2.1568	0.0010844	STK32B	protein_coding	serine/threonine kinase 32B [Source:HGNC Symbol;Acc:HGNC:14217]
ENSG00000178999	2.64325	0.00111125	AURKB	protein_coding	aurora kinase B [Source:HGNC Symbol;Acc:HGNC:11390]
ENSG00000197321	-1.68136	0.00112146	SVIL	protein_coding	supervillin [Source:HGNC Symbol;Acc:HGNC:11480]
ENSG00000204397	4.84841	0.00112146	CARD16	protein_coding	caspase recruitment domain family member 16 [Source:HGNC Symbol;Acc:HGNC:33701]
ENSG00000267909	-5.99162	0.00112146	CCDC177	protein_coding	coiled-coil domain containing 177 [Source:HGNC Symbol;Acc:HGNC:23243]
ENSG00000079950	1.35	0.00113134	STX7	protein_coding	syntaxin 7 [Source:HGNC Symbol;Acc:HGNC:11442]
ENSG00000106211	-1.28686	0.00113433	HSPB1	protein_coding	heat shock protein family B (small) member 1 [Source:HGNC Symbol;Acc:HGNC:5246]
ENSG00000137393	6.36226	0.00113556	RNF144B	protein_coding	ring finger protein 144B [Source:HGNC Symbol;Acc:HGNC:21578]
ENSG00000053438	-1.21599	0.00115485	NNAT	protein_coding	neuronatin [Source:HGNC Symbol;Acc:HGNC:7860]
ENSG00000095015	1.34275	0.00115601	MAP3K1	protein_coding	mitogen-activated protein kinase kinase kinase 1 [Source:HGNC Symbol;Acc:HGNC:6848]
ENSG00000002933	5.79363	0.00116167	TMEM176A	protein_coding	transmembrane protein 176A [Source:HGNC Symbol;Acc:HGNC:24930]
ENSG00000128242	2.01547	0.00116252	GAL3ST1	protein_coding	galactose-3-O-sulfotransferase 1 [Source:HGNC Symbol;Acc:HGNC:24240]
ENSG00000122642	-1.50512	0.00117999	FKBP9	protein_coding	FK506 binding protein 9 [Source:HGNC Symbol;Acc:HGNC:3725]
ENSG00000102468	-2.98118	0.00118929	HTR2A	protein_coding	5-hydroxytryptamine receptor 2A [Source:HGNC Symbol;Acc:HGNC:5293]
ENSG00000130287	-1.27069	0.00123417	NCAN	protein_coding	neurocan [Source:HGNC Symbol;Acc:HGNC:2465]
ENSG00000105928	1.55704	0.00128349	GSDME	protein_coding	gasdermin E [Source:HGNC Symbol;Acc:HGNC:2810]
ENSG00000170345	-1.17175	0.00128691	FOS	protein_coding	Fos proto-oncogene, AP-1 transcription factor subunit [Source:HGNC Symbol;Acc:HGNC:3796]
ENSG00000133063	8.88184	0.00129824	CHIT1	protein_coding	chitinase 1 [Source:HGNC Symbol;Acc:HGNC:1936]
ENSG00000167613	7.21869	0.00131275	LAIR1	protein_coding	leukocyte associated immunoglobulin like receptor 1 [Source:HGNC Symbol;Acc:HGNC:6477]
ENSG00000162711	3.61827	0.00136849	NLRP3	protein_coding	NLR family pyrin domain containing 3 [Source:HGNC Symbol;Acc:HGNC:16400]
ENSG00000239998	8.40663	0.00137744	LILRA2	protein_coding	leukocyte immunoglobulin like receptor A2 [Source:HGNC Symbol;Acc:HGNC:6603]
ENSG00000078295	-1.60728	0.00138619	ADCY2	protein_coding	adenylate cyclase 2 [Source:HGNC Symbol;Acc:HGNC:233]
ENSG00000135744	-2.06591	0.00141386	AGT	protein_coding	angiotensinogen [Source:HGNC Symbol;Acc:HGNC:333]
ENSG00000150764	-1.97493	0.00141531	DIXDC1	protein_coding	DIX domain containing 1 [Source:HGNC Symbol;Acc:HGNC:23695]
ENSG00000122679	-4.2427	0.00146508	RAMP3	protein_coding	receptor activity modifying protein 3 [Source:HGNC Symbol;Acc:HGNC:9845]
ENSG00000162734	-1.1659	0.00148202	PEA15	protein_coding	proliferation and apoptosis adaptor protein 15 [Source:HGNC Symbol;Acc:HGNC:8822]
ENSG00000175183	-1.35022	0.00148202	CSRP2	protein_coding	cysteine and glycine rich protein 2 [Source:HGNC Symbol;Acc:HGNC:2470]
ENSG00000277991	-3.56941	0.00151964	FP236241.1	lincRNA	uncharacterized LOC102723360 [Source:NCBI gene;Acc:102723360]
ENSG00000100596	1.63012	0.0015494	SPTLC2	protein_coding	serine palmitoyltransferase long chain base subunit 2 [Source:HGNC Symbol;Acc:HGNC:11278]
ENSG00000187210	-2.21851	0.0015494	GCNT1	protein_coding	glucosaminyl (N-acetyl) transferase 1, core 2 [Source:HGNC Symbol;Acc:HGNC:4203]
ENSG00000260918	-2.89061	0.00155748	AC107398.3	sense_overlapping	novel transcript, overlapping GABRB1
ENSG00000128965	-1.74917	0.00157116	CHAC1	protein_coding	ChaC glutathione specific gamma-glutamylcyclotransferase 1 [Source:HGNC Symbol;Acc:HGNC:28680]
ENSG00000197766	3.52252	0.00159137	CFD	protein_coding	complement factor D [Source:HGNC Symbol;Acc:HGNC:2771]
ENSG00000152076	-2.23954	0.00160827	CCDC74B	protein_coding	coiled-coil domain containing 74B [Source:HGNC Symbol;Acc:HGNC:25267]
ENSG00000215014	-2.93399	0.00163594	AL645728.1	processed_transcript	novel transcript
ENSG00000092758	1.55237	0.001645	COL9A3	protein_coding	collagen type IX alpha 3 chain [Source:HGNC Symbol;Acc:HGNC:2219]
ENSG00000144857	-1.77132	0.001645	BOC	protein_coding	BOC cell adhesion associated, oncogene regulated [Source:HGNC Symbol;Acc:HGNC:17173]
ENSG00000243742	2.29811	0.00165656	RPLP0P2	transcribed_processed_pseudogene	ribosomal protein lateral stalk subunit P0 pseudogene 2 [Source:HGNC Symbol;Acc:HGNC:17960]
ENSG00000169783	1.83119	0.00168285	LINGO1	protein_coding	leucine rich repeat and Ig domain containing 1 [Source:HGNC Symbol;Acc:HGNC:21205]
ENSG00000100626	-2.20845	0.00172271	GALNT16	protein_coding	polypeptide N-acetylgalactosaminyltransferase 16 [Source:HGNC Symbol;Acc:HGNC:23233]
ENSG00000107105	-2.107	0.00176413	ELAVL2	protein_coding	ELAV like RNA binding protein 2 [Source:HGNC Symbol;Acc:HGNC:3313]
ENSG00000163017	4.08192	0.00176413	ACTG2	protein_coding	actin, gamma 2, smooth muscle, enteric [Source:HGNC Symbol;Acc:HGNC:145]
ENSG00000253474	6.55772	0.00180557	AC022568.1	lincRNA	novel transcript
ENSG00000095970	8.1817	0.00180905	TREM2	protein_coding	triggering receptor expressed on myeloid cells 2 [Source:HGNC Symbol;Acc:HGNC:17761]
ENSG00000165178	4.31382	0.0018215	NCF1C	unprocessed_pseudogene	neutrophil cytosolic factor 1C pseudogene [Source:HGNC Symbol;Acc:HGNC:32523]
ENSG00000137959	-2.72227	0.00183592	IFI44L	protein_coding	interferon induced protein 44 like [Source:HGNC Symbol;Acc:HGNC:17817]
ENSG00000015285	6.42269	0.00185079	WAS	protein_coding	Wiskott-Aldrich syndrome [Source:HGNC Symbol;Acc:HGNC:12731]
ENSG00000137868	4.48853	0.00186262	STRA6	protein_coding	stimulated by retinoic acid 6 [Source:HGNC Symbol;Acc:HGNC:30650]
ENSG00000135905	1.75664	0.0018803	DOCK10	protein_coding	dedicator of cytokinesis 10 [Source:HGNC Symbol;Acc:HGNC:23479]
ENSG00000112414	-1.43793	0.00192703	ADGRG6	protein_coding	adhesion G protein-coupled receptor G6 [Source:HGNC Symbol;Acc:HGNC:13841]
ENSG00000115525	1.58284	0.00195927	ST3GAL5	protein_coding	ST3 beta-galactoside alpha-2,3-sialyltransferase 5 [Source:HGNC Symbol;Acc:HGNC:10872]
ENSG00000010327	4.78031	0.00198836	STAB1	protein_coding	stabilin 1 [Source:HGNC Symbol;Acc:HGNC:18628]
ENSG00000172399	5.57842	0.002006	MYOZ2	protein_coding	myozenin 2 [Source:HGNC Symbol;Acc:HGNC:1330]
ENSG00000131094	1.47411	0.00202639	C1QL1	protein_coding	complement C1q like 1 [Source:HGNC Symbol;Acc:HGNC:24182]
ENSG00000172037	-1.6158	0.00204585	LAMB2	protein_coding	laminin subunit beta 2 [Source:HGNC Symbol;Acc:HGNC:6487]
ENSG00000110079	10.4679	0.00207037	MS4A4A	protein_coding	membrane spanning 4-domains A4A [Source:HGNC Symbol;Acc:HGNC:13371]
ENSG00000125820	1.74714	0.0020738	NKX2-2	protein_coding	NK2 homeobox 2 [Source:HGNC Symbol;Acc:HGNC:7835]
ENSG00000131389	1.63011	0.00212244	SLC6A6	protein_coding	solute carrier family 6 member 6 [Source:HGNC Symbol;Acc:HGNC:11052]
ENSG00000187091	-1.71828	0.00213032	PLCD1	protein_coding	phospholipase C delta 1 [Source:HGNC Symbol;Acc:HGNC:9060]
ENSG00000247193	-5.49188	0.00214461	AC104078.1	antisense
ENSG00000277209	-2.71196	0.00217967	RPPH1	ribozyme	ribonuclease P RNA component H1 [Source:HGNC Symbol;Acc:HGNC:19273]
ENSG00000160219	5.94862	0.00219835	GAB3	protein_coding	GRB2 associated binding protein 3 [Source:HGNC Symbol;Acc:HGNC:17515]
ENSG00000270547	3.49637	0.00221008	LINC01235	lincRNA	long intergenic non-protein coding RNA 1235 [Source:HGNC Symbol;Acc:HGNC:49769]
ENSG00000118495	-1.87087	0.00221609	PLAGL1	protein_coding	PLAG1 like zinc finger 1 [Source:HGNC Symbol;Acc:HGNC:9046]
ENSG00000133107	-5.31931	0.00230423	TRPC4	protein_coding	transient receptor potential cation channel subfamily C member 4 [Source:HGNC Symbol;Acc:HGNC:12336]
ENSG00000142634	1.3423	0.00230466	EFHD2	protein_coding	EF-hand domain family member D2 [Source:HGNC Symbol;Acc:HGNC:28670]
ENSG00000139329	1.66818	0.00237962	LUM	protein_coding	lumican [Source:HGNC Symbol;Acc:HGNC:6724]
ENSG00000279711	5.43082	0.00239961	AP004782.1	TEC	novel transcript
ENSG00000089327	2.96864	0.00241199	FXYD5	protein_coding	FXYD domain containing ion transport regulator 5 [Source:HGNC Symbol;Acc:HGNC:4029]
ENSG00000231131	7.32421	0.00243589	LNCAROD	lincRNA	lncRNA activating regulator of DKK1 [Source:HGNC Symbol;Acc:HGNC:50913]
ENSG00000103066	1.51072	0.00245783	PLA2G15	protein_coding	phospholipase A2 group XV [Source:HGNC Symbol;Acc:HGNC:17163]
ENSG00000187391	1.38565	0.0024618	MAGI2	protein_coding	membrane associated guanylate kinase, WW and PDZ domain containing 2 [Source:HGNC Symbol;Acc:HGNC:18957]
ENSG00000127507	3.86003	0.00250942	ADGRE2	protein_coding	adhesion G protein-coupled receptor E2 [Source:HGNC Symbol;Acc:HGNC:3337]
ENSG00000260805	-1.73391	0.00252633	AC092803.2	lincRNA	novel transcript
ENSG00000163563	4.47956	0.00253403	MNDA	protein_coding	myeloid cell nuclear differentiation antigen [Source:HGNC Symbol;Acc:HGNC:7183]
ENSG00000165309	-3.56572	0.00256257	ARMC3	protein_coding	armadillo repeat containing 3 [Source:HGNC Symbol;Acc:HGNC:30964]
ENSG00000118407	-2.78982	0.00257937	FILIP1	protein_coding	filamin A interacting protein 1 [Source:HGNC Symbol;Acc:HGNC:21015]
ENSG00000174600	5.2125	0.00259011	CMKLR1	protein_coding	chemerin chemokine-like receptor 1 [Source:HGNC Symbol;Acc:HGNC:2121]
ENSG00000133789	1.24085	0.0026742	SWAP70	protein_coding	switching B cell complex subunit SWAP70 [Source:HGNC Symbol;Acc:HGNC:17070]
ENSG00000050628	-6.20291	0.00279775	PTGER3	protein_coding	prostaglandin E receptor 3 [Source:HGNC Symbol;Acc:HGNC:9595]
ENSG00000108798	5.87196	0.00279775	ABI3	protein_coding	ABI family member 3 [Source:HGNC Symbol;Acc:HGNC:29859]
ENSG00000126787	1.79693	0.00279775	DLGAP5	protein_coding	DLG associated protein 5 [Source:HGNC Symbol;Acc:HGNC:16864]
ENSG00000262246	1.38862	0.00282968	CORO7	protein_coding	coronin 7 [Source:HGNC Symbol;Acc:HGNC:26161]
ENSG00000087510	-2.36404	0.00284389	TFAP2C	protein_coding	transcription factor AP-2 gamma [Source:HGNC Symbol;Acc:HGNC:11744]
ENSG00000007264	8.0676	0.00286644	MATK	protein_coding	megakaryocyte-associated tyrosine kinase [Source:HGNC Symbol;Acc:HGNC:6906]
ENSG00000237515	1.6193	0.00287297	SHISA9	protein_coding	shisa family member 9 [Source:HGNC Symbol;Acc:HGNC:37231]
ENSG00000160781	-2.34493	0.00289179	PAQR6	protein_coding	progestin and adipoQ receptor family member 6 [Source:HGNC Symbol;Acc:HGNC:30132]
ENSG00000131771	-4.7445	0.00290774	PPP1R1B	protein_coding	protein phosphatase 1 regulatory inhibitor subunit 1B [Source:HGNC Symbol;Acc:HGNC:9287]
ENSG00000197415	-2.42277	0.00290774	VEPH1	protein_coding	ventricular zone expressed PH domain containing 1 [Source:HGNC Symbol;Acc:HGNC:25735]
ENSG00000187726	-6.78232	0.00296758	DNAJB13	protein_coding	DnaJ heat shock protein family (Hsp40) member B13 [Source:HGNC Symbol;Acc:HGNC:30718]
ENSG00000162511	4.80673	0.00301796	LAPTM5	protein_coding	lysosomal protein transmembrane 5 [Source:HGNC Symbol;Acc:HGNC:29612]
ENSG00000052795	1.6529	0.00303265	FNIP2	protein_coding	folliculin interacting protein 2 [Source:HGNC Symbol;Acc:HGNC:29280]
ENSG00000028137	4.70428	0.00306901	TNFRSF1B	protein_coding	TNF receptor superfamily member 1B [Source:HGNC Symbol;Acc:HGNC:11917]
ENSG00000187134	-1.30008	0.00306901	AKR1C1	protein_coding	aldo-keto reductase family 1 member C1 [Source:HGNC Symbol;Acc:HGNC:384]
ENSG00000100122	5.13197	0.0030716	CRYBB1	protein_coding	crystallin beta B1 [Source:HGNC Symbol;Acc:HGNC:2397]
ENSG00000011600	5.2231	0.00314304	TYROBP	protein_coding	TYRO protein tyrosine kinase binding protein [Source:HGNC Symbol;Acc:HGNC:12449]
ENSG00000148773	1.52689	0.00317919	MKI67	protein_coding	marker of proliferation Ki-67 [Source:HGNC Symbol;Acc:HGNC:7107]
ENSG00000173947	-3.6521	0.00318278	PIFO	protein_coding	primary cilia formation [Source:HGNC Symbol;Acc:HGNC:27009]
ENSG00000135077	5.57191	0.00323343	HAVCR2	protein_coding	hepatitis A virus cellular receptor 2 [Source:HGNC Symbol;Acc:HGNC:18437]
ENSG00000203780	-5.43479	0.00323343	FANK1	protein_coding	fibronectin type III and ankyrin repeat domains 1 [Source:HGNC Symbol;Acc:HGNC:23527]
ENSG00000237181	5.83602	0.00336211	AC147651.3	antisense	novel transcript
ENSG00000077327	-5.3595	0.00347459	SPAG6	protein_coding	sperm associated antigen 6 [Source:HGNC Symbol;Acc:HGNC:11215]
ENSG00000184697	-5.5396	0.00347459	CLDN6	protein_coding	claudin 6 [Source:HGNC Symbol;Acc:HGNC:2048]
ENSG00000196083	1.90046	0.00349496	IL1RAP	protein_coding	interleukin 1 receptor accessory protein [Source:HGNC Symbol;Acc:HGNC:5995]
ENSG00000112759	1.55108	0.00353324	SLC29A1	protein_coding	solute carrier family 29 member 1 (Augustine blood group) [Source:HGNC Symbol;Acc:HGNC:11003]
ENSG00000166145	6.18343	0.00356051	SPINT1	protein_coding	serine peptidase inhibitor, Kunitz type 1 [Source:HGNC Symbol;Acc:HGNC:11246]
ENSG00000174776	-5.56085	0.00356051	WDR49	protein_coding	WD repeat domain 49 [Source:HGNC Symbol;Acc:HGNC:26587]
ENSG00000100077	2.00588	0.00356068	GRK3	protein_coding	G protein-coupled receptor kinase 3 [Source:HGNC Symbol;Acc:HGNC:290]
ENSG00000011465	1.45152	0.00356796	DCN	protein_coding	decorin [Source:HGNC Symbol;Acc:HGNC:2705]
ENSG00000139890	-3.57916	0.00357159	REM2	protein_coding	RRAD and GEM like GTPase 2 [Source:HGNC Symbol;Acc:HGNC:20248]
ENSG00000136167	4.35349	0.00358132	LCP1	protein_coding	lymphocyte cytosolic protein 1 [Source:HGNC Symbol;Acc:HGNC:6528]
ENSG00000187808	5.55018	0.00358132	SOWAHD	protein_coding	sosondowah ankyrin repeat domain family member D [Source:HGNC Symbol;Acc:HGNC:32960]
ENSG00000100985	7.58993	0.00361353	MMP9	protein_coding	matrix metallopeptidase 9 [Source:HGNC Symbol;Acc:HGNC:7176]
ENSG00000117724	1.1911	0.00370133	CENPF	protein_coding	centromere protein F [Source:HGNC Symbol;Acc:HGNC:1857]
ENSG00000164746	-5.49506	0.00372326	C7orf57	protein_coding	chromosome 7 open reading frame 57 [Source:HGNC Symbol;Acc:HGNC:22247]
ENSG00000189157	-5.78224	0.00373129	FAM47E	protein_coding	family with sequence similarity 47 member E [Source:HGNC Symbol;Acc:HGNC:34343]
ENSG00000160180	7.19393	0.00374722	TFF3	protein_coding	trefoil factor 3 [Source:HGNC Symbol;Acc:HGNC:11757]
ENSG00000164929	1.24697	0.00374722	BAALC	protein_coding	BAALC, MAP3K1 and KLF4 binding [Source:HGNC Symbol;Acc:HGNC:14333]
ENSG00000140022	-1.76705	0.00375556	STON2	protein_coding	stonin 2 [Source:HGNC Symbol;Acc:HGNC:30652]
ENSG00000196263	-2.1763	0.00377102	ZNF471	protein_coding	zinc finger protein 471 [Source:HGNC Symbol;Acc:HGNC:23226]
ENSG00000237649	2.43387	0.00379911	KIFC1	protein_coding	kinesin family member C1 [Source:HGNC Symbol;Acc:HGNC:6389]
ENSG00000163661	-1.40332	0.00380222	PTX3	protein_coding	pentraxin 3 [Source:HGNC Symbol;Acc:HGNC:9692]
ENSG00000106113	-6.07578	0.00381119	CRHR2	protein_coding	corticotropin releasing hormone receptor 2 [Source:HGNC Symbol;Acc:HGNC:2358]
ENSG00000155465	2.64582	0.00383927	SLC7A7	protein_coding	solute carrier family 7 member 7 [Source:HGNC Symbol;Acc:HGNC:11065]
ENSG00000137767	2.10549	0.00384675	SQOR	protein_coding	sulfide quinone oxidoreductase [Source:HGNC Symbol;Acc:HGNC:20390]
ENSG00000171533	-1.73496	0.00384675	MAP6	protein_coding	microtubule associated protein 6 [Source:HGNC Symbol;Acc:HGNC:6868]
ENSG00000153404	-2.92764	0.00393357	PLEKHG4B	protein_coding	pleckstrin homology and RhoGEF domain containing G4B [Source:HGNC Symbol;Acc:HGNC:29399]
ENSG00000163453	-1.65521	0.00393357	IGFBP7	protein_coding	insulin like growth factor binding protein 7 [Source:HGNC Symbol;Acc:HGNC:5476]
ENSG00000163485	2.13059	0.00394188	ADORA1	protein_coding	adenosine A1 receptor [Source:HGNC Symbol;Acc:HGNC:262]
ENSG00000164418	1.72824	0.00394896	GRIK2	protein_coding	glutamate ionotropic receptor kainate type subunit 2 [Source:HGNC Symbol;Acc:HGNC:4580]
ENSG00000253882	4.75881	0.00398963	AC099548.2	transcribed_unprocessed_pseudogene
ENSG00000099260	-2.6879	0.00400891	PALMD	protein_coding	palmdelphin [Source:HGNC Symbol;Acc:HGNC:15846]
ENSG00000174607	2.04474	0.00400891	UGT8	protein_coding	UDP glycosyltransferase 8 [Source:HGNC Symbol;Acc:HGNC:12555]
ENSG00000122644	1.31127	0.00403272	ARL4A	protein_coding	ADP ribosylation factor like GTPase 4A [Source:HGNC Symbol;Acc:HGNC:695]
ENSG00000188015	-2.89676	0.00405831	S100A3	protein_coding	S100 calcium binding protein A3 [Source:HGNC Symbol;Acc:HGNC:10493]
ENSG00000142512	4.50888	0.00406926	SIGLEC10	protein_coding	sialic acid binding Ig like lectin 10 [Source:HGNC Symbol;Acc:HGNC:15620]
ENSG00000126950	-1.56636	0.00408748	TMEM35A	protein_coding	transmembrane protein 35A [Source:HGNC Symbol;Acc:HGNC:25864]
ENSG00000149451	-4.15157	0.00408748	ADAM33	protein_coding	ADAM metallopeptidase domain 33 [Source:HGNC Symbol;Acc:HGNC:15478]
ENSG00000198053	1.74967	0.00408748	SIRPA	protein_coding	signal regulatory protein alpha [Source:HGNC Symbol;Acc:HGNC:9662]
ENSG00000105854	-1.26862	0.00412651	PON2	protein_coding	paraoxonase 2 [Source:HGNC Symbol;Acc:HGNC:9205]
ENSG00000167588	2.23605	0.00412651	GPD1	protein_coding	glycerol-3-phosphate dehydrogenase 1 [Source:HGNC Symbol;Acc:HGNC:4455]
ENSG00000168000	-1.14066	0.00414077	BSCL2	protein_coding	BSCL2, seipin lipid droplet biogenesis associated [Source:HGNC Symbol;Acc:HGNC:15832]
ENSG00000124635	-2.3434	0.00415055	HIST1H2BJ	protein_coding	histone cluster 1 H2B family member j [Source:HGNC Symbol;Acc:HGNC:4761]
ENSG00000233030	-2.83101	0.00415055	AC243772.2	antisense	novel transcript, antisense to FCGR1A
ENSG00000156885	6.14815	0.00419333	COX6A2	protein_coding	cytochrome c oxidase subunit 6A2 [Source:HGNC Symbol;Acc:HGNC:2279]
ENSG00000101307	5.10603	0.00420601	SIRPB1	protein_coding	signal regulatory protein beta 1 [Source:HGNC Symbol;Acc:HGNC:15928]
ENSG00000110400	-1.70662	0.00420601	NECTIN1	protein_coding	nectin cell adhesion molecule 1 [Source:HGNC Symbol;Acc:HGNC:9706]
ENSG00000151838	-3.82857	0.00420601	CCDC175	protein_coding	coiled-coil domain containing 175 [Source:HGNC Symbol;Acc:HGNC:19847]
ENSG00000169840	2.13851	0.00420601	GSX1	protein_coding	GS homeobox 1 [Source:HGNC Symbol;Acc:HGNC:20374]
ENSG00000197943	3.69467	0.00420601	PLCG2	protein_coding	phospholipase C gamma 2 [Source:HGNC Symbol;Acc:HGNC:9066]
ENSG00000259171	3.23506	0.00420601	AL163636.2	protein_coding	novel protein, ANG-RNASE4 readthrough
ENSG00000256463	1.27662	0.00420833	SALL3	protein_coding	spalt like transcription factor 3 [Source:HGNC Symbol;Acc:HGNC:10527]
ENSG00000166928	5.74285	0.00421567	MS4A14	protein_coding	membrane spanning 4-domains A14 [Source:HGNC Symbol;Acc:HGNC:30706]
ENSG00000183908	-7.06468	0.00421725	LRRC55	protein_coding	leucine rich repeat containing 55 [Source:HGNC Symbol;Acc:HGNC:32324]
ENSG00000250358	-7.03478	0.00421725	LINC02200	lincRNA	long intergenic non-protein coding RNA 2200 [Source:HGNC Symbol;Acc:HGNC:53066]
ENSG00000174206	-1.99383	0.00424046	C12orf66	protein_coding	chromosome 12 open reading frame 66 [Source:HGNC Symbol;Acc:HGNC:26517]
ENSG00000040608	-1.80988	0.00430624	RTN4R	protein_coding	reticulon 4 receptor [Source:HGNC Symbol;Acc:HGNC:18601]
ENSG00000120279	-3.80363	0.00432611	MYCT1	protein_coding	MYC target 1 [Source:HGNC Symbol;Acc:HGNC:23172]
ENSG00000149488	4.63356	0.00432611	TMC2	protein_coding	transmembrane channel like 2 [Source:HGNC Symbol;Acc:HGNC:16527]
ENSG00000175793	-3.09561	0.00432611	SFN	protein_coding	stratifin [Source:HGNC Symbol;Acc:HGNC:10773]
ENSG00000072609	1.43175	0.00438955	CHFR	protein_coding	checkpoint with forkhead and ring finger domains [Source:HGNC Symbol;Acc:HGNC:20455]
ENSG00000114251	2.08219	0.00455933	WNT5A	protein_coding	Wnt family member 5A [Source:HGNC Symbol;Acc:HGNC:12784]
ENSG00000148948	1.35046	0.00457525	LRRC4C	protein_coding	leucine rich repeat containing 4C [Source:HGNC Symbol;Acc:HGNC:29317]
ENSG00000198554	1.86507	0.00457525	WDHD1	protein_coding	WD repeat and HMG-box DNA binding protein 1 [Source:HGNC Symbol;Acc:HGNC:23170]
ENSG00000129654	-2.95714	0.00459497	FOXJ1	protein_coding	forkhead box J1 [Source:HGNC Symbol;Acc:HGNC:3816]
ENSG00000117122	-1.32537	0.00460849	MFAP2	protein_coding	microfibril associated protein 2 [Source:HGNC Symbol;Acc:HGNC:7033]
ENSG00000107263	1.25233	0.00467068	RAPGEF1	protein_coding	Rap guanine nucleotide exchange factor 1 [Source:HGNC Symbol;Acc:HGNC:4568]
ENSG00000113070	-1.40287	0.00467068	HBEGF	protein_coding	heparin binding EGF like growth factor [Source:HGNC Symbol;Acc:HGNC:3059]
ENSG00000166573	2.60498	0.00475078	GALR1	protein_coding	galanin receptor 1 [Source:HGNC Symbol;Acc:HGNC:4132]
ENSG00000197748	-3.66884	0.00475078	CFAP43	protein_coding	cilia and flagella associated protein 43 [Source:HGNC Symbol;Acc:HGNC:26684]
ENSG00000151929	-1.11234	0.00477629	BAG3	protein_coding	BCL2 associated athanogene 3 [Source:HGNC Symbol;Acc:HGNC:939]
ENSG00000189223	1.54109	0.00481	PAX8-AS1	processed_transcript	PAX8 antisense RNA 1 [Source:HGNC Symbol;Acc:HGNC:49271]
ENSG00000112799	7.63125	0.0048451	LY86	protein_coding	lymphocyte antigen 86 [Source:HGNC Symbol;Acc:HGNC:16837]
ENSG00000070214	1.56722	0.00485874	SLC44A1	protein_coding	solute carrier family 44 member 1 [Source:HGNC Symbol;Acc:HGNC:18798]
ENSG00000279839	-5.51505	0.00486045	AL512383.1	TEC	TEC
ENSG00000118946	1.15779	0.00486107	PCDH17	protein_coding	protocadherin 17 [Source:HGNC Symbol;Acc:HGNC:14267]
ENSG00000184384	1.28077	0.00490866	MAML2	protein_coding	mastermind like transcriptional coactivator 2 [Source:HGNC Symbol;Acc:HGNC:16259]
ENSG00000168961	3.28918	0.00492684	LGALS9	protein_coding	galectin 9 [Source:HGNC Symbol;Acc:HGNC:6570]
ENSG00000187416	1.71308	0.00493768	LHFPL3	protein_coding	LHFPL tetraspan subfamily member 3 [Source:HGNC Symbol;Acc:HGNC:6589]
ENSG00000282988	-2.00478	0.00501308	AL031777.3	protein_coding	novel protein
ENSG00000141506	9.02983	0.00506248	PIK3R5	protein_coding	phosphoinositide-3-kinase regulatory subunit 5 [Source:HGNC Symbol;Acc:HGNC:30035]
ENSG00000173137	2.8115	0.00512761	ADCK5	protein_coding	aarF domain containing kinase 5 [Source:HGNC Symbol;Acc:HGNC:21738]
ENSG00000225217	-2.02772	0.00512761	HSPA7	unprocessed_pseudogene	heat shock protein family A (Hsp70) member 7 [Source:HGNC Symbol;Acc:HGNC:5240]
ENSG00000136732	1.68847	0.00513927	GYPC	protein_coding	glycophorin C (Gerbich blood group) [Source:HGNC Symbol;Acc:HGNC:4704]
ENSG00000256966	5.53142	0.00519407	AL513165.2	protein_coding	novel transcript
ENSG00000205129	-3.32572	0.0052384	C4orf47	protein_coding	chromosome 4 open reading frame 47 [Source:HGNC Symbol;Acc:HGNC:34346]
ENSG00000112149	4.92505	0.00527847	CD83	protein_coding	CD83 molecule [Source:HGNC Symbol;Acc:HGNC:1703]
ENSG00000019991	-1.2798	0.00531192	HGF	protein_coding	hepatocyte growth factor [Source:HGNC Symbol;Acc:HGNC:4893]
ENSG00000096060	2.38537	0.00533326	FKBP5	protein_coding	FK506 binding protein 5 [Source:HGNC Symbol;Acc:HGNC:3721]
ENSG00000250644	2.36771	0.00536364	AC068580.4	protein_coding	novel protein
ENSG00000099860	-1.12517	0.00538551	GADD45B	protein_coding	growth arrest and DNA damage inducible beta [Source:HGNC Symbol;Acc:HGNC:4096]
ENSG00000085514	5.25638	0.00539896	PILRA	protein_coding	paired immunoglobin like type 2 receptor alpha [Source:HGNC Symbol;Acc:HGNC:20396]
ENSG00000136535	-4.66254	0.00541149	TBR1	protein_coding	T-box, brain 1 [Source:HGNC Symbol;Acc:HGNC:11590]
ENSG00000135114	5.57248	0.00542261	OASL	protein_coding	2'-5'-oligoadenylate synthetase like [Source:HGNC Symbol;Acc:HGNC:8090]
ENSG00000118515	1.50797	0.00545285	SGK1	protein_coding	serum/glucocorticoid regulated kinase 1 [Source:HGNC Symbol;Acc:HGNC:10810]
ENSG00000273320	-3.28532	0.00554892	AC007032.1	antisense	novel transcript, antisense to NAMPT
ENSG00000261604	-1.3753	0.00555253	AC114947.2	antisense	novel transcript, antisense to HMGCS1
ENSG00000139278	1.83221	0.00557104	GLIPR1	protein_coding	GLI pathogenesis related 1 [Source:HGNC Symbol;Acc:HGNC:17001]
ENSG00000134548	-5.84624	0.00559841	SPX	protein_coding	spexin hormone [Source:HGNC Symbol;Acc:HGNC:28139]
ENSG00000167851	4.62979	0.00559841	CD300A	protein_coding	CD300a molecule [Source:HGNC Symbol;Acc:HGNC:19319]
ENSG00000066336	4.75695	0.00561598	SPI1	protein_coding	Spi-1 proto-oncogene [Source:HGNC Symbol;Acc:HGNC:11241]
ENSG00000121316	2.97453	0.00566457	PLBD1	protein_coding	phospholipase B domain containing 1 [Source:HGNC Symbol;Acc:HGNC:26215]
ENSG00000137752	2.33975	0.00571533	CASP1	protein_coding	caspase 1 [Source:HGNC Symbol;Acc:HGNC:1499]
ENSG00000273136	-1.77718	0.00573611	NBPF26	protein_coding	NBPF member 26 [Source:HGNC Symbol;Acc:HGNC:49571]
ENSG00000151468	-2.73891	0.00578177	CCDC3	protein_coding	coiled-coil domain containing 3 [Source:HGNC Symbol;Acc:HGNC:23813]
ENSG00000149968	2.46707	0.00580581	MMP3	protein_coding	matrix metallopeptidase 3 [Source:HGNC Symbol;Acc:HGNC:7173]
ENSG00000261371	2.4071	0.00580581	PECAM1	protein_coding	platelet and endothelial cell adhesion molecule 1 [Source:HGNC Symbol;Acc:HGNC:8823]
ENSG00000138193	-1.48684	0.00581499	PLCE1	protein_coding	phospholipase C epsilon 1 [Source:HGNC Symbol;Acc:HGNC:17175]
ENSG00000152270	1.76864	0.00603993	PDE3B	protein_coding	phosphodiesterase 3B [Source:HGNC Symbol;Acc:HGNC:8779]
ENSG00000137496	3.62956	0.00606096	IL18BP	protein_coding	interleukin 18 binding protein [Source:HGNC Symbol;Acc:HGNC:5987]
ENSG00000157766	2.60037	0.00608437	ACAN	protein_coding	aggrecan [Source:HGNC Symbol;Acc:HGNC:319]
ENSG00000171310	1.49425	0.00618032	CHST11	protein_coding	carbohydrate sulfotransferase 11 [Source:HGNC Symbol;Acc:HGNC:17422]
ENSG00000118777	2.68973	0.00624798	ABCG2	protein_coding	ATP binding cassette subfamily G member 2 (Junior blood group) [Source:HGNC Symbol;Acc:HGNC:74]
ENSG00000007372	-1.31339	0.00629911	PAX6	protein_coding	paired box 6 [Source:HGNC Symbol;Acc:HGNC:8620]
ENSG00000265118	5.12509	0.00634083	AC134669.1	protein_coding	novel protein
ENSG00000135838	5.88916	0.00634789	NPL	protein_coding	N-acetylneuraminate pyruvate lyase [Source:HGNC Symbol;Acc:HGNC:16781]
ENSG00000169860	-2.12195	0.00640138	P2RY1	protein_coding	purinergic receptor P2Y1 [Source:HGNC Symbol;Acc:HGNC:8539]
ENSG00000197461	1.7953	0.00640138	PDGFA	protein_coding	platelet derived growth factor subunit A [Source:HGNC Symbol;Acc:HGNC:8799]
ENSG00000073754	5.33669	0.00643233	CD5L	protein_coding	CD5 molecule like [Source:HGNC Symbol;Acc:HGNC:1690]
ENSG00000129493	-1.29528	0.00643233	HEATR5A	protein_coding	HEAT repeat containing 5A [Source:HGNC Symbol;Acc:HGNC:20276]
ENSG00000115252	-4.10016	0.00648332	PDE1A	protein_coding	phosphodiesterase 1A [Source:HGNC Symbol;Acc:HGNC:8774]
ENSG00000261668	-3.60377	0.00652692	AC093591.2	antisense	novel transcript, antisense HSPA4L
ENSG00000064218	-6.77838	0.006562	DMRT3	protein_coding	doublesex and mab-3 related transcription factor 3 [Source:HGNC Symbol;Acc:HGNC:13909]
ENSG00000118855	1.67225	0.00661087	MFSD1	protein_coding	major facilitator superfamily domain containing 1 [Source:HGNC Symbol;Acc:HGNC:25874]
ENSG00000164692	1.23293	0.00662378	COL1A2	protein_coding	collagen type I alpha 2 chain [Source:HGNC Symbol;Acc:HGNC:2198]
ENSG00000203805	1.64353	0.00662378	PLPP4	protein_coding	phospholipid phosphatase 4 [Source:HGNC Symbol;Acc:HGNC:23531]
ENSG00000187398	1.3116	0.00667504	LUZP2	protein_coding	leucine zipper protein 2 [Source:HGNC Symbol;Acc:HGNC:23206]
ENSG00000158869	4.8098	0.00669762	FCER1G	protein_coding	Fc fragment of IgE receptor Ig [Source:HGNC Symbol;Acc:HGNC:3611]
ENSG00000160307	1.20146	0.00678445	S100B	protein_coding	S100 calcium binding protein B [Source:HGNC Symbol;Acc:HGNC:10500]
ENSG00000250366	-4.84331	0.00678445	TUNAR	protein_coding	TCL1 upstream neural differentiation-associated RNA [Source:HGNC Symbol;Acc:HGNC:44088]
ENSG00000152669	-6.9792	0.00698317	CCNO	protein_coding	cyclin O [Source:HGNC Symbol;Acc:HGNC:18576]
ENSG00000188677	2.94756	0.00703289	PARVB	protein_coding	parvin beta [Source:HGNC Symbol;Acc:HGNC:14653]
ENSG00000161618	1.92883	0.00715897	ALDH16A1	protein_coding	aldehyde dehydrogenase 16 family member A1 [Source:HGNC Symbol;Acc:HGNC:28114]
ENSG00000138604	1.39811	0.00717597	GLCE	protein_coding	glucuronic acid epimerase [Source:HGNC Symbol;Acc:HGNC:17855]
ENSG00000214063	1.73451	0.00728402	TSPAN4	protein_coding	tetraspanin 4 [Source:HGNC Symbol;Acc:HGNC:11859]
ENSG00000101017	3.311	0.00740423	CD40	protein_coding	CD40 molecule [Source:HGNC Symbol;Acc:HGNC:11919]
ENSG00000110723	-2.15647	0.00741385	EXPH5	protein_coding	exophilin 5 [Source:HGNC Symbol;Acc:HGNC:30578]
ENSG00000112394	2.00832	0.00743337	SLC16A10	protein_coding	solute carrier family 16 member 10 [Source:HGNC Symbol;Acc:HGNC:17027]
ENSG00000085377	1.47889	0.00743413	PREP	protein_coding	prolyl endopeptidase [Source:HGNC Symbol;Acc:HGNC:9358]
ENSG00000171757	-2.17377	0.00743413	LRRC34	protein_coding	leucine rich repeat containing 34 [Source:HGNC Symbol;Acc:HGNC:28408]
ENSG00000185347	2.58757	0.00749549	TEDC1	protein_coding	tubulin epsilon and delta complex 1 [Source:HGNC Symbol;Acc:HGNC:20127]
ENSG00000168143	-5.35492	0.00750912	FAM83B	protein_coding	family with sequence similarity 83 member B [Source:HGNC Symbol;Acc:HGNC:21357]
ENSG00000163535	1.49975	0.00753571	SGO2	protein_coding	shugoshin 2 [Source:HGNC Symbol;Acc:HGNC:30812]
ENSG00000114279	1.42694	0.00759841	FGF12	protein_coding	fibroblast growth factor 12 [Source:HGNC Symbol;Acc:HGNC:3668]
ENSG00000026751	6.8331	0.00770179	SLAMF7	protein_coding	SLAM family member 7 [Source:HGNC Symbol;Acc:HGNC:21394]
ENSG00000225968	2.44328	0.00773884	ELFN1	protein_coding	extracellular leucine rich repeat and fibronectin type III domain containing 1 [Source:HGNC Symbol;Acc:HGNC:33154]
ENSG00000159216	1.85953	0.0078002	RUNX1	protein_coding	runt related transcription factor 1 [Source:HGNC Symbol;Acc:HGNC:10471]
ENSG00000131773	1.15817	0.00799277	KHDRBS3	protein_coding	KH RNA binding domain containing, signal transduction associated 3 [Source:HGNC Symbol;Acc:HGNC:18117]
ENSG00000189292	2.91439	0.00799277	ALKAL2	protein_coding	ALK and LTK ligand 2 [Source:HGNC Symbol;Acc:HGNC:27683]
ENSG00000151651	5.2998	0.00801235	ADAM8	protein_coding	ADAM metallopeptidase domain 8 [Source:HGNC Symbol;Acc:HGNC:215]
ENSG00000198917	1.2796	0.00801235	SPOUT1	protein_coding	SPOUT domain containing methyltransferase 1 [Source:HGNC Symbol;Acc:HGNC:26933]
ENSG00000103599	-5.63897	0.00802771	IQCH	protein_coding	IQ motif containing H [Source:HGNC Symbol;Acc:HGNC:25721]
ENSG00000113721	-1.73619	0.00802771	PDGFRB	protein_coding	platelet derived growth factor receptor beta [Source:HGNC Symbol;Acc:HGNC:8804]
ENSG00000144199	-2.1448	0.008078	FAHD2B	protein_coding	fumarylacetoacetate hydrolase domain containing 2B [Source:HGNC Symbol;Acc:HGNC:25318]
ENSG00000085741	-3.04954	0.00809422	WNT11	protein_coding	Wnt family member 11 [Source:HGNC Symbol;Acc:HGNC:12776]
ENSG00000101347	1.56977	0.00818148	SAMHD1	protein_coding	SAM and HD domain containing deoxynucleoside triphosphate triphosphohydrolase 1 [Source:HGNC Symbol;Acc:HGNC:15925]
ENSG00000166428	5.76377	0.00818148	PLD4	protein_coding	phospholipase D family member 4 [Source:HGNC Symbol;Acc:HGNC:23792]
ENSG00000106266	1.94788	0.00818294	SNX8	protein_coding	sorting nexin 8 [Source:HGNC Symbol;Acc:HGNC:14972]
ENSG00000164434	-1.01278	0.00821831	FABP7	protein_coding	fatty acid binding protein 7 [Source:HGNC Symbol;Acc:HGNC:3562]
ENSG00000086205	-3.97591	0.00826463	FOLH1	protein_coding	folate hydrolase 1 [Source:HGNC Symbol;Acc:HGNC:3788]
ENSG00000173559	2.21183	0.00851093	NABP1	protein_coding	nucleic acid binding protein 1 [Source:HGNC Symbol;Acc:HGNC:26232]
ENSG00000013523	1.59732	0.00873875	ANGEL1	protein_coding	angel homolog 1 [Source:HGNC Symbol;Acc:HGNC:19961]
ENSG00000152763	-3.63145	0.00873875	WDR78	protein_coding	WD repeat domain 78 [Source:HGNC Symbol;Acc:HGNC:26252]
ENSG00000163814	1.76322	0.00873875	CDCP1	protein_coding	CUB domain containing protein 1 [Source:HGNC Symbol;Acc:HGNC:24357]
ENSG00000198246	2.77225	0.00873875	SLC29A3	protein_coding	solute carrier family 29 member 3 [Source:HGNC Symbol;Acc:HGNC:23096]
ENSG00000214456	-2.87577	0.00873875	PLIN5	protein_coding	perilipin 5 [Source:HGNC Symbol;Acc:HGNC:33196]
ENSG00000168060	-4.40278	0.0087505	NAALADL1	protein_coding	N-acetylated alpha-linked acidic dipeptidase like 1 [Source:HGNC Symbol;Acc:HGNC:23536]
ENSG00000100644	1.12431	0.00881897	HIF1A	protein_coding	hypoxia inducible factor 1 subunit alpha [Source:HGNC Symbol;Acc:HGNC:4910]
ENSG00000166596	-5.49268	0.00881897	CFAP52	protein_coding	cilia and flagella associated protein 52 [Source:HGNC Symbol;Acc:HGNC:16053]
ENSG00000250198	2.89167	0.0088967	LINC02199	lincRNA	long intergenic non-protein coding RNA 2199 [Source:HGNC Symbol;Acc:HGNC:53065]
ENSG00000006210	1.45766	0.00891544	CX3CL1	protein_coding	C-X3-C motif chemokine ligand 1 [Source:HGNC Symbol;Acc:HGNC:10647]
ENSG00000139263	-1.92486	0.00892999	LRIG3	protein_coding	leucine rich repeats and immunoglobulin like domains 3 [Source:HGNC Symbol;Acc:HGNC:30991]
ENSG00000183715	2.27645	0.00893692	OPCML	protein_coding	opioid binding protein/cell adhesion molecule like [Source:HGNC Symbol;Acc:HGNC:8143]
ENSG00000168334	3.04873	0.00900278	XIRP1	protein_coding	xin actin binding repeat containing 1 [Source:HGNC Symbol;Acc:HGNC:14301]
ENSG00000108669	1.31508	0.00910275	CYTH1	protein_coding	cytohesin 1 [Source:HGNC Symbol;Acc:HGNC:9501]
ENSG00000176971	1.54754	0.00921534	FIBIN	protein_coding	fin bud initiation factor homolog [Source:HGNC Symbol;Acc:HGNC:33747]
ENSG00000120251	1.33753	0.00931022	GRIA2	protein_coding	glutamate ionotropic receptor AMPA type subunit 2 [Source:HGNC Symbol;Acc:HGNC:4572]
ENSG00000002822	1.40042	0.00932083	MAD1L1	protein_coding	mitotic arrest deficient 1 like 1 [Source:HGNC Symbol;Acc:HGNC:6762]
ENSG00000119943	-4.32795	0.00932274	PYROXD2	protein_coding	pyridine nucleotide-disulphide oxidoreductase domain 2 [Source:HGNC Symbol;Acc:HGNC:23517]
ENSG00000140564	1.41946	0.00932675	FURIN	protein_coding	furin, paired basic amino acid cleaving enzyme [Source:HGNC Symbol;Acc:HGNC:8568]
ENSG00000184007	1.02596	0.00937068	PTP4A2	protein_coding	protein tyrosine phosphatase type IVA, member 2 [Source:HGNC Symbol;Acc:HGNC:9635]
ENSG00000117280	1.57581	0.00937864	RAB29	protein_coding	RAB29, member RAS oncogene family [Source:HGNC Symbol;Acc:HGNC:9789]
ENSG00000111341	3.11957	0.00940837	MGP	protein_coding	matrix Gla protein [Source:HGNC Symbol;Acc:HGNC:7060]
ENSG00000119900	1.75822	0.00944272	OGFRL1	protein_coding	opioid growth factor receptor like 1 [Source:HGNC Symbol;Acc:HGNC:21378]
ENSG00000131747	1.32552	0.00944272	TOP2A	protein_coding	DNA topoisomerase II alpha [Source:HGNC Symbol;Acc:HGNC:11989]
ENSG00000183549	5.56286	0.00952284	ACSM5	protein_coding	acyl-CoA synthetase medium chain family member 5 [Source:HGNC Symbol;Acc:HGNC:26060]
ENSG00000232810	4.00822	0.00952284	TNF	protein_coding	tumor necrosis factor [Source:HGNC Symbol;Acc:HGNC:11892]
ENSG00000081041	-1.63018	0.00952628	CXCL2	protein_coding	C-X-C motif chemokine ligand 2 [Source:HGNC Symbol;Acc:HGNC:4603]
ENSG00000215386	-1.26218	0.00955624	MIR99AHG	lincRNA	mir-99a-let-7c cluster host gene [Source:HGNC Symbol;Acc:HGNC:1274]
ENSG00000126861	1.82844	0.00967377	OMG	protein_coding	oligodendrocyte myelin glycoprotein [Source:HGNC Symbol;Acc:HGNC:8135]
ENSG00000268403	-2.35409	0.00980924	AC132192.2	antisense
ENSG00000127084	2.26151	0.00985161	FGD3	protein_coding	FYVE, RhoGEF and PH domain containing 3 [Source:HGNC Symbol;Acc:HGNC:16027]
ENSG00000101222	-7.0143	0.00990235	SPEF1	protein_coding	sperm flagellar 1 [Source:HGNC Symbol;Acc:HGNC:15874]
ENSG00000169607	1.56862	0.00995666	CKAP2L	protein_coding	cytoskeleton associated protein 2 like [Source:HGNC Symbol;Acc:HGNC:26877]
ENSG00000099937	3.60559	0.00997006	SERPIND1	protein_coding	serpin family D member 1 [Source:HGNC Symbol;Acc:HGNC:4838]

## Sheet: DE Fetal CD140a+ vs CD140a-
Ensembl_ID	Log2FC_CD140a+_vs_Cd140a-	Adj_P_Val	External_Gene_Name	Gene_Biotype	Description
ENSG00000134853	8.26867	3.91698e-186	PDGFRA	protein_coding	platelet derived growth factor receptor alpha [Source:HGNC Symbol;Acc:HGNC:8803]
ENSG00000187416	4.92795	1.03429e-140	LHFPL3	protein_coding	LHFPL tetraspan subfamily member 3 [Source:HGNC Symbol;Acc:HGNC:6589]
ENSG00000184221	6.86581	1.34312e-127	OLIG1	protein_coding	oligodendrocyte transcription factor 1 [Source:HGNC Symbol;Acc:HGNC:16983]
ENSG00000156966	5.13267	1.50404e-127	B3GNT7	protein_coding	UDP-GlcNAc:betaGal beta-1,3-N-acetylglucosaminyltransferase 7 [Source:HGNC Symbol;Acc:HGNC:18811]
ENSG00000100146	5.38724	4.93911e-119	SOX10	protein_coding	SRY-box 10 [Source:HGNC Symbol;Acc:HGNC:11190]
ENSG00000154975	6.00553	1.51204e-101	CA10	protein_coding	carbonic anhydrase 10 [Source:HGNC Symbol;Acc:HGNC:1369]
ENSG00000183715	4.78509	7.42332e-101	OPCML	protein_coding	opioid binding protein/cell adhesion molecule like [Source:HGNC Symbol;Acc:HGNC:8143]
ENSG00000106688	2.90216	5.78174e-86	SLC1A1	protein_coding	solute carrier family 1 member 1 [Source:HGNC Symbol;Acc:HGNC:10939]
ENSG00000182132	4.84809	3.29657e-82	KCNIP1	protein_coding	potassium voltage-gated channel interacting protein 1 [Source:HGNC Symbol;Acc:HGNC:15521]
ENSG00000139915	3.8405	2.72158e-81	MDGA2	protein_coding	MAM domain containing glycosylphosphatidylinositol anchor 2 [Source:HGNC Symbol;Acc:HGNC:19835]
ENSG00000151229	3.40556	2.02076e-77	SLC2A13	protein_coding	solute carrier family 2 member 13 [Source:HGNC Symbol;Acc:HGNC:15956]
ENSG00000205927	5.39064	3.68853e-74	OLIG2	protein_coding	oligodendrocyte transcription factor 2 [Source:HGNC Symbol;Acc:HGNC:9398]
ENSG00000121871	4.52898	2.93998e-72	SLITRK3	protein_coding	SLIT and NTRK like family member 3 [Source:HGNC Symbol;Acc:HGNC:23501]
ENSG00000147588	4.08071	2.77213e-71	PMP2	protein_coding	peripheral myelin protein 2 [Source:HGNC Symbol;Acc:HGNC:9117]
ENSG00000171786	-5.06378	2.83176e-71	NHLH1	protein_coding	nescient helix-loop-helix 1 [Source:HGNC Symbol;Acc:HGNC:7817]
ENSG00000150275	7.40744	1.26795e-70	PCDH15	protein_coding	protocadherin related 15 [Source:HGNC Symbol;Acc:HGNC:14674]
ENSG00000180616	-4.83971	4.05789e-66	SSTR2	protein_coding	somatostatin receptor 2 [Source:HGNC Symbol;Acc:HGNC:11331]
ENSG00000186732	-5.34416	3.20588e-65	MPPED1	protein_coding	metallophosphoesterase domain containing 1 [Source:HGNC Symbol;Acc:HGNC:1306]
ENSG00000136535	-5.59004	6.5571e-65	TBR1	protein_coding	T-box, brain 1 [Source:HGNC Symbol;Acc:HGNC:11590]
ENSG00000102934	4.61041	9.4396e-65	PLLP	protein_coding	plasmolipin [Source:HGNC Symbol;Acc:HGNC:18553]
ENSG00000237515	3.8482	1.56164e-63	SHISA9	protein_coding	shisa family member 9 [Source:HGNC Symbol;Acc:HGNC:37231]
ENSG00000186369	5.03036	4.34598e-63	LINC00643	transcribed_unitary_pseudogene	long intergenic non-protein coding RNA 643 [Source:HGNC Symbol;Acc:HGNC:44296]
ENSG00000139970	-2.85256	6.56254e-63	RTN1	protein_coding	reticulon 1 [Source:HGNC Symbol;Acc:HGNC:10467]
ENSG00000111249	-4.14239	1.67628e-61	CUX2	protein_coding	cut like homeobox 2 [Source:HGNC Symbol;Acc:HGNC:19347]
ENSG00000104888	-5.47161	4.47817e-61	SLC17A7	protein_coding	solute carrier family 17 member 7 [Source:HGNC Symbol;Acc:HGNC:16704]
ENSG00000122584	4.63953	7.9821e-61	NXPH1	protein_coding	neurexophilin 1 [Source:HGNC Symbol;Acc:HGNC:20693]
ENSG00000180828	-5.47427	8.16119e-60	BHLHE22	protein_coding	basic helix-loop-helix family member e22 [Source:HGNC Symbol;Acc:HGNC:11963]
ENSG00000114646	2.60529	1.0574e-59	CSPG5	protein_coding	chondroitin sulfate proteoglycan 5 [Source:HGNC Symbol;Acc:HGNC:2467]
ENSG00000171532	-5.77922	3.43403e-59	NEUROD2	protein_coding	neuronal differentiation 2 [Source:HGNC Symbol;Acc:HGNC:7763]
ENSG00000174607	3.0156	1.30098e-58	UGT8	protein_coding	UDP glycosyltransferase 8 [Source:HGNC Symbol;Acc:HGNC:12555]
ENSG00000167178	-5.14033	1.64218e-58	ISLR2	protein_coding	immunoglobulin superfamily containing leucine rich repeat 2 [Source:HGNC Symbol;Acc:HGNC:29286]
ENSG00000188906	5.83316	1.93044e-57	LRRK2	protein_coding	leucine rich repeat kinase 2 [Source:HGNC Symbol;Acc:HGNC:18618]
ENSG00000064225	2.42212	4.11002e-57	ST3GAL6	protein_coding	ST3 beta-galactoside alpha-2,3-sialyltransferase 6 [Source:HGNC Symbol;Acc:HGNC:18080]
ENSG00000164600	-5.74327	9.4225e-54	NEUROD6	protein_coding	neuronal differentiation 6 [Source:HGNC Symbol;Acc:HGNC:13804]
ENSG00000145284	2.45218	1.78515e-53	SCD5	protein_coding	stearoyl-CoA desaturase 5 [Source:HGNC Symbol;Acc:HGNC:21088]
ENSG00000018236	3.83106	2.47682e-53	CNTN1	protein_coding	contactin 1 [Source:HGNC Symbol;Acc:HGNC:2171]
ENSG00000116299	-4.49699	3.82677e-53	KIAA1324	protein_coding	KIAA1324 [Source:HGNC Symbol;Acc:HGNC:29618]
ENSG00000104435	-4.84712	4.51374e-52	STMN2	protein_coding	stathmin 2 [Source:HGNC Symbol;Acc:HGNC:10577]
ENSG00000107104	4.00215	4.5756e-52	KANK1	protein_coding	KN motif and ankyrin repeat domains 1 [Source:HGNC Symbol;Acc:HGNC:19309]
ENSG00000102452	3.92357	8.9133e-52	NALCN	protein_coding	sodium leak channel, non-selective [Source:HGNC Symbol;Acc:HGNC:19082]
ENSG00000187398	5.05332	1.26236e-51	LUZP2	protein_coding	leucine zipper protein 2 [Source:HGNC Symbol;Acc:HGNC:23206]
ENSG00000170961	3.52539	8.18711e-51	HAS2	protein_coding	hyaluronan synthase 2 [Source:HGNC Symbol;Acc:HGNC:4819]
ENSG00000163508	-4.92081	9.93468e-51	EOMES	protein_coding	eomesodermin [Source:HGNC Symbol;Acc:HGNC:3372]
ENSG00000182103	2.2823	3.9553e-50	FAM181B	protein_coding	family with sequence similarity 181 member B [Source:HGNC Symbol;Acc:HGNC:28512]
ENSG00000091664	-4.43492	1.37566e-49	SLC17A6	protein_coding	solute carrier family 17 member 6 [Source:HGNC Symbol;Acc:HGNC:16703]
ENSG00000184588	2.80446	1.48669e-49	PDE4B	protein_coding	phosphodiesterase 4B [Source:HGNC Symbol;Acc:HGNC:8781]
ENSG00000112902	2.98961	1.64244e-49	SEMA5A	protein_coding	semaphorin 5A [Source:HGNC Symbol;Acc:HGNC:10736]
ENSG00000106341	-4.86249	7.42595e-49	PPP1R17	protein_coding	protein phosphatase 1 regulatory subunit 17 [Source:HGNC Symbol;Acc:HGNC:16973]
ENSG00000077080	-3.08719	9.05876e-48	ACTL6B	protein_coding	actin like 6B [Source:HGNC Symbol;Acc:HGNC:160]
ENSG00000198910	-4.62356	9.30908e-48	L1CAM	protein_coding	L1 cell adhesion molecule [Source:HGNC Symbol;Acc:HGNC:6470]
ENSG00000060982	2.63419	1.11248e-47	BCAT1	protein_coding	branched chain amino acid transaminase 1 [Source:HGNC Symbol;Acc:HGNC:976]
ENSG00000196562	3.72768	1.24435e-47	SULF2	protein_coding	sulfatase 2 [Source:HGNC Symbol;Acc:HGNC:20392]
ENSG00000125820	5.33666	3.40824e-47	NKX2-2	protein_coding	NK2 homeobox 2 [Source:HGNC Symbol;Acc:HGNC:7835]
ENSG00000166924	-3.02326	1.63301e-46	NYAP1	protein_coding	neuronal tyrosine phosphorylated phosphoinositide-3-kinase adaptor 1 [Source:HGNC Symbol;Acc:HGNC:22009]
ENSG00000136235	5.42823	1.8234e-46	GPNMB	protein_coding	glycoprotein nmb [Source:HGNC Symbol;Acc:HGNC:4462]
ENSG00000164106	3.61118	8.13946e-46	SCRG1	protein_coding	stimulator of chondrogenesis 1 [Source:HGNC Symbol;Acc:HGNC:17036]
ENSG00000174938	-3.64521	8.14153e-46	SEZ6L2	protein_coding	seizure related 6 homolog like 2 [Source:HGNC Symbol;Acc:HGNC:30844]
ENSG00000187135	4.44037	9.46142e-46	VSTM2B	protein_coding	V-set and transmembrane domain containing 2B [Source:HGNC Symbol;Acc:HGNC:33595]
ENSG00000131094	2.7138	1.34557e-45	C1QL1	protein_coding	complement C1q like 1 [Source:HGNC Symbol;Acc:HGNC:24182]
ENSG00000178403	-4.78357	1.72376e-45	NEUROG2	protein_coding	neurogenin 2 [Source:HGNC Symbol;Acc:HGNC:13805]
ENSG00000087245	4.0065	2.00978e-45	MMP2	protein_coding	matrix metallopeptidase 2 [Source:HGNC Symbol;Acc:HGNC:7166]
ENSG00000182379	-4.19385	2.70988e-45	NXPH4	protein_coding	neurexophilin 4 [Source:HGNC Symbol;Acc:HGNC:8078]
ENSG00000231764	-2.86783	4.96988e-45	DLX6-AS1	antisense	DLX6 antisense RNA 1 [Source:HGNC Symbol;Acc:HGNC:37151]
ENSG00000137142	-4.15432	8.0604e-45	IGFBPL1	protein_coding	insulin like growth factor binding protein like 1 [Source:HGNC Symbol;Acc:HGNC:20081]
ENSG00000128285	4.42615	1.09044e-44	MCHR1	protein_coding	melanin concentrating hormone receptor 1 [Source:HGNC Symbol;Acc:HGNC:4479]
ENSG00000176971	4.79525	1.50907e-44	FIBIN	protein_coding	fin bud initiation factor homolog [Source:HGNC Symbol;Acc:HGNC:33747]
ENSG00000101958	-5.80337	3.82557e-44	GLRA2	protein_coding	glycine receptor alpha 2 [Source:HGNC Symbol;Acc:HGNC:4327]
ENSG00000105929	5.04068	4.22064e-43	ATP6V0A4	protein_coding	ATPase H+ transporting V0 subunit a4 [Source:HGNC Symbol;Acc:HGNC:866]
ENSG00000116147	3.26607	7.05619e-43	TNR	protein_coding	tenascin R [Source:HGNC Symbol;Acc:HGNC:11953]
ENSG00000101187	3.29945	9.98017e-43	SLCO4A1	protein_coding	solute carrier organic anion transporter family member 4A1 [Source:HGNC Symbol;Acc:HGNC:10953]
ENSG00000152214	4.79124	1.10946e-42	RIT2	protein_coding	Ras like without CAAX 2 [Source:HGNC Symbol;Acc:HGNC:10017]
ENSG00000168824	-3.93637	1.89073e-42	NSG1	protein_coding	neuronal vesicle trafficking associated 1 [Source:HGNC Symbol;Acc:HGNC:18790]
ENSG00000144230	4.18228	5.16718e-42	GPR17	protein_coding	G protein-coupled receptor 17 [Source:HGNC Symbol;Acc:HGNC:4471]
ENSG00000124785	-3.8227	5.92063e-42	NRN1	protein_coding	neuritin 1 [Source:HGNC Symbol;Acc:HGNC:17972]
ENSG00000106852	-4.17469	6.08329e-42	LHX6	protein_coding	LIM homeobox 6 [Source:HGNC Symbol;Acc:HGNC:21735]
ENSG00000123307	-3.90095	6.80908e-42	NEUROD4	protein_coding	neuronal differentiation 4 [Source:HGNC Symbol;Acc:HGNC:13802]
ENSG00000124134	4.99341	1.327e-41	KCNS1	protein_coding	potassium voltage-gated channel modifier subfamily S member 1 [Source:HGNC Symbol;Acc:HGNC:6300]
ENSG00000089041	4.54148	1.70998e-41	P2RX7	protein_coding	purinergic receptor P2X 7 [Source:HGNC Symbol;Acc:HGNC:8537]
ENSG00000102466	3.70567	9.63114e-41	FGF14	protein_coding	fibroblast growth factor 14 [Source:HGNC Symbol;Acc:HGNC:3671]
ENSG00000123095	3.75941	1.93184e-40	BHLHE41	protein_coding	basic helix-loop-helix family member e41 [Source:HGNC Symbol;Acc:HGNC:16617]
ENSG00000203805	4.31814	3.15452e-40	PLPP4	protein_coding	phospholipid phosphatase 4 [Source:HGNC Symbol;Acc:HGNC:23531]
ENSG00000150594	-4.23288	4.88096e-40	ADRA2A	protein_coding	adrenoceptor alpha 2A [Source:HGNC Symbol;Acc:HGNC:281]
ENSG00000148948	3.46269	1.61666e-39	LRRC4C	protein_coding	leucine rich repeat containing 4C [Source:HGNC Symbol;Acc:HGNC:29317]
ENSG00000166342	2.9465	4.77087e-39	NETO1	protein_coding	neuropilin and tolloid like 1 [Source:HGNC Symbol;Acc:HGNC:13823]
ENSG00000175161	1.85993	7.59124e-39	CADM2	protein_coding	cell adhesion molecule 2 [Source:HGNC Symbol;Acc:HGNC:29849]
ENSG00000216490	12.4735	9.41935e-39	IFI30	protein_coding	IFI30, lysosomal thiol reductase [Source:HGNC Symbol;Acc:HGNC:5398]
ENSG00000107105	-3.81265	9.60232e-39	ELAVL2	protein_coding	ELAV like RNA binding protein 2 [Source:HGNC Symbol;Acc:HGNC:3313]
ENSG00000132872	-2.79312	1.43386e-38	SYT4	protein_coding	synaptotagmin 4 [Source:HGNC Symbol;Acc:HGNC:11512]
ENSG00000123342	6.21738	1.5289e-38	MMP19	protein_coding	matrix metallopeptidase 19 [Source:HGNC Symbol;Acc:HGNC:7165]
ENSG00000110092	3.90288	5.3711e-38	CCND1	protein_coding	cyclin D1 [Source:HGNC Symbol;Acc:HGNC:1582]
ENSG00000162992	-5.5379	1.80278e-37	NEUROD1	protein_coding	neuronal differentiation 1 [Source:HGNC Symbol;Acc:HGNC:7762]
ENSG00000134207	3.45305	3.39039e-37	SYT6	protein_coding	synaptotagmin 6 [Source:HGNC Symbol;Acc:HGNC:18638]
ENSG00000106123	-3.13023	6.4032e-37	EPHB6	protein_coding	EPH receptor B6 [Source:HGNC Symbol;Acc:HGNC:3396]
ENSG00000160307	4.69543	7.98914e-37	S100B	protein_coding	S100 calcium binding protein B [Source:HGNC Symbol;Acc:HGNC:10500]
ENSG00000095015	2.88406	1.48508e-36	MAP3K1	protein_coding	mitogen-activated protein kinase kinase kinase 1 [Source:HGNC Symbol;Acc:HGNC:6848]
ENSG00000158050	4.877	1.79649e-36	DUSP2	protein_coding	dual specificity phosphatase 2 [Source:HGNC Symbol;Acc:HGNC:3068]
ENSG00000139910	2.42175	1.90482e-36	NOVA1	protein_coding	NOVA alternative splicing regulator 1 [Source:HGNC Symbol;Acc:HGNC:7886]
ENSG00000105290	-1.63332	2.29817e-36	APLP1	protein_coding	amyloid beta precursor like protein 1 [Source:HGNC Symbol;Acc:HGNC:597]
ENSG00000145242	-2.92112	3.09437e-36	EPHA5	protein_coding	EPH receptor A5 [Source:HGNC Symbol;Acc:HGNC:3389]
ENSG00000178445	2.40921	5.56774e-36	GLDC	protein_coding	glycine decarboxylase [Source:HGNC Symbol;Acc:HGNC:4313]
ENSG00000280165	2.84542	9.05898e-36	PCDH20	protein_coding	protocadherin 20 [Source:HGNC Symbol;Acc:HGNC:14257]
ENSG00000122574	-3.56054	1.15003e-35	WIPF3	protein_coding	WAS/WASL interacting protein family member 3 [Source:HGNC Symbol;Acc:HGNC:22004]
ENSG00000186487	-4.58131	1.49443e-35	MYT1L	protein_coding	myelin transcription factor 1 like [Source:HGNC Symbol;Acc:HGNC:7623]
ENSG00000265579	2.91541	1.96066e-35	AC023301.1	sense_intronic	novel transcript , sense intronic to NETO1
ENSG00000137166	-2.90669	3.0331e-35	FOXP4	protein_coding	forkhead box P4 [Source:HGNC Symbol;Acc:HGNC:20842]
ENSG00000101198	2.44464	5.41644e-35	NKAIN4	protein_coding	sodium/potassium transporting ATPase interacting 4 [Source:HGNC Symbol;Acc:HGNC:16191]
ENSG00000139767	-4.63672	1.01011e-34	SRRM4	protein_coding	serine/arginine repetitive matrix 4 [Source:HGNC Symbol;Acc:HGNC:29389]
ENSG00000103528	2.83037	2.06377e-34	SYT17	protein_coding	synaptotagmin 17 [Source:HGNC Symbol;Acc:HGNC:24119]
ENSG00000185985	2.12903	5.73602e-34	SLITRK2	protein_coding	SLIT and NTRK like family member 2 [Source:HGNC Symbol;Acc:HGNC:13449]
ENSG00000165424	2.84545	6.51962e-34	ZCCHC24	protein_coding	zinc finger CCHC-type containing 24 [Source:HGNC Symbol;Acc:HGNC:26911]
ENSG00000169427	3.4322	1.1355e-33	KCNK9	protein_coding	potassium two pore domain channel subfamily K member 9 [Source:HGNC Symbol;Acc:HGNC:6283]
ENSG00000267909	-5.01315	1.13761e-33	CCDC177	protein_coding	coiled-coil domain containing 177 [Source:HGNC Symbol;Acc:HGNC:23243]
ENSG00000135638	-3.12473	3.11578e-33	EMX1	protein_coding	empty spiracles homeobox 1 [Source:HGNC Symbol;Acc:HGNC:3340]
ENSG00000132692	2.70932	3.13423e-33	BCAN	protein_coding	brevican [Source:HGNC Symbol;Acc:HGNC:23059]
ENSG00000152784	-4.17908	3.65348e-33	PRDM8	protein_coding	PR/SET domain 8 [Source:HGNC Symbol;Acc:HGNC:13993]
ENSG00000211829	-3.09985	3.66186e-33	TRDC	TR_C_gene	T cell receptor delta constant [Source:HGNC Symbol;Acc:HGNC:12253]
ENSG00000170091	-2.20107	3.96785e-33	NSG2	protein_coding	neuronal vesicle trafficking associated 2 [Source:HGNC Symbol;Acc:HGNC:24955]
ENSG00000133019	3.8867	4.3863e-33	CHRM3	protein_coding	cholinergic receptor muscarinic 3 [Source:HGNC Symbol;Acc:HGNC:1952]
ENSG00000157150	5.37498	1.47738e-32	TIMP4	protein_coding	TIMP metallopeptidase inhibitor 4 [Source:HGNC Symbol;Acc:HGNC:11823]
ENSG00000163235	4.39146	1.93542e-32	TGFA	protein_coding	transforming growth factor alpha [Source:HGNC Symbol;Acc:HGNC:11765]
ENSG00000141433	-5.04728	3.60498e-32	ADCYAP1	protein_coding	adenylate cyclase activating polypeptide 1 [Source:HGNC Symbol;Acc:HGNC:241]
ENSG00000122644	3.20666	4.29895e-32	ARL4A	protein_coding	ADP ribosylation factor like GTPase 4A [Source:HGNC Symbol;Acc:HGNC:695]
ENSG00000150471	2.49773	6.70205e-32	ADGRL3	protein_coding	adhesion G protein-coupled receptor L3 [Source:HGNC Symbol;Acc:HGNC:20974]
ENSG00000040731	2.05688	8.2861e-32	CDH10	protein_coding	cadherin 10 [Source:HGNC Symbol;Acc:HGNC:1749]
ENSG00000168702	3.21189	1.14492e-31	LRP1B	protein_coding	LDL receptor related protein 1B [Source:HGNC Symbol;Acc:HGNC:6693]
ENSG00000169085	3.70809	1.14492e-31	VXN	protein_coding	vexin [Source:HGNC Symbol;Acc:HGNC:28498]
ENSG00000163328	1.83849	1.8637e-31	GPR155	protein_coding	G protein-coupled receptor 155 [Source:HGNC Symbol;Acc:HGNC:22951]
ENSG00000164418	3.4628	1.90192e-31	GRIK2	protein_coding	glutamate ionotropic receptor kainate type subunit 2 [Source:HGNC Symbol;Acc:HGNC:4580]
ENSG00000105649	-3.28528	2.18099e-31	RAB3A	protein_coding	RAB3A, member RAS oncogene family [Source:HGNC Symbol;Acc:HGNC:9777]
ENSG00000162374	-3.14823	2.47897e-31	ELAVL4	protein_coding	ELAV like RNA binding protein 4 [Source:HGNC Symbol;Acc:HGNC:3315]
ENSG00000149243	-4.80808	2.74625e-31	KLHL35	protein_coding	kelch like family member 35 [Source:HGNC Symbol;Acc:HGNC:26597]
ENSG00000072163	3.7258	4.3466e-31	LIMS2	protein_coding	LIM zinc finger domain containing 2 [Source:HGNC Symbol;Acc:HGNC:16084]
ENSG00000177182	-3.5109	6.24063e-31	CLVS1	protein_coding	clavesin 1 [Source:HGNC Symbol;Acc:HGNC:23139]
ENSG00000119866	-3.11499	6.24468e-31	BCL11A	protein_coding	B cell CLL/lymphoma 11A [Source:HGNC Symbol;Acc:HGNC:13221]
ENSG00000240764	2.73552	7.54219e-31	PCDHGC5	protein_coding	protocadherin gamma subfamily C, 5 [Source:HGNC Symbol;Acc:HGNC:8718]
ENSG00000172346	-3.03432	7.5568e-31	CSDC2	protein_coding	cold shock domain containing C2 [Source:HGNC Symbol;Acc:HGNC:30359]
ENSG00000100625	3.11227	8.09615e-31	SIX4	protein_coding	SIX homeobox 4 [Source:HGNC Symbol;Acc:HGNC:10890]
ENSG00000162670	3.32201	8.76429e-31	BRINP3	protein_coding	BMP/retinoic acid inducible neural specific 3 [Source:HGNC Symbol;Acc:HGNC:22393]
ENSG00000126861	4.0813	9.1673e-31	OMG	protein_coding	oligodendrocyte myelin glycoprotein [Source:HGNC Symbol;Acc:HGNC:8135]
ENSG00000164651	-2.71643	1.04891e-30	SP8	protein_coding	Sp8 transcription factor [Source:HGNC Symbol;Acc:HGNC:19196]
ENSG00000181634	6.33463	1.16146e-30	TNFSF15	protein_coding	TNF superfamily member 15 [Source:HGNC Symbol;Acc:HGNC:11931]
ENSG00000136457	6.23356	1.19701e-30	CHAD	protein_coding	chondroadherin [Source:HGNC Symbol;Acc:HGNC:1909]
ENSG00000198739	2.24351	1.19701e-30	LRRTM3	protein_coding	leucine rich repeat transmembrane neuronal 3 [Source:HGNC Symbol;Acc:HGNC:19410]
ENSG00000166257	-3.11517	1.601e-30	SCN3B	protein_coding	sodium voltage-gated channel beta subunit 3 [Source:HGNC Symbol;Acc:HGNC:20665]
ENSG00000183908	-4.19829	2.03022e-30	LRRC55	protein_coding	leucine rich repeat containing 55 [Source:HGNC Symbol;Acc:HGNC:32324]
ENSG00000114200	3.66051	2.31305e-30	BCHE	protein_coding	butyrylcholinesterase [Source:HGNC Symbol;Acc:HGNC:983]
ENSG00000260903	-4.62877	4.92067e-30	XKR7	protein_coding	XK related 7 [Source:HGNC Symbol;Acc:HGNC:23062]
ENSG00000050165	-2.10214	8.41958e-30	DKK3	protein_coding	dickkopf WNT signaling pathway inhibitor 3 [Source:HGNC Symbol;Acc:HGNC:2893]
ENSG00000023171	-2.8125	9.68962e-30	GRAMD1B	protein_coding	GRAM domain containing 1B [Source:HGNC Symbol;Acc:HGNC:29214]
ENSG00000215397	-3.58328	1.26241e-29	SCRT2	protein_coding	scratch family transcriptional repressor 2 [Source:HGNC Symbol;Acc:HGNC:15952]
ENSG00000181291	3.58556	1.33868e-29	TMEM132E	protein_coding	transmembrane protein 132E [Source:HGNC Symbol;Acc:HGNC:26991]
ENSG00000163362	2.88062	1.35082e-29	INAVA	protein_coding	innate immunity activator [Source:HGNC Symbol;Acc:HGNC:25599]
ENSG00000132329	4.61918	1.80356e-29	RAMP1	protein_coding	receptor activity modifying protein 1 [Source:HGNC Symbol;Acc:HGNC:9843]
ENSG00000139289	1.57262	2.98133e-29	PHLDA1	protein_coding	pleckstrin homology like domain family A member 1 [Source:HGNC Symbol;Acc:HGNC:8933]
ENSG00000169436	2.86222	7.57834e-29	COL22A1	protein_coding	collagen type XXII alpha 1 chain [Source:HGNC Symbol;Acc:HGNC:22989]
ENSG00000044524	-4.39569	7.77053e-29	EPHA3	protein_coding	EPH receptor A3 [Source:HGNC Symbol;Acc:HGNC:3387]
ENSG00000185386	-1.86105	1.15686e-28	MAPK11	protein_coding	mitogen-activated protein kinase 11 [Source:HGNC Symbol;Acc:HGNC:6873]
ENSG00000168334	4.65461	1.23785e-28	XIRP1	protein_coding	xin actin binding repeat containing 1 [Source:HGNC Symbol;Acc:HGNC:14301]
ENSG00000247828	-1.55011	1.67741e-28	TMEM161B-AS1	antisense	TMEM161B antisense RNA 1 [Source:HGNC Symbol;Acc:HGNC:43839]
ENSG00000198756	2.63173	1.75531e-28	COLGALT2	protein_coding	collagen beta(1-O)galactosyltransferase 2 [Source:HGNC Symbol;Acc:HGNC:16790]
ENSG00000248540	-4.87234	1.92423e-28	AC010931.2	lincRNA
ENSG00000162188	-2.22508	2.07342e-28	GNG3	protein_coding	G protein subunit gamma 3 [Source:HGNC Symbol;Acc:HGNC:4405]
ENSG00000101203	7.36345	3.29671e-28	COL20A1	protein_coding	collagen type XX alpha 1 chain [Source:HGNC Symbol;Acc:HGNC:14670]
ENSG00000155926	-4.02323	3.50995e-28	SLA	protein_coding	Src like adaptor [Source:HGNC Symbol;Acc:HGNC:10902]
ENSG00000117115	4.32932	5.78618e-28	PADI2	protein_coding	peptidyl arginine deiminase 2 [Source:HGNC Symbol;Acc:HGNC:18341]
ENSG00000171310	2.44283	8.24865e-28	CHST11	protein_coding	carbohydrate sulfotransferase 11 [Source:HGNC Symbol;Acc:HGNC:17422]
ENSG00000155659	5.54588	1.10313e-27	VSIG4	protein_coding	V-set and immunoglobulin domain containing 4 [Source:HGNC Symbol;Acc:HGNC:17032]
ENSG00000162951	2.46552	1.24762e-27	LRRTM1	protein_coding	leucine rich repeat transmembrane neuronal 1 [Source:HGNC Symbol;Acc:HGNC:19408]
ENSG00000145920	-2.65014	1.28684e-27	CPLX2	protein_coding	complexin 2 [Source:HGNC Symbol;Acc:HGNC:2310]
ENSG00000118432	-3.61368	1.34807e-27	CNR1	protein_coding	cannabinoid receptor 1 [Source:HGNC Symbol;Acc:HGNC:2159]
ENSG00000101542	2.09362	1.52545e-27	CDH20	protein_coding	cadherin 20 [Source:HGNC Symbol;Acc:HGNC:1760]
ENSG00000213760	-2.07429	2.81018e-27	ATP6V1G2	protein_coding	ATPase H+ transporting V1 subunit G2 [Source:HGNC Symbol;Acc:HGNC:862]
ENSG00000152954	-2.99716	4.71132e-27	NRSN1	protein_coding	neurensin 1 [Source:HGNC Symbol;Acc:HGNC:17881]
ENSG00000168461	2.18472	4.7497e-27	RAB31	protein_coding	RAB31, member RAS oncogene family [Source:HGNC Symbol;Acc:HGNC:9771]
ENSG00000156395	2.55663	7.17625e-27	SORCS3	protein_coding	sortilin related VPS10 domain containing receptor 3 [Source:HGNC Symbol;Acc:HGNC:16699]
ENSG00000213722	-1.70395	7.55051e-27	DDAH2	protein_coding	dimethylarginine dimethylaminohydrolase 2 [Source:HGNC Symbol;Acc:HGNC:2716]
ENSG00000106236	-2.40943	9.71276e-27	NPTX2	protein_coding	neuronal pentraxin 2 [Source:HGNC Symbol;Acc:HGNC:7953]
ENSG00000126950	-2.35853	1.03494e-26	TMEM35A	protein_coding	transmembrane protein 35A [Source:HGNC Symbol;Acc:HGNC:25864]
ENSG00000260918	-2.72811	1.17185e-26	AC107398.3	sense_overlapping	novel transcript, overlapping GABRB1
ENSG00000180354	-1.88258	1.5648e-26	MTURN	protein_coding	maturin, neural progenitor differentiation regulator homolog [Source:HGNC Symbol;Acc:HGNC:25457]
ENSG00000176533	1.85574	1.71688e-26	GNG7	protein_coding	G protein subunit gamma 7 [Source:HGNC Symbol;Acc:HGNC:4410]
ENSG00000156687	-3.09984	2.17179e-26	UNC5D	protein_coding	unc-5 netrin receptor D [Source:HGNC Symbol;Acc:HGNC:18634]
ENSG00000048052	-2.2002	3.14874e-26	HDAC9	protein_coding	histone deacetylase 9 [Source:HGNC Symbol;Acc:HGNC:14065]
ENSG00000221866	-3.50775	3.85995e-26	PLXNA4	protein_coding	plexin A4 [Source:HGNC Symbol;Acc:HGNC:9102]
ENSG00000105642	-2.96413	3.97818e-26	KCNN1	protein_coding	potassium calcium-activated channel subfamily N member 1 [Source:HGNC Symbol;Acc:HGNC:6290]
ENSG00000261678	-3.55118	4.44622e-26	SCRT1	protein_coding	scratch family transcriptional repressor 1 [Source:HGNC Symbol;Acc:HGNC:15950]
ENSG00000132334	3.35319	4.61045e-26	PTPRE	protein_coding	protein tyrosine phosphatase, receptor type E [Source:HGNC Symbol;Acc:HGNC:9669]
ENSG00000130540	-3.30505	5.63851e-26	SULT4A1	protein_coding	sulfotransferase family 4A member 1 [Source:HGNC Symbol;Acc:HGNC:14903]
ENSG00000240184	2.05173	6.97257e-26	PCDHGC3	protein_coding	protocadherin gamma subfamily C, 3 [Source:HGNC Symbol;Acc:HGNC:8716]
ENSG00000271860	-2.93008	9.1197e-26	AL589740.1	lincRNA
ENSG00000152578	2.5779	9.85818e-26	GRIA4	protein_coding	glutamate ionotropic receptor AMPA type subunit 4 [Source:HGNC Symbol;Acc:HGNC:4574]
ENSG00000139874	3.99443	1.1926e-25	SSTR1	protein_coding	somatostatin receptor 1 [Source:HGNC Symbol;Acc:HGNC:11330]
ENSG00000184384	2.33472	1.43696e-25	MAML2	protein_coding	mastermind like transcriptional coactivator 2 [Source:HGNC Symbol;Acc:HGNC:16259]
ENSG00000065361	3.12807	1.44574e-25	ERBB3	protein_coding	erb-b2 receptor tyrosine kinase 3 [Source:HGNC Symbol;Acc:HGNC:3431]
ENSG00000170624	2.66453	2.26496e-25	SGCD	protein_coding	sarcoglycan delta [Source:HGNC Symbol;Acc:HGNC:10807]
ENSG00000179796	-2.31965	2.26496e-25	LRRC3B	protein_coding	leucine rich repeat containing 3B [Source:HGNC Symbol;Acc:HGNC:28105]
ENSG00000144285	3.79142	2.3403e-25	SCN1A	protein_coding	sodium voltage-gated channel alpha subunit 1 [Source:HGNC Symbol;Acc:HGNC:10585]
ENSG00000215218	-1.69757	2.85241e-25	UBE2QL1	protein_coding	ubiquitin conjugating enzyme E2 Q family like 1 [Source:HGNC Symbol;Acc:HGNC:37269]
ENSG00000215386	-1.79766	3.39363e-25	MIR99AHG	lincRNA	mir-99a-let-7c cluster host gene [Source:HGNC Symbol;Acc:HGNC:1274]
ENSG00000176788	-1.38934	3.59588e-25	BASP1	protein_coding	brain abundant membrane attached signal protein 1 [Source:HGNC Symbol;Acc:HGNC:957]
ENSG00000198133	1.97203	5.7202e-25	TMEM229B	protein_coding	transmembrane protein 229B [Source:HGNC Symbol;Acc:HGNC:20130]
ENSG00000227036	1.63245	5.91354e-25	LINC00511	processed_transcript	long intergenic non-protein coding RNA 511 [Source:HGNC Symbol;Acc:HGNC:43564]
ENSG00000259417	4.05157	8.76524e-25	CTXND1	protein_coding	cortexin domain containing 1 [Source:HGNC Symbol;Acc:HGNC:50507]
ENSG00000174721	1.65454	9.42287e-25	FGFBP3	protein_coding	fibroblast growth factor binding protein 3 [Source:HGNC Symbol;Acc:HGNC:23428]
ENSG00000087510	-2.54584	9.57642e-25	TFAP2C	protein_coding	transcription factor AP-2 gamma [Source:HGNC Symbol;Acc:HGNC:11744]
ENSG00000168490	-2.89743	1.22165e-24	PHYHIP	protein_coding	phytanoyl-CoA 2-hydroxylase interacting protein [Source:HGNC Symbol;Acc:HGNC:16865]
ENSG00000184408	3.31137	2.18561e-24	KCND2	protein_coding	potassium voltage-gated channel subfamily D member 2 [Source:HGNC Symbol;Acc:HGNC:6238]
ENSG00000184613	-2.31598	2.51376e-24	NELL2	protein_coding	neural EGFL like 2 [Source:HGNC Symbol;Acc:HGNC:7751]
ENSG00000179241	1.51827	2.71741e-24	LDLRAD3	protein_coding	low density lipoprotein receptor class A domain containing 3 [Source:HGNC Symbol;Acc:HGNC:27046]
ENSG00000137460	-2.10206	3.29078e-24	FHDC1	protein_coding	FH2 domain containing 1 [Source:HGNC Symbol;Acc:HGNC:29363]
ENSG00000063015	-3.4186	3.31045e-24	SEZ6	protein_coding	seizure related 6 homolog [Source:HGNC Symbol;Acc:HGNC:15955]
ENSG00000167281	-5.79913	4.44297e-24	RBFOX3	protein_coding	RNA binding fox-1 homolog 3 [Source:HGNC Symbol;Acc:HGNC:27097]
ENSG00000176204	1.65253	4.70713e-24	LRRTM4	protein_coding	leucine rich repeat transmembrane neuronal 4 [Source:HGNC Symbol;Acc:HGNC:19411]
ENSG00000181234	3.10738	5.25031e-24	TMEM132C	protein_coding	transmembrane protein 132C [Source:HGNC Symbol;Acc:HGNC:25436]
ENSG00000168081	2.22452	5.26367e-24	PNOC	protein_coding	prepronociceptin [Source:HGNC Symbol;Acc:HGNC:9163]
ENSG00000006432	-3.00629	6.4383e-24	MAP3K9	protein_coding	mitogen-activated protein kinase kinase kinase 9 [Source:HGNC Symbol;Acc:HGNC:6861]
ENSG00000182771	2.0528	6.63191e-24	GRID1	protein_coding	glutamate ionotropic receptor delta type subunit 1 [Source:HGNC Symbol;Acc:HGNC:4575]
ENSG00000168621	4.93744	6.81764e-24	GDNF	protein_coding	glial cell derived neurotrophic factor [Source:HGNC Symbol;Acc:HGNC:4232]
ENSG00000173546	3.63152	1.08382e-23	CSPG4	protein_coding	chondroitin sulfate proteoglycan 4 [Source:HGNC Symbol;Acc:HGNC:2466]
ENSG00000136859	2.05991	1.24492e-23	ANGPTL2	protein_coding	angiopoietin like 2 [Source:HGNC Symbol;Acc:HGNC:490]
ENSG00000143061	-2.93282	1.25353e-23	IGSF3	protein_coding	immunoglobulin superfamily member 3 [Source:HGNC Symbol;Acc:HGNC:5950]
ENSG00000188582	3.25442	1.27491e-23	PAQR9	protein_coding	progestin and adipoQ receptor family member 9 [Source:HGNC Symbol;Acc:HGNC:30131]
ENSG00000102445	3.84424	1.43538e-23	RUBCNL	protein_coding	RUN and cysteine rich domain containing beclin 1 interacting protein like [Source:HGNC Symbol;Acc:HGNC:20420]
ENSG00000166111	-3.95558	1.52763e-23	SVOP	protein_coding	SV2 related protein [Source:HGNC Symbol;Acc:HGNC:25417]
ENSG00000144724	1.29199	1.60112e-23	PTPRG	protein_coding	protein tyrosine phosphatase, receptor type G [Source:HGNC Symbol;Acc:HGNC:9671]
ENSG00000165895	2.06209	2.5357e-23	ARHGAP42	protein_coding	Rho GTPase activating protein 42 [Source:HGNC Symbol;Acc:HGNC:26545]
ENSG00000133069	-1.89282	2.86782e-23	TMCC2	protein_coding	transmembrane and coiled-coil domain family 2 [Source:HGNC Symbol;Acc:HGNC:24239]
ENSG00000187902	2.62508	3.02798e-23	SHISA7	protein_coding	shisa family member 7 [Source:HGNC Symbol;Acc:HGNC:35409]
ENSG00000184156	-2.95304	3.05252e-23	KCNQ3	protein_coding	potassium voltage-gated channel subfamily Q member 3 [Source:HGNC Symbol;Acc:HGNC:6297]
ENSG00000092820	-1.86182	3.07786e-23	EZR	protein_coding	ezrin [Source:HGNC Symbol;Acc:HGNC:12691]
ENSG00000175183	-2.25744	3.10587e-23	CSRP2	protein_coding	cysteine and glycine rich protein 2 [Source:HGNC Symbol;Acc:HGNC:2470]
ENSG00000071575	1.8029	3.56319e-23	TRIB2	protein_coding	tribbles pseudokinase 2 [Source:HGNC Symbol;Acc:HGNC:30809]
ENSG00000204624	-3.40086	3.80607e-23	DISP3	protein_coding	dispatched RND transporter family member 3 [Source:HGNC Symbol;Acc:HGNC:29251]
ENSG00000166292	4.38724	3.9352e-23	TMEM100	protein_coding	transmembrane protein 100 [Source:HGNC Symbol;Acc:HGNC:25607]
ENSG00000134215	2.13046	4.80402e-23	VAV3	protein_coding	vav guanine nucleotide exchange factor 3 [Source:HGNC Symbol;Acc:HGNC:12659]
ENSG00000095739	3.4218	5.10346e-23	BAMBI	protein_coding	BMP and activin membrane bound inhibitor [Source:HGNC Symbol;Acc:HGNC:30251]
ENSG00000129951	-2.26679	5.85309e-23	PLPPR3	protein_coding	phospholipid phosphatase related 3 [Source:HGNC Symbol;Acc:HGNC:23497]
ENSG00000067715	-2.19847	8.37728e-23	SYT1	protein_coding	synaptotagmin 1 [Source:HGNC Symbol;Acc:HGNC:11509]
ENSG00000148798	-2.17034	9.73828e-23	INA	protein_coding	internexin neuronal intermediate filament protein alpha [Source:HGNC Symbol;Acc:HGNC:6057]
ENSG00000138650	2.5932	1.02217e-22	PCDH10	protein_coding	protocadherin 10 [Source:HGNC Symbol;Acc:HGNC:13404]
ENSG00000179104	-1.56791	1.2387e-22	TMTC2	protein_coding	transmembrane and tetratricopeptide repeat containing 2 [Source:HGNC Symbol;Acc:HGNC:25440]
ENSG00000188120	4.84132	1.2606e-22	DAZ1	protein_coding	deleted in azoospermia 1 [Source:HGNC Symbol;Acc:HGNC:2682]
ENSG00000184144	-3.57309	1.31714e-22	CNTN2	protein_coding	contactin 2 [Source:HGNC Symbol;Acc:HGNC:2172]
ENSG00000203685	-3.07103	1.46563e-22	STUM	protein_coding	stum, mechanosensory transduction mediator homolog [Source:HGNC Symbol;Acc:HGNC:30491]
ENSG00000069482	3.74582	1.49301e-22	GAL	protein_coding	galanin and GMAP prepropeptide [Source:HGNC Symbol;Acc:HGNC:4114]
ENSG00000127152	-2.37766	1.49301e-22	BCL11B	protein_coding	B cell CLL/lymphoma 11B [Source:HGNC Symbol;Acc:HGNC:13222]
ENSG00000109738	1.53842	1.58611e-22	GLRB	protein_coding	glycine receptor beta [Source:HGNC Symbol;Acc:HGNC:4329]
ENSG00000144339	2.32274	1.892e-22	TMEFF2	protein_coding	transmembrane protein with EGF like and two follistatin like domains 2 [Source:HGNC Symbol;Acc:HGNC:11867]
ENSG00000064042	-2.36347	1.96794e-22	LIMCH1	protein_coding	LIM and calponin homology domains 1 [Source:HGNC Symbol;Acc:HGNC:29191]
ENSG00000111913	-2.14973	1.99152e-22	RIPOR2	protein_coding	RHO family interacting cell polarization regulator 2 [Source:HGNC Symbol;Acc:HGNC:13872]
ENSG00000115252	-3.43859	2.0689e-22	PDE1A	protein_coding	phosphodiesterase 1A [Source:HGNC Symbol;Acc:HGNC:8774]
ENSG00000132561	3.19349	2.16494e-22	MATN2	protein_coding	matrilin 2 [Source:HGNC Symbol;Acc:HGNC:6908]
ENSG00000064655	3.20349	2.4175e-22	EYA2	protein_coding	EYA transcriptional coactivator and phosphatase 2 [Source:HGNC Symbol;Acc:HGNC:3520]
ENSG00000006210	2.82525	2.5915e-22	CX3CL1	protein_coding	C-X3-C motif chemokine ligand 1 [Source:HGNC Symbol;Acc:HGNC:10647]
ENSG00000155849	2.18778	2.60478e-22	ELMO1	protein_coding	engulfment and cell motility 1 [Source:HGNC Symbol;Acc:HGNC:16286]
ENSG00000280987	2.02968	4.11704e-22	MATR3	protein_coding	matrin 3 [Source:NCBI gene;Acc:9782]
ENSG00000135905	3.75056	4.4088e-22	DOCK10	protein_coding	dedicator of cytokinesis 10 [Source:HGNC Symbol;Acc:HGNC:23479]
ENSG00000140557	-2.51836	5.66746e-22	ST8SIA2	protein_coding	ST8 alpha-N-acetyl-neuraminide alpha-2,8-sialyltransferase 2 [Source:HGNC Symbol;Acc:HGNC:10870]
ENSG00000152503	-2.09223	5.98292e-22	TRIM36	protein_coding	tripartite motif containing 36 [Source:HGNC Symbol;Acc:HGNC:16280]
ENSG00000077279	-2.46674	5.99334e-22	DCX	protein_coding	doublecortin [Source:HGNC Symbol;Acc:HGNC:2714]
ENSG00000183117	3.45934	6.66337e-22	CSMD1	protein_coding	CUB and Sushi multiple domains 1 [Source:HGNC Symbol;Acc:HGNC:14026]
ENSG00000007062	2.58471	6.97189e-22	PROM1	protein_coding	prominin 1 [Source:HGNC Symbol;Acc:HGNC:9454]
ENSG00000173930	-3.15691	7.03646e-22	SLCO4C1	protein_coding	solute carrier organic anion transporter family member 4C1 [Source:HGNC Symbol;Acc:HGNC:23612]
ENSG00000078328	-3.65858	7.80634e-22	RBFOX1	protein_coding	RNA binding fox-1 homolog 1 [Source:HGNC Symbol;Acc:HGNC:18222]
ENSG00000171843	-2.45722	8.00479e-22	MLLT3	protein_coding	MLLT3, super elongation complex subunit [Source:HGNC Symbol;Acc:HGNC:7136]
ENSG00000173253	8.11139	8.11832e-22	DMRT2	protein_coding	doublesex and mab-3 related transcription factor 2 [Source:HGNC Symbol;Acc:HGNC:2935]
ENSG00000106278	1.18238	8.50017e-22	PTPRZ1	protein_coding	protein tyrosine phosphatase, receptor type Z1 [Source:HGNC Symbol;Acc:HGNC:9685]
ENSG00000115008	7.00016	8.50017e-22	IL1A	protein_coding	interleukin 1 alpha [Source:HGNC Symbol;Acc:HGNC:5991]
ENSG00000232044	-2.36721	9.64354e-22	LINC01105	processed_transcript	long intergenic non-protein coding RNA 1105 [Source:HGNC Symbol;Acc:HGNC:26403]
ENSG00000164929	1.92391	1.01082e-21	BAALC	protein_coding	BAALC, MAP3K1 and KLF4 binding [Source:HGNC Symbol;Acc:HGNC:14333]
ENSG00000116985	3.36166	1.02286e-21	BMP8B	protein_coding	bone morphogenetic protein 8b [Source:HGNC Symbol;Acc:HGNC:1075]
ENSG00000185008	-2.63324	1.02286e-21	ROBO2	protein_coding	roundabout guidance receptor 2 [Source:HGNC Symbol;Acc:HGNC:10250]
ENSG00000148408	-3.122	1.50507e-21	CACNA1B	protein_coding	calcium voltage-gated channel subunit alpha1 B [Source:HGNC Symbol;Acc:HGNC:1389]
ENSG00000154678	-1.85139	1.69486e-21	PDE1C	protein_coding	phosphodiesterase 1C [Source:HGNC Symbol;Acc:HGNC:8776]
ENSG00000235597	-2.93294	2.34767e-21	LINC01102	lincRNA	long intergenic non-protein coding RNA 1102 [Source:HGNC Symbol;Acc:HGNC:27165]
ENSG00000258947	-2.11886	2.34767e-21	TUBB3	protein_coding	tubulin beta 3 class III [Source:HGNC Symbol;Acc:HGNC:20772]
ENSG00000179314	1.39387	2.57953e-21	WSCD1	protein_coding	WSC domain containing 1 [Source:HGNC Symbol;Acc:HGNC:29060]
ENSG00000172667	1.31064	2.68822e-21	ZMAT3	protein_coding	zinc finger matrin-type 3 [Source:HGNC Symbol;Acc:HGNC:29983]
ENSG00000149403	3.31267	2.79003e-21	GRIK4	protein_coding	glutamate ionotropic receptor kainate type subunit 4 [Source:HGNC Symbol;Acc:HGNC:4582]
ENSG00000279675	2.77738	3.20227e-21	AC080100.1	TEC	TEC
ENSG00000178171	-4.44579	3.24868e-21	AMER3	protein_coding	APC membrane recruitment protein 3 [Source:HGNC Symbol;Acc:HGNC:26771]
ENSG00000184160	-3.03283	3.26798e-21	ADRA2C	protein_coding	adrenoceptor alpha 2C [Source:HGNC Symbol;Acc:HGNC:283]
ENSG00000075223	-3.09906	4.19671e-21	SEMA3C	protein_coding	semaphorin 3C [Source:HGNC Symbol;Acc:HGNC:10725]
ENSG00000129355	-1.82233	4.57906e-21	CDKN2D	protein_coding	cyclin dependent kinase inhibitor 2D [Source:HGNC Symbol;Acc:HGNC:1790]
ENSG00000166159	-6.06344	4.90426e-21	LRTM2	protein_coding	leucine rich repeats and transmembrane domains 2 [Source:HGNC Symbol;Acc:HGNC:32443]
ENSG00000280237	2.25838	5.31129e-21	MIR4697HG	TEC	MIR4697 host gene [Source:HGNC Symbol;Acc:HGNC:27448]
ENSG00000173706	-1.57835	1.04339e-20	HEG1	protein_coding	heart development protein with EGF like domains 1 [Source:HGNC Symbol;Acc:HGNC:29227]
ENSG00000225127	5.43311	1.10496e-20	LINC00237	lincRNA	long intergenic non-protein coding RNA 237 [Source:HGNC Symbol;Acc:HGNC:38166]
ENSG00000159409	-2.34176	1.19435e-20	CELF3	protein_coding	CUGBP Elav-like family member 3 [Source:HGNC Symbol;Acc:HGNC:11967]
ENSG00000164076	-3.99187	1.32459e-20	CAMKV	protein_coding	CaM kinase like vesicle associated [Source:HGNC Symbol;Acc:HGNC:28788]
ENSG00000171533	-2.13244	1.75626e-20	MAP6	protein_coding	microtubule associated protein 6 [Source:HGNC Symbol;Acc:HGNC:6868]
ENSG00000111962	2.09422	1.91703e-20	UST	protein_coding	uronyl 2-sulfotransferase [Source:HGNC Symbol;Acc:HGNC:17223]
ENSG00000178538	3.4566	1.94162e-20	CA8	protein_coding	carbonic anhydrase 8 [Source:HGNC Symbol;Acc:HGNC:1382]
ENSG00000117600	-1.91068	2.16116e-20	PLPPR4	protein_coding	phospholipid phosphatase related 4 [Source:HGNC Symbol;Acc:HGNC:23496]
ENSG00000095970	5.58559	2.81158e-20	TREM2	protein_coding	triggering receptor expressed on myeloid cells 2 [Source:HGNC Symbol;Acc:HGNC:17761]
ENSG00000198795	1.58569	3.09722e-20	ZNF521	protein_coding	zinc finger protein 521 [Source:HGNC Symbol;Acc:HGNC:24605]
ENSG00000157168	-1.86212	3.36249e-20	NRG1	protein_coding	neuregulin 1 [Source:HGNC Symbol;Acc:HGNC:7997]
ENSG00000176749	-1.92338	3.81531e-20	CDK5R1	protein_coding	cyclin dependent kinase 5 regulatory subunit 1 [Source:HGNC Symbol;Acc:HGNC:1775]
ENSG00000162946	2.45286	4.00185e-20	DISC1	protein_coding	DISC1 scaffold protein [Source:HGNC Symbol;Acc:HGNC:2888]
ENSG00000118946	2.76527	4.12108e-20	PCDH17	protein_coding	protocadherin 17 [Source:HGNC Symbol;Acc:HGNC:14267]
ENSG00000091986	2.94114	4.41414e-20	CCDC80	protein_coding	coiled-coil domain containing 80 [Source:HGNC Symbol;Acc:HGNC:30649]
ENSG00000157734	1.89619	5.1612e-20	SNX22	protein_coding	sorting nexin 22 [Source:HGNC Symbol;Acc:HGNC:16315]
ENSG00000085552	-2.28737	6.47648e-20	IGSF9	protein_coding	immunoglobulin superfamily member 9 [Source:HGNC Symbol;Acc:HGNC:18132]
ENSG00000176884	-4.86604	7.11646e-20	GRIN1	protein_coding	glutamate ionotropic receptor NMDA type subunit 1 [Source:HGNC Symbol;Acc:HGNC:4584]
ENSG00000162729	-1.30511	7.35504e-20	IGSF8	protein_coding	immunoglobulin superfamily member 8 [Source:HGNC Symbol;Acc:HGNC:17813]
ENSG00000101333	-2.67673	7.91103e-20	PLCB4	protein_coding	phospholipase C beta 4 [Source:HGNC Symbol;Acc:HGNC:9059]
ENSG00000176956	-1.59429	8.42535e-20	LY6H	protein_coding	lymphocyte antigen 6 family member H [Source:HGNC Symbol;Acc:HGNC:6728]
ENSG00000175497	1.97607	8.6683e-20	DPP10	protein_coding	dipeptidyl peptidase like 10 [Source:HGNC Symbol;Acc:HGNC:20823]
ENSG00000140522	2.45994	8.98688e-20	RLBP1	protein_coding	retinaldehyde binding protein 1 [Source:HGNC Symbol;Acc:HGNC:10024]
ENSG00000040608	-1.98309	1.20081e-19	RTN4R	protein_coding	reticulon 4 receptor [Source:HGNC Symbol;Acc:HGNC:18601]
ENSG00000225968	2.89778	1.43962e-19	ELFN1	protein_coding	extracellular leucine rich repeat and fibronectin type III domain containing 1 [Source:HGNC Symbol;Acc:HGNC:33154]
ENSG00000169302	2.72716	1.66505e-19	STK32A	protein_coding	serine/threonine kinase 32A [Source:HGNC Symbol;Acc:HGNC:28317]
ENSG00000273032	-2.08752	1.66505e-19	DGCR9	processed_transcript	DiGeorge syndrome critical region gene 9 [Source:HGNC Symbol;Acc:HGNC:17227]
ENSG00000021300	2.47803	1.8031e-19	PLEKHB1	protein_coding	pleckstrin homology domain containing B1 [Source:HGNC Symbol;Acc:HGNC:19079]
ENSG00000259948	1.57971	1.81625e-19	AC124068.1	processed_pseudogene	VAMP (vesicle-associated membrane protein)-associated protein A, 33kDa (VAPA) pseudogene
ENSG00000165194	2.13136	1.85645e-19	PCDH19	protein_coding	protocadherin 19 [Source:HGNC Symbol;Acc:HGNC:14270]
ENSG00000281398	3.90982	1.88837e-19	SNHG4	lincRNA	small nucleolar RNA host gene 4 [Source:HGNC Symbol;Acc:HGNC:32964]
ENSG00000153048	-1.41122	2.0333e-19	CARHSP1	protein_coding	calcium regulated heat stable protein 1 [Source:HGNC Symbol;Acc:HGNC:17150]
ENSG00000267534	2.43496	2.0355e-19	S1PR2	protein_coding	sphingosine-1-phosphate receptor 2 [Source:HGNC Symbol;Acc:HGNC:3169]
ENSG00000138944	2.72472	2.09063e-19	SHISAL1	protein_coding	shisa like 1 [Source:HGNC Symbol;Acc:HGNC:29335]
ENSG00000101349	-2.31402	2.53249e-19	PAK5	protein_coding	p21 (RAC1) activated kinase 5 [Source:HGNC Symbol;Acc:HGNC:15916]
ENSG00000100592	-1.68686	2.67462e-19	DAAM1	protein_coding	dishevelled associated activator of morphogenesis 1 [Source:HGNC Symbol;Acc:HGNC:18142]
ENSG00000162631	2.13119	2.7759e-19	NTNG1	protein_coding	netrin G1 [Source:HGNC Symbol;Acc:HGNC:23319]
ENSG00000005513	1.59358	3.2919e-19	SOX8	protein_coding	SRY-box 8 [Source:HGNC Symbol;Acc:HGNC:11203]
ENSG00000049759	-2.09415	3.96776e-19	NEDD4L	protein_coding	neural precursor cell expressed, developmentally down-regulated 4-like, E3 ubiquitin protein ligase [Source:HGNC Symbol;Acc:HGNC:7728]
ENSG00000164794	-5.11206	3.96776e-19	KCNV1	protein_coding	potassium voltage-gated channel modifier subfamily V member 1 [Source:HGNC Symbol;Acc:HGNC:18861]
ENSG00000127328	1.70484	4.03318e-19	RAB3IP	protein_coding	RAB3A interacting protein [Source:HGNC Symbol;Acc:HGNC:16508]
ENSG00000164100	-4.46418	4.67238e-19	NDST3	protein_coding	N-deacetylase and N-sulfotransferase 3 [Source:HGNC Symbol;Acc:HGNC:7682]
ENSG00000153404	-2.43841	4.72522e-19	PLEKHG4B	protein_coding	pleckstrin homology and RhoGEF domain containing G4B [Source:HGNC Symbol;Acc:HGNC:29399]
ENSG00000167552	-1.57979	4.87595e-19	TUBA1A	protein_coding	tubulin alpha 1a [Source:HGNC Symbol;Acc:HGNC:20766]
ENSG00000270504	2.20507	5.17387e-19	AL391422.4	antisense	novel transcript, antisense to PXDC1
ENSG00000197852	1.30993	5.33483e-19	INKA2	protein_coding	inka box actin regulator 2 [Source:HGNC Symbol;Acc:HGNC:28045]
ENSG00000061337	-2.85443	5.7123e-19	LZTS1	protein_coding	leucine zipper tumor suppressor 1 [Source:HGNC Symbol;Acc:HGNC:13861]
ENSG00000100027	-1.81848	5.84968e-19	YPEL1	protein_coding	yippee like 1 [Source:HGNC Symbol;Acc:HGNC:12845]
ENSG00000003989	2.29496	6.00731e-19	SLC7A2	protein_coding	solute carrier family 7 member 2 [Source:HGNC Symbol;Acc:HGNC:11060]
ENSG00000175928	1.54615	6.00731e-19	LRRN1	protein_coding	leucine rich repeat neuronal 1 [Source:HGNC Symbol;Acc:HGNC:20980]
ENSG00000118473	-1.74521	6.22019e-19	SGIP1	protein_coding	SH3 domain GRB2 like endophilin interacting protein 1 [Source:HGNC Symbol;Acc:HGNC:25412]
ENSG00000167371	-2.91297	6.22354e-19	PRRT2	protein_coding	proline rich transmembrane protein 2 [Source:HGNC Symbol;Acc:HGNC:30500]
ENSG00000164099	-2.93385	6.92629e-19	PRSS12	protein_coding	serine protease 12 [Source:HGNC Symbol;Acc:HGNC:9477]
ENSG00000112936	7.53826	6.93529e-19	C7	protein_coding	complement C7 [Source:HGNC Symbol;Acc:HGNC:1346]
ENSG00000006747	4.48607	7.50425e-19	SCIN	protein_coding	scinderin [Source:HGNC Symbol;Acc:HGNC:21695]
ENSG00000134508	2.35624	8.85608e-19	CABLES1	protein_coding	Cdk5 and Abl enzyme substrate 1 [Source:HGNC Symbol;Acc:HGNC:25097]
ENSG00000008300	-2.73428	1.05123e-18	CELSR3	protein_coding	cadherin EGF LAG seven-pass G-type receptor 3 [Source:HGNC Symbol;Acc:HGNC:3230]
ENSG00000144278	1.79471	1.07241e-18	GALNT13	protein_coding	polypeptide N-acetylgalactosaminyltransferase 13 [Source:HGNC Symbol;Acc:HGNC:23242]
ENSG00000175471	2.27457	1.10905e-18	MCTP1	protein_coding	multiple C2 and transmembrane domain containing 1 [Source:HGNC Symbol;Acc:HGNC:26183]
ENSG00000133135	2.06995	1.12693e-18	RNF128	protein_coding	ring finger protein 128, E3 ubiquitin protein ligase [Source:HGNC Symbol;Acc:HGNC:21153]
ENSG00000155886	-3.20133	1.26349e-18	SLC24A2	protein_coding	solute carrier family 24 member 2 [Source:HGNC Symbol;Acc:HGNC:10976]
ENSG00000066735	-3.00705	1.3255e-18	KIF26A	protein_coding	kinesin family member 26A [Source:HGNC Symbol;Acc:HGNC:20226]
ENSG00000007372	-2.28923	1.39188e-18	PAX6	protein_coding	paired box 6 [Source:HGNC Symbol;Acc:HGNC:8620]
ENSG00000118276	1.84044	1.42017e-18	B4GALT6	protein_coding	beta-1,4-galactosyltransferase 6 [Source:HGNC Symbol;Acc:HGNC:929]
ENSG00000170017	2.51712	1.53868e-18	ALCAM	protein_coding	activated leukocyte cell adhesion molecule [Source:HGNC Symbol;Acc:HGNC:400]
ENSG00000169562	5.71692	1.64316e-18	GJB1	protein_coding	gap junction protein beta 1 [Source:HGNC Symbol;Acc:HGNC:4283]
ENSG00000152953	2.78177	1.65604e-18	STK32B	protein_coding	serine/threonine kinase 32B [Source:HGNC Symbol;Acc:HGNC:14217]
ENSG00000103154	2.26043	1.83649e-18	NECAB2	protein_coding	N-terminal EF-hand calcium binding protein 2 [Source:HGNC Symbol;Acc:HGNC:23746]
ENSG00000197629	4.75675	1.85831e-18	MPEG1	protein_coding	macrophage expressed 1 [Source:HGNC Symbol;Acc:HGNC:29619]
ENSG00000112249	1.41911	1.90349e-18	ASCC3	protein_coding	activating signal cointegrator 1 complex subunit 3 [Source:HGNC Symbol;Acc:HGNC:18697]
ENSG00000188580	-3.79405	1.9783e-18	NKAIN2	protein_coding	sodium/potassium transporting ATPase interacting 2 [Source:HGNC Symbol;Acc:HGNC:16443]
ENSG00000053438	-1.54804	2.07391e-18	NNAT	protein_coding	neuronatin [Source:HGNC Symbol;Acc:HGNC:7860]
ENSG00000173372	5.77342	2.17349e-18	C1QA	protein_coding	complement C1q A chain [Source:HGNC Symbol;Acc:HGNC:1241]
ENSG00000126217	-2.28618	2.91167e-18	MCF2L	protein_coding	MCF.2 cell line derived transforming sequence like [Source:HGNC Symbol;Acc:HGNC:14576]
ENSG00000197927	2.80682	3.52734e-18	C2orf27A	transcribed_unprocessed_pseudogene	chromosome 2 open reading frame 27A [Source:HGNC Symbol;Acc:HGNC:25077]
ENSG00000233639	-1.8617	4.12652e-18	PANTR1	processed_transcript	POU3F3 adjacent non-coding transcript 1 [Source:HGNC Symbol;Acc:HGNC:49513]
ENSG00000205213	1.7398	4.63608e-18	LGR4	protein_coding	leucine rich repeat containing G protein-coupled receptor 4 [Source:HGNC Symbol;Acc:HGNC:13299]
ENSG00000064309	-2.44592	4.64467e-18	CDON	protein_coding	cell adhesion associated, oncogene regulated [Source:HGNC Symbol;Acc:HGNC:17104]
ENSG00000144057	-2.4098	4.64467e-18	ST6GAL2	protein_coding	ST6 beta-galactoside alpha-2,6-sialyltransferase 2 [Source:HGNC Symbol;Acc:HGNC:10861]
ENSG00000163823	7.31149	4.64467e-18	CCR1	protein_coding	C-C motif chemokine receptor 1 [Source:HGNC Symbol;Acc:HGNC:1602]
ENSG00000079102	-2.46416	4.93375e-18	RUNX1T1	protein_coding	RUNX1 translocation partner 1 [Source:HGNC Symbol;Acc:HGNC:1535]
ENSG00000150551	2.28563	5.20273e-18	LYPD1	protein_coding	LY6/PLAUR domain containing 1 [Source:HGNC Symbol;Acc:HGNC:28431]
ENSG00000081138	3.0832	5.4722e-18	CDH7	protein_coding	cadherin 7 [Source:HGNC Symbol;Acc:HGNC:1766]
ENSG00000166573	5.1788	5.87568e-18	GALR1	protein_coding	galanin receptor 1 [Source:HGNC Symbol;Acc:HGNC:4132]
ENSG00000239922	4.28378	6.16374e-18	AC092958.1	lincRNA	novel transcript
ENSG00000066382	-1.64545	6.42299e-18	MPPED2	protein_coding	metallophosphoesterase domain containing 2 [Source:HGNC Symbol;Acc:HGNC:1180]
ENSG00000143502	2.91653	6.48129e-18	SUSD4	protein_coding	sushi domain containing 4 [Source:HGNC Symbol;Acc:HGNC:25470]
ENSG00000125257	1.37283	6.9926e-18	ABCC4	protein_coding	ATP binding cassette subfamily C member 4 [Source:HGNC Symbol;Acc:HGNC:55]
ENSG00000123240	-1.66671	7.24968e-18	OPTN	protein_coding	optineurin [Source:HGNC Symbol;Acc:HGNC:17142]
ENSG00000253230	-4.21817	7.57701e-18	LINC00599	lincRNA	long intergenic non-protein coding RNA 599 [Source:HGNC Symbol;Acc:HGNC:27231]
ENSG00000101463	2.52782	7.83233e-18	SYNDIG1	protein_coding	synapse differentiation inducing 1 [Source:HGNC Symbol;Acc:HGNC:15885]
ENSG00000165238	-3.21234	7.89433e-18	WNK2	protein_coding	WNK lysine deficient protein kinase 2 [Source:HGNC Symbol;Acc:HGNC:14542]
ENSG00000168959	2.69971	8.38585e-18	GRM5	protein_coding	glutamate metabotropic receptor 5 [Source:HGNC Symbol;Acc:HGNC:4597]
ENSG00000184702	-1.57901	9.83931e-18	SEPT5	protein_coding	septin 5 [Source:HGNC Symbol;Acc:HGNC:9164]
ENSG00000155265	-2.57628	1.01314e-17	GOLGA7B	protein_coding	golgin A7 family member B [Source:HGNC Symbol;Acc:HGNC:31668]
ENSG00000104332	-1.45768	1.01942e-17	SFRP1	protein_coding	secreted frizzled related protein 1 [Source:HGNC Symbol;Acc:HGNC:10776]
ENSG00000056558	2.1921	1.04049e-17	TRAF1	protein_coding	TNF receptor associated factor 1 [Source:HGNC Symbol;Acc:HGNC:12031]
ENSG00000125355	1.77355	1.18181e-17	TMEM255A	protein_coding	transmembrane protein 255A [Source:HGNC Symbol;Acc:HGNC:26086]
ENSG00000117155	-1.75265	1.1961e-17	SSX2IP	protein_coding	SSX family member 2 interacting protein [Source:HGNC Symbol;Acc:HGNC:16509]
ENSG00000138311	1.98774	1.21323e-17	ZNF365	protein_coding	zinc finger protein 365 [Source:HGNC Symbol;Acc:HGNC:18194]
ENSG00000104611	3.49773	1.27584e-17	SH2D4A	protein_coding	SH2 domain containing 4A [Source:HGNC Symbol;Acc:HGNC:26102]
ENSG00000181965	-4.01556	1.27584e-17	NEUROG1	protein_coding	neurogenin 1 [Source:HGNC Symbol;Acc:HGNC:7764]
ENSG00000188848	-1.87694	1.32444e-17	BEND4	protein_coding	BEN domain containing 4 [Source:HGNC Symbol;Acc:HGNC:23815]
ENSG00000154917	-1.63071	1.33684e-17	RAB6B	protein_coding	RAB6B, member RAS oncogene family [Source:HGNC Symbol;Acc:HGNC:14902]
ENSG00000138771	-1.4807	1.38145e-17	SHROOM3	protein_coding	shroom family member 3 [Source:HGNC Symbol;Acc:HGNC:30422]
ENSG00000137942	-1.78676	1.55194e-17	FNBP1L	protein_coding	formin binding protein 1 like [Source:HGNC Symbol;Acc:HGNC:20851]
ENSG00000158321	-2.72959	1.56465e-17	AUTS2	protein_coding	AUTS2, activator of transcription and developmental regulator [Source:HGNC Symbol;Acc:HGNC:14262]
ENSG00000130226	2.26827	1.62153e-17	DPP6	protein_coding	dipeptidyl peptidase like 6 [Source:HGNC Symbol;Acc:HGNC:3010]
ENSG00000171522	3.70918	1.77818e-17	PTGER4	protein_coding	prostaglandin E receptor 4 [Source:HGNC Symbol;Acc:HGNC:9596]
ENSG00000227051	-1.99112	1.87582e-17	C14orf132	protein_coding	chromosome 14 open reading frame 132 [Source:HGNC Symbol;Acc:HGNC:20346]
ENSG00000170909	6.80672	2.14662e-17	OSCAR	protein_coding	osteoclast associated, immunoglobulin-like receptor [Source:HGNC Symbol;Acc:HGNC:29960]
ENSG00000181195	-1.81175	2.17863e-17	PENK	protein_coding	proenkephalin [Source:HGNC Symbol;Acc:HGNC:8831]
ENSG00000115525	1.76726	2.21198e-17	ST3GAL5	protein_coding	ST3 beta-galactoside alpha-2,3-sialyltransferase 5 [Source:HGNC Symbol;Acc:HGNC:10872]
ENSG00000143842	2.34129	2.25772e-17	SOX13	protein_coding	SRY-box 13 [Source:HGNC Symbol;Acc:HGNC:11192]
ENSG00000107295	-2.40133	2.31259e-17	SH3GL2	protein_coding	SH3 domain containing GRB2 like 2, endophilin A1 [Source:HGNC Symbol;Acc:HGNC:10831]
ENSG00000163288	-2.24387	2.40993e-17	GABRB1	protein_coding	gamma-aminobutyric acid type A receptor beta1 subunit [Source:HGNC Symbol;Acc:HGNC:4081]
ENSG00000175697	-2.48373	2.60278e-17	GPR156	protein_coding	G protein-coupled receptor 156 [Source:HGNC Symbol;Acc:HGNC:20844]
ENSG00000129993	-2.35195	2.90237e-17	CBFA2T3	protein_coding	CBFA2/RUNX1 translocation partner 3 [Source:HGNC Symbol;Acc:HGNC:1537]
ENSG00000139890	-2.97907	2.9199e-17	REM2	protein_coding	RRAD and GEM like GTPase 2 [Source:HGNC Symbol;Acc:HGNC:20248]
ENSG00000163630	-2.36614	2.92028e-17	SYNPR	protein_coding	synaptoporin [Source:HGNC Symbol;Acc:HGNC:16507]
ENSG00000068615	-1.67964	3.33578e-17	REEP1	protein_coding	receptor accessory protein 1 [Source:HGNC Symbol;Acc:HGNC:25786]
ENSG00000251396	2.85769	3.35644e-17	LINC01301	lincRNA	long intergenic non-protein coding RNA 1301 [Source:HGNC Symbol;Acc:HGNC:50464]
ENSG00000186960	-2.09905	3.38941e-17	LINC01551	lincRNA	long intergenic non-protein coding RNA 1551 [Source:HGNC Symbol;Acc:HGNC:19828]
ENSG00000149527	-4.68157	3.42294e-17	PLCH2	protein_coding	phospholipase C eta 2 [Source:HGNC Symbol;Acc:HGNC:29037]
ENSG00000205978	-2.31946	4.30951e-17	NYNRIN	protein_coding	NYN domain and retroviral integrase containing [Source:HGNC Symbol;Acc:HGNC:20165]
ENSG00000196376	1.71846	4.49054e-17	SLC35F1	protein_coding	solute carrier family 35 member F1 [Source:HGNC Symbol;Acc:HGNC:21483]
ENSG00000154358	-2.55962	4.70352e-17	OBSCN	protein_coding	obscurin, cytoskeletal calmodulin and titin-interacting RhoGEF [Source:HGNC Symbol;Acc:HGNC:15719]
ENSG00000128805	3.42156	4.7319e-17	ARHGAP22	protein_coding	Rho GTPase activating protein 22 [Source:HGNC Symbol;Acc:HGNC:30320]
ENSG00000182195	-1.42975	4.95653e-17	LDOC1	protein_coding	LDOC1, regulator of NFKB signaling [Source:HGNC Symbol;Acc:HGNC:6548]
ENSG00000136999	1.96658	6.2277e-17	NOV	protein_coding	nephroblastoma overexpressed [Source:HGNC Symbol;Acc:HGNC:7885]
ENSG00000175906	-1.5522	6.43894e-17	ARL4D	protein_coding	ADP ribosylation factor like GTPase 4D [Source:HGNC Symbol;Acc:HGNC:656]
ENSG00000187123	-2.27605	6.48722e-17	LYPD6	protein_coding	LY6/PLAUR domain containing 6 [Source:HGNC Symbol;Acc:HGNC:28751]
ENSG00000164841	-2.89495	6.60305e-17	TMEM74	protein_coding	transmembrane protein 74 [Source:HGNC Symbol;Acc:HGNC:26409]
ENSG00000187678	1.26401	6.60305e-17	SPRY4	protein_coding	sprouty RTK signaling antagonist 4 [Source:HGNC Symbol;Acc:HGNC:15533]
ENSG00000183496	-1.65215	8.59422e-17	MEX3B	protein_coding	mex-3 RNA binding family member B [Source:HGNC Symbol;Acc:HGNC:25297]
ENSG00000108984	-2.49652	8.73234e-17	MAP2K6	protein_coding	mitogen-activated protein kinase kinase 6 [Source:HGNC Symbol;Acc:HGNC:6846]
ENSG00000143603	-2.14179	8.77746e-17	KCNN3	protein_coding	potassium calcium-activated channel subfamily N member 3 [Source:HGNC Symbol;Acc:HGNC:6292]
ENSG00000133048	4.73249	9.58682e-17	CHI3L1	protein_coding	chitinase 3 like 1 [Source:HGNC Symbol;Acc:HGNC:1932]
ENSG00000100604	-2.03214	1.10487e-16	CHGA	protein_coding	chromogranin A [Source:HGNC Symbol;Acc:HGNC:1929]
ENSG00000077264	-2.18269	1.16681e-16	PAK3	protein_coding	p21 (RAC1) activated kinase 3 [Source:HGNC Symbol;Acc:HGNC:8592]
ENSG00000183688	2.23692	1.16681e-16	RFLNB	protein_coding	refilin B [Source:HGNC Symbol;Acc:HGNC:28705]
ENSG00000165457	6.46464	1.18382e-16	FOLR2	protein_coding	folate receptor beta [Source:HGNC Symbol;Acc:HGNC:3793]
ENSG00000100320	-1.78654	1.18758e-16	RBFOX2	protein_coding	RNA binding fox-1 homolog 2 [Source:HGNC Symbol;Acc:HGNC:9906]
ENSG00000277200	-2.34936	1.33079e-16	AC005696.4	lincRNA	novel transcript
ENSG00000148737	1.65878	1.48525e-16	TCF7L2	protein_coding	transcription factor 7 like 2 [Source:HGNC Symbol;Acc:HGNC:11641]
ENSG00000221890	-2.21644	1.49974e-16	NPTXR	protein_coding	neuronal pentraxin receptor [Source:HGNC Symbol;Acc:HGNC:7954]
ENSG00000042980	4.76527	1.52327e-16	ADAM28	protein_coding	ADAM metallopeptidase domain 28 [Source:HGNC Symbol;Acc:HGNC:206]
ENSG00000139318	1.74537	1.53907e-16	DUSP6	protein_coding	dual specificity phosphatase 6 [Source:HGNC Symbol;Acc:HGNC:3072]
ENSG00000156103	1.70393	1.56852e-16	MMP16	protein_coding	matrix metallopeptidase 16 [Source:HGNC Symbol;Acc:HGNC:7162]
ENSG00000204335	2.93308	1.62659e-16	SP5	protein_coding	Sp5 transcription factor [Source:HGNC Symbol;Acc:HGNC:14529]
ENSG00000228956	2.99428	1.65284e-16	SATB1-AS1	processed_transcript	SATB1 antisense RNA 1 [Source:HGNC Symbol;Acc:HGNC:50687]
ENSG00000171766	1.14064	1.89997e-16	GATM	protein_coding	glycine amidinotransferase [Source:HGNC Symbol;Acc:HGNC:4175]
ENSG00000272168	-2.6943	1.95646e-16	CASC15	lincRNA	cancer susceptibility 15 [Source:HGNC Symbol;Acc:HGNC:28245]
ENSG00000096092	-1.77901	1.99492e-16	TMEM14A	protein_coding	transmembrane protein 14A [Source:HGNC Symbol;Acc:HGNC:21076]
ENSG00000168994	2.10838	2.02923e-16	PXDC1	protein_coding	PX domain containing 1 [Source:HGNC Symbol;Acc:HGNC:21361]
ENSG00000105963	2.98636	2.13517e-16	ADAP1	protein_coding	ArfGAP with dual PH domains 1 [Source:HGNC Symbol;Acc:HGNC:16486]
ENSG00000128242	2.47224	2.28845e-16	GAL3ST1	protein_coding	galactose-3-O-sulfotransferase 1 [Source:HGNC Symbol;Acc:HGNC:24240]
ENSG00000130720	-2.51657	2.37543e-16	FIBCD1	protein_coding	fibrinogen C domain containing 1 [Source:HGNC Symbol;Acc:HGNC:25922]
ENSG00000179598	1.64116	2.41226e-16	PLD6	protein_coding	phospholipase D family member 6 [Source:HGNC Symbol;Acc:HGNC:30447]
ENSG00000100167	-1.92232	2.41597e-16	SEPT3	protein_coding	septin 3 [Source:HGNC Symbol;Acc:HGNC:10750]
ENSG00000169184	-2.29688	2.46988e-16	MN1	protein_coding	MN1 proto-oncogene, transcriptional regulator [Source:HGNC Symbol;Acc:HGNC:7180]
ENSG00000113578	2.89743	2.98517e-16	FGF1	protein_coding	fibroblast growth factor 1 [Source:HGNC Symbol;Acc:HGNC:3665]
ENSG00000170075	2.47147	2.98517e-16	GPR37L1	protein_coding	G protein-coupled receptor 37 like 1 [Source:HGNC Symbol;Acc:HGNC:14923]
ENSG00000277363	-1.96565	3.05945e-16	SRCIN1	protein_coding	SRC kinase signaling inhibitor 1 [Source:HGNC Symbol;Acc:HGNC:29506]
ENSG00000126860	4.1851	3.71554e-16	EVI2A	protein_coding	ecotropic viral integration site 2A [Source:HGNC Symbol;Acc:HGNC:3499]
ENSG00000282164	2.29004	3.8293e-16	PEG13	sense_intronic	paternally expressed 13 [Source:HGNC Symbol;Acc:HGNC:19969]
ENSG00000225614	3.28205	4.04545e-16	ZNF469	protein_coding	zinc finger protein 469 [Source:HGNC Symbol;Acc:HGNC:23216]
ENSG00000109654	-2.22275	4.50656e-16	TRIM2	protein_coding	tripartite motif containing 2 [Source:HGNC Symbol;Acc:HGNC:15974]
ENSG00000087253	3.69025	4.85158e-16	LPCAT2	protein_coding	lysophosphatidylcholine acyltransferase 2 [Source:HGNC Symbol;Acc:HGNC:26032]
ENSG00000072182	3.47795	4.8847e-16	ASIC4	protein_coding	acid sensing ion channel subunit family member 4 [Source:HGNC Symbol;Acc:HGNC:21263]
ENSG00000170004	-1.90732	6.16331e-16	CHD3	protein_coding	chromodomain helicase DNA binding protein 3 [Source:HGNC Symbol;Acc:HGNC:1918]
ENSG00000006118	-1.60448	6.3059e-16	TMEM132A	protein_coding	transmembrane protein 132A [Source:HGNC Symbol;Acc:HGNC:31092]
ENSG00000164199	-2.11568	6.53808e-16	ADGRV1	protein_coding	adhesion G protein-coupled receptor V1 [Source:HGNC Symbol;Acc:HGNC:17416]
ENSG00000145864	-2.42503	6.72588e-16	GABRB2	protein_coding	gamma-aminobutyric acid type A receptor beta2 subunit [Source:HGNC Symbol;Acc:HGNC:4082]
ENSG00000025708	4.4638	6.85786e-16	TYMP	protein_coding	thymidine phosphorylase [Source:HGNC Symbol;Acc:HGNC:3148]
ENSG00000016391	1.83113	6.86413e-16	CHDH	protein_coding	choline dehydrogenase [Source:HGNC Symbol;Acc:HGNC:24288]
ENSG00000058404	-3.05647	8.1613e-16	CAMK2B	protein_coding	calcium/calmodulin dependent protein kinase II beta [Source:HGNC Symbol;Acc:HGNC:1461]
ENSG00000116852	-2.50033	8.70398e-16	KIF21B	protein_coding	kinesin family member 21B [Source:HGNC Symbol;Acc:HGNC:29442]
ENSG00000172575	-2.19966	9.09204e-16	RASGRP1	protein_coding	RAS guanyl releasing protein 1 [Source:HGNC Symbol;Acc:HGNC:9878]
ENSG00000115041	2.15651	9.72728e-16	KCNIP3	protein_coding	potassium voltage-gated channel interacting protein 3 [Source:HGNC Symbol;Acc:HGNC:15523]
ENSG00000163520	2.31044	1.03608e-15	FBLN2	protein_coding	fibulin 2 [Source:HGNC Symbol;Acc:HGNC:3601]
ENSG00000234906	7.71524	1.13716e-15	APOC2	protein_coding	apolipoprotein C2 [Source:HGNC Symbol;Acc:HGNC:609]
ENSG00000164935	7.55421	1.32408e-15	DCSTAMP	protein_coding	dendrocyte expressed seven transmembrane protein [Source:HGNC Symbol;Acc:HGNC:18549]
ENSG00000110324	3.59813	1.3279e-15	IL10RA	protein_coding	interleukin 10 receptor subunit alpha [Source:HGNC Symbol;Acc:HGNC:5964]
ENSG00000160145	-1.78994	1.45369e-15	KALRN	protein_coding	kalirin RhoGEF kinase [Source:HGNC Symbol;Acc:HGNC:4814]
ENSG00000196083	3.36713	1.5367e-15	IL1RAP	protein_coding	interleukin 1 receptor accessory protein [Source:HGNC Symbol;Acc:HGNC:5995]
ENSG00000085433	-1.71774	1.56049e-15	WDR47	protein_coding	WD repeat domain 47 [Source:HGNC Symbol;Acc:HGNC:29141]
ENSG00000154654	2.10607	1.71402e-15	NCAM2	protein_coding	neural cell adhesion molecule 2 [Source:HGNC Symbol;Acc:HGNC:7657]
ENSG00000081377	1.30309	1.72936e-15	CDC14B	protein_coding	cell division cycle 14B [Source:HGNC Symbol;Acc:HGNC:1719]
ENSG00000187867	-1.66063	1.7923e-15	PALM3	protein_coding	paralemmin 3 [Source:HGNC Symbol;Acc:HGNC:33274]
ENSG00000105251	2.43873	1.84382e-15	SHD	protein_coding	Src homology 2 domain containing transforming protein D [Source:HGNC Symbol;Acc:HGNC:30633]
ENSG00000182050	-2.31113	2.06318e-15	MGAT4C	protein_coding	MGAT4 family member C [Source:HGNC Symbol;Acc:HGNC:30871]
ENSG00000129682	-1.55032	2.09416e-15	FGF13	protein_coding	fibroblast growth factor 13 [Source:HGNC Symbol;Acc:HGNC:3670]
ENSG00000169297	3.29695	2.18233e-15	NR0B1	protein_coding	nuclear receptor subfamily 0 group B member 1 [Source:HGNC Symbol;Acc:HGNC:7960]
ENSG00000153266	-2.72575	2.36521e-15	FEZF2	protein_coding	FEZ family zinc finger 2 [Source:HGNC Symbol;Acc:HGNC:13506]
ENSG00000165300	1.88333	2.38502e-15	SLITRK5	protein_coding	SLIT and NTRK like family member 5 [Source:HGNC Symbol;Acc:HGNC:20295]
ENSG00000174498	-2.16914	2.43407e-15	IGDCC3	protein_coding	immunoglobulin superfamily DCC subclass member 3 [Source:HGNC Symbol;Acc:HGNC:9700]
ENSG00000137727	2.57341	2.68397e-15	ARHGAP20	protein_coding	Rho GTPase activating protein 20 [Source:HGNC Symbol;Acc:HGNC:18357]
ENSG00000134198	-2.91479	2.6974e-15	TSPAN2	protein_coding	tetraspanin 2 [Source:HGNC Symbol;Acc:HGNC:20659]
ENSG00000007350	-1.9934	2.73134e-15	TKTL1	protein_coding	transketolase like 1 [Source:HGNC Symbol;Acc:HGNC:11835]
ENSG00000140379	5.73213	2.73222e-15	BCL2A1	protein_coding	BCL2 related protein A1 [Source:HGNC Symbol;Acc:HGNC:991]
ENSG00000006468	1.46872	2.73234e-15	ETV1	protein_coding	ETS variant 1 [Source:HGNC Symbol;Acc:HGNC:3490]
ENSG00000203688	-3.57579	2.75225e-15	LINC02487	lincRNA	long intergenic non-protein coding RNA 2487 [Source:HGNC Symbol;Acc:HGNC:53466]
ENSG00000103042	1.18003	2.78067e-15	SLC38A7	protein_coding	solute carrier family 38 member 7 [Source:HGNC Symbol;Acc:HGNC:25582]
ENSG00000113657	-1.51281	2.78067e-15	DPYSL3	protein_coding	dihydropyrimidinase like 3 [Source:HGNC Symbol;Acc:HGNC:3015]
ENSG00000272398	-1.99219	2.87402e-15	CD24	protein_coding	CD24 molecule [Source:HGNC Symbol;Acc:HGNC:1645]
ENSG00000176165	-1.28805	3.03833e-15	FOXG1	protein_coding	forkhead box G1 [Source:HGNC Symbol;Acc:HGNC:3811]
ENSG00000181754	-1.67045	3.12069e-15	AMIGO1	protein_coding	adhesion molecule with Ig like domain 1 [Source:HGNC Symbol;Acc:HGNC:20824]
ENSG00000135678	3.17761	3.26512e-15	CPM	protein_coding	carboxypeptidase M [Source:HGNC Symbol;Acc:HGNC:2311]
ENSG00000256463	1.67435	3.46332e-15	SALL3	protein_coding	spalt like transcription factor 3 [Source:HGNC Symbol;Acc:HGNC:10527]
ENSG00000106025	1.96468	3.51899e-15	TSPAN12	protein_coding	tetraspanin 12 [Source:HGNC Symbol;Acc:HGNC:21641]
ENSG00000099985	4.97697	3.89608e-15	OSM	protein_coding	oncostatin M [Source:HGNC Symbol;Acc:HGNC:8506]
ENSG00000277632	7.44336	3.91043e-15	CCL3	protein_coding	C-C motif chemokine ligand 3 [Source:HGNC Symbol;Acc:HGNC:10627]
ENSG00000120889	1.44828	4.00476e-15	TNFRSF10B	protein_coding	TNF receptor superfamily member 10b [Source:HGNC Symbol;Acc:HGNC:11905]
ENSG00000117632	-1.34226	4.38468e-15	STMN1	protein_coding	stathmin 1 [Source:HGNC Symbol;Acc:HGNC:6510]
ENSG00000169991	1.94995	4.47953e-15	IFFO2	protein_coding	intermediate filament family orphan 2 [Source:HGNC Symbol;Acc:HGNC:27006]
ENSG00000130304	1.32336	4.51281e-15	SLC27A1	protein_coding	solute carrier family 27 member 1 [Source:HGNC Symbol;Acc:HGNC:10995]
ENSG00000095203	4.05106	4.59197e-15	EPB41L4B	protein_coding	erythrocyte membrane protein band 4.1 like 4B [Source:HGNC Symbol;Acc:HGNC:19818]
ENSG00000132122	1.79037	4.66174e-15	SPATA6	protein_coding	spermatogenesis associated 6 [Source:HGNC Symbol;Acc:HGNC:18309]
ENSG00000152952	1.69939	4.68432e-15	PLOD2	protein_coding	procollagen-lysine,2-oxoglutarate 5-dioxygenase 2 [Source:HGNC Symbol;Acc:HGNC:9082]
ENSG00000144868	-2.14786	4.82659e-15	TMEM108	protein_coding	transmembrane protein 108 [Source:HGNC Symbol;Acc:HGNC:28451]
ENSG00000164932	3.03962	5.21186e-15	CTHRC1	protein_coding	collagen triple helix repeat containing 1 [Source:HGNC Symbol;Acc:HGNC:18831]
ENSG00000156510	-1.84045	5.30262e-15	HKDC1	protein_coding	hexokinase domain containing 1 [Source:HGNC Symbol;Acc:HGNC:23302]
ENSG00000179841	-1.97581	5.32976e-15	AKAP5	protein_coding	A-kinase anchoring protein 5 [Source:HGNC Symbol;Acc:HGNC:375]
ENSG00000135077	5.42866	6.9916e-15	HAVCR2	protein_coding	hepatitis A virus cellular receptor 2 [Source:HGNC Symbol;Acc:HGNC:18437]
ENSG00000162975	2.70275	7.07032e-15	KCNF1	protein_coding	potassium voltage-gated channel modifier subfamily F member 1 [Source:HGNC Symbol;Acc:HGNC:6246]
ENSG00000182580	1.97164	7.12939e-15	EPHB3	protein_coding	EPH receptor B3 [Source:HGNC Symbol;Acc:HGNC:3394]
ENSG00000106701	-1.63756	7.16402e-15	FSD1L	protein_coding	fibronectin type III and SPRY domain containing 1 like [Source:HGNC Symbol;Acc:HGNC:13753]
ENSG00000188803	2.06622	7.19025e-15	SHISA6	protein_coding	shisa family member 6 [Source:HGNC Symbol;Acc:HGNC:34491]
ENSG00000103260	2.01233	7.42872e-15	METRN	protein_coding	meteorin, glial cell differentiation regulator [Source:HGNC Symbol;Acc:HGNC:14151]
ENSG00000057704	2.37032	7.56374e-15	TMCC3	protein_coding	transmembrane and coiled-coil domain family 3 [Source:HGNC Symbol;Acc:HGNC:29199]
ENSG00000133519	-2.03214	7.60516e-15	ZDHHC8P1	transcribed_unprocessed_pseudogene	zinc finger DHHC-type containing 8 pseudogene 1 [Source:HGNC Symbol;Acc:HGNC:26461]
ENSG00000173517	1.56474	7.65977e-15	PEAK1	protein_coding	pseudopodium enriched atypical kinase 1 [Source:HGNC Symbol;Acc:HGNC:29431]
ENSG00000173404	-1.84054	7.88575e-15	INSM1	protein_coding	INSM transcriptional repressor 1 [Source:HGNC Symbol;Acc:HGNC:6090]
ENSG00000178233	-1.75203	8.59142e-15	TMEM151B	protein_coding	transmembrane protein 151B [Source:HGNC Symbol;Acc:HGNC:21315]
ENSG00000101938	-1.94861	8.81923e-15	CHRDL1	protein_coding	chordin like 1 [Source:HGNC Symbol;Acc:HGNC:29861]
ENSG00000174939	-1.5274	9.18753e-15	ASPHD1	protein_coding	aspartate beta-hydroxylase domain containing 1 [Source:HGNC Symbol;Acc:HGNC:27380]
ENSG00000078699	-1.96117	9.1951e-15	CBFA2T2	protein_coding	CBFA2/RUNX1 translocation partner 2 [Source:HGNC Symbol;Acc:HGNC:1536]
ENSG00000149269	-1.42475	9.68205e-15	PAK1	protein_coding	p21 (RAC1) activated kinase 1 [Source:HGNC Symbol;Acc:HGNC:8590]
ENSG00000179603	1.89153	9.68205e-15	GRM8	protein_coding	glutamate metabotropic receptor 8 [Source:HGNC Symbol;Acc:HGNC:4600]
ENSG00000131149	-1.93077	9.98507e-15	GSE1	protein_coding	Gse1 coiled-coil protein [Source:HGNC Symbol;Acc:HGNC:28979]
ENSG00000076356	-2.45014	1.00995e-14	PLXNA2	protein_coding	plexin A2 [Source:HGNC Symbol;Acc:HGNC:9100]
ENSG00000196208	1.67141	1.08434e-14	GREB1	protein_coding	growth regulating estrogen receptor binding 1 [Source:HGNC Symbol;Acc:HGNC:24885]
ENSG00000173083	4.61265	1.09358e-14	HPSE	protein_coding	heparanase [Source:HGNC Symbol;Acc:HGNC:5164]
ENSG00000166428	4.63286	1.13312e-14	PLD4	protein_coding	phospholipase D family member 4 [Source:HGNC Symbol;Acc:HGNC:23792]
ENSG00000171617	-1.88662	1.17179e-14	ENC1	protein_coding	ectodermal-neural cortex 1 [Source:HGNC Symbol;Acc:HGNC:3345]
ENSG00000009413	1.62769	1.26046e-14	REV3L	protein_coding	REV3 like, DNA directed polymerase zeta catalytic subunit [Source:HGNC Symbol;Acc:HGNC:9968]
ENSG00000026751	8.29232	1.44947e-14	SLAMF7	protein_coding	SLAM family member 7 [Source:HGNC Symbol;Acc:HGNC:21394]
ENSG00000064547	-1.87774	1.49566e-14	LPAR2	protein_coding	lysophosphatidic acid receptor 2 [Source:HGNC Symbol;Acc:HGNC:3168]
ENSG00000105855	1.36711	1.5572e-14	ITGB8	protein_coding	integrin subunit beta 8 [Source:HGNC Symbol;Acc:HGNC:6163]
ENSG00000154429	-1.14006	1.62032e-14	CCSAP	protein_coding	centriole, cilia and spindle associated protein [Source:HGNC Symbol;Acc:HGNC:29578]
ENSG00000092758	1.75549	1.75011e-14	COL9A3	protein_coding	collagen type IX alpha 3 chain [Source:HGNC Symbol;Acc:HGNC:2219]
ENSG00000250198	4.52141	1.77701e-14	LINC02199	lincRNA	long intergenic non-protein coding RNA 2199 [Source:HGNC Symbol;Acc:HGNC:53065]
ENSG00000225953	-3.60097	1.89915e-14	SATB2-AS1	antisense	SATB2 antisense RNA 1 [Source:HGNC Symbol;Acc:HGNC:26490]
ENSG00000108018	1.98067	1.95645e-14	SORCS1	protein_coding	sortilin related VPS10 domain containing receptor 1 [Source:HGNC Symbol;Acc:HGNC:16697]
ENSG00000204099	3.31039	2.18509e-14	NEU4	protein_coding	neuraminidase 4 [Source:HGNC Symbol;Acc:HGNC:21328]
ENSG00000090104	8.47292	2.29067e-14	RGS1	protein_coding	regulator of G protein signaling 1 [Source:HGNC Symbol;Acc:HGNC:9991]
ENSG00000259834	1.3402	2.3447e-14	AL365361.1	lincRNA	novel transcript
ENSG00000211899	-6.41619	2.44875e-14	IGHM	IG_C_gene	immunoglobulin heavy constant mu [Source:HGNC Symbol;Acc:HGNC:5541]
ENSG00000065320	2.29477	2.47109e-14	NTN1	protein_coding	netrin 1 [Source:HGNC Symbol;Acc:HGNC:8029]
ENSG00000141540	-1.58208	2.52143e-14	TTYH2	protein_coding	tweety family member 2 [Source:HGNC Symbol;Acc:HGNC:13877]
ENSG00000054654	-1.86049	2.70897e-14	SYNE2	protein_coding	spectrin repeat containing nuclear envelope protein 2 [Source:HGNC Symbol;Acc:HGNC:17084]
ENSG00000179456	-1.89601	2.77513e-14	ZBTB18	protein_coding	zinc finger and BTB domain containing 18 [Source:HGNC Symbol;Acc:HGNC:13030]
ENSG00000161921	3.50742	2.85826e-14	CXCL16	protein_coding	C-X-C motif chemokine ligand 16 [Source:HGNC Symbol;Acc:HGNC:16642]
ENSG00000171444	1.51945	2.87183e-14	MCC	protein_coding	MCC, WNT signaling pathway regulator [Source:HGNC Symbol;Acc:HGNC:6935]
ENSG00000164221	-1.3118	2.9151e-14	CCDC112	protein_coding	coiled-coil domain containing 112 [Source:HGNC Symbol;Acc:HGNC:28599]
ENSG00000114166	1.42053	2.94005e-14	KAT2B	protein_coding	lysine acetyltransferase 2B [Source:HGNC Symbol;Acc:HGNC:8638]
ENSG00000079819	1.21587	2.96258e-14	EPB41L2	protein_coding	erythrocyte membrane protein band 4.1 like 2 [Source:HGNC Symbol;Acc:HGNC:3379]
ENSG00000140015	2.52917	3.04741e-14	KCNH5	protein_coding	potassium voltage-gated channel subfamily H member 5 [Source:HGNC Symbol;Acc:HGNC:6254]
ENSG00000131773	1.52111	3.09182e-14	KHDRBS3	protein_coding	KH RNA binding domain containing, signal transduction associated 3 [Source:HGNC Symbol;Acc:HGNC:18117]
ENSG00000103187	1.37048	3.11829e-14	COTL1	protein_coding	coactosin like F-actin binding protein 1 [Source:HGNC Symbol;Acc:HGNC:18304]
ENSG00000172243	5.88497	3.1202e-14	CLEC7A	protein_coding	C-type lectin domain containing 7A [Source:HGNC Symbol;Acc:HGNC:14558]
ENSG00000130222	-1.77359	3.26135e-14	GADD45G	protein_coding	growth arrest and DNA damage inducible gamma [Source:HGNC Symbol;Acc:HGNC:4097]
ENSG00000161647	-1.70491	3.26135e-14	MPP3	protein_coding	membrane palmitoylated protein 3 [Source:HGNC Symbol;Acc:HGNC:7221]
ENSG00000275131	-1.96356	3.28883e-14	AC241952.1	transcribed_unprocessed_pseudogene
ENSG00000103145	-1.27676	3.31114e-14	HCFC1R1	protein_coding	host cell factor C1 regulator 1 [Source:HGNC Symbol;Acc:HGNC:21198]
ENSG00000188763	2.36482	3.36051e-14	FZD9	protein_coding	frizzled class receptor 9 [Source:HGNC Symbol;Acc:HGNC:4047]
ENSG00000185436	5.37539	3.39794e-14	IFNLR1	protein_coding	interferon lambda receptor 1 [Source:HGNC Symbol;Acc:HGNC:18584]
ENSG00000188674	3.39765	3.64193e-14	C2orf80	protein_coding	chromosome 2 open reading frame 80 [Source:HGNC Symbol;Acc:HGNC:34352]
ENSG00000118257	2.27405	4.18539e-14	NRP2	protein_coding	neuropilin 2 [Source:HGNC Symbol;Acc:HGNC:8005]
ENSG00000147408	3.05028	4.20159e-14	CSGALNACT1	protein_coding	chondroitin sulfate N-acetylgalactosaminyltransferase 1 [Source:HGNC Symbol;Acc:HGNC:24290]
ENSG00000254615	1.83575	4.24038e-14	AC027031.2	lincRNA	novel transcript
ENSG00000187773	1.53961	4.25883e-14	DIPK1C	protein_coding	divergent protein kinase domain 1C [Source:HGNC Symbol;Acc:HGNC:31729]
ENSG00000132199	1.587	4.88021e-14	ENOSF1	protein_coding	enolase superfamily member 1 [Source:HGNC Symbol;Acc:HGNC:30365]
ENSG00000136689	8.58081	6.08392e-14	IL1RN	protein_coding	interleukin 1 receptor antagonist [Source:HGNC Symbol;Acc:HGNC:6000]
ENSG00000196123	-1.705	6.64786e-14	KIAA0895L	protein_coding	KIAA0895 like [Source:HGNC Symbol;Acc:HGNC:34408]
ENSG00000147883	2.53879	7.04043e-14	CDKN2B	protein_coding	cyclin dependent kinase inhibitor 2B [Source:HGNC Symbol;Acc:HGNC:1788]
ENSG00000164796	2.79891	7.19898e-14	CSMD3	protein_coding	CUB and Sushi multiple domains 3 [Source:HGNC Symbol;Acc:HGNC:19291]
ENSG00000149968	3.76549	7.42854e-14	MMP3	protein_coding	matrix metallopeptidase 3 [Source:HGNC Symbol;Acc:HGNC:7173]
ENSG00000196220	-2.2754	7.6047e-14	SRGAP3	protein_coding	SLIT-ROBO Rho GTPase activating protein 3 [Source:HGNC Symbol;Acc:HGNC:19744]
ENSG00000272841	2.50917	7.80791e-14	AL139393.2	antisense	novel transcript, antisense to MAP3K4
ENSG00000162630	-1.76827	7.84839e-14	B3GALT2	protein_coding	beta-1,3-galactosyltransferase 2 [Source:HGNC Symbol;Acc:HGNC:917]
ENSG00000036672	2.10263	8.25901e-14	USP2	protein_coding	ubiquitin specific peptidase 2 [Source:HGNC Symbol;Acc:HGNC:12618]
ENSG00000155760	-1.84035	8.33258e-14	FZD7	protein_coding	frizzled class receptor 7 [Source:HGNC Symbol;Acc:HGNC:4045]
ENSG00000174943	-1.14823	8.40032e-14	KCTD13	protein_coding	potassium channel tetramerization domain containing 13 [Source:HGNC Symbol;Acc:HGNC:22234]
ENSG00000106113	-4.26021	8.82373e-14	CRHR2	protein_coding	corticotropin releasing hormone receptor 2 [Source:HGNC Symbol;Acc:HGNC:2358]
ENSG00000149256	-2.8347	8.82373e-14	TENM4	protein_coding	teneurin transmembrane protein 4 [Source:HGNC Symbol;Acc:HGNC:29945]
ENSG00000177807	1.78751	8.86522e-14	KCNJ10	protein_coding	potassium voltage-gated channel subfamily J member 10 [Source:HGNC Symbol;Acc:HGNC:6256]
ENSG00000139116	-1.52229	9.20069e-14	KIF21A	protein_coding	kinesin family member 21A [Source:HGNC Symbol;Acc:HGNC:19349]
ENSG00000108830	-1.1293	9.51194e-14	RND2	protein_coding	Rho family GTPase 2 [Source:HGNC Symbol;Acc:HGNC:18315]
ENSG00000031081	1.26727	9.62711e-14	ARHGAP31	protein_coding	Rho GTPase activating protein 31 [Source:HGNC Symbol;Acc:HGNC:29216]
ENSG00000129667	3.91673	9.70162e-14	RHBDF2	protein_coding	rhomboid 5 homolog 2 [Source:HGNC Symbol;Acc:HGNC:20788]
ENSG00000116667	1.49494	1.10606e-13	C1orf21	protein_coding	chromosome 1 open reading frame 21 [Source:HGNC Symbol;Acc:HGNC:15494]
ENSG00000121797	3.86172	1.11582e-13	CCRL2	protein_coding	C-C motif chemokine receptor like 2 [Source:HGNC Symbol;Acc:HGNC:1612]
ENSG00000260230	2.18527	1.22158e-13	FRRS1L	protein_coding	ferric chelate reductase 1 like [Source:HGNC Symbol;Acc:HGNC:1362]
ENSG00000149948	2.42175	1.26742e-13	HMGA2	protein_coding	high mobility group AT-hook 2 [Source:HGNC Symbol;Acc:HGNC:5009]
ENSG00000082293	3.71841	1.34227e-13	COL19A1	protein_coding	collagen type XIX alpha 1 chain [Source:HGNC Symbol;Acc:HGNC:2196]
ENSG00000107643	-1.30504	1.44014e-13	MAPK8	protein_coding	mitogen-activated protein kinase 8 [Source:HGNC Symbol;Acc:HGNC:6881]
ENSG00000143126	-1.99623	1.44706e-13	CELSR2	protein_coding	cadherin EGF LAG seven-pass G-type receptor 2 [Source:HGNC Symbol;Acc:HGNC:3231]
ENSG00000169429	4.98051	1.51982e-13	CXCL8	protein_coding	C-X-C motif chemokine ligand 8 [Source:HGNC Symbol;Acc:HGNC:6025]
ENSG00000038945	7.38637	1.61423e-13	MSR1	protein_coding	macrophage scavenger receptor 1 [Source:HGNC Symbol;Acc:HGNC:7376]
ENSG00000168309	-1.62691	1.62015e-13	FAM107A	protein_coding	family with sequence similarity 107 member A [Source:HGNC Symbol;Acc:HGNC:30827]
ENSG00000099864	-1.59553	1.76948e-13	PALM	protein_coding	paralemmin [Source:HGNC Symbol;Acc:HGNC:8594]
ENSG00000197959	1.48159	1.82721e-13	DNM3	protein_coding	dynamin 3 [Source:HGNC Symbol;Acc:HGNC:29125]
ENSG00000152315	4.99616	1.84306e-13	KCNK13	protein_coding	potassium two pore domain channel subfamily K member 13 [Source:HGNC Symbol;Acc:HGNC:6275]
ENSG00000152495	-1.96895	1.93971e-13	CAMK4	protein_coding	calcium/calmodulin dependent protein kinase IV [Source:HGNC Symbol;Acc:HGNC:1464]
ENSG00000211445	-1.71702	1.96888e-13	GPX3	protein_coding	glutathione peroxidase 3 [Source:HGNC Symbol;Acc:HGNC:4555]
ENSG00000125266	-1.24802	2.01295e-13	EFNB2	protein_coding	ephrin B2 [Source:HGNC Symbol;Acc:HGNC:3227]
ENSG00000109861	2.93988	2.03015e-13	CTSC	protein_coding	cathepsin C [Source:HGNC Symbol;Acc:HGNC:2528]
ENSG00000146352	-2.1338	2.07249e-13	CLVS2	protein_coding	clavesin 2 [Source:HGNC Symbol;Acc:HGNC:23046]
ENSG00000180801	2.84797	2.07249e-13	ARSJ	protein_coding	arylsulfatase family member J [Source:HGNC Symbol;Acc:HGNC:26286]
ENSG00000185559	2.36739	2.1993e-13	DLK1	protein_coding	delta like non-canonical Notch ligand 1 [Source:HGNC Symbol;Acc:HGNC:2907]
ENSG00000180592	-1.48094	2.37295e-13	SKIDA1	protein_coding	SKI/DACH domain containing 1 [Source:HGNC Symbol;Acc:HGNC:32697]
ENSG00000134716	3.38764	2.71966e-13	CYP2J2	protein_coding	cytochrome P450 family 2 subfamily J member 2 [Source:HGNC Symbol;Acc:HGNC:2634]
ENSG00000105655	-1.263	2.76513e-13	ISYNA1	protein_coding	inositol-3-phosphate synthase 1 [Source:HGNC Symbol;Acc:HGNC:29821]
ENSG00000002746	-1.98698	3.07188e-13	HECW1	protein_coding	HECT, C2 and WW domain containing E3 ubiquitin protein ligase 1 [Source:HGNC Symbol;Acc:HGNC:22195]
ENSG00000263465	1.27962	3.09678e-13	SRSF8	protein_coding	serine and arginine rich splicing factor 8 [Source:HGNC Symbol;Acc:HGNC:16988]
ENSG00000082497	-3.0015	3.09984e-13	SERTAD4	protein_coding	SERTA domain containing 4 [Source:HGNC Symbol;Acc:HGNC:25236]
ENSG00000184486	-1.62572	3.2971e-13	POU3F2	protein_coding	POU class 3 homeobox 2 [Source:HGNC Symbol;Acc:HGNC:9215]
ENSG00000179981	1.3709	3.44436e-13	TSHZ1	protein_coding	teashirt zinc finger homeobox 1 [Source:HGNC Symbol;Acc:HGNC:10669]
ENSG00000013619	1.9607	3.59956e-13	MAMLD1	protein_coding	mastermind like domain containing 1 [Source:HGNC Symbol;Acc:HGNC:2568]
ENSG00000151322	1.16728	3.74911e-13	NPAS3	protein_coding	neuronal PAS domain protein 3 [Source:HGNC Symbol;Acc:HGNC:19311]
ENSG00000263958	4.1501	3.76646e-13	AC091138.1	lincRNA
ENSG00000225465	-2.65898	3.78715e-13	RFPL1S	antisense	RFPL1 antisense RNA 1 [Source:HGNC Symbol;Acc:HGNC:9978]
ENSG00000105825	2.80064	3.79473e-13	TFPI2	protein_coding	tissue factor pathway inhibitor 2 [Source:HGNC Symbol;Acc:HGNC:11761]
ENSG00000154764	-2.34026	3.92143e-13	WNT7A	protein_coding	Wnt family member 7A [Source:HGNC Symbol;Acc:HGNC:12786]
ENSG00000260391	-3.66662	4.28228e-13	AC022336.2	sense_overlapping	novel transcript, overlapping to KALRN
ENSG00000172461	-1.7507	4.34152e-13	FUT9	protein_coding	fucosyltransferase 9 [Source:HGNC Symbol;Acc:HGNC:4020]
ENSG00000144218	-2.04128	4.75402e-13	AFF3	protein_coding	AF4/FMR2 family member 3 [Source:HGNC Symbol;Acc:HGNC:6473]
ENSG00000076716	-1.34847	5.09578e-13	GPC4	protein_coding	glypican 4 [Source:HGNC Symbol;Acc:HGNC:4452]
ENSG00000138448	1.36247	5.28684e-13	ITGAV	protein_coding	integrin subunit alpha V [Source:HGNC Symbol;Acc:HGNC:6150]
ENSG00000182578	5.44226	5.48287e-13	CSF1R	protein_coding	colony stimulating factor 1 receptor [Source:HGNC Symbol;Acc:HGNC:2433]
ENSG00000198053	1.81883	5.71309e-13	SIRPA	protein_coding	signal regulatory protein alpha [Source:HGNC Symbol;Acc:HGNC:9662]
ENSG00000166165	-1.35271	5.83509e-13	CKB	protein_coding	creatine kinase B [Source:HGNC Symbol;Acc:HGNC:1991]
ENSG00000056972	2.15366	6.16239e-13	TRAF3IP2	protein_coding	TRAF3 interacting protein 2 [Source:HGNC Symbol;Acc:HGNC:1343]
ENSG00000142611	-2.24311	6.3491e-13	PRDM16	protein_coding	PR/SET domain 16 [Source:HGNC Symbol;Acc:HGNC:14000]
ENSG00000196338	1.26029	6.45762e-13	NLGN3	protein_coding	neuroligin 3 [Source:HGNC Symbol;Acc:HGNC:14289]
ENSG00000187764	-1.55379	6.63106e-13	SEMA4D	protein_coding	semaphorin 4D [Source:HGNC Symbol;Acc:HGNC:10732]
ENSG00000140545	1.0369	6.93093e-13	MFGE8	protein_coding	milk fat globule-EGF factor 8 protein [Source:HGNC Symbol;Acc:HGNC:7036]
ENSG00000177054	-1.38981	7.01392e-13	ZDHHC13	protein_coding	zinc finger DHHC-type containing 13 [Source:HGNC Symbol;Acc:HGNC:18413]
ENSG00000153162	1.99034	7.02055e-13	BMP6	protein_coding	bone morphogenetic protein 6 [Source:HGNC Symbol;Acc:HGNC:1073]
ENSG00000196230	-1.31767	7.14238e-13	TUBB	protein_coding	tubulin beta class I [Source:HGNC Symbol;Acc:HGNC:20778]
ENSG00000198892	1.47608	7.67224e-13	SHISA4	protein_coding	shisa family member 4 [Source:HGNC Symbol;Acc:HGNC:27139]
ENSG00000135318	2.98411	7.71777e-13	NT5E	protein_coding	5'-nucleotidase ecto [Source:HGNC Symbol;Acc:HGNC:8021]
ENSG00000157005	-2.61638	8.07403e-13	SST	protein_coding	somatostatin [Source:HGNC Symbol;Acc:HGNC:11329]
ENSG00000139445	-2.36237	8.36253e-13	FOXN4	protein_coding	forkhead box N4 [Source:HGNC Symbol;Acc:HGNC:21399]
ENSG00000128165	-1.98844	8.97929e-13	ADM2	protein_coding	adrenomedullin 2 [Source:HGNC Symbol;Acc:HGNC:28898]
ENSG00000011347	-1.68375	9.21146e-13	SYT7	protein_coding	synaptotagmin 7 [Source:HGNC Symbol;Acc:HGNC:11514]
ENSG00000182809	-1.13171	9.56032e-13	CRIP2	protein_coding	cysteine rich protein 2 [Source:HGNC Symbol;Acc:HGNC:2361]
ENSG00000165617	-1.73968	9.78797e-13	DACT1	protein_coding	dishevelled binding antagonist of beta catenin 1 [Source:HGNC Symbol;Acc:HGNC:17748]
ENSG00000026559	-1.5134	9.89036e-13	KCNG1	protein_coding	potassium voltage-gated channel modifier subfamily G member 1 [Source:HGNC Symbol;Acc:HGNC:6248]
ENSG00000056487	-1.74099	1.01729e-12	PHF21B	protein_coding	PHD finger protein 21B [Source:HGNC Symbol;Acc:HGNC:25161]
ENSG00000156298	1.18525	1.05777e-12	TSPAN7	protein_coding	tetraspanin 7 [Source:HGNC Symbol;Acc:HGNC:11854]
ENSG00000213420	-1.54631	1.06585e-12	GPC2	protein_coding	glypican 2 [Source:HGNC Symbol;Acc:HGNC:4450]
ENSG00000163694	2.64682	1.09904e-12	RBM47	protein_coding	RNA binding motif protein 47 [Source:HGNC Symbol;Acc:HGNC:30358]
ENSG00000110693	1.56924	1.13358e-12	SOX6	protein_coding	SRY-box 6 [Source:HGNC Symbol;Acc:HGNC:16421]
ENSG00000179604	-1.08107	1.16393e-12	CDC42EP4	protein_coding	CDC42 effector protein 4 [Source:HGNC Symbol;Acc:HGNC:17147]
ENSG00000198753	2.65779	1.33334e-12	PLXNB3	protein_coding	plexin B3 [Source:HGNC Symbol;Acc:HGNC:9105]
ENSG00000003096	1.71022	1.34876e-12	KLHL13	protein_coding	kelch like family member 13 [Source:HGNC Symbol;Acc:HGNC:22931]
ENSG00000128482	-2.31893	1.43213e-12	RNF112	protein_coding	ring finger protein 112 [Source:HGNC Symbol;Acc:HGNC:12968]
ENSG00000171659	5.58683	1.43749e-12	GPR34	protein_coding	G protein-coupled receptor 34 [Source:HGNC Symbol;Acc:HGNC:4490]
ENSG00000189058	6.07627	1.50797e-12	APOD	protein_coding	apolipoprotein D [Source:HGNC Symbol;Acc:HGNC:612]
ENSG00000138769	-3.01713	1.53614e-12	CDKL2	protein_coding	cyclin dependent kinase like 2 [Source:HGNC Symbol;Acc:HGNC:1782]
ENSG00000204588	2.63563	1.53686e-12	LINC01123	lincRNA	long intergenic non-protein coding RNA 1123 [Source:HGNC Symbol;Acc:HGNC:49269]
ENSG00000213088	-1.94588	1.56006e-12	ACKR1	protein_coding	atypical chemokine receptor 1 (Duffy blood group) [Source:HGNC Symbol;Acc:HGNC:4035]
ENSG00000268173	2.04808	1.6109e-12	AC007192.1	protein_coding	novel protein, readthrough between PIK3R2 and IFI30
ENSG00000151883	1.19509	1.64647e-12	PARP8	protein_coding	poly(ADP-ribose) polymerase family member 8 [Source:HGNC Symbol;Acc:HGNC:26124]
ENSG00000137177	1.50846	1.7294e-12	KIF13A	protein_coding	kinesin family member 13A [Source:HGNC Symbol;Acc:HGNC:14566]
ENSG00000132170	5.29053	1.88292e-12	PPARG	protein_coding	peroxisome proliferator activated receptor gamma [Source:HGNC Symbol;Acc:HGNC:9236]
ENSG00000075213	-1.49376	2.07398e-12	SEMA3A	protein_coding	semaphorin 3A [Source:HGNC Symbol;Acc:HGNC:10723]
ENSG00000005059	-1.18724	2.07773e-12	MCUB	protein_coding	mitochondrial calcium uniporter dominant negative beta subunit [Source:HGNC Symbol;Acc:HGNC:26076]
ENSG00000158373	-1.351	2.10457e-12	HIST1H2BD	protein_coding	histone cluster 1 H2B family member d [Source:HGNC Symbol;Acc:HGNC:4747]
ENSG00000164082	-2.59155	2.21278e-12	GRM2	protein_coding	glutamate metabotropic receptor 2 [Source:HGNC Symbol;Acc:HGNC:4594]
ENSG00000166689	-1.96247	2.28724e-12	PLEKHA7	protein_coding	pleckstrin homology domain containing A7 [Source:HGNC Symbol;Acc:HGNC:27049]
ENSG00000167535	-1.82795	2.34275e-12	CACNB3	protein_coding	calcium voltage-gated channel auxiliary subunit beta 3 [Source:HGNC Symbol;Acc:HGNC:1403]
ENSG00000248690	3.63867	2.52298e-12	HAS2-AS1	processed_transcript	HAS2 antisense RNA 1 [Source:HGNC Symbol;Acc:HGNC:34340]
ENSG00000144481	2.92201	2.67678e-12	TRPM8	protein_coding	transient receptor potential cation channel subfamily M member 8 [Source:HGNC Symbol;Acc:HGNC:17961]
ENSG00000073754	5.72856	2.72765e-12	CD5L	protein_coding	CD5 molecule like [Source:HGNC Symbol;Acc:HGNC:1690]
ENSG00000150764	-1.72762	2.79958e-12	DIXDC1	protein_coding	DIX domain containing 1 [Source:HGNC Symbol;Acc:HGNC:23695]
ENSG00000006607	1.33373	2.8401e-12	FARP2	protein_coding	FERM, ARH/RhoGEF and pleckstrin domain protein 2 [Source:HGNC Symbol;Acc:HGNC:16460]
ENSG00000115266	-2.62692	2.98205e-12	APC2	protein_coding	APC2, WNT signaling pathway regulator [Source:HGNC Symbol;Acc:HGNC:24036]
ENSG00000148219	1.49714	3.05953e-12	ASTN2	protein_coding	astrotactin 2 [Source:HGNC Symbol;Acc:HGNC:17021]
ENSG00000130600	3.45974	3.12613e-12	H19	processed_transcript	H19, imprinted maternally expressed transcript [Source:HGNC Symbol;Acc:HGNC:4713]
ENSG00000062096	-4.23814	3.14919e-12	ARSF	protein_coding	arylsulfatase F [Source:HGNC Symbol;Acc:HGNC:721]
ENSG00000066468	-1.34752	3.17473e-12	FGFR2	protein_coding	fibroblast growth factor receptor 2 [Source:HGNC Symbol;Acc:HGNC:3689]
ENSG00000232597	-5.52031	3.22503e-12	AC013727.1	lincRNA	novel transcript
ENSG00000180537	-1.69014	3.31255e-12	RNF182	protein_coding	ring finger protein 182 [Source:HGNC Symbol;Acc:HGNC:28522]
ENSG00000140479	1.56701	3.36101e-12	PCSK6	protein_coding	proprotein convertase subtilisin/kexin type 6 [Source:HGNC Symbol;Acc:HGNC:8569]
ENSG00000166448	-3.15193	3.37671e-12	TMEM130	protein_coding	transmembrane protein 130 [Source:HGNC Symbol;Acc:HGNC:25429]
ENSG00000172318	1.0663	3.55595e-12	B3GALT1	protein_coding	beta-1,3-galactosyltransferase 1 [Source:HGNC Symbol;Acc:HGNC:916]
ENSG00000082684	-1.14916	3.56867e-12	SEMA5B	protein_coding	semaphorin 5B [Source:HGNC Symbol;Acc:HGNC:10737]
ENSG00000169313	5.35161	3.57864e-12	P2RY12	protein_coding	purinergic receptor P2Y12 [Source:HGNC Symbol;Acc:HGNC:18124]
ENSG00000188662	7.67403	3.84977e-12	HILS1	transcribed_unitary_pseudogene	histone linker H1 domain, spermatid-specific 1 (pseudogene) [Source:HGNC Symbol;Acc:HGNC:30616]
ENSG00000182240	2.12669	3.92243e-12	BACE2	protein_coding	beta-secretase 2 [Source:HGNC Symbol;Acc:HGNC:934]
ENSG00000185924	-4.20493	4.02346e-12	RTN4RL1	protein_coding	reticulon 4 receptor like 1 [Source:HGNC Symbol;Acc:HGNC:21329]
ENSG00000110079	7.19636	4.17007e-12	MS4A4A	protein_coding	membrane spanning 4-domains A4A [Source:HGNC Symbol;Acc:HGNC:13371]
ENSG00000168843	-1.71356	4.17228e-12	FSTL5	protein_coding	follistatin like 5 [Source:HGNC Symbol;Acc:HGNC:21386]
ENSG00000126351	-1.40881	4.18139e-12	THRA	protein_coding	thyroid hormone receptor alpha [Source:HGNC Symbol;Acc:HGNC:11796]
ENSG00000114993	1.77798	4.35481e-12	RTKN	protein_coding	rhotekin [Source:HGNC Symbol;Acc:HGNC:10466]
ENSG00000125744	-1.47784	4.40375e-12	RTN2	protein_coding	reticulon 2 [Source:HGNC Symbol;Acc:HGNC:10468]
ENSG00000128683	2.57137	4.41718e-12	GAD1	protein_coding	glutamate decarboxylase 1 [Source:HGNC Symbol;Acc:HGNC:4092]
ENSG00000133657	1.01712	4.43386e-12	ATP13A3	protein_coding	ATPase 13A3 [Source:HGNC Symbol;Acc:HGNC:24113]
ENSG00000145349	1.78909	4.52747e-12	CAMK2D	protein_coding	calcium/calmodulin dependent protein kinase II delta [Source:HGNC Symbol;Acc:HGNC:1462]
ENSG00000136158	1.80983	4.62054e-12	SPRY2	protein_coding	sprouty RTK signaling antagonist 2 [Source:HGNC Symbol;Acc:HGNC:11270]
ENSG00000153823	1.12262	4.65432e-12	PID1	protein_coding	phosphotyrosine interaction domain containing 1 [Source:HGNC Symbol;Acc:HGNC:26084]
ENSG00000197405	6.49458	4.67054e-12	C5AR1	protein_coding	complement C5a receptor 1 [Source:HGNC Symbol;Acc:HGNC:1338]
ENSG00000070501	-1.35448	4.77855e-12	POLB	protein_coding	DNA polymerase beta [Source:HGNC Symbol;Acc:HGNC:9174]
ENSG00000232040	-1.63293	4.77855e-12	ZBED9	protein_coding	zinc finger BED-type containing 9 [Source:HGNC Symbol;Acc:HGNC:13851]
ENSG00000119547	-2.81009	4.88635e-12	ONECUT2	protein_coding	one cut homeobox 2 [Source:HGNC Symbol;Acc:HGNC:8139]
ENSG00000077522	1.71883	4.90857e-12	ACTN2	protein_coding	actinin alpha 2 [Source:HGNC Symbol;Acc:HGNC:164]
ENSG00000147044	1.34048	4.92312e-12	CASK	protein_coding	calcium/calmodulin dependent serine protein kinase [Source:HGNC Symbol;Acc:HGNC:1497]
ENSG00000149926	-1.73855	4.92732e-12	FAM57B	protein_coding	family with sequence similarity 57 member B [Source:HGNC Symbol;Acc:HGNC:25295]
ENSG00000188011	4.34601	4.97829e-12	RTP5	protein_coding	receptor transporter protein 5 (putative) [Source:HGNC Symbol;Acc:HGNC:26585]
ENSG00000136040	-1.42201	5.22982e-12	PLXNC1	protein_coding	plexin C1 [Source:HGNC Symbol;Acc:HGNC:9106]
ENSG00000225783	-2.74263	5.31131e-12	MIAT	lincRNA	myocardial infarction associated transcript [Source:HGNC Symbol;Acc:HGNC:33425]
ENSG00000111674	-1.22581	5.50719e-12	ENO2	protein_coding	enolase 2 [Source:HGNC Symbol;Acc:HGNC:3353]
ENSG00000132205	2.16598	5.55693e-12	EMILIN2	protein_coding	elastin microfibril interfacer 2 [Source:HGNC Symbol;Acc:HGNC:19881]
ENSG00000118263	-1.91964	5.69903e-12	KLF7	protein_coding	Kruppel like factor 7 [Source:HGNC Symbol;Acc:HGNC:6350]
ENSG00000102349	-2.62353	5.87945e-12	KLF8	protein_coding	Kruppel like factor 8 [Source:HGNC Symbol;Acc:HGNC:6351]
ENSG00000137965	-2.14685	5.88043e-12	IFI44	protein_coding	interferon induced protein 44 [Source:HGNC Symbol;Acc:HGNC:16938]
ENSG00000091844	1.01412	5.97035e-12	RGS17	protein_coding	regulator of G protein signaling 17 [Source:HGNC Symbol;Acc:HGNC:14088]
ENSG00000167771	-1.981	6.01494e-12	RCOR2	protein_coding	REST corepressor 2 [Source:HGNC Symbol;Acc:HGNC:27455]
ENSG00000185133	-2.75117	6.18126e-12	INPP5J	protein_coding	inositol polyphosphate-5-phosphatase J [Source:HGNC Symbol;Acc:HGNC:8956]
ENSG00000251002	-3.17414	6.19633e-12	AC244502.1	processed_transcript	novel transcript, antisense to IG_gene_cluster
ENSG00000142197	-1.72409	6.44457e-12	DOP1B	protein_coding	DOP1 leucine zipper like protein B [Source:HGNC Symbol;Acc:HGNC:1291]
ENSG00000189431	1.97734	6.98965e-12	RASSF10	protein_coding	Ras association domain family member 10 [Source:HGNC Symbol;Acc:HGNC:33984]
ENSG00000189238	-2.51117	7.02165e-12	LINC00943	lincRNA	long intergenic non-protein coding RNA 943 [Source:HGNC Symbol;Acc:HGNC:48639]
ENSG00000112799	6.7391	7.04078e-12	LY86	protein_coding	lymphocyte antigen 86 [Source:HGNC Symbol;Acc:HGNC:16837]
ENSG00000103335	1.92108	7.33085e-12	PIEZO1	protein_coding	piezo type mechanosensitive ion channel component 1 [Source:HGNC Symbol;Acc:HGNC:28993]
ENSG00000102931	1.17793	7.39569e-12	ARL2BP	protein_coding	ADP ribosylation factor like GTPase 2 binding protein [Source:HGNC Symbol;Acc:HGNC:17146]
ENSG00000170396	-1.75417	7.50949e-12	ZNF804A	protein_coding	zinc finger protein 804A [Source:HGNC Symbol;Acc:HGNC:21711]
ENSG00000138696	1.36069	7.53663e-12	BMPR1B	protein_coding	bone morphogenetic protein receptor type 1B [Source:HGNC Symbol;Acc:HGNC:1077]
ENSG00000152217	-1.56072	7.60226e-12	SETBP1	protein_coding	SET binding protein 1 [Source:HGNC Symbol;Acc:HGNC:15573]
ENSG00000275302	7.99931	7.66709e-12	CCL4	protein_coding	C-C motif chemokine ligand 4 [Source:HGNC Symbol;Acc:HGNC:10630]
ENSG00000010818	-1.2053	7.71365e-12	HIVEP2	protein_coding	human immunodeficiency virus type I enhancer binding protein 2 [Source:HGNC Symbol;Acc:HGNC:4921]
ENSG00000182118	3.17173	7.8318e-12	FAM89A	protein_coding	family with sequence similarity 89 member A [Source:HGNC Symbol;Acc:HGNC:25057]
ENSG00000173208	-2.19305	7.93624e-12	ABCD2	protein_coding	ATP binding cassette subfamily D member 2 [Source:HGNC Symbol;Acc:HGNC:66]
ENSG00000174871	-1.45148	8.3392e-12	CNIH2	protein_coding	cornichon family AMPA receptor auxiliary protein 2 [Source:HGNC Symbol;Acc:HGNC:28744]
ENSG00000163485	2.65898	8.48679e-12	ADORA1	protein_coding	adenosine A1 receptor [Source:HGNC Symbol;Acc:HGNC:262]
ENSG00000165566	-1.65661	8.58488e-12	AMER2	protein_coding	APC membrane recruitment protein 2 [Source:HGNC Symbol;Acc:HGNC:26360]
ENSG00000144810	2.75437	8.76085e-12	COL8A1	protein_coding	collagen type VIII alpha 1 chain [Source:HGNC Symbol;Acc:HGNC:2215]
ENSG00000133063	4.85485	8.78182e-12	CHIT1	protein_coding	chitinase 1 [Source:HGNC Symbol;Acc:HGNC:1936]
ENSG00000232810	5.3859	8.88055e-12	TNF	protein_coding	tumor necrosis factor [Source:HGNC Symbol;Acc:HGNC:11892]
ENSG00000058866	4.81131	8.90058e-12	DGKG	protein_coding	diacylglycerol kinase gamma [Source:HGNC Symbol;Acc:HGNC:2853]
ENSG00000159189	7.23654	8.91871e-12	C1QC	protein_coding	complement C1q C chain [Source:HGNC Symbol;Acc:HGNC:1245]
ENSG00000171224	-1.94148	9.07584e-12	FAM241B	protein_coding	family with sequence similarity 241 member B [Source:HGNC Symbol;Acc:HGNC:23519]
ENSG00000114405	-1.46411	9.08615e-12	C3orf14	protein_coding	chromosome 3 open reading frame 14 [Source:HGNC Symbol;Acc:HGNC:25024]
ENSG00000138074	1.03726	9.08615e-12	SLC5A6	protein_coding	solute carrier family 5 member 6 [Source:HGNC Symbol;Acc:HGNC:11041]
ENSG00000101400	-1.70735	9.35597e-12	SNTA1	protein_coding	syntrophin alpha 1 [Source:HGNC Symbol;Acc:HGNC:11167]
ENSG00000105880	-1.63328	9.42407e-12	DLX5	protein_coding	distal-less homeobox 5 [Source:HGNC Symbol;Acc:HGNC:2918]
ENSG00000156466	3.20892	9.59551e-12	GDF6	protein_coding	growth differentiation factor 6 [Source:HGNC Symbol;Acc:HGNC:4221]
ENSG00000140538	1.36893	1.01791e-11	NTRK3	protein_coding	neurotrophic receptor tyrosine kinase 3 [Source:HGNC Symbol;Acc:HGNC:8033]
ENSG00000163462	-2.2699	1.02585e-11	TRIM46	protein_coding	tripartite motif containing 46 [Source:HGNC Symbol;Acc:HGNC:19019]
ENSG00000117461	-1.61493	1.02662e-11	PIK3R3	protein_coding	phosphoinositide-3-kinase regulatory subunit 3 [Source:HGNC Symbol;Acc:HGNC:8981]
ENSG00000165379	1.44661	1.06897e-11	LRFN5	protein_coding	leucine rich repeat and fibronectin type III domain containing 5 [Source:HGNC Symbol;Acc:HGNC:20360]
ENSG00000168675	-1.55794	1.07814e-11	LDLRAD4	protein_coding	low density lipoprotein receptor class A domain containing 4 [Source:HGNC Symbol;Acc:HGNC:1224]
ENSG00000151474	-1.42251	1.11413e-11	FRMD4A	protein_coding	FERM domain containing 4A [Source:HGNC Symbol;Acc:HGNC:25491]
ENSG00000005249	-1.16834	1.1247e-11	PRKAR2B	protein_coding	protein kinase cAMP-dependent type II regulatory subunit beta [Source:HGNC Symbol;Acc:HGNC:9392]
ENSG00000100242	-1.17109	1.20425e-11	SUN2	protein_coding	Sad1 and UNC84 domain containing 2 [Source:HGNC Symbol;Acc:HGNC:14210]
ENSG00000137310	-1.28526	1.21827e-11	TCF19	protein_coding	transcription factor 19 [Source:HGNC Symbol;Acc:HGNC:11629]
ENSG00000073670	-2.62342	1.2387e-11	ADAM11	protein_coding	ADAM metallopeptidase domain 11 [Source:HGNC Symbol;Acc:HGNC:189]
ENSG00000171791	1.26913	1.25803e-11	BCL2	protein_coding	BCL2, apoptosis regulator [Source:HGNC Symbol;Acc:HGNC:990]
ENSG00000170323	7.11624	1.27233e-11	FABP4	protein_coding	fatty acid binding protein 4 [Source:HGNC Symbol;Acc:HGNC:3559]
ENSG00000206052	-1.99031	1.28869e-11	DOK6	protein_coding	docking protein 6 [Source:HGNC Symbol;Acc:HGNC:28301]
ENSG00000135447	-1.5808	1.29374e-11	PPP1R1A	protein_coding	protein phosphatase 1 regulatory inhibitor subunit 1A [Source:HGNC Symbol;Acc:HGNC:9286]
ENSG00000008086	-1.75759	1.41336e-11	CDKL5	protein_coding	cyclin dependent kinase like 5 [Source:HGNC Symbol;Acc:HGNC:11411]
ENSG00000091490	-1.23611	1.43616e-11	SEL1L3	protein_coding	SEL1L family member 3 [Source:HGNC Symbol;Acc:HGNC:29108]
ENSG00000133805	2.76596	1.44062e-11	AMPD3	protein_coding	adenosine monophosphate deaminase 3 [Source:HGNC Symbol;Acc:HGNC:470]
ENSG00000185630	-1.44387	1.49495e-11	PBX1	protein_coding	PBX homeobox 1 [Source:HGNC Symbol;Acc:HGNC:8632]
ENSG00000103056	-2.54352	1.50867e-11	SMPD3	protein_coding	sphingomyelin phosphodiesterase 3 [Source:HGNC Symbol;Acc:HGNC:14240]
ENSG00000269155	-3.6369	1.59e-11	AL009178.2	lincRNA	novel transcript
ENSG00000146477	3.84706	1.59833e-11	SLC22A3	protein_coding	solute carrier family 22 member 3 [Source:HGNC Symbol;Acc:HGNC:10967]
ENSG00000250986	-3.1587	1.62917e-11	LINC02600	lincRNA	long intergenic non-protein coding RNA 2600 [Source:HGNC Symbol;Acc:HGNC:53177]
ENSG00000067798	-1.81228	1.64446e-11	NAV3	protein_coding	neuron navigator 3 [Source:HGNC Symbol;Acc:HGNC:15998]
ENSG00000167037	2.33334	1.67559e-11	SGSM1	protein_coding	small G protein signaling modulator 1 [Source:HGNC Symbol;Acc:HGNC:29410]
ENSG00000078725	2.73677	1.67785e-11	BRINP1	protein_coding	BMP/retinoic acid inducible neural specific 1 [Source:HGNC Symbol;Acc:HGNC:2687]
ENSG00000066629	-1.49898	1.68743e-11	EML1	protein_coding	echinoderm microtubule associated protein like 1 [Source:HGNC Symbol;Acc:HGNC:3330]
ENSG00000205810	5.44249	1.70887e-11	KLRC3	protein_coding	killer cell lectin like receptor C3 [Source:HGNC Symbol;Acc:HGNC:6376]
ENSG00000198513	-1.09582	1.71142e-11	ATL1	protein_coding	atlastin GTPase 1 [Source:HGNC Symbol;Acc:HGNC:11231]
ENSG00000151655	4.34507	1.75177e-11	ITIH2	protein_coding	inter-alpha-trypsin inhibitor heavy chain 2 [Source:HGNC Symbol;Acc:HGNC:6167]
ENSG00000177234	3.70361	1.76647e-11	LINC01561	lincRNA	long intergenic non-protein coding RNA 1561 [Source:HGNC Symbol;Acc:HGNC:31365]
ENSG00000135094	3.11269	1.92021e-11	SDS	protein_coding	serine dehydratase [Source:HGNC Symbol;Acc:HGNC:10691]
ENSG00000175745	-1.5321	1.96552e-11	NR2F1	protein_coding	nuclear receptor subfamily 2 group F member 1 [Source:HGNC Symbol;Acc:HGNC:7975]
ENSG00000154556	-2.30859	2.17146e-11	SORBS2	protein_coding	sorbin and SH3 domain containing 2 [Source:HGNC Symbol;Acc:HGNC:24098]
ENSG00000166394	2.55685	2.24286e-11	CYB5R2	protein_coding	cytochrome b5 reductase 2 [Source:HGNC Symbol;Acc:HGNC:24376]
ENSG00000104313	2.56419	2.26079e-11	EYA1	protein_coding	EYA transcriptional coactivator and phosphatase 1 [Source:HGNC Symbol;Acc:HGNC:3519]
ENSG00000180269	5.44565	2.26624e-11	GPR139	protein_coding	G protein-coupled receptor 139 [Source:HGNC Symbol;Acc:HGNC:19995]
ENSG00000122042	1.15848	2.3449e-11	UBL3	protein_coding	ubiquitin like 3 [Source:HGNC Symbol;Acc:HGNC:12504]
ENSG00000101670	-2.11708	2.55492e-11	LIPG	protein_coding	lipase G, endothelial type [Source:HGNC Symbol;Acc:HGNC:6623]
ENSG00000079462	-1.0934	2.55703e-11	PAFAH1B3	protein_coding	platelet activating factor acetylhydrolase 1b catalytic subunit 3 [Source:HGNC Symbol;Acc:HGNC:8576]
ENSG00000132932	-2.28832	2.60679e-11	ATP8A2	protein_coding	ATPase phospholipid transporting 8A2 [Source:HGNC Symbol;Acc:HGNC:13533]
ENSG00000151892	1.8599	2.65416e-11	GFRA1	protein_coding	GDNF family receptor alpha 1 [Source:HGNC Symbol;Acc:HGNC:4243]
ENSG00000147394	-1.39303	2.65473e-11	ZNF185	protein_coding	zinc finger protein 185 with LIM domain [Source:HGNC Symbol;Acc:HGNC:12976]
ENSG00000188536	-2.51888	2.65473e-11	HBA2	protein_coding	hemoglobin subunit alpha 2 [Source:HGNC Symbol;Acc:HGNC:4824]
ENSG00000173391	7.61631	2.80574e-11	OLR1	protein_coding	oxidized low density lipoprotein receptor 1 [Source:HGNC Symbol;Acc:HGNC:8133]
ENSG00000147119	2.22855	3.30662e-11	CHST7	protein_coding	carbohydrate sulfotransferase 7 [Source:HGNC Symbol;Acc:HGNC:13817]
ENSG00000155980	-1.77428	3.3421e-11	KIF5A	protein_coding	kinesin family member 5A [Source:HGNC Symbol;Acc:HGNC:6323]
ENSG00000117707	1.20167	3.58005e-11	PROX1	protein_coding	prospero homeobox 1 [Source:HGNC Symbol;Acc:HGNC:9459]
ENSG00000018280	6.73178	3.5802e-11	SLC11A1	protein_coding	solute carrier family 11 member 1 [Source:HGNC Symbol;Acc:HGNC:10907]
ENSG00000146950	1.4476	3.72846e-11	SHROOM2	protein_coding	shroom family member 2 [Source:HGNC Symbol;Acc:HGNC:630]
ENSG00000129596	-1.23052	3.81608e-11	CDO1	protein_coding	cysteine dioxygenase type 1 [Source:HGNC Symbol;Acc:HGNC:1795]
ENSG00000259976	-1.49424	3.88642e-11	AC093010.3	3prime_overlapping_ncRNA	novel transcript
ENSG00000143494	-1.80688	4.05139e-11	VASH2	protein_coding	vasohibin 2 [Source:HGNC Symbol;Acc:HGNC:25723]
ENSG00000087258	-1.64097	4.10059e-11	GNAO1	protein_coding	G protein subunit alpha o1 [Source:HGNC Symbol;Acc:HGNC:4389]
ENSG00000154511	1.19808	4.12888e-11	DIPK1A	protein_coding	divergent protein kinase domain 1A [Source:HGNC Symbol;Acc:HGNC:32213]
ENSG00000013016	1.27779	4.1848e-11	EHD3	protein_coding	EH domain containing 3 [Source:HGNC Symbol;Acc:HGNC:3244]
ENSG00000104427	-1.43262	4.1848e-11	ZC2HC1A	protein_coding	zinc finger C2HC-type containing 1A [Source:HGNC Symbol;Acc:HGNC:24277]
ENSG00000135643	-1.74093	4.28687e-11	KCNMB4	protein_coding	potassium calcium-activated channel subfamily M regulatory beta subunit 4 [Source:HGNC Symbol;Acc:HGNC:6289]
ENSG00000169840	3.93431	4.56364e-11	GSX1	protein_coding	GS homeobox 1 [Source:HGNC Symbol;Acc:HGNC:20374]
ENSG00000135049	-1.46352	4.64173e-11	AGTPBP1	protein_coding	ATP/GTP binding protein 1 [Source:HGNC Symbol;Acc:HGNC:17258]
ENSG00000196090	2.84085	4.66666e-11	PTPRT	protein_coding	protein tyrosine phosphatase, receptor type T [Source:HGNC Symbol;Acc:HGNC:9682]
ENSG00000143858	-2.78898	4.84705e-11	SYT2	protein_coding	synaptotagmin 2 [Source:HGNC Symbol;Acc:HGNC:11510]
ENSG00000170293	3.45127	4.88677e-11	CMTM8	protein_coding	CKLF like MARVEL transmembrane domain containing 8 [Source:HGNC Symbol;Acc:HGNC:19179]
ENSG00000256637	-2.7163	4.91306e-11	LINC01965	lincRNA	long intergenic non-protein coding RNA 1965 [Source:HGNC Symbol;Acc:HGNC:52790]
ENSG00000099937	5.27345	5.04829e-11	SERPIND1	protein_coding	serpin family D member 1 [Source:HGNC Symbol;Acc:HGNC:4838]
ENSG00000145687	-1.01234	5.33162e-11	SSBP2	protein_coding	single stranded DNA binding protein 2 [Source:HGNC Symbol;Acc:HGNC:15831]
ENSG00000145685	2.17929	5.42343e-11	LHFPL2	protein_coding	LHFPL tetraspan subfamily member 2 [Source:HGNC Symbol;Acc:HGNC:6588]
ENSG00000211772	-5.0793	5.42775e-11	TRBC2	TR_C_gene	T cell receptor beta constant 2 [Source:HGNC Symbol;Acc:HGNC:12157]
ENSG00000259460	-1.86997	5.5598e-11	AC078909.1	antisense	novel transcript, antisense to MEIS2
ENSG00000072201	-1.44812	5.74175e-11	LNX1	protein_coding	ligand of numb-protein X 1 [Source:HGNC Symbol;Acc:HGNC:6657]
ENSG00000160712	2.29212	5.91598e-11	IL6R	protein_coding	interleukin 6 receptor [Source:HGNC Symbol;Acc:HGNC:6019]
ENSG00000185565	1.49021	5.93364e-11	LSAMP	protein_coding	limbic system associated membrane protein [Source:HGNC Symbol;Acc:HGNC:6705]
ENSG00000064601	1.60323	5.93909e-11	CTSA	protein_coding	cathepsin A [Source:HGNC Symbol;Acc:HGNC:9251]
ENSG00000185189	-1.23534	6.13467e-11	NRBP2	protein_coding	nuclear receptor binding protein 2 [Source:HGNC Symbol;Acc:HGNC:19339]
ENSG00000125247	-1.62505	6.52179e-11	TMTC4	protein_coding	transmembrane and tetratricopeptide repeat containing 4 [Source:HGNC Symbol;Acc:HGNC:25904]
ENSG00000197603	-1.33801	6.86757e-11	CPLANE1	protein_coding	ciliogenesis and planar polarity effector 1 [Source:HGNC Symbol;Acc:HGNC:25801]
ENSG00000140859	1.61696	7.35312e-11	KIFC3	protein_coding	kinesin family member C3 [Source:HGNC Symbol;Acc:HGNC:6326]
ENSG00000148926	2.66935	7.43631e-11	ADM	protein_coding	adrenomedullin [Source:HGNC Symbol;Acc:HGNC:259]
ENSG00000144354	-1.05193	7.44771e-11	CDCA7	protein_coding	cell division cycle associated 7 [Source:HGNC Symbol;Acc:HGNC:14628]
ENSG00000114805	-1.77246	7.65789e-11	PLCH1	protein_coding	phospholipase C eta 1 [Source:HGNC Symbol;Acc:HGNC:29185]
ENSG00000085117	2.0303	8.27289e-11	CD82	protein_coding	CD82 molecule [Source:HGNC Symbol;Acc:HGNC:6210]
ENSG00000274956	-1.58862	8.56871e-11	NKAIN3-IT1	lincRNA	NKAIN3 intronic transcript [Source:HGNC Symbol;Acc:HGNC:48595]
ENSG00000254415	5.7855	8.65156e-11	SIGLEC14	protein_coding	sialic acid binding Ig like lectin 14 [Source:HGNC Symbol;Acc:HGNC:32926]
ENSG00000229847	-1.24075	8.71408e-11	EMX2OS	antisense	EMX2 opposite strand/antisense RNA [Source:HGNC Symbol;Acc:HGNC:18511]
ENSG00000108852	-1.46947	8.73962e-11	MPP2	protein_coding	membrane palmitoylated protein 2 [Source:HGNC Symbol;Acc:HGNC:7220]
ENSG00000170962	-1.5678	8.8122e-11	PDGFD	protein_coding	platelet derived growth factor D [Source:HGNC Symbol;Acc:HGNC:30620]
ENSG00000131711	-1.34682	8.89817e-11	MAP1B	protein_coding	microtubule associated protein 1B [Source:HGNC Symbol;Acc:HGNC:6836]
ENSG00000279690	4.51247	9.0445e-11	AP000280.1	TEC	TEC
ENSG00000181449	1.49142	9.05805e-11	SOX2	protein_coding	SRY-box 2 [Source:HGNC Symbol;Acc:HGNC:11195]
ENSG00000088854	-1.40509	9.36597e-11	C20orf194	protein_coding	chromosome 20 open reading frame 194 [Source:HGNC Symbol;Acc:HGNC:17721]
ENSG00000236901	-1.70594	9.89126e-11	MIR600HG	sense_intronic	MIR600 host gene [Source:HGNC Symbol;Acc:HGNC:23642]
ENSG00000152977	2.55082	1.00346e-10	ZIC1	protein_coding	Zic family member 1 [Source:HGNC Symbol;Acc:HGNC:12872]
ENSG00000205730	2.18319	1.00484e-10	ITPRIPL2	protein_coding	ITPRIP like 2 [Source:HGNC Symbol;Acc:HGNC:27257]
ENSG00000154447	1.0174	1.04554e-10	SH3RF1	protein_coding	SH3 domain containing ring finger 1 [Source:HGNC Symbol;Acc:HGNC:17650]
ENSG00000116729	1.89468	1.05472e-10	WLS	protein_coding	wntless Wnt ligand secretion mediator [Source:HGNC Symbol;Acc:HGNC:30238]
ENSG00000140262	1.00747	1.07431e-10	TCF12	protein_coding	transcription factor 12 [Source:HGNC Symbol;Acc:HGNC:11623]
ENSG00000106571	-1.71972	1.10176e-10	GLI3	protein_coding	GLI family zinc finger 3 [Source:HGNC Symbol;Acc:HGNC:4319]
ENSG00000157890	1.52071	1.12095e-10	MEGF11	protein_coding	multiple EGF like domains 11 [Source:HGNC Symbol;Acc:HGNC:29635]
ENSG00000100302	-1.56351	1.1241e-10	RASD2	protein_coding	RASD family member 2 [Source:HGNC Symbol;Acc:HGNC:18229]
ENSG00000110900	1.28132	1.20292e-10	TSPAN11	protein_coding	tetraspanin 11 [Source:HGNC Symbol;Acc:HGNC:30795]
ENSG00000073331	-2.41115	1.26244e-10	ALPK1	protein_coding	alpha kinase 1 [Source:HGNC Symbol;Acc:HGNC:20917]
ENSG00000128266	-1.2101	1.39087e-10	GNAZ	protein_coding	G protein subunit alpha z [Source:HGNC Symbol;Acc:HGNC:4395]
ENSG00000006534	3.71246	1.44259e-10	ALDH3B1	protein_coding	aldehyde dehydrogenase 3 family member B1 [Source:HGNC Symbol;Acc:HGNC:410]
ENSG00000083857	1.85784	1.49257e-10	FAT1	protein_coding	FAT atypical cadherin 1 [Source:HGNC Symbol;Acc:HGNC:3595]
ENSG00000167889	-1.53062	1.52971e-10	MGAT5B	protein_coding	alpha-1,6-mannosylglycoprotein 6-beta-N-acetylglucosaminyltransferase B [Source:HGNC Symbol;Acc:HGNC:24140]
ENSG00000153822	4.64138	1.60141e-10	KCNJ16	protein_coding	potassium voltage-gated channel subfamily J member 16 [Source:HGNC Symbol;Acc:HGNC:6262]
ENSG00000081803	2.14905	1.63014e-10	CADPS2	protein_coding	calcium dependent secretion activator 2 [Source:HGNC Symbol;Acc:HGNC:16018]
ENSG00000142149	-1.48941	1.64137e-10	HUNK	protein_coding	hormonally up-regulated Neu-associated kinase [Source:HGNC Symbol;Acc:HGNC:13326]
ENSG00000173715	-1.10717	1.6592e-10	C11orf80	protein_coding	chromosome 11 open reading frame 80 [Source:HGNC Symbol;Acc:HGNC:26197]
ENSG00000151025	1.94431	1.66196e-10	GPR158	protein_coding	G protein-coupled receptor 158 [Source:HGNC Symbol;Acc:HGNC:23689]
ENSG00000159399	1.14986	1.66196e-10	HK2	protein_coding	hexokinase 2 [Source:HGNC Symbol;Acc:HGNC:4923]
ENSG00000105808	-1.16967	1.67375e-10	RASA4	protein_coding	RAS p21 protein activator 4 [Source:HGNC Symbol;Acc:HGNC:23181]
ENSG00000233723	-3.95582	1.67375e-10	LINC01122	lincRNA	long intergenic non-protein coding RNA 1122 [Source:HGNC Symbol;Acc:HGNC:49267]
ENSG00000125430	2.50925	1.74267e-10	HS3ST3B1	protein_coding	heparan sulfate-glucosamine 3-sulfotransferase 3B1 [Source:HGNC Symbol;Acc:HGNC:5198]
ENSG00000104341	1.28131	1.87993e-10	LAPTM4B	protein_coding	lysosomal protein transmembrane 4 beta [Source:HGNC Symbol;Acc:HGNC:13646]
ENSG00000198722	-1.14693	1.88914e-10	UNC13B	protein_coding	unc-13 homolog B [Source:HGNC Symbol;Acc:HGNC:12566]
ENSG00000260966	-1.2775	1.89712e-10	AP001486.2	sense_overlapping	novel transcript, overlapping to DCUN1D5
ENSG00000164056	1.19006	1.90204e-10	SPRY1	protein_coding	sprouty RTK signaling antagonist 1 [Source:HGNC Symbol;Acc:HGNC:11269]
ENSG00000131323	1.33265	2.02902e-10	TRAF3	protein_coding	TNF receptor associated factor 3 [Source:HGNC Symbol;Acc:HGNC:12033]
ENSG00000123610	3.45067	2.05004e-10	TNFAIP6	protein_coding	TNF alpha induced protein 6 [Source:HGNC Symbol;Acc:HGNC:11898]
ENSG00000019505	-2.11201	2.15221e-10	SYT13	protein_coding	synaptotagmin 13 [Source:HGNC Symbol;Acc:HGNC:14962]
ENSG00000074317	-3.36655	2.15374e-10	SNCB	protein_coding	synuclein beta [Source:HGNC Symbol;Acc:HGNC:11140]
ENSG00000279013	-3.59633	2.15374e-10	AC110774.1	TEC	tec
ENSG00000111961	2.22816	2.18588e-10	SASH1	protein_coding	SAM and SH3 domain containing 1 [Source:HGNC Symbol;Acc:HGNC:19182]
ENSG00000140526	1.37083	2.19387e-10	ABHD2	protein_coding	abhydrolase domain containing 2 [Source:HGNC Symbol;Acc:HGNC:18717]
ENSG00000168615	1.60535	2.19387e-10	ADAM9	protein_coding	ADAM metallopeptidase domain 9 [Source:HGNC Symbol;Acc:HGNC:216]
ENSG00000180347	-4.07008	2.20147e-10	ITPRID1	protein_coding	ITPR interacting domain containing 1 [Source:HGNC Symbol;Acc:HGNC:27363]
ENSG00000215612	4.23275	2.21354e-10	HMX1	protein_coding	H6 family homeobox 1 [Source:HGNC Symbol;Acc:HGNC:5017]
ENSG00000140678	7.31204	2.21832e-10	ITGAX	protein_coding	integrin subunit alpha X [Source:HGNC Symbol;Acc:HGNC:6152]
ENSG00000242779	-2.19945	2.24567e-10	ZNF702P	transcribed_processed_pseudogene	zinc finger protein 702, pseudogene [Source:HGNC Symbol;Acc:HGNC:25775]
ENSG00000048540	-1.49245	2.2529e-10	LMO3	protein_coding	LIM domain only 3 [Source:HGNC Symbol;Acc:HGNC:6643]
ENSG00000072310	-1.12299	2.31698e-10	SREBF1	protein_coding	sterol regulatory element binding transcription factor 1 [Source:HGNC Symbol;Acc:HGNC:11289]
ENSG00000215845	-1.4492	2.37878e-10	TSTD1	protein_coding	thiosulfate sulfurtransferase like domain containing 1 [Source:HGNC Symbol;Acc:HGNC:35410]
ENSG00000152284	1.57445	2.37919e-10	TCF7L1	protein_coding	transcription factor 7 like 1 [Source:HGNC Symbol;Acc:HGNC:11640]
ENSG00000108947	-1.24325	2.45891e-10	EFNB3	protein_coding	ephrin B3 [Source:HGNC Symbol;Acc:HGNC:3228]
ENSG00000162522	-1.23008	2.52942e-10	KIAA1522	protein_coding	KIAA1522 [Source:HGNC Symbol;Acc:HGNC:29301]
ENSG00000278012	-2.89456	2.56551e-10	AL031658.2	sense_intronic	novel transcript, sense intronic to XKR7
ENSG00000118816	-1.13895	2.58271e-10	CCNI	protein_coding	cyclin I [Source:HGNC Symbol;Acc:HGNC:1595]
ENSG00000080854	1.88318	2.66535e-10	IGSF9B	protein_coding	immunoglobulin superfamily member 9B [Source:HGNC Symbol;Acc:HGNC:32326]
ENSG00000164687	1.3137	2.68935e-10	FABP5	protein_coding	fatty acid binding protein 5 [Source:HGNC Symbol;Acc:HGNC:3560]
ENSG00000167850	6.80264	2.7732e-10	CD300C	protein_coding	CD300c molecule [Source:HGNC Symbol;Acc:HGNC:19320]
ENSG00000090382	4.19543	2.88922e-10	LYZ	protein_coding	lysozyme [Source:HGNC Symbol;Acc:HGNC:6740]
ENSG00000138606	-1.58785	2.94614e-10	SHF	protein_coding	Src homology 2 domain containing F [Source:HGNC Symbol;Acc:HGNC:25116]
ENSG00000010278	1.9796	3.05255e-10	CD9	protein_coding	CD9 molecule [Source:HGNC Symbol;Acc:HGNC:1709]
ENSG00000106078	1.55172	3.24305e-10	COBL	protein_coding	cordon-bleu WH2 repeat protein [Source:HGNC Symbol;Acc:HGNC:22199]
ENSG00000135218	6.58608	3.35533e-10	CD36	protein_coding	CD36 molecule [Source:HGNC Symbol;Acc:HGNC:1663]
ENSG00000171680	-1.85284	3.35773e-10	PLEKHG5	protein_coding	pleckstrin homology and RhoGEF domain containing G5 [Source:HGNC Symbol;Acc:HGNC:29105]
ENSG00000221932	1.30561	3.35773e-10	HEPN1	protein_coding	hepatocellular carcinoma, down-regulated 1 [Source:HGNC Symbol;Acc:HGNC:34400]
ENSG00000235568	3.57619	3.43478e-10	NFAM1	protein_coding	NFAT activating protein with ITAM motif 1 [Source:HGNC Symbol;Acc:HGNC:29872]
ENSG00000164574	1.23914	3.43596e-10	GALNT10	protein_coding	polypeptide N-acetylgalactosaminyltransferase 10 [Source:HGNC Symbol;Acc:HGNC:19873]
ENSG00000136205	2.44632	3.43778e-10	TNS3	protein_coding	tensin 3 [Source:HGNC Symbol;Acc:HGNC:21616]
ENSG00000163171	-1.40086	3.44815e-10	CDC42EP3	protein_coding	CDC42 effector protein 3 [Source:HGNC Symbol;Acc:HGNC:16943]
ENSG00000204472	4.28751	3.4878e-10	AIF1	protein_coding	allograft inflammatory factor 1 [Source:HGNC Symbol;Acc:HGNC:352]
ENSG00000112139	-1.564	3.51312e-10	MDGA1	protein_coding	MAM domain containing glycosylphosphatidylinositol anchor 1 [Source:HGNC Symbol;Acc:HGNC:19267]
ENSG00000134070	1.57497	3.53602e-10	IRAK2	protein_coding	interleukin 1 receptor associated kinase 2 [Source:HGNC Symbol;Acc:HGNC:6113]
ENSG00000163597	1.06815	3.53602e-10	SNHG16	processed_transcript	small nucleolar RNA host gene 16 [Source:HGNC Symbol;Acc:HGNC:44352]
ENSG00000231252	-2.08463	3.59066e-10	AC099792.1	lincRNA
ENSG00000206190	1.68683	3.74134e-10	ATP10A	protein_coding	ATPase phospholipid transporting 10A (putative) [Source:HGNC Symbol;Acc:HGNC:13542]
ENSG00000141668	-2.51891	3.77508e-10	CBLN2	protein_coding	cerebellin 2 precursor [Source:HGNC Symbol;Acc:HGNC:1544]
ENSG00000188070	-1.22588	3.84476e-10	C11orf95	protein_coding	chromosome 11 open reading frame 95 [Source:HGNC Symbol;Acc:HGNC:28449]
ENSG00000198221	-3.6118	3.92478e-10	AFDN-DT	lincRNA	AFDN divergent transcript [Source:HGNC Symbol;Acc:HGNC:21236]
ENSG00000138336	-1.93497	4.13234e-10	TET1	protein_coding	tet methylcytosine dioxygenase 1 [Source:HGNC Symbol;Acc:HGNC:29484]
ENSG00000234177	-1.94748	4.17213e-10	LINC01114	lincRNA	long intergenic non-protein coding RNA 1114 [Source:HGNC Symbol;Acc:HGNC:49245]
ENSG00000213222	2.25878	4.1901e-10	AC093724.1	processed_pseudogene	translocase of outer mitochondrial membrane 40 (TOMM40) pseudogene
ENSG00000137642	-1.82906	4.28292e-10	SORL1	protein_coding	sortilin related receptor 1 [Source:HGNC Symbol;Acc:HGNC:11185]
ENSG00000142530	-2.63953	4.47513e-10	FAM71E1	protein_coding	family with sequence similarity 71 member E1 [Source:HGNC Symbol;Acc:HGNC:25107]
ENSG00000138823	-1.6246	4.68335e-10	MTTP	protein_coding	microsomal triglyceride transfer protein [Source:HGNC Symbol;Acc:HGNC:7467]
ENSG00000177575	4.86781	4.68335e-10	CD163	protein_coding	CD163 molecule [Source:HGNC Symbol;Acc:HGNC:1631]
ENSG00000102984	-1.09996	4.69235e-10	ZNF821	protein_coding	zinc finger protein 821 [Source:HGNC Symbol;Acc:HGNC:28043]
ENSG00000133789	1.28985	4.74197e-10	SWAP70	protein_coding	switching B cell complex subunit SWAP70 [Source:HGNC Symbol;Acc:HGNC:17070]
ENSG00000054803	2.28129	4.92367e-10	CBLN4	protein_coding	cerebellin 4 precursor [Source:HGNC Symbol;Acc:HGNC:16231]
ENSG00000217236	-1.35835	5.05328e-10	SP9	protein_coding	Sp9 transcription factor [Source:HGNC Symbol;Acc:HGNC:30690]
ENSG00000073737	7.17939	5.13743e-10	DHRS9	protein_coding	dehydrogenase/reductase 9 [Source:HGNC Symbol;Acc:HGNC:16888]
ENSG00000160062	-1.28327	5.15334e-10	ZBTB8A	protein_coding	zinc finger and BTB domain containing 8A [Source:HGNC Symbol;Acc:HGNC:24172]
ENSG00000160233	-1.51226	5.22091e-10	LRRC3	protein_coding	leucine rich repeat containing 3 [Source:HGNC Symbol;Acc:HGNC:14965]
ENSG00000240891	-1.61699	5.24964e-10	PLCXD2	protein_coding	phosphatidylinositol specific phospholipase C X domain containing 2 [Source:HGNC Symbol;Acc:HGNC:26462]
ENSG00000110492	-1.13176	5.37665e-10	MDK	protein_coding	midkine [Source:HGNC Symbol;Acc:HGNC:6972]
ENSG00000092531	1.42023	5.38973e-10	SNAP23	protein_coding	synaptosome associated protein 23 [Source:HGNC Symbol;Acc:HGNC:11131]
ENSG00000149177	1.06372	5.51969e-10	PTPRJ	protein_coding	protein tyrosine phosphatase, receptor type J [Source:HGNC Symbol;Acc:HGNC:9673]
ENSG00000172260	1.06088	5.57242e-10	NEGR1	protein_coding	neuronal growth regulator 1 [Source:HGNC Symbol;Acc:HGNC:17302]
ENSG00000144583	-2.32513	5.57741e-10	MARCH4	protein_coding	membrane associated ring-CH-type finger 4 [Source:HGNC Symbol;Acc:HGNC:29269]
ENSG00000139132	-1.68461	5.59635e-10	FGD4	protein_coding	FYVE, RhoGEF and PH domain containing 4 [Source:HGNC Symbol;Acc:HGNC:19125]
ENSG00000157557	2.48835	5.69062e-10	ETS2	protein_coding	ETS proto-oncogene 2, transcription factor [Source:HGNC Symbol;Acc:HGNC:3489]
ENSG00000157985	1.28498	5.98648e-10	AGAP1	protein_coding	ArfGAP with GTPase domain, ankyrin repeat and PH domain 1 [Source:HGNC Symbol;Acc:HGNC:16922]
ENSG00000174136	1.16943	6.36038e-10	RGMB	protein_coding	repulsive guidance molecule BMP co-receptor b [Source:HGNC Symbol;Acc:HGNC:26896]
ENSG00000182272	-1.27113	6.62634e-10	B4GALNT4	protein_coding	beta-1,4-N-acetyl-galactosaminyltransferase 4 [Source:HGNC Symbol;Acc:HGNC:26315]
ENSG00000168280	-1.39713	6.7686e-10	KIF5C	protein_coding	kinesin family member 5C [Source:HGNC Symbol;Acc:HGNC:6325]
ENSG00000150907	1.65915	6.78998e-10	FOXO1	protein_coding	forkhead box O1 [Source:HGNC Symbol;Acc:HGNC:3819]
ENSG00000121060	1.19145	6.85211e-10	TRIM25	protein_coding	tripartite motif containing 25 [Source:HGNC Symbol;Acc:HGNC:12932]
ENSG00000134986	-1.42908	6.85924e-10	NREP	protein_coding	neuronal regeneration related protein [Source:HGNC Symbol;Acc:HGNC:16834]
ENSG00000198821	-2.17733	7.10699e-10	CD247	protein_coding	CD247 molecule [Source:HGNC Symbol;Acc:HGNC:1677]
ENSG00000149260	1.08196	7.12211e-10	CAPN5	protein_coding	calpain 5 [Source:HGNC Symbol;Acc:HGNC:1482]
ENSG00000242419	1.55019	7.3554e-10	PCDHGC4	protein_coding	protocadherin gamma subfamily C, 4 [Source:HGNC Symbol;Acc:HGNC:8717]
ENSG00000130032	-1.33564	7.60672e-10	PRRG3	protein_coding	proline rich and Gla domain 3 [Source:HGNC Symbol;Acc:HGNC:30798]
ENSG00000140968	4.39383	8.13738e-10	IRF8	protein_coding	interferon regulatory factor 8 [Source:HGNC Symbol;Acc:HGNC:5358]
ENSG00000114013	7.19917	8.17361e-10	CD86	protein_coding	CD86 molecule [Source:HGNC Symbol;Acc:HGNC:1705]
ENSG00000118515	1.97378	8.29377e-10	SGK1	protein_coding	serum/glucocorticoid regulated kinase 1 [Source:HGNC Symbol;Acc:HGNC:10810]
ENSG00000095303	5.57866	8.48502e-10	PTGS1	protein_coding	prostaglandin-endoperoxide synthase 1 [Source:HGNC Symbol;Acc:HGNC:9604]
ENSG00000167191	1.0972	8.5018e-10	GPRC5B	protein_coding	G protein-coupled receptor class C group 5 member B [Source:HGNC Symbol;Acc:HGNC:13308]
ENSG00000176769	2.49365	8.54487e-10	TCERG1L	protein_coding	transcription elongation regulator 1 like [Source:HGNC Symbol;Acc:HGNC:23533]
ENSG00000198914	-1.1576	8.63825e-10	POU3F3	protein_coding	POU class 3 homeobox 3 [Source:HGNC Symbol;Acc:HGNC:9216]
ENSG00000156011	1.06364	8.67171e-10	PSD3	protein_coding	pleckstrin and Sec7 domain containing 3 [Source:HGNC Symbol;Acc:HGNC:19093]
ENSG00000144857	-1.60002	8.88301e-10	BOC	protein_coding	BOC cell adhesion associated, oncogene regulated [Source:HGNC Symbol;Acc:HGNC:17173]
ENSG00000134138	-1.42043	9.30013e-10	MEIS2	protein_coding	Meis homeobox 2 [Source:HGNC Symbol;Acc:HGNC:7001]
ENSG00000205929	2.93609	9.37991e-10	C21orf62	protein_coding	chromosome 21 open reading frame 62 [Source:HGNC Symbol;Acc:HGNC:1305]
ENSG00000171621	1.98971	9.46191e-10	SPSB1	protein_coding	splA/ryanodine receptor domain and SOCS box containing 1 [Source:HGNC Symbol;Acc:HGNC:30628]
ENSG00000275395	-2.53852	9.58985e-10	FCGBP	protein_coding	Fc fragment of IgG binding protein [Source:HGNC Symbol;Acc:HGNC:13572]
ENSG00000078269	1.84977	9.64328e-10	SYNJ2	protein_coding	synaptojanin 2 [Source:HGNC Symbol;Acc:HGNC:11504]
ENSG00000146122	-1.9259	9.75738e-10	DAAM2	protein_coding	dishevelled associated activator of morphogenesis 2 [Source:HGNC Symbol;Acc:HGNC:18143]
ENSG00000151834	-1.53018	9.7631e-10	GABRA2	protein_coding	gamma-aminobutyric acid type A receptor alpha2 subunit [Source:HGNC Symbol;Acc:HGNC:4076]
ENSG00000109686	1.04594	9.85565e-10	SH3D19	protein_coding	SH3 domain containing 19 [Source:HGNC Symbol;Acc:HGNC:30418]
ENSG00000072832	-1.15325	1.00124e-09	CRMP1	protein_coding	collapsin response mediator protein 1 [Source:HGNC Symbol;Acc:HGNC:2365]
ENSG00000167081	1.59212	1.00996e-09	PBX3	protein_coding	PBX homeobox 3 [Source:HGNC Symbol;Acc:HGNC:8634]
ENSG00000112294	1.07336	1.04891e-09	ALDH5A1	protein_coding	aldehyde dehydrogenase 5 family member A1 [Source:HGNC Symbol;Acc:HGNC:408]
ENSG00000160753	-1.15487	1.05275e-09	RUSC1	protein_coding	RUN and SH3 domain containing 1 [Source:HGNC Symbol;Acc:HGNC:17153]
ENSG00000162989	-2.48961	1.07661e-09	KCNJ3	protein_coding	potassium voltage-gated channel subfamily J member 3 [Source:HGNC Symbol;Acc:HGNC:6264]
ENSG00000103966	2.12963	1.08191e-09	EHD4	protein_coding	EH domain containing 4 [Source:HGNC Symbol;Acc:HGNC:3245]
ENSG00000237457	2.16889	1.08191e-09	LINC01351	lincRNA	long intergenic non-protein coding RNA 1351 [Source:HGNC Symbol;Acc:HGNC:50577]
ENSG00000163376	1.11303	1.09456e-09	KBTBD8	protein_coding	kelch repeat and BTB domain containing 8 [Source:HGNC Symbol;Acc:HGNC:30691]
ENSG00000161638	1.5534	1.0967e-09	ITGA5	protein_coding	integrin subunit alpha 5 [Source:HGNC Symbol;Acc:HGNC:6141]
ENSG00000185053	3.41966	1.11873e-09	SGCZ	protein_coding	sarcoglycan zeta [Source:HGNC Symbol;Acc:HGNC:14075]
ENSG00000136111	1.19236	1.15852e-09	TBC1D4	protein_coding	TBC1 domain family member 4 [Source:HGNC Symbol;Acc:HGNC:19165]
ENSG00000214435	-1.65211	1.21918e-09	AS3MT	protein_coding	arsenite methyltransferase [Source:HGNC Symbol;Acc:HGNC:17452]
ENSG00000004660	-1.34666	1.22849e-09	CAMKK1	protein_coding	calcium/calmodulin dependent protein kinase kinase 1 [Source:HGNC Symbol;Acc:HGNC:1469]
ENSG00000104369	-2.13515	1.27822e-09	JPH1	protein_coding	junctophilin 1 [Source:HGNC Symbol;Acc:HGNC:14201]
ENSG00000082996	1.38253	1.2982e-09	RNF13	protein_coding	ring finger protein 13 [Source:HGNC Symbol;Acc:HGNC:10057]
ENSG00000166780	1.02216	1.31796e-09	C16orf45	protein_coding	chromosome 16 open reading frame 45 [Source:HGNC Symbol;Acc:HGNC:19213]
ENSG00000092964	-1.27661	1.33815e-09	DPYSL2	protein_coding	dihydropyrimidinase like 2 [Source:HGNC Symbol;Acc:HGNC:3014]
ENSG00000187068	1.19867	1.37992e-09	C3orf70	protein_coding	chromosome 3 open reading frame 70 [Source:HGNC Symbol;Acc:HGNC:33731]
ENSG00000166068	1.03502	1.40977e-09	SPRED1	protein_coding	sprouty related EVH1 domain containing 1 [Source:HGNC Symbol;Acc:HGNC:20249]
ENSG00000198597	-1.88921	1.42106e-09	ZNF536	protein_coding	zinc finger protein 536 [Source:HGNC Symbol;Acc:HGNC:29025]
ENSG00000185947	1.63958	1.435e-09	ZNF267	protein_coding	zinc finger protein 267 [Source:HGNC Symbol;Acc:HGNC:13060]
ENSG00000165072	1.49678	1.44599e-09	MAMDC2	protein_coding	MAM domain containing 2 [Source:HGNC Symbol;Acc:HGNC:23673]
ENSG00000070214	1.51666	1.476e-09	SLC44A1	protein_coding	solute carrier family 44 member 1 [Source:HGNC Symbol;Acc:HGNC:18798]
ENSG00000163638	2.0871	1.47967e-09	ADAMTS9	protein_coding	ADAM metallopeptidase with thrombospondin type 1 motif 9 [Source:HGNC Symbol;Acc:HGNC:13202]
ENSG00000138119	2.01408	1.5291e-09	MYOF	protein_coding	myoferlin [Source:HGNC Symbol;Acc:HGNC:3656]
ENSG00000074855	-1.79114	1.52952e-09	ANO8	protein_coding	anoctamin 8 [Source:HGNC Symbol;Acc:HGNC:29329]
ENSG00000011677	1.31303	1.53588e-09	GABRA3	protein_coding	gamma-aminobutyric acid type A receptor alpha3 subunit [Source:HGNC Symbol;Acc:HGNC:4077]
ENSG00000237517	-1.49577	1.63011e-09	DGCR5	transcribed_unprocessed_pseudogene	DiGeorge syndrome critical region gene 5 [Source:HGNC Symbol;Acc:HGNC:16757]
ENSG00000128918	5.85146	1.65237e-09	ALDH1A2	protein_coding	aldehyde dehydrogenase 1 family member A2 [Source:HGNC Symbol;Acc:HGNC:15472]
ENSG00000144199	-1.59247	1.70424e-09	FAHD2B	protein_coding	fumarylacetoacetate hydrolase domain containing 2B [Source:HGNC Symbol;Acc:HGNC:25318]
ENSG00000100055	6.77832	1.74733e-09	CYTH4	protein_coding	cytohesin 4 [Source:HGNC Symbol;Acc:HGNC:9505]
ENSG00000103175	5.18896	1.75906e-09	WFDC1	protein_coding	WAP four-disulfide core domain 1 [Source:HGNC Symbol;Acc:HGNC:15466]
ENSG00000143507	1.17121	1.83545e-09	DUSP10	protein_coding	dual specificity phosphatase 10 [Source:HGNC Symbol;Acc:HGNC:3065]
ENSG00000196267	-1.48403	1.9158e-09	ZNF836	protein_coding	zinc finger protein 836 [Source:HGNC Symbol;Acc:HGNC:34333]
ENSG00000183840	-2.23569	1.91845e-09	GPR39	protein_coding	G protein-coupled receptor 39 [Source:HGNC Symbol;Acc:HGNC:4496]
ENSG00000112379	1.64849	1.92434e-09	ARFGEF3	protein_coding	ARFGEF family member 3 [Source:HGNC Symbol;Acc:HGNC:21213]
ENSG00000143226	6.69499	1.94461e-09	FCGR2A	protein_coding	Fc fragment of IgG receptor IIa [Source:HGNC Symbol;Acc:HGNC:3616]
ENSG00000241749	2.37103	1.99746e-09	RPSAP52	transcribed_processed_pseudogene	ribosomal protein SA pseudogene 52 [Source:HGNC Symbol;Acc:HGNC:35752]
ENSG00000166278	3.87892	1.99858e-09	C2	protein_coding	complement C2 [Source:HGNC Symbol;Acc:HGNC:1248]
ENSG00000173926	1.53495	2.01846e-09	MARCH3	protein_coding	membrane associated ring-CH-type finger 3 [Source:HGNC Symbol;Acc:HGNC:28728]
ENSG00000138193	-1.33938	2.05566e-09	PLCE1	protein_coding	phospholipase C epsilon 1 [Source:HGNC Symbol;Acc:HGNC:17175]
ENSG00000138439	-1.72598	2.0817e-09	FAM117B	protein_coding	family with sequence similarity 117 member B [Source:HGNC Symbol;Acc:HGNC:14440]
ENSG00000160678	4.17798	2.12418e-09	S100A1	protein_coding	S100 calcium binding protein A1 [Source:HGNC Symbol;Acc:HGNC:10486]
ENSG00000148660	-1.14818	2.1691e-09	CAMK2G	protein_coding	calcium/calmodulin dependent protein kinase II gamma [Source:HGNC Symbol;Acc:HGNC:1463]
ENSG00000104140	-2.70863	2.20097e-09	RHOV	protein_coding	ras homolog family member V [Source:HGNC Symbol;Acc:HGNC:18313]
ENSG00000103540	-1.19626	2.27975e-09	CCP110	protein_coding	centriolar coiled-coil protein 110 [Source:HGNC Symbol;Acc:HGNC:24342]
ENSG00000152527	2.24294	2.29098e-09	PLEKHH2	protein_coding	pleckstrin homology, MyTH4 and FERM domain containing H2 [Source:HGNC Symbol;Acc:HGNC:30506]
ENSG00000002587	-2.0508	2.39277e-09	HS3ST1	protein_coding	heparan sulfate-glucosamine 3-sulfotransferase 1 [Source:HGNC Symbol;Acc:HGNC:5194]
ENSG00000162777	3.42335	2.39479e-09	DENND2D	protein_coding	DENN domain containing 2D [Source:HGNC Symbol;Acc:HGNC:26192]
ENSG00000112759	1.28964	2.4144e-09	SLC29A1	protein_coding	solute carrier family 29 member 1 (Augustine blood group) [Source:HGNC Symbol;Acc:HGNC:11003]
ENSG00000186918	-1.01356	2.4638e-09	ZNF395	protein_coding	zinc finger protein 395 [Source:HGNC Symbol;Acc:HGNC:18737]
ENSG00000196141	1.29358	2.49511e-09	SPATS2L	protein_coding	spermatogenesis associated serine rich 2 like [Source:HGNC Symbol;Acc:HGNC:24574]
ENSG00000152208	1.611	2.51572e-09	GRID2	protein_coding	glutamate ionotropic receptor delta type subunit 2 [Source:HGNC Symbol;Acc:HGNC:4576]
ENSG00000173786	1.26782	2.57329e-09	CNP	protein_coding	2',3'-cyclic nucleotide 3' phosphodiesterase [Source:HGNC Symbol;Acc:HGNC:2158]
ENSG00000206172	-2.40933	2.57329e-09	HBA1	protein_coding	hemoglobin subunit alpha 1 [Source:HGNC Symbol;Acc:HGNC:4823]
ENSG00000196139	-1.38724	2.61758e-09	AKR1C3	protein_coding	aldo-keto reductase family 1 member C3 [Source:HGNC Symbol;Acc:HGNC:386]
ENSG00000147862	-1.58398	2.72266e-09	NFIB	protein_coding	nuclear factor I B [Source:HGNC Symbol;Acc:HGNC:7785]
ENSG00000176887	-1.27987	2.73777e-09	SOX11	protein_coding	SRY-box 11 [Source:HGNC Symbol;Acc:HGNC:11191]
ENSG00000103647	-1.37271	2.76228e-09	CORO2B	protein_coding	coronin 2B [Source:HGNC Symbol;Acc:HGNC:2256]
ENSG00000144730	-1.37763	2.80637e-09	IL17RD	protein_coding	interleukin 17 receptor D [Source:HGNC Symbol;Acc:HGNC:17616]
ENSG00000152154	-1.54154	2.83072e-09	TMEM178A	protein_coding	transmembrane protein 178A [Source:HGNC Symbol;Acc:HGNC:28517]
ENSG00000213190	-1.27106	2.9014e-09	MLLT11	protein_coding	MLLT11, transcription factor 7 cofactor [Source:HGNC Symbol;Acc:HGNC:16997]
ENSG00000068903	1.30196	2.9397e-09	SIRT2	protein_coding	sirtuin 2 [Source:HGNC Symbol;Acc:HGNC:10886]
ENSG00000231824	-5.43343	2.96436e-09	AKAIN1	protein_coding	A-kinase anchor inhibitor 1 [Source:HGNC Symbol;Acc:HGNC:28285]
ENSG00000075275	-1.37984	2.97712e-09	CELSR1	protein_coding	cadherin EGF LAG seven-pass G-type receptor 1 [Source:HGNC Symbol;Acc:HGNC:1850]
ENSG00000157087	-1.41916	3.02141e-09	ATP2B2	protein_coding	ATPase plasma membrane Ca2+ transporting 2 [Source:HGNC Symbol;Acc:HGNC:815]
ENSG00000198822	-1.87079	3.03695e-09	GRM3	protein_coding	glutamate metabotropic receptor 3 [Source:HGNC Symbol;Acc:HGNC:4595]
ENSG00000140600	-1.42563	3.10838e-09	SH3GL3	protein_coding	SH3 domain containing GRB2 like 3, endophilin A3 [Source:HGNC Symbol;Acc:HGNC:10832]
ENSG00000185610	3.74055	3.13649e-09	DBX2	protein_coding	developing brain homeobox 2 [Source:HGNC Symbol;Acc:HGNC:33186]
ENSG00000162551	1.95527	3.14893e-09	ALPL	protein_coding	alkaline phosphatase, biomineralization associated [Source:HGNC Symbol;Acc:HGNC:438]
ENSG00000087589	2.93271	3.25295e-09	CASS4	protein_coding	Cas scaffold protein family member 4 [Source:HGNC Symbol;Acc:HGNC:15878]
ENSG00000270547	5.17462	3.44333e-09	LINC01235	lincRNA	long intergenic non-protein coding RNA 1235 [Source:HGNC Symbol;Acc:HGNC:49769]
ENSG00000234964	1.22187	3.45444e-09	FABP5P7	processed_pseudogene	fatty acid binding protein 5 pseudogene 7 [Source:HGNC Symbol;Acc:HGNC:31070]
ENSG00000154529	-1.34969	3.49298e-09	CNTNAP3B	protein_coding	contactin associated protein like 3B [Source:HGNC Symbol;Acc:HGNC:32035]
ENSG00000154027	-2.10109	3.52671e-09	AK5	protein_coding	adenylate kinase 5 [Source:HGNC Symbol;Acc:HGNC:365]
ENSG00000157193	-1.66464	3.52997e-09	LRP8	protein_coding	LDL receptor related protein 8 [Source:HGNC Symbol;Acc:HGNC:6700]
ENSG00000125730	5.53349	3.55373e-09	C3	protein_coding	complement C3 [Source:HGNC Symbol;Acc:HGNC:1318]
ENSG00000113327	-2.71105	3.6395e-09	GABRG2	protein_coding	gamma-aminobutyric acid type A receptor gamma2 subunit [Source:HGNC Symbol;Acc:HGNC:4087]
ENSG00000261754	-2.72137	3.92055e-09	AC008555.1	lincRNA	novel transcript
ENSG00000198223	7.61367	4.01065e-09	CSF2RA	protein_coding	colony stimulating factor 2 receptor alpha subunit [Source:HGNC Symbol;Acc:HGNC:2435]
ENSG00000245848	3.43441	4.01065e-09	CEBPA	protein_coding	CCAAT enhancer binding protein alpha [Source:HGNC Symbol;Acc:HGNC:1833]
ENSG00000010610	3.21056	4.02947e-09	CD4	protein_coding	CD4 molecule [Source:HGNC Symbol;Acc:HGNC:1678]
ENSG00000003147	1.52059	4.15622e-09	ICA1	protein_coding	islet cell autoantigen 1 [Source:HGNC Symbol;Acc:HGNC:5343]
ENSG00000109265	-1.76123	4.31341e-09	KIAA1211	protein_coding	KIAA1211 [Source:HGNC Symbol;Acc:HGNC:29219]
ENSG00000182674	-1.47072	4.33661e-09	KCNB2	protein_coding	potassium voltage-gated channel subfamily B member 2 [Source:HGNC Symbol;Acc:HGNC:6232]
ENSG00000071073	1.57487	4.46875e-09	MGAT4A	protein_coding	alpha-1,3-mannosyl-glycoprotein 4-beta-N-acetylglucosaminyltransferase A [Source:HGNC Symbol;Acc:HGNC:7047]
ENSG00000115935	1.71496	4.46875e-09	WIPF1	protein_coding	WAS/WASL interacting protein family member 1 [Source:HGNC Symbol;Acc:HGNC:12736]
ENSG00000166501	2.02886	4.46875e-09	PRKCB	protein_coding	protein kinase C beta [Source:HGNC Symbol;Acc:HGNC:9395]
ENSG00000174740	1.5485	4.46875e-09	PABPC5	protein_coding	poly(A) binding protein cytoplasmic 5 [Source:HGNC Symbol;Acc:HGNC:13629]
ENSG00000106266	1.62999	4.58687e-09	SNX8	protein_coding	sorting nexin 8 [Source:HGNC Symbol;Acc:HGNC:14972]
ENSG00000181722	-1.85171	4.756e-09	ZBTB20	protein_coding	zinc finger and BTB domain containing 20 [Source:HGNC Symbol;Acc:HGNC:13503]
ENSG00000172183	2.30737	4.76616e-09	ISG20	protein_coding	interferon stimulated exonuclease gene 20 [Source:HGNC Symbol;Acc:HGNC:6130]
ENSG00000155324	1.77259	4.97417e-09	GRAMD2B	protein_coding	GRAM domain containing 2B [Source:HGNC Symbol;Acc:HGNC:24911]
ENSG00000251349	-1.09474	5.19729e-09	MSANTD3-TMEFF1	protein_coding	MSANTD3-TMEFF1 readthrough [Source:HGNC Symbol;Acc:HGNC:38838]
ENSG00000128294	1.89993	5.3284e-09	TPST2	protein_coding	tyrosylprotein sulfotransferase 2 [Source:HGNC Symbol;Acc:HGNC:12021]
ENSG00000164124	3.07751	5.44022e-09	TMEM144	protein_coding	transmembrane protein 144 [Source:HGNC Symbol;Acc:HGNC:25633]
ENSG00000067191	-1.57497	5.44844e-09	CACNB1	protein_coding	calcium voltage-gated channel auxiliary subunit beta 1 [Source:HGNC Symbol;Acc:HGNC:1401]
ENSG00000198673	-1.85821	5.658e-09	FAM19A2	protein_coding	family with sequence similarity 19 member A2, C-C motif chemokine like [Source:HGNC Symbol;Acc:HGNC:21589]
ENSG00000129990	-1.84591	5.66513e-09	SYT5	protein_coding	synaptotagmin 5 [Source:HGNC Symbol;Acc:HGNC:11513]
ENSG00000115107	2.30284	6.03872e-09	STEAP3	protein_coding	STEAP3 metalloreductase [Source:HGNC Symbol;Acc:HGNC:24592]
ENSG00000147255	-1.39383	6.14158e-09	IGSF1	protein_coding	immunoglobulin superfamily member 1 [Source:HGNC Symbol;Acc:HGNC:5948]
ENSG00000102034	1.67275	6.15327e-09	ELF4	protein_coding	E74 like ETS transcription factor 4 [Source:HGNC Symbol;Acc:HGNC:3319]
ENSG00000175352	1.85904	6.42549e-09	NRIP3	protein_coding	nuclear receptor interacting protein 3 [Source:HGNC Symbol;Acc:HGNC:1167]
ENSG00000102032	2.72818	6.48423e-09	RENBP	protein_coding	renin binding protein [Source:HGNC Symbol;Acc:HGNC:9959]
ENSG00000186340	1.05167	6.60024e-09	THBS2	protein_coding	thrombospondin 2 [Source:HGNC Symbol;Acc:HGNC:11786]
ENSG00000025039	1.01666	6.77649e-09	RRAGD	protein_coding	Ras related GTP binding D [Source:HGNC Symbol;Acc:HGNC:19903]
ENSG00000101445	1.30268	6.90845e-09	PPP1R16B	protein_coding	protein phosphatase 1 regulatory subunit 16B [Source:HGNC Symbol;Acc:HGNC:15850]
ENSG00000143590	-1.70579	7.13293e-09	EFNA3	protein_coding	ephrin A3 [Source:HGNC Symbol;Acc:HGNC:3223]
ENSG00000109846	-1.34153	7.25035e-09	CRYAB	protein_coding	crystallin alpha B [Source:HGNC Symbol;Acc:HGNC:2389]
ENSG00000142700	-1.53123	7.27644e-09	DMRTA2	protein_coding	DMRT like family A2 [Source:HGNC Symbol;Acc:HGNC:13908]
ENSG00000113916	1.49132	7.50338e-09	BCL6	protein_coding	B cell CLL/lymphoma 6 [Source:HGNC Symbol;Acc:HGNC:1001]
ENSG00000185989	1.09762	7.63209e-09	RASA3	protein_coding	RAS p21 protein activator 3 [Source:HGNC Symbol;Acc:HGNC:20331]
ENSG00000169413	4.60549	7.63664e-09	RNASE6	protein_coding	ribonuclease A family member k6 [Source:HGNC Symbol;Acc:HGNC:10048]
ENSG00000267580	3.42139	7.84178e-09	AC008738.3	antisense	novel transcript
ENSG00000106785	1.07437	7.89198e-09	TRIM14	protein_coding	tripartite motif containing 14 [Source:HGNC Symbol;Acc:HGNC:16283]
ENSG00000147010	1.1333	7.91209e-09	SH3KBP1	protein_coding	SH3 domain containing kinase binding protein 1 [Source:HGNC Symbol;Acc:HGNC:13867]
ENSG00000177133	-2.08844	7.91209e-09	LINC00982	antisense	long intergenic non-protein coding RNA 982 [Source:HGNC Symbol;Acc:HGNC:48664]
ENSG00000204161	4.21537	7.91209e-09	TMEM273	protein_coding	transmembrane protein 273 [Source:HGNC Symbol;Acc:HGNC:27274]
ENSG00000160791	7.47677	7.99394e-09	CCR5	protein_coding	C-C motif chemokine receptor 5 (gene/pseudogene) [Source:HGNC Symbol;Acc:HGNC:1606]
ENSG00000183337	-1.04989	8.00343e-09	BCOR	protein_coding	BCL6 corepressor [Source:HGNC Symbol;Acc:HGNC:20893]
ENSG00000163884	2.01162	8.02513e-09	KLF15	protein_coding	Kruppel like factor 15 [Source:HGNC Symbol;Acc:HGNC:14536]
ENSG00000166426	-3.02633	8.36061e-09	CRABP1	protein_coding	cellular retinoic acid binding protein 1 [Source:HGNC Symbol;Acc:HGNC:2338]
ENSG00000262655	2.20106	8.36522e-09	SPON1	protein_coding	spondin 1 [Source:HGNC Symbol;Acc:HGNC:11252]
ENSG00000183287	-3.50402	8.39589e-09	CCBE1	protein_coding	collagen and calcium binding EGF domains 1 [Source:HGNC Symbol;Acc:HGNC:29426]
ENSG00000111696	1.35238	8.43586e-09	NT5DC3	protein_coding	5'-nucleotidase domain containing 3 [Source:HGNC Symbol;Acc:HGNC:30826]
ENSG00000156968	2.23509	8.94901e-09	MPV17L	protein_coding	MPV17 mitochondrial inner membrane protein like [Source:HGNC Symbol;Acc:HGNC:26827]
ENSG00000278041	4.42458	9.05033e-09	AL133325.3	lincRNA	novel transcript
ENSG00000204420	-3.29059	9.39961e-09	MPIG6B	protein_coding	megakaryocyte and platelet inhibitory receptor G6b [Source:HGNC Symbol;Acc:HGNC:13937]
ENSG00000008735	-1.27691	9.42983e-09	MAPK8IP2	protein_coding	mitogen-activated protein kinase 8 interacting protein 2 [Source:HGNC Symbol;Acc:HGNC:6883]
ENSG00000064989	2.49619	9.51042e-09	CALCRL	protein_coding	calcitonin receptor like receptor [Source:HGNC Symbol;Acc:HGNC:16709]
ENSG00000187210	-1.69549	9.62712e-09	GCNT1	protein_coding	glucosaminyl (N-acetyl) transferase 1, core 2 [Source:HGNC Symbol;Acc:HGNC:4203]
ENSG00000040531	1.05847	9.86953e-09	CTNS	protein_coding	cystinosin, lysosomal cystine transporter [Source:HGNC Symbol;Acc:HGNC:2518]
ENSG00000163754	1.22448	1.04513e-08	GYG1	protein_coding	glycogenin 1 [Source:HGNC Symbol;Acc:HGNC:4699]
ENSG00000134352	1.1418	1.07108e-08	IL6ST	protein_coding	interleukin 6 signal transducer [Source:HGNC Symbol;Acc:HGNC:6021]
ENSG00000128564	2.13833	1.07462e-08	VGF	protein_coding	VGF nerve growth factor inducible [Source:HGNC Symbol;Acc:HGNC:12684]
ENSG00000135919	1.07744	1.08236e-08	SERPINE2	protein_coding	serpin family E member 2 [Source:HGNC Symbol;Acc:HGNC:8951]
ENSG00000075429	2.78284	1.11271e-08	CACNG5	protein_coding	calcium voltage-gated channel auxiliary subunit gamma 5 [Source:HGNC Symbol;Acc:HGNC:1409]
ENSG00000128596	-1.71184	1.12115e-08	CCDC136	protein_coding	coiled-coil domain containing 136 [Source:HGNC Symbol;Acc:HGNC:22225]
ENSG00000136783	-1.54147	1.13356e-08	NIPSNAP3A	protein_coding	nipsnap homolog 3A [Source:HGNC Symbol;Acc:HGNC:23619]
ENSG00000165886	1.92416	1.15356e-08	UBTD1	protein_coding	ubiquitin domain containing 1 [Source:HGNC Symbol;Acc:HGNC:25683]
ENSG00000102683	-2.02209	1.1801e-08	SGCG	protein_coding	sarcoglycan gamma [Source:HGNC Symbol;Acc:HGNC:10809]
ENSG00000160469	-1.27113	1.21037e-08	BRSK1	protein_coding	BR serine/threonine kinase 1 [Source:HGNC Symbol;Acc:HGNC:18994]
ENSG00000008441	-1.94914	1.21607e-08	NFIX	protein_coding	nuclear factor I X [Source:HGNC Symbol;Acc:HGNC:7788]
ENSG00000122694	1.57863	1.22659e-08	GLIPR2	protein_coding	GLI pathogenesis related 2 [Source:HGNC Symbol;Acc:HGNC:18007]
ENSG00000186007	-2.54298	1.3051e-08	LEMD1	protein_coding	LEM domain containing 1 [Source:HGNC Symbol;Acc:HGNC:18725]
ENSG00000047849	-1.09267	1.34583e-08	MAP4	protein_coding	microtubule associated protein 4 [Source:HGNC Symbol;Acc:HGNC:6862]
ENSG00000043462	2.76661	1.36325e-08	LCP2	protein_coding	lymphocyte cytosolic protein 2 [Source:HGNC Symbol;Acc:HGNC:6529]
ENSG00000133104	1.27153	1.3706e-08	SPART	protein_coding	spartin [Source:HGNC Symbol;Acc:HGNC:18514]
ENSG00000115468	-1.51553	1.41562e-08	EFHD1	protein_coding	EF-hand domain family member D1 [Source:HGNC Symbol;Acc:HGNC:29556]
ENSG00000125845	2.18046	1.48663e-08	BMP2	protein_coding	bone morphogenetic protein 2 [Source:HGNC Symbol;Acc:HGNC:1069]
ENSG00000166482	-2.51445	1.52491e-08	MFAP4	protein_coding	microfibril associated protein 4 [Source:HGNC Symbol;Acc:HGNC:7035]
ENSG00000164683	1.43151	1.59041e-08	HEY1	protein_coding	hes related family bHLH transcription factor with YRPW motif 1 [Source:HGNC Symbol;Acc:HGNC:4880]
ENSG00000180340	-1.27004	1.62842e-08	FZD2	protein_coding	frizzled class receptor 2 [Source:HGNC Symbol;Acc:HGNC:4040]
ENSG00000164266	5.87296	1.65864e-08	SPINK1	protein_coding	serine peptidase inhibitor, Kazal type 1 [Source:HGNC Symbol;Acc:HGNC:11244]
ENSG00000076864	1.15494	1.69324e-08	RAP1GAP	protein_coding	RAP1 GTPase activating protein [Source:HGNC Symbol;Acc:HGNC:9858]
ENSG00000060558	4.28158	1.69976e-08	GNA15	protein_coding	G protein subunit alpha 15 [Source:HGNC Symbol;Acc:HGNC:4383]
ENSG00000138640	-1.27961	1.70877e-08	FAM13A	protein_coding	family with sequence similarity 13 member A [Source:HGNC Symbol;Acc:HGNC:19367]
ENSG00000057657	2.57865	1.75657e-08	PRDM1	protein_coding	PR/SET domain 1 [Source:HGNC Symbol;Acc:HGNC:9346]
ENSG00000150893	1.66361	1.79858e-08	FREM2	protein_coding	FRAS1 related extracellular matrix protein 2 [Source:HGNC Symbol;Acc:HGNC:25396]
ENSG00000166979	-1.20724	1.79858e-08	EVA1C	protein_coding	eva-1 homolog C [Source:HGNC Symbol;Acc:HGNC:13239]
ENSG00000241697	-1.57536	1.80776e-08	TMEFF1	protein_coding	transmembrane protein with EGF like and two follistatin like domains 1 [Source:HGNC Symbol;Acc:HGNC:11866]
ENSG00000110057	2.31172	1.83131e-08	UNC93B1	protein_coding	unc-93 homolog B1, TLR signaling regulator [Source:HGNC Symbol;Acc:HGNC:13481]
ENSG00000112893	1.17586	1.86476e-08	MAN2A1	protein_coding	mannosidase alpha class 2A member 1 [Source:HGNC Symbol;Acc:HGNC:6824]
ENSG00000250303	-2.34422	1.91277e-08	AP002884.1	lincRNA
ENSG00000152969	-1.99583	1.96242e-08	JAKMIP1	protein_coding	janus kinase and microtubule interacting protein 1 [Source:HGNC Symbol;Acc:HGNC:26460]
ENSG00000254919	3.27658	1.98409e-08	AC090692.1	antisense	novel transcript
ENSG00000089199	-1.28382	2.00103e-08	CHGB	protein_coding	chromogranin B [Source:HGNC Symbol;Acc:HGNC:1930]
ENSG00000154914	3.60299	2.04305e-08	USP43	protein_coding	ubiquitin specific peptidase 43 [Source:HGNC Symbol;Acc:HGNC:20072]
ENSG00000137673	3.03237	2.06917e-08	MMP7	protein_coding	matrix metallopeptidase 7 [Source:HGNC Symbol;Acc:HGNC:7174]
ENSG00000137819	4.95938	2.16537e-08	PAQR5	protein_coding	progestin and adipoQ receptor family member 5 [Source:HGNC Symbol;Acc:HGNC:29645]
ENSG00000173320	-1.28702	2.19784e-08	STOX2	protein_coding	storkhead box 2 [Source:HGNC Symbol;Acc:HGNC:25450]
ENSG00000095539	-1.19775	2.22693e-08	SEMA4G	protein_coding	semaphorin 4G [Source:HGNC Symbol;Acc:HGNC:10735]
ENSG00000143318	-2.48737	2.28833e-08	CASQ1	protein_coding	calsequestrin 1 [Source:HGNC Symbol;Acc:HGNC:1512]
ENSG00000066084	1.03886	2.32753e-08	DIP2B	protein_coding	disco interacting protein 2 homolog B [Source:HGNC Symbol;Acc:HGNC:29284]
ENSG00000130396	-1.55508	2.35399e-08	AFDN	protein_coding	afadin, adherens junction formation factor [Source:HGNC Symbol;Acc:HGNC:7137]
ENSG00000151726	1.39423	2.39963e-08	ACSL1	protein_coding	acyl-CoA synthetase long chain family member 1 [Source:HGNC Symbol;Acc:HGNC:3569]
ENSG00000131558	-1.42313	2.46205e-08	EXOC4	protein_coding	exocyst complex component 4 [Source:HGNC Symbol;Acc:HGNC:30389]
ENSG00000175084	2.22592	2.46623e-08	DES	protein_coding	desmin [Source:HGNC Symbol;Acc:HGNC:2770]
ENSG00000188994	-1.21633	2.47579e-08	ZNF292	protein_coding	zinc finger protein 292 [Source:HGNC Symbol;Acc:HGNC:18410]
ENSG00000126259	-1.84386	2.51376e-08	KIRREL2	protein_coding	kirre like nephrin family adhesion molecule 2 [Source:HGNC Symbol;Acc:HGNC:18816]
ENSG00000106546	2.26122	2.52514e-08	AHR	protein_coding	aryl hydrocarbon receptor [Source:HGNC Symbol;Acc:HGNC:348]
ENSG00000067057	1.22311	2.57832e-08	PFKP	protein_coding	phosphofructokinase, platelet [Source:HGNC Symbol;Acc:HGNC:8878]
ENSG00000156535	2.365	2.63752e-08	CD109	protein_coding	CD109 molecule [Source:HGNC Symbol;Acc:HGNC:21685]
ENSG00000168874	2.15873	2.64447e-08	ATOH8	protein_coding	atonal bHLH transcription factor 8 [Source:HGNC Symbol;Acc:HGNC:24126]
ENSG00000251621	-6.80984	2.6473e-08	AC009487.3	3prime_overlapping_ncRNA	novel transcript
ENSG00000117122	-2.03684	2.76497e-08	MFAP2	protein_coding	microfibril associated protein 2 [Source:HGNC Symbol;Acc:HGNC:7033]
ENSG00000123096	1.30345	2.80767e-08	SSPN	protein_coding	sarcospan [Source:HGNC Symbol;Acc:HGNC:11322]
ENSG00000167851	6.29252	2.86027e-08	CD300A	protein_coding	CD300a molecule [Source:HGNC Symbol;Acc:HGNC:19319]
ENSG00000105967	6.20133	2.86358e-08	TFEC	protein_coding	transcription factor EC [Source:HGNC Symbol;Acc:HGNC:11754]
ENSG00000276070	9.70849	2.8814e-08	CCL4L2	protein_coding	C-C motif chemokine ligand 4 like 2 [Source:HGNC Symbol;Acc:HGNC:24066]
ENSG00000105559	1.4567	2.93939e-08	PLEKHA4	protein_coding	pleckstrin homology domain containing A4 [Source:HGNC Symbol;Acc:HGNC:14339]
ENSG00000162929	-1.30098	2.95498e-08	KIAA1841	protein_coding	KIAA1841 [Source:HGNC Symbol;Acc:HGNC:29387]
ENSG00000084731	-1.49901	2.98602e-08	KIF3C	protein_coding	kinesin family member 3C [Source:HGNC Symbol;Acc:HGNC:6321]
ENSG00000140807	2.00243	2.98602e-08	NKD1	protein_coding	naked cuticle homolog 1 [Source:HGNC Symbol;Acc:HGNC:17045]
ENSG00000103253	1.82397	3.01887e-08	HAGHL	protein_coding	hydroxyacylglutathione hydrolase like [Source:HGNC Symbol;Acc:HGNC:14177]
ENSG00000184986	1.55893	3.05291e-08	TMEM121	protein_coding	transmembrane protein 121 [Source:HGNC Symbol;Acc:HGNC:20511]
ENSG00000240024	1.35259	3.05291e-08	LINC00888	transcribed_unprocessed_pseudogene	long intergenic non-protein coding RNA 888 [Source:HGNC Symbol;Acc:HGNC:48575]
ENSG00000101439	1.68598	3.12193e-08	CST3	protein_coding	cystatin C [Source:HGNC Symbol;Acc:HGNC:2475]
ENSG00000117280	1.32203	3.13907e-08	RAB29	protein_coding	RAB29, member RAS oncogene family [Source:HGNC Symbol;Acc:HGNC:9789]
ENSG00000164066	-1.12056	3.13907e-08	INTU	protein_coding	inturned planar cell polarity protein [Source:HGNC Symbol;Acc:HGNC:29239]
ENSG00000141431	-2.12808	3.18993e-08	ASXL3	protein_coding	ASXL transcriptional regulator 3 [Source:HGNC Symbol;Acc:HGNC:29357]
ENSG00000125968	1.65012	3.21089e-08	ID1	protein_coding	inhibitor of DNA binding 1, HLH protein [Source:HGNC Symbol;Acc:HGNC:5360]
ENSG00000125814	-1.47451	3.23173e-08	NAPB	protein_coding	NSF attachment protein beta [Source:HGNC Symbol;Acc:HGNC:15751]
ENSG00000120690	1.35199	3.26344e-08	ELF1	protein_coding	E74 like ETS transcription factor 1 [Source:HGNC Symbol;Acc:HGNC:3316]
ENSG00000101292	-4.8492	3.27427e-08	PROKR2	protein_coding	prokineticin receptor 2 [Source:HGNC Symbol;Acc:HGNC:15836]
ENSG00000174130	3.40938	3.34983e-08	TLR6	protein_coding	toll like receptor 6 [Source:HGNC Symbol;Acc:HGNC:16711]
ENSG00000127507	2.96239	3.38509e-08	ADGRE2	protein_coding	adhesion G protein-coupled receptor E2 [Source:HGNC Symbol;Acc:HGNC:3337]
ENSG00000100918	-1.14982	3.38564e-08	REC8	protein_coding	REC8 meiotic recombination protein [Source:HGNC Symbol;Acc:HGNC:16879]
ENSG00000153558	-1.76408	3.42054e-08	FBXL2	protein_coding	F-box and leucine rich repeat protein 2 [Source:HGNC Symbol;Acc:HGNC:13598]
ENSG00000165168	6.55577	3.42934e-08	CYBB	protein_coding	cytochrome b-245 beta chain [Source:HGNC Symbol;Acc:HGNC:2578]
ENSG00000154928	-1.17092	3.49732e-08	EPHB1	protein_coding	EPH receptor B1 [Source:HGNC Symbol;Acc:HGNC:3392]
ENSG00000111679	3.67495	3.51245e-08	PTPN6	protein_coding	protein tyrosine phosphatase, non-receptor type 6 [Source:HGNC Symbol;Acc:HGNC:9658]
ENSG00000115594	1.89317	3.57012e-08	IL1R1	protein_coding	interleukin 1 receptor type 1 [Source:HGNC Symbol;Acc:HGNC:5993]
ENSG00000163683	-1.04748	3.57012e-08	SMIM14	protein_coding	small integral membrane protein 14 [Source:HGNC Symbol;Acc:HGNC:27321]
ENSG00000173369	8.29412	3.59351e-08	C1QB	protein_coding	complement C1q B chain [Source:HGNC Symbol;Acc:HGNC:1242]
ENSG00000235426	3.08829	3.59351e-08	AL133481.1	antisense	novel transcript
ENSG00000124440	-2.15094	3.59657e-08	HIF3A	protein_coding	hypoxia inducible factor 3 subunit alpha [Source:HGNC Symbol;Acc:HGNC:15825]
ENSG00000175445	1.90191	3.59657e-08	LPL	protein_coding	lipoprotein lipase [Source:HGNC Symbol;Acc:HGNC:6677]
ENSG00000147027	-1.14211	3.63589e-08	TMEM47	protein_coding	transmembrane protein 47 [Source:HGNC Symbol;Acc:HGNC:18515]
ENSG00000134917	1.6492	3.656e-08	ADAMTS8	protein_coding	ADAM metallopeptidase with thrombospondin type 1 motif 8 [Source:HGNC Symbol;Acc:HGNC:224]
ENSG00000203618	-1.19745	3.69021e-08	GP1BB	protein_coding	glycoprotein Ib platelet subunit beta [Source:HGNC Symbol;Acc:HGNC:4440]
ENSG00000117154	1.94841	3.80192e-08	IGSF21	protein_coding	immunoglobin superfamily member 21 [Source:HGNC Symbol;Acc:HGNC:28246]
ENSG00000132975	-3.23579	3.82665e-08	GPR12	protein_coding	G protein-coupled receptor 12 [Source:HGNC Symbol;Acc:HGNC:4466]
ENSG00000214160	1.06278	3.82665e-08	ALG3	protein_coding	ALG3, alpha-1,3- mannosyltransferase [Source:HGNC Symbol;Acc:HGNC:23056]
ENSG00000140323	-1.58172	3.90114e-08	DISP2	protein_coding	dispatched RND transporter family member 2 [Source:HGNC Symbol;Acc:HGNC:19712]
ENSG00000091656	-1.54273	3.94581e-08	ZFHX4	protein_coding	zinc finger homeobox 4 [Source:HGNC Symbol;Acc:HGNC:30939]
ENSG00000172915	-1.25458	4.21538e-08	NBEA	protein_coding	neurobeachin [Source:HGNC Symbol;Acc:HGNC:7648]
ENSG00000187164	-1.08347	4.24793e-08	SHTN1	protein_coding	shootin 1 [Source:HGNC Symbol;Acc:HGNC:29319]
ENSG00000188389	5.93395	4.25403e-08	PDCD1	protein_coding	programmed cell death 1 [Source:HGNC Symbol;Acc:HGNC:8760]
ENSG00000235859	-1.46248	4.32585e-08	AC006978.1	processed_pseudogene	proteasome (prosome, macropain) 26S subunit, ATPase, 5 (PSMC5) pseudogene
ENSG00000008197	-5.7638	4.41451e-08	TFAP2D	protein_coding	transcription factor AP-2 delta [Source:HGNC Symbol;Acc:HGNC:15581]
ENSG00000101134	-1.12088	4.43249e-08	DOK5	protein_coding	docking protein 5 [Source:HGNC Symbol;Acc:HGNC:16173]
ENSG00000155368	1.2227	4.4364e-08	DBI	protein_coding	diazepam binding inhibitor, acyl-CoA binding protein [Source:HGNC Symbol;Acc:HGNC:2690]
ENSG00000112149	3.863	4.43896e-08	CD83	protein_coding	CD83 molecule [Source:HGNC Symbol;Acc:HGNC:1703]
ENSG00000134640	3.97103	4.46111e-08	MTNR1B	protein_coding	melatonin receptor 1B [Source:HGNC Symbol;Acc:HGNC:7464]
ENSG00000106952	5.43432	4.46807e-08	TNFSF8	protein_coding	TNF superfamily member 8 [Source:HGNC Symbol;Acc:HGNC:11938]
ENSG00000263146	1.49782	4.49206e-08	LINC01896	lincRNA	long intergenic non-protein coding RNA 1896 [Source:HGNC Symbol;Acc:HGNC:52715]
ENSG00000221968	1.37279	4.53561e-08	FADS3	protein_coding	fatty acid desaturase 3 [Source:HGNC Symbol;Acc:HGNC:3576]
ENSG00000130475	-1.8832	4.66104e-08	FCHO1	protein_coding	FCH domain only 1 [Source:HGNC Symbol;Acc:HGNC:29002]
ENSG00000105647	-1.08059	4.80529e-08	PIK3R2	protein_coding	phosphoinositide-3-kinase regulatory subunit 2 [Source:HGNC Symbol;Acc:HGNC:8980]
ENSG00000184731	1.72262	4.83211e-08	FAM110C	protein_coding	family with sequence similarity 110 member C [Source:HGNC Symbol;Acc:HGNC:33340]
ENSG00000135127	-2.46678	4.84591e-08	BICDL1	protein_coding	BICD family like cargo adaptor 1 [Source:HGNC Symbol;Acc:HGNC:28095]
ENSG00000134595	-1.81396	4.85619e-08	SOX3	protein_coding	SRY-box 3 [Source:HGNC Symbol;Acc:HGNC:11199]
ENSG00000126790	1.22887	4.88437e-08	L3HYPDH	protein_coding	trans-L-3-hydroxyproline dehydratase [Source:HGNC Symbol;Acc:HGNC:20488]
ENSG00000114790	1.01192	4.91914e-08	ARHGEF26	protein_coding	Rho guanine nucleotide exchange factor 26 [Source:HGNC Symbol;Acc:HGNC:24490]
ENSG00000167107	1.53655	4.93139e-08	ACSF2	protein_coding	acyl-CoA synthetase family member 2 [Source:HGNC Symbol;Acc:HGNC:26101]
ENSG00000112232	-2.30106	4.9849e-08	KHDRBS2	protein_coding	KH RNA binding domain containing, signal transduction associated 2 [Source:HGNC Symbol;Acc:HGNC:18114]
ENSG00000121769	1.84582	5.00469e-08	FABP3	protein_coding	fatty acid binding protein 3 [Source:HGNC Symbol;Acc:HGNC:3557]
ENSG00000074590	-1.37259	5.00842e-08	NUAK1	protein_coding	NUAK family kinase 1 [Source:HGNC Symbol;Acc:HGNC:14311]
ENSG00000138166	1.35979	5.21366e-08	DUSP5	protein_coding	dual specificity phosphatase 5 [Source:HGNC Symbol;Acc:HGNC:3071]
ENSG00000102271	1.60112	5.21686e-08	KLHL4	protein_coding	kelch like family member 4 [Source:HGNC Symbol;Acc:HGNC:6355]
ENSG00000117020	-1.32594	5.23828e-08	AKT3	protein_coding	AKT serine/threonine kinase 3 [Source:HGNC Symbol;Acc:HGNC:393]
ENSG00000128815	5.75434	5.26923e-08	WDFY4	protein_coding	WDFY family member 4 [Source:HGNC Symbol;Acc:HGNC:29323]
ENSG00000157570	-1.39288	5.33058e-08	TSPAN18	protein_coding	tetraspanin 18 [Source:HGNC Symbol;Acc:HGNC:20660]
ENSG00000087250	1.39638	5.41282e-08	MT3	protein_coding	metallothionein 3 [Source:HGNC Symbol;Acc:HGNC:7408]
ENSG00000166920	4.32987	5.5477e-08	C15orf48	protein_coding	chromosome 15 open reading frame 48 [Source:HGNC Symbol;Acc:HGNC:29898]
ENSG00000004776	-1.34561	5.58368e-08	HSPB6	protein_coding	heat shock protein family B (small) member 6 [Source:HGNC Symbol;Acc:HGNC:26511]
ENSG00000151090	-1.91412	5.6164e-08	THRB	protein_coding	thyroid hormone receptor beta [Source:HGNC Symbol;Acc:HGNC:11799]
ENSG00000175556	1.96755	5.7359e-08	LONRF3	protein_coding	LON peptidase N-terminal domain and ring finger 3 [Source:HGNC Symbol;Acc:HGNC:21152]
ENSG00000112394	2.21393	5.78794e-08	SLC16A10	protein_coding	solute carrier family 16 member 10 [Source:HGNC Symbol;Acc:HGNC:17027]
ENSG00000196159	-1.7097	5.813e-08	FAT4	protein_coding	FAT atypical cadherin 4 [Source:HGNC Symbol;Acc:HGNC:23109]
ENSG00000188322	-1.49974	5.9212e-08	SBK1	protein_coding	SH3 domain binding kinase 1 [Source:HGNC Symbol;Acc:HGNC:17699]
ENSG00000172458	1.1981	5.96115e-08	IL17D	protein_coding	interleukin 17D [Source:HGNC Symbol;Acc:HGNC:5984]
ENSG00000143195	1.45258	6.20873e-08	ILDR2	protein_coding	immunoglobulin like domain containing receptor 2 [Source:HGNC Symbol;Acc:HGNC:18131]
ENSG00000005882	-1.01553	6.39269e-08	PDK2	protein_coding	pyruvate dehydrogenase kinase 2 [Source:HGNC Symbol;Acc:HGNC:8810]
ENSG00000079931	-1.21199	6.51854e-08	MOXD1	protein_coding	monooxygenase DBH like 1 [Source:HGNC Symbol;Acc:HGNC:21063]
ENSG00000276085	9.51771	6.52327e-08	CCL3L1	protein_coding	C-C motif chemokine ligand 3 like 1 [Source:HGNC Symbol;Acc:HGNC:10628]
ENSG00000134955	5.41171	6.62582e-08	SLC37A2	protein_coding	solute carrier family 37 member 2 [Source:HGNC Symbol;Acc:HGNC:20644]
ENSG00000275830	3.90337	6.74123e-08	AL355974.2	lincRNA	novel transcript
ENSG00000100003	1.36393	6.771e-08	SEC14L2	protein_coding	SEC14 like lipid binding 2 [Source:HGNC Symbol;Acc:HGNC:10699]
ENSG00000185668	-2.0141	6.80057e-08	POU3F1	protein_coding	POU class 3 homeobox 1 [Source:HGNC Symbol;Acc:HGNC:9214]
ENSG00000137266	-1.39151	6.82899e-08	SLC22A23	protein_coding	solute carrier family 22 member 23 [Source:HGNC Symbol;Acc:HGNC:21106]
ENSG00000211751	-6.61239	6.82964e-08	TRBC1	TR_C_gene	T cell receptor beta constant 1 [Source:HGNC Symbol;Acc:HGNC:12156]
ENSG00000249242	-1.46346	7.01373e-08	TMEM150C	protein_coding	transmembrane protein 150C [Source:HGNC Symbol;Acc:HGNC:37263]
ENSG00000171303	-1.08295	7.21469e-08	KCNK3	protein_coding	potassium two pore domain channel subfamily K member 3 [Source:HGNC Symbol;Acc:HGNC:6278]
ENSG00000186767	-1.01338	7.23622e-08	SPIN4	protein_coding	spindlin family member 4 [Source:HGNC Symbol;Acc:HGNC:27040]
ENSG00000162576	-1.16337	7.24697e-08	MXRA8	protein_coding	matrix remodeling associated 8 [Source:HGNC Symbol;Acc:HGNC:7542]
ENSG00000259985	1.68366	7.38692e-08	AC017100.1	antisense	novel transcript, antisense to B4GALT6
ENSG00000130584	-1.31283	7.41436e-08	ZBTB46	protein_coding	zinc finger and BTB domain containing 46 [Source:HGNC Symbol;Acc:HGNC:16094]
ENSG00000157851	-1.62817	7.41436e-08	DPYSL5	protein_coding	dihydropyrimidinase like 5 [Source:HGNC Symbol;Acc:HGNC:20637]
ENSG00000196730	-1.34998	7.44492e-08	DAPK1	protein_coding	death associated protein kinase 1 [Source:HGNC Symbol;Acc:HGNC:2674]
ENSG00000148572	1.03427	7.62445e-08	NRBF2	protein_coding	nuclear receptor binding factor 2 [Source:HGNC Symbol;Acc:HGNC:19692]
ENSG00000075340	-1.21092	7.71096e-08	ADD2	protein_coding	adducin 2 [Source:HGNC Symbol;Acc:HGNC:244]
ENSG00000224717	-2.086	7.90019e-08	AC098936.1	lincRNA	novel transcript
ENSG00000155052	2.22207	7.94227e-08	CNTNAP5	protein_coding	contactin associated protein like 5 [Source:HGNC Symbol;Acc:HGNC:18748]
ENSG00000149218	1.58726	8.04514e-08	ENDOD1	protein_coding	endonuclease domain containing 1 [Source:HGNC Symbol;Acc:HGNC:29129]
ENSG00000105851	2.5615	8.10591e-08	PIK3CG	protein_coding	phosphatidylinositol-4,5-bisphosphate 3-kinase catalytic subunit gamma [Source:HGNC Symbol;Acc:HGNC:8978]
ENSG00000204789	-2.33874	8.38998e-08	ZNF204P	processed_pseudogene	zinc finger protein 204, pseudogene [Source:HGNC Symbol;Acc:HGNC:12995]
ENSG00000170458	5.01257	8.43218e-08	CD14	protein_coding	CD14 molecule [Source:HGNC Symbol;Acc:HGNC:1628]
ENSG00000076826	-1.16394	8.75195e-08	CAMSAP3	protein_coding	calmodulin regulated spectrin associated protein family member 3 [Source:HGNC Symbol;Acc:HGNC:29307]
ENSG00000162595	1.67776	8.84627e-08	DIRAS3	protein_coding	DIRAS family GTPase 3 [Source:HGNC Symbol;Acc:HGNC:687]
ENSG00000139278	2.04082	8.89607e-08	GLIPR1	protein_coding	GLI pathogenesis related 1 [Source:HGNC Symbol;Acc:HGNC:17001]
ENSG00000113580	2.03114	8.9638e-08	NR3C1	protein_coding	nuclear receptor subfamily 3 group C member 1 [Source:HGNC Symbol;Acc:HGNC:7978]
ENSG00000182247	1.15549	9.37796e-08	UBE2E2	protein_coding	ubiquitin conjugating enzyme E2 E2 [Source:HGNC Symbol;Acc:HGNC:12478]
ENSG00000255366	1.56745	9.37796e-08	AC120036.4	lincRNA	novel transcript
ENSG00000166927	7.33916	9.63345e-08	MS4A7	protein_coding	membrane spanning 4-domains A7 [Source:HGNC Symbol;Acc:HGNC:13378]
ENSG00000188916	1.45415	9.67828e-08	INSYN2	protein_coding	inhibitory synaptic factor 2A [Source:HGNC Symbol;Acc:HGNC:33859]
ENSG00000243335	-1.04944	9.94151e-08	KCTD7	protein_coding	potassium channel tetramerization domain containing 7 [Source:HGNC Symbol;Acc:HGNC:21957]
ENSG00000169432	1.54964	1.00076e-07	SCN9A	protein_coding	sodium voltage-gated channel alpha subunit 9 [Source:HGNC Symbol;Acc:HGNC:10597]
ENSG00000116106	-1.39827	1.0024e-07	EPHA4	protein_coding	EPH receptor A4 [Source:HGNC Symbol;Acc:HGNC:3388]
ENSG00000111783	1.11325	1.02782e-07	RFX4	protein_coding	regulatory factor X4 [Source:HGNC Symbol;Acc:HGNC:9985]
ENSG00000106397	1.08345	1.05932e-07	PLOD3	protein_coding	procollagen-lysine,2-oxoglutarate 5-dioxygenase 3 [Source:HGNC Symbol;Acc:HGNC:9083]
ENSG00000198768	2.36921	1.05932e-07	APCDD1L	protein_coding	APC down-regulated 1 like [Source:HGNC Symbol;Acc:HGNC:26892]
ENSG00000103489	1.32293	1.06287e-07	XYLT1	protein_coding	xylosyltransferase 1 [Source:HGNC Symbol;Acc:HGNC:15516]
ENSG00000163131	3.90937	1.08928e-07	CTSS	protein_coding	cathepsin S [Source:HGNC Symbol;Acc:HGNC:2545]
ENSG00000174004	2.30515	1.10843e-07	NRROS	protein_coding	negative regulator of reactive oxygen species [Source:HGNC Symbol;Acc:HGNC:24613]
ENSG00000128606	-1.45073	1.11244e-07	LRRC17	protein_coding	leucine rich repeat containing 17 [Source:HGNC Symbol;Acc:HGNC:16895]
ENSG00000283228	1.2154	1.24705e-07	AC068547.1	protein_coding	novel transcript
ENSG00000115290	2.16229	1.27251e-07	GRB14	protein_coding	growth factor receptor bound protein 14 [Source:HGNC Symbol;Acc:HGNC:4565]
ENSG00000043591	2.4704	1.27541e-07	ADRB1	protein_coding	adrenoceptor beta 1 [Source:HGNC Symbol;Acc:HGNC:285]
ENSG00000129226	4.31512	1.27541e-07	CD68	protein_coding	CD68 molecule [Source:HGNC Symbol;Acc:HGNC:1693]
ENSG00000153029	2.90847	1.27849e-07	MR1	protein_coding	major histocompatibility complex, class I-related [Source:HGNC Symbol;Acc:HGNC:4975]
ENSG00000124374	-1.34616	1.28641e-07	PAIP2B	protein_coding	poly(A) binding protein interacting protein 2B [Source:HGNC Symbol;Acc:HGNC:29200]
ENSG00000142347	3.03632	1.30258e-07	MYO1F	protein_coding	myosin IF [Source:HGNC Symbol;Acc:HGNC:7600]
ENSG00000106809	5.20351	1.32432e-07	OGN	protein_coding	osteoglycin [Source:HGNC Symbol;Acc:HGNC:8126]
ENSG00000066294	3.63348	1.32735e-07	CD84	protein_coding	CD84 molecule [Source:HGNC Symbol;Acc:HGNC:1704]
ENSG00000127249	2.04478	1.34553e-07	ATP13A4	protein_coding	ATPase 13A4 [Source:HGNC Symbol;Acc:HGNC:25422]
ENSG00000176124	1.21595	1.3595e-07	DLEU1	processed_transcript	deleted in lymphocytic leukemia 1 [Source:HGNC Symbol;Acc:HGNC:13747]
ENSG00000066336	6.26526	1.36358e-07	SPI1	protein_coding	Spi-1 proto-oncogene [Source:HGNC Symbol;Acc:HGNC:11241]
ENSG00000169499	1.41301	1.40754e-07	PLEKHA2	protein_coding	pleckstrin homology domain containing A2 [Source:HGNC Symbol;Acc:HGNC:14336]
ENSG00000064270	2.63845	1.45626e-07	ATP2C2	protein_coding	ATPase secretory pathway Ca2+ transporting 2 [Source:HGNC Symbol;Acc:HGNC:29103]
ENSG00000149418	3.7672	1.45961e-07	ST14	protein_coding	suppression of tumorigenicity 14 [Source:HGNC Symbol;Acc:HGNC:11344]
ENSG00000147571	-1.20387	1.46522e-07	CRH	protein_coding	corticotropin releasing hormone [Source:HGNC Symbol;Acc:HGNC:2355]
ENSG00000105974	1.757	1.48034e-07	CAV1	protein_coding	caveolin 1 [Source:HGNC Symbol;Acc:HGNC:1527]
ENSG00000185942	-1.34601	1.5185e-07	NKAIN3	protein_coding	sodium/potassium transporting ATPase interacting 3 [Source:HGNC Symbol;Acc:HGNC:26829]
ENSG00000136828	-1.31884	1.56737e-07	RALGPS1	protein_coding	Ral GEF with PH domain and SH3 binding motif 1 [Source:HGNC Symbol;Acc:HGNC:16851]
ENSG00000248587	6.61998	1.57702e-07	GDNF-AS1	antisense	GDNF antisense RNA 1 [Source:HGNC Symbol;Acc:HGNC:43592]
ENSG00000049860	1.47901	1.59608e-07	HEXB	protein_coding	hexosaminidase subunit beta [Source:HGNC Symbol;Acc:HGNC:4879]
ENSG00000101336	5.5221	1.60305e-07	HCK	protein_coding	HCK proto-oncogene, Src family tyrosine kinase [Source:HGNC Symbol;Acc:HGNC:4840]
ENSG00000159216	2.26951	1.62408e-07	RUNX1	protein_coding	runt related transcription factor 1 [Source:HGNC Symbol;Acc:HGNC:10471]
ENSG00000229743	-1.29863	1.6396e-07	LINC01159	processed_transcript	long intergenic non-protein coding RNA 1159 [Source:HGNC Symbol;Acc:HGNC:49514]
ENSG00000170854	1.25424	1.64447e-07	RIOX2	protein_coding	ribosomal oxygenase 2 [Source:HGNC Symbol;Acc:HGNC:19441]
ENSG00000167363	-1.06541	1.65631e-07	FN3K	protein_coding	fructosamine 3 kinase [Source:HGNC Symbol;Acc:HGNC:24822]
ENSG00000135547	2.35516	1.65711e-07	HEY2	protein_coding	hes related family bHLH transcription factor with YRPW motif 2 [Source:HGNC Symbol;Acc:HGNC:4881]
ENSG00000122515	-1.18485	1.6623e-07	ZMIZ2	protein_coding	zinc finger MIZ-type containing 2 [Source:HGNC Symbol;Acc:HGNC:22229]
ENSG00000099953	-1.65868	1.6893e-07	MMP11	protein_coding	matrix metallopeptidase 11 [Source:HGNC Symbol;Acc:HGNC:7157]
ENSG00000189057	-1.10109	1.69076e-07	FAM111B	protein_coding	family with sequence similarity 111 member B [Source:HGNC Symbol;Acc:HGNC:24200]
ENSG00000198851	-6.38804	1.70311e-07	CD3E	protein_coding	CD3e molecule [Source:HGNC Symbol;Acc:HGNC:1674]
ENSG00000103512	1.03819	1.75088e-07	NOMO1	protein_coding	NODAL modulator 1 [Source:HGNC Symbol;Acc:HGNC:30060]
ENSG00000105509	3.57898	1.75088e-07	HAS1	protein_coding	hyaluronan synthase 1 [Source:HGNC Symbol;Acc:HGNC:4818]
ENSG00000239665	-1.47169	1.76461e-07	AL157392.3	processed_transcript	novel transcript
ENSG00000189180	-1.27381	1.84817e-07	ZNF33A	protein_coding	zinc finger protein 33A [Source:HGNC Symbol;Acc:HGNC:13096]
ENSG00000101695	2.36876	1.84904e-07	RNF125	protein_coding	ring finger protein 125 [Source:HGNC Symbol;Acc:HGNC:21150]
ENSG00000073792	1.21557	1.85073e-07	IGF2BP2	protein_coding	insulin like growth factor 2 mRNA binding protein 2 [Source:HGNC Symbol;Acc:HGNC:28867]
ENSG00000132965	4.26105	1.85073e-07	ALOX5AP	protein_coding	arachidonate 5-lipoxygenase activating protein [Source:HGNC Symbol;Acc:HGNC:436]
ENSG00000139618	-1.11263	1.91274e-07	BRCA2	protein_coding	BRCA2, DNA repair associated [Source:HGNC Symbol;Acc:HGNC:1101]
ENSG00000177427	-1.00672	1.9131e-07	MIEF2	protein_coding	mitochondrial elongation factor 2 [Source:HGNC Symbol;Acc:HGNC:17920]
ENSG00000165868	1.36607	1.92797e-07	HSPA12A	protein_coding	heat shock protein family A (Hsp70) member 12A [Source:HGNC Symbol;Acc:HGNC:19022]
ENSG00000198814	1.80947	1.93022e-07	GK	protein_coding	glycerol kinase [Source:HGNC Symbol;Acc:HGNC:4289]
ENSG00000103569	5.97502	2.03614e-07	AQP9	protein_coding	aquaporin 9 [Source:HGNC Symbol;Acc:HGNC:643]
ENSG00000170549	4.63316	2.06756e-07	IRX1	protein_coding	iroquois homeobox 1 [Source:HGNC Symbol;Acc:HGNC:14358]
ENSG00000130827	-1.3686	2.1008e-07	PLXNA3	protein_coding	plexin A3 [Source:HGNC Symbol;Acc:HGNC:9101]
ENSG00000183798	-1.2867	2.11367e-07	EMILIN3	protein_coding	elastin microfibril interfacer 3 [Source:HGNC Symbol;Acc:HGNC:16123]
ENSG00000141404	1.22087	2.12474e-07	GNAL	protein_coding	G protein subunit alpha L [Source:HGNC Symbol;Acc:HGNC:4388]
ENSG00000113758	-1.06211	2.15309e-07	DBN1	protein_coding	drebrin 1 [Source:HGNC Symbol;Acc:HGNC:2695]
ENSG00000111796	-5.81684	2.16581e-07	KLRB1	protein_coding	killer cell lectin like receptor B1 [Source:HGNC Symbol;Acc:HGNC:6373]
ENSG00000164111	1.43981	2.20694e-07	ANXA5	protein_coding	annexin A5 [Source:HGNC Symbol;Acc:HGNC:543]
ENSG00000154153	-1.09271	2.24761e-07	RETREG1	protein_coding	reticulophagy regulator 1 [Source:HGNC Symbol;Acc:HGNC:25964]
ENSG00000168389	1.03924	2.25979e-07	MFSD2A	protein_coding	major facilitator superfamily domain containing 2A [Source:HGNC Symbol;Acc:HGNC:25897]
ENSG00000114450	1.07101	2.31165e-07	GNB4	protein_coding	G protein subunit beta 4 [Source:HGNC Symbol;Acc:HGNC:20731]
ENSG00000120158	1.00714	2.32082e-07	RCL1	protein_coding	RNA terminal phosphate cyclase like 1 [Source:HGNC Symbol;Acc:HGNC:17687]
ENSG00000177570	-1.73379	2.36215e-07	SAMD12	protein_coding	sterile alpha motif domain containing 12 [Source:HGNC Symbol;Acc:HGNC:31750]
ENSG00000136997	1.42188	2.40143e-07	MYC	protein_coding	MYC proto-oncogene, bHLH transcription factor [Source:HGNC Symbol;Acc:HGNC:7553]
ENSG00000196263	-1.16227	2.43267e-07	ZNF471	protein_coding	zinc finger protein 471 [Source:HGNC Symbol;Acc:HGNC:23226]
ENSG00000185760	1.63508	2.46181e-07	KCNQ5	protein_coding	potassium voltage-gated channel subfamily Q member 5 [Source:HGNC Symbol;Acc:HGNC:6299]
ENSG00000186891	3.906	2.46264e-07	TNFRSF18	protein_coding	TNF receptor superfamily member 18 [Source:HGNC Symbol;Acc:HGNC:11914]
ENSG00000105514	-1.16026	2.47193e-07	RAB3D	protein_coding	RAB3D, member RAS oncogene family [Source:HGNC Symbol;Acc:HGNC:9779]
ENSG00000197461	1.61849	2.47655e-07	PDGFA	protein_coding	platelet derived growth factor subunit A [Source:HGNC Symbol;Acc:HGNC:8799]
ENSG00000067840	-1.18449	2.47934e-07	PDZD4	protein_coding	PDZ domain containing 4 [Source:HGNC Symbol;Acc:HGNC:21167]
ENSG00000109854	1.59011	2.50069e-07	HTATIP2	protein_coding	HIV-1 Tat interactive protein 2 [Source:HGNC Symbol;Acc:HGNC:16637]
ENSG00000196581	1.74688	2.51083e-07	AJAP1	protein_coding	adherens junctions associated protein 1 [Source:HGNC Symbol;Acc:HGNC:30801]
ENSG00000197635	1.93401	2.54364e-07	DPP4	protein_coding	dipeptidyl peptidase 4 [Source:HGNC Symbol;Acc:HGNC:3009]
ENSG00000189367	-1.35365	2.55618e-07	KIAA0408	protein_coding	KIAA0408 [Source:HGNC Symbol;Acc:HGNC:21636]
ENSG00000166484	-1.04577	2.56485e-07	MAPK7	protein_coding	mitogen-activated protein kinase 7 [Source:HGNC Symbol;Acc:HGNC:6880]
ENSG00000226476	-2.76826	2.5723e-07	LINC01748	lincRNA	long intergenic non-protein coding RNA 1748 [Source:HGNC Symbol;Acc:HGNC:52535]
ENSG00000158258	1.84578	2.6192e-07	CLSTN2	protein_coding	calsyntenin 2 [Source:HGNC Symbol;Acc:HGNC:17448]
ENSG00000033122	-1.82337	2.66196e-07	LRRC7	protein_coding	leucine rich repeat containing 7 [Source:HGNC Symbol;Acc:HGNC:18531]
ENSG00000075240	-1.15061	2.66783e-07	GRAMD4	protein_coding	GRAM domain containing 4 [Source:HGNC Symbol;Acc:HGNC:29113]
ENSG00000139438	1.77154	2.68753e-07	FAM222A	protein_coding	family with sequence similarity 222 member A [Source:HGNC Symbol;Acc:HGNC:25915]
ENSG00000133985	-1.08283	2.7445e-07	TTC9	protein_coding	tetratricopeptide repeat domain 9 [Source:HGNC Symbol;Acc:HGNC:20267]
ENSG00000131389	1.16255	2.75475e-07	SLC6A6	protein_coding	solute carrier family 6 member 6 [Source:HGNC Symbol;Acc:HGNC:11052]
ENSG00000132429	3.02686	2.76579e-07	POPDC3	protein_coding	popeye domain containing 3 [Source:HGNC Symbol;Acc:HGNC:17649]
ENSG00000158560	-1.65642	2.76579e-07	DYNC1I1	protein_coding	dynein cytoplasmic 1 intermediate chain 1 [Source:HGNC Symbol;Acc:HGNC:2963]
ENSG00000090339	2.4291	2.80324e-07	ICAM1	protein_coding	intercellular adhesion molecule 1 [Source:HGNC Symbol;Acc:HGNC:5344]
ENSG00000143630	-1.28972	2.85344e-07	HCN3	protein_coding	hyperpolarization activated cyclic nucleotide gated potassium channel 3 [Source:HGNC Symbol;Acc:HGNC:19183]
ENSG00000224389	1.92595	2.89867e-07	C4B	protein_coding	complement C4B (Chido blood group) [Source:HGNC Symbol;Acc:HGNC:1324]
ENSG00000114541	-1.3217	2.90643e-07	FRMD4B	protein_coding	FERM domain containing 4B [Source:HGNC Symbol;Acc:HGNC:24886]
ENSG00000138964	4.33619	2.9439e-07	PARVG	protein_coding	parvin gamma [Source:HGNC Symbol;Acc:HGNC:14654]
ENSG00000179361	-1.25335	2.94794e-07	ARID3B	protein_coding	AT-rich interaction domain 3B [Source:HGNC Symbol;Acc:HGNC:14350]
ENSG00000161958	-1.28299	2.99255e-07	FGF11	protein_coding	fibroblast growth factor 11 [Source:HGNC Symbol;Acc:HGNC:3667]
ENSG00000177453	1.31113	3.04367e-07	NIM1K	protein_coding	NIM1 serine/threonine protein kinase [Source:HGNC Symbol;Acc:HGNC:28646]
ENSG00000144485	-1.15244	3.05875e-07	HES6	protein_coding	hes family bHLH transcription factor 6 [Source:HGNC Symbol;Acc:HGNC:18254]
ENSG00000176170	1.74919	3.07752e-07	SPHK1	protein_coding	sphingosine kinase 1 [Source:HGNC Symbol;Acc:HGNC:11240]
ENSG00000197177	1.19081	3.13187e-07	ADGRA1	protein_coding	adhesion G protein-coupled receptor A1 [Source:HGNC Symbol;Acc:HGNC:13838]
ENSG00000239998	5.30471	3.32317e-07	LILRA2	protein_coding	leukocyte immunoglobulin like receptor A2 [Source:HGNC Symbol;Acc:HGNC:6603]
ENSG00000136717	1.31858	3.34796e-07	BIN1	protein_coding	bridging integrator 1 [Source:HGNC Symbol;Acc:HGNC:1052]
ENSG00000169860	-1.15447	3.35231e-07	P2RY1	protein_coding	purinergic receptor P2Y1 [Source:HGNC Symbol;Acc:HGNC:8539]
ENSG00000174791	1.42894	3.42698e-07	RIN1	protein_coding	Ras and Rab interactor 1 [Source:HGNC Symbol;Acc:HGNC:18749]
ENSG00000152518	1.61174	3.44005e-07	ZFP36L2	protein_coding	ZFP36 ring finger protein like 2 [Source:HGNC Symbol;Acc:HGNC:1108]
ENSG00000033867	1.13205	3.45351e-07	SLC4A7	protein_coding	solute carrier family 4 member 7 [Source:HGNC Symbol;Acc:HGNC:11033]
ENSG00000090097	-1.0742	3.62565e-07	PCBP4	protein_coding	poly(rC) binding protein 4 [Source:HGNC Symbol;Acc:HGNC:8652]
ENSG00000153071	1.91481	3.71458e-07	DAB2	protein_coding	DAB2, clathrin adaptor protein [Source:HGNC Symbol;Acc:HGNC:2662]
ENSG00000164684	-1.26488	3.89851e-07	ZNF704	protein_coding	zinc finger protein 704 [Source:HGNC Symbol;Acc:HGNC:32291]
ENSG00000260604	1.92983	4.02706e-07	AL590004.3	lincRNA	novel transcript
ENSG00000284966	-1.81052	4.06007e-07	AL138689.2	antisense	novel transcript, antisense to EFNB2
ENSG00000163191	2.14592	4.06515e-07	S100A11	protein_coding	S100 calcium binding protein A11 [Source:HGNC Symbol;Acc:HGNC:10488]
ENSG00000070182	-1.63771	4.09144e-07	SPTB	protein_coding	spectrin beta, erythrocytic [Source:HGNC Symbol;Acc:HGNC:11274]
ENSG00000138678	2.74457	4.1205e-07	GPAT3	protein_coding	glycerol-3-phosphate acyltransferase 3 [Source:HGNC Symbol;Acc:HGNC:28157]
ENSG00000163624	-1.94545	4.1205e-07	CDS1	protein_coding	CDP-diacylglycerol synthase 1 [Source:HGNC Symbol;Acc:HGNC:1800]
ENSG00000182963	-1.03327	4.15046e-07	GJC1	protein_coding	gap junction protein gamma 1 [Source:HGNC Symbol;Acc:HGNC:4280]
ENSG00000198019	4.29471	4.15639e-07	FCGR1B	protein_coding	Fc fragment of IgG receptor Ib [Source:HGNC Symbol;Acc:HGNC:3614]
ENSG00000122176	3.19929	4.24784e-07	FMOD	protein_coding	fibromodulin [Source:HGNC Symbol;Acc:HGNC:3774]
ENSG00000153993	2.30089	4.28549e-07	SEMA3D	protein_coding	semaphorin 3D [Source:HGNC Symbol;Acc:HGNC:10726]
ENSG00000166091	2.27161	4.42183e-07	CMTM5	protein_coding	CKLF like MARVEL transmembrane domain containing 5 [Source:HGNC Symbol;Acc:HGNC:19176]
ENSG00000053254	-1.04097	4.49848e-07	FOXN3	protein_coding	forkhead box N3 [Source:HGNC Symbol;Acc:HGNC:1928]
ENSG00000138764	-1.12657	4.54629e-07	CCNG2	protein_coding	cyclin G2 [Source:HGNC Symbol;Acc:HGNC:1593]
ENSG00000239445	3.27194	4.55099e-07	ST3GAL6-AS1	antisense	ST3GAL6 antisense RNA 1 [Source:HGNC Symbol;Acc:HGNC:40828]
ENSG00000198168	1.68357	4.61281e-07	SVIP	protein_coding	small VCP interacting protein [Source:HGNC Symbol;Acc:HGNC:25238]
ENSG00000162722	-2.32554	4.64569e-07	TRIM58	protein_coding	tripartite motif containing 58 [Source:HGNC Symbol;Acc:HGNC:24150]
ENSG00000111252	1.6034	4.65119e-07	SH2B3	protein_coding	SH2B adaptor protein 3 [Source:HGNC Symbol;Acc:HGNC:29605]
ENSG00000131242	-1.43065	4.68287e-07	RAB11FIP4	protein_coding	RAB11 family interacting protein 4 [Source:HGNC Symbol;Acc:HGNC:30267]
ENSG00000147481	1.04371	4.70159e-07	SNTG1	protein_coding	syntrophin gamma 1 [Source:HGNC Symbol;Acc:HGNC:13740]
ENSG00000184371	1.22327	4.73739e-07	CSF1	protein_coding	colony stimulating factor 1 [Source:HGNC Symbol;Acc:HGNC:2432]
ENSG00000181690	-1.28053	4.74704e-07	PLAG1	protein_coding	PLAG1 zinc finger [Source:HGNC Symbol;Acc:HGNC:9045]
ENSG00000100314	-2.45343	4.75455e-07	CABP7	protein_coding	calcium binding protein 7 [Source:HGNC Symbol;Acc:HGNC:20834]
ENSG00000170370	-1.34899	4.76622e-07	EMX2	protein_coding	empty spiracles homeobox 2 [Source:HGNC Symbol;Acc:HGNC:3341]
ENSG00000113532	-1.07084	4.83579e-07	ST8SIA4	protein_coding	ST8 alpha-N-acetyl-neuraminide alpha-2,8-sialyltransferase 4 [Source:HGNC Symbol;Acc:HGNC:10871]
ENSG00000123689	2.28331	4.85614e-07	G0S2	protein_coding	G0/G1 switch 2 [Source:HGNC Symbol;Acc:HGNC:30229]
ENSG00000148053	1.5815	4.91772e-07	NTRK2	protein_coding	neurotrophic receptor tyrosine kinase 2 [Source:HGNC Symbol;Acc:HGNC:8032]
ENSG00000246763	2.08815	4.91772e-07	RGMB-AS1	antisense	RGMB antisense RNA 1 [Source:HGNC Symbol;Acc:HGNC:48666]
ENSG00000114480	1.11392	5.04986e-07	GBE1	protein_coding	1,4-alpha-glucan branching enzyme 1 [Source:HGNC Symbol;Acc:HGNC:4180]
ENSG00000261568	-3.24949	5.07462e-07	AL359694.2	lincRNA	novel transcript
ENSG00000170667	-1.43427	5.09848e-07	RASA4B	protein_coding	RAS p21 protein activator 4B [Source:HGNC Symbol;Acc:HGNC:35202]
ENSG00000128045	-1.55879	5.20995e-07	RASL11B	protein_coding	RAS like family 11 member B [Source:HGNC Symbol;Acc:HGNC:23804]
ENSG00000139173	1.57769	5.20995e-07	TMEM117	protein_coding	transmembrane protein 117 [Source:HGNC Symbol;Acc:HGNC:25308]
ENSG00000116711	2.5683	5.2641e-07	PLA2G4A	protein_coding	phospholipase A2 group IVA [Source:HGNC Symbol;Acc:HGNC:9035]
ENSG00000139220	-1.57673	5.46421e-07	PPFIA2	protein_coding	PTPRF interacting protein alpha 2 [Source:HGNC Symbol;Acc:HGNC:9246]
ENSG00000196557	-1.30512	5.48016e-07	CACNA1H	protein_coding	calcium voltage-gated channel subunit alpha1 H [Source:HGNC Symbol;Acc:HGNC:1395]
ENSG00000155465	2.62756	5.49376e-07	SLC7A7	protein_coding	solute carrier family 7 member 7 [Source:HGNC Symbol;Acc:HGNC:11065]
ENSG00000169116	2.34106	5.62164e-07	PARM1	protein_coding	prostate androgen-regulated mucin-like protein 1 [Source:HGNC Symbol;Acc:HGNC:24536]
ENSG00000164061	-1.88417	5.67518e-07	BSN	protein_coding	bassoon presynaptic cytomatrix protein [Source:HGNC Symbol;Acc:HGNC:1117]
ENSG00000226137	-1.29251	5.82944e-07	BAIAP2-DT	lincRNA	BAIAP2 divergent transcript [Source:HGNC Symbol;Acc:HGNC:44342]
ENSG00000197142	3.76596	5.86309e-07	ACSL5	protein_coding	acyl-CoA synthetase long chain family member 5 [Source:HGNC Symbol;Acc:HGNC:16526]
ENSG00000167994	2.01485	5.92945e-07	RAB3IL1	protein_coding	RAB3A interacting protein like 1 [Source:HGNC Symbol;Acc:HGNC:9780]
ENSG00000148082	1.19606	6.07558e-07	SHC3	protein_coding	SHC adaptor protein 3 [Source:HGNC Symbol;Acc:HGNC:18181]
ENSG00000184305	-1.84672	6.58592e-07	CCSER1	protein_coding	coiled-coil serine rich protein 1 [Source:HGNC Symbol;Acc:HGNC:29349]
ENSG00000146232	1.3888	6.67637e-07	NFKBIE	protein_coding	NFKB inhibitor epsilon [Source:HGNC Symbol;Acc:HGNC:7799]
ENSG00000162599	-1.0214	6.69535e-07	NFIA	protein_coding	nuclear factor I A [Source:HGNC Symbol;Acc:HGNC:7784]
ENSG00000137497	-1.32146	6.6995e-07	NUMA1	protein_coding	nuclear mitotic apparatus protein 1 [Source:HGNC Symbol;Acc:HGNC:8059]
ENSG00000247516	1.13729	6.6995e-07	MIR4458HG	lincRNA	MIR4458 host gene [Source:HGNC Symbol;Acc:HGNC:49008]
ENSG00000165476	1.10538	6.724e-07	REEP3	protein_coding	receptor accessory protein 3 [Source:HGNC Symbol;Acc:HGNC:23711]
ENSG00000197705	-1.51177	6.8021e-07	KLHL14	protein_coding	kelch like family member 14 [Source:HGNC Symbol;Acc:HGNC:29266]
ENSG00000165813	-1.10343	6.80405e-07	CCDC186	protein_coding	coiled-coil domain containing 186 [Source:HGNC Symbol;Acc:HGNC:24349]
ENSG00000066027	1.01518	6.82923e-07	PPP2R5A	protein_coding	protein phosphatase 2 regulatory subunit B'alpha [Source:HGNC Symbol;Acc:HGNC:9309]
ENSG00000117984	1.92651	6.8552e-07	CTSD	protein_coding	cathepsin D [Source:HGNC Symbol;Acc:HGNC:2529]
ENSG00000136367	-1.51379	6.8842e-07	ZFHX2	protein_coding	zinc finger homeobox 2 [Source:HGNC Symbol;Acc:HGNC:20152]
ENSG00000167964	-3.0795	6.91594e-07	RAB26	protein_coding	RAB26, member RAS oncogene family [Source:HGNC Symbol;Acc:HGNC:14259]
ENSG00000156140	1.32012	7.0029e-07	ADAMTS3	protein_coding	ADAM metallopeptidase with thrombospondin type 1 motif 3 [Source:HGNC Symbol;Acc:HGNC:219]
ENSG00000233593	-2.65974	7.11659e-07	LINC02609	processed_transcript	long intergenic non-protein coding RNA 2609 [Source:HGNC Symbol;Acc:HGNC:27140]
ENSG00000125454	1.11511	7.14364e-07	SLC25A19	protein_coding	solute carrier family 25 member 19 [Source:HGNC Symbol;Acc:HGNC:14409]
ENSG00000244128	5.66174	7.2465e-07	LINC01322	lincRNA	long intergenic non-protein coding RNA 1322 [Source:HGNC Symbol;Acc:HGNC:50528]
ENSG00000248184	5.60701	7.2465e-07	LINC02283	lincRNA	long intergenic non-protein coding RNA 2283 [Source:HGNC Symbol;Acc:HGNC:53200]
ENSG00000145545	-1.01997	7.37887e-07	SRD5A1	protein_coding	steroid 5 alpha-reductase 1 [Source:HGNC Symbol;Acc:HGNC:11284]
ENSG00000176371	-1.2526	7.40124e-07	ZSCAN2	protein_coding	zinc finger and SCAN domain containing 2 [Source:HGNC Symbol;Acc:HGNC:20994]
ENSG00000136048	1.23123	7.40618e-07	DRAM1	protein_coding	DNA damage regulated autophagy modulator 1 [Source:HGNC Symbol;Acc:HGNC:25645]
ENSG00000166450	1.25827	7.46994e-07	PRTG	protein_coding	protogenin [Source:HGNC Symbol;Acc:HGNC:26373]
ENSG00000160716	-1.42601	7.54627e-07	CHRNB2	protein_coding	cholinergic receptor nicotinic beta 2 subunit [Source:HGNC Symbol;Acc:HGNC:1962]
ENSG00000109158	-2.00734	7.56763e-07	GABRA4	protein_coding	gamma-aminobutyric acid type A receptor alpha4 subunit [Source:HGNC Symbol;Acc:HGNC:4078]
ENSG00000175356	1.68041	7.63589e-07	SCUBE2	protein_coding	signal peptide, CUB domain and EGF like domain containing 2 [Source:HGNC Symbol;Acc:HGNC:30425]
ENSG00000100644	1.01434	7.72403e-07	HIF1A	protein_coding	hypoxia inducible factor 1 subunit alpha [Source:HGNC Symbol;Acc:HGNC:4910]
ENSG00000163565	1.40114	7.76755e-07	IFI16	protein_coding	interferon gamma inducible protein 16 [Source:HGNC Symbol;Acc:HGNC:5395]
ENSG00000134061	6.82192	7.88333e-07	CD180	protein_coding	CD180 molecule [Source:HGNC Symbol;Acc:HGNC:6726]
ENSG00000122877	1.73586	7.97613e-07	EGR2	protein_coding	early growth response 2 [Source:HGNC Symbol;Acc:HGNC:3239]
ENSG00000172578	2.76485	8.08958e-07	KLHL6	protein_coding	kelch like family member 6 [Source:HGNC Symbol;Acc:HGNC:18653]
ENSG00000132821	-1.73528	8.32195e-07	VSTM2L	protein_coding	V-set and transmembrane domain containing 2 like [Source:HGNC Symbol;Acc:HGNC:16096]
ENSG00000137817	-1.2043	8.36944e-07	PARP6	protein_coding	poly(ADP-ribose) polymerase family member 6 [Source:HGNC Symbol;Acc:HGNC:26921]
ENSG00000197375	-1.14101	8.56496e-07	SLC22A5	protein_coding	solute carrier family 22 member 5 [Source:HGNC Symbol;Acc:HGNC:10969]
ENSG00000135124	1.8952	8.62176e-07	P2RX4	protein_coding	purinergic receptor P2X 4 [Source:HGNC Symbol;Acc:HGNC:8535]
ENSG00000150510	-1.2377	8.64597e-07	FAM124A	protein_coding	family with sequence similarity 124 member A [Source:HGNC Symbol;Acc:HGNC:26413]
ENSG00000189050	1.00333	8.68966e-07	RNFT1	protein_coding	ring finger protein, transmembrane 1 [Source:HGNC Symbol;Acc:HGNC:30206]
ENSG00000146067	-1.02939	8.69634e-07	FAM193B	protein_coding	family with sequence similarity 193 member B [Source:HGNC Symbol;Acc:HGNC:25524]
ENSG00000171051	7.13954	8.90899e-07	FPR1	protein_coding	formyl peptide receptor 1 [Source:HGNC Symbol;Acc:HGNC:3826]
ENSG00000254377	-1.89893	8.98081e-07	MIR124-2HG	lincRNA	MIR124-2 host gene [Source:HGNC Symbol;Acc:HGNC:48723]
ENSG00000106066	4.29083	8.98233e-07	CPVL	protein_coding	carboxypeptidase, vitellogenic like [Source:HGNC Symbol;Acc:HGNC:14399]
ENSG00000255641	6.85676	8.98233e-07	AC068775.1	protein_coding	novel protein
ENSG00000120327	-1.07417	8.99624e-07	PCDHB14	protein_coding	protocadherin beta 14 [Source:HGNC Symbol;Acc:HGNC:8685]
ENSG00000196497	1.30582	9.03481e-07	IPO4	protein_coding	importin 4 [Source:HGNC Symbol;Acc:HGNC:19426]
ENSG00000137462	4.82826	9.10926e-07	TLR2	protein_coding	toll like receptor 2 [Source:HGNC Symbol;Acc:HGNC:11848]
ENSG00000005379	-1.54731	9.12241e-07	TSPOAP1	protein_coding	TSPO associated protein 1 [Source:HGNC Symbol;Acc:HGNC:16831]
ENSG00000119900	1.89972	9.1266e-07	OGFRL1	protein_coding	opioid growth factor receptor like 1 [Source:HGNC Symbol;Acc:HGNC:21378]
ENSG00000013588	1.85792	9.17969e-07	GPRC5A	protein_coding	G protein-coupled receptor class C group 5 member A [Source:HGNC Symbol;Acc:HGNC:9836]
ENSG00000276600	1.9809	9.19491e-07	RAB7B	protein_coding	RAB7B, member RAS oncogene family [Source:HGNC Symbol;Acc:HGNC:30513]
ENSG00000141524	2.89107	9.4141e-07	TMC6	protein_coding	transmembrane channel like 6 [Source:HGNC Symbol;Acc:HGNC:18021]
ENSG00000204947	-1.11357	9.5243e-07	ZNF425	protein_coding	zinc finger protein 425 [Source:HGNC Symbol;Acc:HGNC:20690]
ENSG00000104870	1.55248	9.87108e-07	FCGRT	protein_coding	Fc fragment of IgG receptor and transporter [Source:HGNC Symbol;Acc:HGNC:3621]
ENSG00000148848	1.93311	9.97589e-07	ADAM12	protein_coding	ADAM metallopeptidase domain 12 [Source:HGNC Symbol;Acc:HGNC:190]
ENSG00000189319	-1.07344	9.99361e-07	FAM53B	protein_coding	family with sequence similarity 53 member B [Source:HGNC Symbol;Acc:HGNC:28968]
ENSG00000279118	3.7608	1.00227e-06	AC093535.2	TEC	tec
ENSG00000123146	3.74253	1.003e-06	ADGRE5	protein_coding	adhesion G protein-coupled receptor E5 [Source:HGNC Symbol;Acc:HGNC:1711]
ENSG00000254254	-2.7914	1.01479e-06	AC012349.1	antisense
ENSG00000105246	4.64826	1.01706e-06	EBI3	protein_coding	Epstein-Barr virus induced 3 [Source:HGNC Symbol;Acc:HGNC:3129]
ENSG00000173705	1.49511	1.01721e-06	SUSD5	protein_coding	sushi domain containing 5 [Source:HGNC Symbol;Acc:HGNC:29061]
ENSG00000113108	-1.59378	1.02508e-06	APBB3	protein_coding	amyloid beta precursor protein binding family B member 3 [Source:HGNC Symbol;Acc:HGNC:20708]
ENSG00000144031	-2.06609	1.03055e-06	ANKRD53	protein_coding	ankyrin repeat domain 53 [Source:HGNC Symbol;Acc:HGNC:25691]
ENSG00000170561	3.97647	1.03055e-06	IRX2	protein_coding	iroquois homeobox 2 [Source:HGNC Symbol;Acc:HGNC:14359]
ENSG00000217801	2.02057	1.04315e-06	AL390719.1	transcribed_unprocessed_pseudogene
ENSG00000146674	3.29887	1.07271e-06	IGFBP3	protein_coding	insulin like growth factor binding protein 3 [Source:HGNC Symbol;Acc:HGNC:5472]
ENSG00000083290	-1.07991	1.0848e-06	ULK2	protein_coding	unc-51 like autophagy activating kinase 2 [Source:HGNC Symbol;Acc:HGNC:13480]
ENSG00000120251	1.52747	1.08767e-06	GRIA2	protein_coding	glutamate ionotropic receptor AMPA type subunit 2 [Source:HGNC Symbol;Acc:HGNC:4572]
ENSG00000077420	5.14823	1.10186e-06	APBB1IP	protein_coding	amyloid beta precursor protein binding family B member 1 interacting protein [Source:HGNC Symbol;Acc:HGNC:17379]
ENSG00000102468	-2.17247	1.10186e-06	HTR2A	protein_coding	5-hydroxytryptamine receptor 2A [Source:HGNC Symbol;Acc:HGNC:5293]
ENSG00000176978	1.1162	1.1231e-06	DPP7	protein_coding	dipeptidyl peptidase 7 [Source:HGNC Symbol;Acc:HGNC:14892]
ENSG00000104312	1.47634	1.12326e-06	RIPK2	protein_coding	receptor interacting serine/threonine kinase 2 [Source:HGNC Symbol;Acc:HGNC:10020]
ENSG00000144843	1.95022	1.20392e-06	ADPRH	protein_coding	ADP-ribosylarginine hydrolase [Source:HGNC Symbol;Acc:HGNC:269]
ENSG00000028137	4.47273	1.2089e-06	TNFRSF1B	protein_coding	TNF receptor superfamily member 1B [Source:HGNC Symbol;Acc:HGNC:11917]
ENSG00000134323	-1.51138	1.2136e-06	MYCN	protein_coding	MYCN proto-oncogene, bHLH transcription factor [Source:HGNC Symbol;Acc:HGNC:7559]
ENSG00000230417	-2.84279	1.22979e-06	LINC00595	lincRNA	long intergenic non-protein coding RNA 595 [Source:HGNC Symbol;Acc:HGNC:31430]
ENSG00000198113	1.85477	1.23196e-06	TOR4A	protein_coding	torsin family 4 member A [Source:HGNC Symbol;Acc:HGNC:25981]
ENSG00000183248	-1.31796	1.23485e-06	PRR36	protein_coding	proline rich 36 [Source:HGNC Symbol;Acc:HGNC:26172]
ENSG00000113763	-2.37326	1.23585e-06	UNC5A	protein_coding	unc-5 netrin receptor A [Source:HGNC Symbol;Acc:HGNC:12567]
ENSG00000129450	7.32772	1.24915e-06	SIGLEC9	protein_coding	sialic acid binding Ig like lectin 9 [Source:HGNC Symbol;Acc:HGNC:10878]
ENSG00000186919	-2.60245	1.25178e-06	ZACN	protein_coding	zinc activated ion channel [Source:HGNC Symbol;Acc:HGNC:29504]
ENSG00000116183	-1.9993	1.26559e-06	PAPPA2	protein_coding	pappalysin 2 [Source:HGNC Symbol;Acc:HGNC:14615]
ENSG00000197406	4.33642	1.27683e-06	DIO3	protein_coding	iodothyronine deiodinase 3 [Source:HGNC Symbol;Acc:HGNC:2885]
ENSG00000250305	-1.70588	1.28659e-06	TRMT9B	protein_coding	tRNA methyltransferase 9B (putative) [Source:HGNC Symbol;Acc:HGNC:26725]
ENSG00000156738	-6.07196	1.30991e-06	MS4A1	protein_coding	membrane spanning 4-domains A1 [Source:HGNC Symbol;Acc:HGNC:7315]
ENSG00000211592	-6.62688	1.31802e-06	IGKC	IG_C_gene	immunoglobulin kappa constant [Source:HGNC Symbol;Acc:HGNC:5716]
ENSG00000178789	7.49112	1.35798e-06	CD300LB	protein_coding	CD300 molecule like family member b [Source:HGNC Symbol;Acc:HGNC:30811]
ENSG00000126016	-1.21833	1.35863e-06	AMOT	protein_coding	angiomotin [Source:HGNC Symbol;Acc:HGNC:17810]
ENSG00000163673	-2.99089	1.38249e-06	DCLK3	protein_coding	doublecortin like kinase 3 [Source:HGNC Symbol;Acc:HGNC:19005]
ENSG00000249859	1.39626	1.38902e-06	PVT1	lincRNA	Pvt1 oncogene [Source:HGNC Symbol;Acc:HGNC:9709]
ENSG00000198216	-1.35109	1.40511e-06	CACNA1E	protein_coding	calcium voltage-gated channel subunit alpha1 E [Source:HGNC Symbol;Acc:HGNC:1392]
ENSG00000251381	2.62304	1.44406e-06	LINC00958	lincRNA	long intergenic non-protein coding RNA 958 [Source:HGNC Symbol;Acc:HGNC:48671]
ENSG00000130208	3.79845	1.44859e-06	APOC1	protein_coding	apolipoprotein C1 [Source:HGNC Symbol;Acc:HGNC:607]
ENSG00000155966	-1.36205	1.463e-06	AFF2	protein_coding	AF4/FMR2 family member 2 [Source:HGNC Symbol;Acc:HGNC:3776]
ENSG00000159110	1.0117	1.50261e-06	IFNAR2	protein_coding	interferon alpha and beta receptor subunit 2 [Source:HGNC Symbol;Acc:HGNC:5433]
ENSG00000141968	3.99508	1.50399e-06	VAV1	protein_coding	vav guanine nucleotide exchange factor 1 [Source:HGNC Symbol;Acc:HGNC:12657]
ENSG00000184254	2.95939	1.51344e-06	ALDH1A3	protein_coding	aldehyde dehydrogenase 1 family member A3 [Source:HGNC Symbol;Acc:HGNC:409]
ENSG00000196782	-1.24701	1.51966e-06	MAML3	protein_coding	mastermind like transcriptional coactivator 3 [Source:HGNC Symbol;Acc:HGNC:16272]
ENSG00000129538	3.97673	1.53828e-06	RNASE1	protein_coding	ribonuclease A family member 1, pancreatic [Source:HGNC Symbol;Acc:HGNC:10044]
ENSG00000100599	2.62684	1.54196e-06	RIN3	protein_coding	Ras and Rab interactor 3 [Source:HGNC Symbol;Acc:HGNC:18751]
ENSG00000162512	1.13368	1.54777e-06	SDC3	protein_coding	syndecan 3 [Source:HGNC Symbol;Acc:HGNC:10660]
ENSG00000139926	1.2123	1.55193e-06	FRMD6	protein_coding	FERM domain containing 6 [Source:HGNC Symbol;Acc:HGNC:19839]
ENSG00000100154	-1.38324	1.62245e-06	TTC28	protein_coding	tetratricopeptide repeat domain 28 [Source:HGNC Symbol;Acc:HGNC:29179]
ENSG00000255330	-1.47429	1.62327e-06	AL096711.2	protein_coding	novel transcript
ENSG00000169508	4.35138	1.63263e-06	GPR183	protein_coding	G protein-coupled receptor 183 [Source:HGNC Symbol;Acc:HGNC:3128]
ENSG00000130958	1.4569	1.67598e-06	SLC35D2	protein_coding	solute carrier family 35 member D2 [Source:HGNC Symbol;Acc:HGNC:20799]
ENSG00000172301	1.06709	1.67598e-06	COPRS	protein_coding	coordinator of PRMT5 and differentiation stimulator [Source:HGNC Symbol;Acc:HGNC:28848]
ENSG00000243701	-1.36748	1.67598e-06	DUBR	lincRNA	DPPA2 upstream binding RNA [Source:HGNC Symbol;Acc:HGNC:48569]
ENSG00000072134	1.02312	1.69211e-06	EPN2	protein_coding	epsin 2 [Source:HGNC Symbol;Acc:HGNC:18639]
ENSG00000153820	-2.61848	1.74742e-06	SPHKAP	protein_coding	SPHK1 interactor, AKAP domain containing [Source:HGNC Symbol;Acc:HGNC:30619]
ENSG00000121933	5.22527	1.77e-06	TMIGD3	protein_coding	transmembrane and immunoglobulin domain containing 3 [Source:HGNC Symbol;Acc:HGNC:51375]
ENSG00000172366	1.4831	1.77757e-06	MCRIP2	protein_coding	MAPK regulated corepressor interacting protein 2 [Source:HGNC Symbol;Acc:HGNC:14142]
ENSG00000196476	-1.25062	1.77757e-06	C20orf96	protein_coding	chromosome 20 open reading frame 96 [Source:HGNC Symbol;Acc:HGNC:16227]
ENSG00000118495	-1.18407	1.83787e-06	PLAGL1	protein_coding	PLAG1 like zinc finger 1 [Source:HGNC Symbol;Acc:HGNC:9046]
ENSG00000188064	2.24118	1.84683e-06	WNT7B	protein_coding	Wnt family member 7B [Source:HGNC Symbol;Acc:HGNC:12787]
ENSG00000101384	1.4546	1.85152e-06	JAG1	protein_coding	jagged 1 [Source:HGNC Symbol;Acc:HGNC:6188]
ENSG00000125538	6.15073	1.8537e-06	IL1B	protein_coding	interleukin 1 beta [Source:HGNC Symbol;Acc:HGNC:5992]
ENSG00000023608	1.41903	1.85932e-06	SNAPC1	protein_coding	small nuclear RNA activating complex polypeptide 1 [Source:HGNC Symbol;Acc:HGNC:11134]
ENSG00000120457	4.31835	1.86461e-06	KCNJ5	protein_coding	potassium voltage-gated channel subfamily J member 5 [Source:HGNC Symbol;Acc:HGNC:6266]
ENSG00000157766	3.36165	1.86815e-06	ACAN	protein_coding	aggrecan [Source:HGNC Symbol;Acc:HGNC:319]
ENSG00000107736	-1.317	1.87354e-06	CDH23	protein_coding	cadherin related 23 [Source:HGNC Symbol;Acc:HGNC:13733]
ENSG00000234745	1.58958	1.91003e-06	HLA-B	protein_coding	major histocompatibility complex, class I, B [Source:HGNC Symbol;Acc:HGNC:4932]
ENSG00000095370	-1.24573	1.92683e-06	SH2D3C	protein_coding	SH2 domain containing 3C [Source:HGNC Symbol;Acc:HGNC:16884]
ENSG00000174125	3.0792	1.93506e-06	TLR1	protein_coding	toll like receptor 1 [Source:HGNC Symbol;Acc:HGNC:11847]
ENSG00000136099	-1.03736	1.95683e-06	PCDH8	protein_coding	protocadherin 8 [Source:HGNC Symbol;Acc:HGNC:8660]
ENSG00000084710	-1.11364	1.96857e-06	EFR3B	protein_coding	EFR3 homolog B [Source:HGNC Symbol;Acc:HGNC:29155]
ENSG00000003402	1.20854	1.98778e-06	CFLAR	protein_coding	CASP8 and FADD like apoptosis regulator [Source:HGNC Symbol;Acc:HGNC:1876]
ENSG00000125089	2.36705	1.98962e-06	SH3TC1	protein_coding	SH3 domain and tetratricopeptide repeats 1 [Source:HGNC Symbol;Acc:HGNC:26009]
ENSG00000162105	-1.62374	2.09457e-06	SHANK2	protein_coding	SH3 and multiple ankyrin repeat domains 2 [Source:HGNC Symbol;Acc:HGNC:14295]
ENSG00000136378	-1.66608	2.15129e-06	ADAMTS7	protein_coding	ADAM metallopeptidase with thrombospondin type 1 motif 7 [Source:HGNC Symbol;Acc:HGNC:223]
ENSG00000169855	-1.02324	2.16921e-06	ROBO1	protein_coding	roundabout guidance receptor 1 [Source:HGNC Symbol;Acc:HGNC:10249]
ENSG00000103089	2.86244	2.1746e-06	FA2H	protein_coding	fatty acid 2-hydroxylase [Source:HGNC Symbol;Acc:HGNC:21197]
ENSG00000148204	-1.36506	2.18171e-06	CRB2	protein_coding	crumbs 2, cell polarity complex component [Source:HGNC Symbol;Acc:HGNC:18688]
ENSG00000118322	1.89428	2.21472e-06	ATP10B	protein_coding	ATPase phospholipid transporting 10B (putative) [Source:HGNC Symbol;Acc:HGNC:13543]
ENSG00000279168	-1.72711	2.21609e-06	AC105052.4	sense_overlapping	novel transcript, sense overlapping POLR2J2, UPK3BL and RASA4
ENSG00000106804	-1.26288	2.23009e-06	C5	protein_coding	complement C5 [Source:HGNC Symbol;Acc:HGNC:1331]
ENSG00000147872	1.94174	2.26496e-06	PLIN2	protein_coding	perilipin 2 [Source:HGNC Symbol;Acc:HGNC:248]
ENSG00000119042	-1.57286	2.31977e-06	SATB2	protein_coding	SATB homeobox 2 [Source:HGNC Symbol;Acc:HGNC:21637]
ENSG00000196361	-1.38065	2.33471e-06	ELAVL3	protein_coding	ELAV like RNA binding protein 3 [Source:HGNC Symbol;Acc:HGNC:3314]
ENSG00000161082	-1.4415	2.35078e-06	CELF5	protein_coding	CUGBP Elav-like family member 5 [Source:HGNC Symbol;Acc:HGNC:14058]
ENSG00000127220	-1.07146	2.38292e-06	ABHD8	protein_coding	abhydrolase domain containing 8 [Source:HGNC Symbol;Acc:HGNC:23759]
ENSG00000177628	1.12849	2.38815e-06	GBA	protein_coding	glucosylceramidase beta [Source:HGNC Symbol;Acc:HGNC:4177]
ENSG00000125170	-1.41066	2.38859e-06	DOK4	protein_coding	docking protein 4 [Source:HGNC Symbol;Acc:HGNC:19868]
ENSG00000185352	-1.72894	2.4327e-06	HS6ST3	protein_coding	heparan sulfate 6-O-sulfotransferase 3 [Source:HGNC Symbol;Acc:HGNC:19134]
ENSG00000186818	7.46142	2.44138e-06	LILRB4	protein_coding	leukocyte immunoglobulin like receptor B4 [Source:HGNC Symbol;Acc:HGNC:6608]
ENSG00000155307	5.37253	2.44318e-06	SAMSN1	protein_coding	SAM domain, SH3 domain and nuclear localization signals 1 [Source:HGNC Symbol;Acc:HGNC:10528]
ENSG00000047648	2.3037	2.44359e-06	ARHGAP6	protein_coding	Rho GTPase activating protein 6 [Source:HGNC Symbol;Acc:HGNC:676]
ENSG00000136167	5.33023	2.45346e-06	LCP1	protein_coding	lymphocyte cytosolic protein 1 [Source:HGNC Symbol;Acc:HGNC:6528]
ENSG00000155252	1.04733	2.45484e-06	PI4K2A	protein_coding	phosphatidylinositol 4-kinase type 2 alpha [Source:HGNC Symbol;Acc:HGNC:30031]
ENSG00000137218	-1.0165	2.51211e-06	FRS3	protein_coding	fibroblast growth factor receptor substrate 3 [Source:HGNC Symbol;Acc:HGNC:16970]
ENSG00000011600	6.49338	2.52655e-06	TYROBP	protein_coding	TYRO protein tyrosine kinase binding protein [Source:HGNC Symbol;Acc:HGNC:12449]
ENSG00000160255	5.39013	2.56956e-06	ITGB2	protein_coding	integrin subunit beta 2 [Source:HGNC Symbol;Acc:HGNC:6155]
ENSG00000171729	1.42006	2.59808e-06	TMEM51	protein_coding	transmembrane protein 51 [Source:HGNC Symbol;Acc:HGNC:25488]
ENSG00000154589	3.75287	2.60264e-06	LY96	protein_coding	lymphocyte antigen 96 [Source:HGNC Symbol;Acc:HGNC:17156]
ENSG00000175048	1.16274	2.62138e-06	ZDHHC14	protein_coding	zinc finger DHHC-type containing 14 [Source:HGNC Symbol;Acc:HGNC:20341]
ENSG00000139330	6.05376	2.67443e-06	KERA	protein_coding	keratocan [Source:HGNC Symbol;Acc:HGNC:6309]
ENSG00000178522	-2.43232	2.68287e-06	AMBN	protein_coding	ameloblastin [Source:HGNC Symbol;Acc:HGNC:452]
ENSG00000166340	1.26717	2.68455e-06	TPP1	protein_coding	tripeptidyl peptidase 1 [Source:HGNC Symbol;Acc:HGNC:2073]
ENSG00000167702	-1.38386	2.72291e-06	KIFC2	protein_coding	kinesin family member C2 [Source:HGNC Symbol;Acc:HGNC:29530]
ENSG00000030582	1.43418	2.75517e-06	GRN	protein_coding	granulin precursor [Source:HGNC Symbol;Acc:HGNC:4601]
ENSG00000284879	1.57439	2.8371e-06	AC133644.3	processed_transcript	novel transcript
ENSG00000136869	3.34954	2.85995e-06	TLR4	protein_coding	toll like receptor 4 [Source:HGNC Symbol;Acc:HGNC:11850]
ENSG00000163219	2.50946	2.87967e-06	ARHGAP25	protein_coding	Rho GTPase activating protein 25 [Source:HGNC Symbol;Acc:HGNC:28951]
ENSG00000150672	-1.32971	2.88914e-06	DLG2	protein_coding	discs large MAGUK scaffold protein 2 [Source:HGNC Symbol;Acc:HGNC:2901]
ENSG00000142920	-1.77125	2.89206e-06	AZIN2	protein_coding	antizyme inhibitor 2 [Source:HGNC Symbol;Acc:HGNC:29957]
ENSG00000145365	-1.38842	2.91361e-06	TIFA	protein_coding	TRAF interacting protein with forkhead associated domain [Source:HGNC Symbol;Acc:HGNC:19075]
ENSG00000064300	1.27536	2.92019e-06	NGFR	protein_coding	nerve growth factor receptor [Source:HGNC Symbol;Acc:HGNC:7809]
ENSG00000079689	-1.08941	2.96933e-06	SCGN	protein_coding	secretagogin, EF-hand calcium binding protein [Source:HGNC Symbol;Acc:HGNC:16941]
ENSG00000142871	-1.22337	3.00523e-06	CYR61	protein_coding	cysteine rich angiogenic inducer 61 [Source:HGNC Symbol;Acc:HGNC:2654]
ENSG00000182870	2.59559	3.02071e-06	GALNT9	protein_coding	polypeptide N-acetylgalactosaminyltransferase 9 [Source:HGNC Symbol;Acc:HGNC:4131]
ENSG00000115263	-4.61689	3.05543e-06	GCG	protein_coding	glucagon [Source:HGNC Symbol;Acc:HGNC:4191]
ENSG00000149131	-1.54313	3.09782e-06	SERPING1	protein_coding	serpin family G member 1 [Source:HGNC Symbol;Acc:HGNC:1228]
ENSG00000134668	2.07694	3.10344e-06	SPOCD1	protein_coding	SPOC domain containing 1 [Source:HGNC Symbol;Acc:HGNC:26338]
ENSG00000102195	-1.99789	3.13634e-06	GPR50	protein_coding	G protein-coupled receptor 50 [Source:HGNC Symbol;Acc:HGNC:4506]
ENSG00000026103	1.01237	3.16909e-06	FAS	protein_coding	Fas cell surface death receptor [Source:HGNC Symbol;Acc:HGNC:11920]
ENSG00000197653	-1.80383	3.16909e-06	DNAH10	protein_coding	dynein axonemal heavy chain 10 [Source:HGNC Symbol;Acc:HGNC:2941]
ENSG00000146005	-1.23805	3.17602e-06	PSD2	protein_coding	pleckstrin and Sec7 domain containing 2 [Source:HGNC Symbol;Acc:HGNC:19092]
ENSG00000145990	-1.00089	3.2309e-06	GFOD1	protein_coding	glucose-fructose oxidoreductase domain containing 1 [Source:HGNC Symbol;Acc:HGNC:21096]
ENSG00000074211	-1.37797	3.2724e-06	PPP2R2C	protein_coding	protein phosphatase 2 regulatory subunit Bgamma [Source:HGNC Symbol;Acc:HGNC:9306]
ENSG00000117016	-1.15498	3.28475e-06	RIMS3	protein_coding	regulating synaptic membrane exocytosis 3 [Source:HGNC Symbol;Acc:HGNC:21292]
ENSG00000182512	1.55212	3.29356e-06	GLRX5	protein_coding	glutaredoxin 5 [Source:HGNC Symbol;Acc:HGNC:20134]
ENSG00000110104	1.1349	3.29866e-06	CCDC86	protein_coding	coiled-coil domain containing 86 [Source:HGNC Symbol;Acc:HGNC:28359]
ENSG00000147889	2.36748	3.32764e-06	CDKN2A	protein_coding	cyclin dependent kinase inhibitor 2A [Source:HGNC Symbol;Acc:HGNC:1787]
ENSG00000170439	1.43488	3.32764e-06	METTL7B	protein_coding	methyltransferase like 7B [Source:HGNC Symbol;Acc:HGNC:28276]
ENSG00000196664	4.44716	3.32764e-06	TLR7	protein_coding	toll like receptor 7 [Source:HGNC Symbol;Acc:HGNC:15631]
ENSG00000184117	-1.00429	3.41028e-06	NIPSNAP1	protein_coding	nipsnap homolog 1 [Source:HGNC Symbol;Acc:HGNC:7827]
ENSG00000196189	-1.388	3.41028e-06	SEMA4A	protein_coding	semaphorin 4A [Source:HGNC Symbol;Acc:HGNC:10729]
ENSG00000141622	-1.34003	3.42371e-06	RNF165	protein_coding	ring finger protein 165 [Source:HGNC Symbol;Acc:HGNC:31696]
ENSG00000115956	4.44708	3.44452e-06	PLEK	protein_coding	pleckstrin [Source:HGNC Symbol;Acc:HGNC:9070]
ENSG00000198246	1.92889	3.48092e-06	SLC29A3	protein_coding	solute carrier family 29 member 3 [Source:HGNC Symbol;Acc:HGNC:23096]
ENSG00000063180	-1.19948	3.54031e-06	CA11	protein_coding	carbonic anhydrase 11 [Source:HGNC Symbol;Acc:HGNC:1370]
ENSG00000213614	1.13355	3.56901e-06	HEXA	protein_coding	hexosaminidase subunit alpha [Source:HGNC Symbol;Acc:HGNC:4878]
ENSG00000123739	-1.03687	3.68764e-06	PLA2G12A	protein_coding	phospholipase A2 group XIIA [Source:HGNC Symbol;Acc:HGNC:18554]
ENSG00000260400	-1.84849	3.74305e-06	AL513534.1	sense_overlapping	novel transcript, overlapping to TET1
ENSG00000130147	1.01945	3.75247e-06	SH3BP4	protein_coding	SH3 domain binding protein 4 [Source:HGNC Symbol;Acc:HGNC:10826]
ENSG00000196628	-1.08424	3.75247e-06	TCF4	protein_coding	transcription factor 4 [Source:HGNC Symbol;Acc:HGNC:11634]
ENSG00000107957	-1.04668	3.75426e-06	SH3PXD2A	protein_coding	SH3 and PX domains 2A [Source:HGNC Symbol;Acc:HGNC:23664]
ENSG00000181026	1.20379	3.78662e-06	AEN	protein_coding	apoptosis enhancing nuclease [Source:HGNC Symbol;Acc:HGNC:25722]
ENSG00000261801	-1.43804	3.80579e-06	LOXL1-AS1	antisense	LOXL1 antisense RNA 1 [Source:HGNC Symbol;Acc:HGNC:44169]
ENSG00000177119	1.08257	3.89839e-06	ANO6	protein_coding	anoctamin 6 [Source:HGNC Symbol;Acc:HGNC:25240]
ENSG00000224945	1.06934	3.89839e-06	AL353150.1	sense_intronic	novel transcript
ENSG00000064692	-1.03967	3.90586e-06	SNCAIP	protein_coding	synuclein alpha interacting protein [Source:HGNC Symbol;Acc:HGNC:11139]
ENSG00000105383	4.55458	3.9172e-06	CD33	protein_coding	CD33 molecule [Source:HGNC Symbol;Acc:HGNC:1659]
ENSG00000000938	5.76515	3.92999e-06	FGR	protein_coding	FGR proto-oncogene, Src family tyrosine kinase [Source:HGNC Symbol;Acc:HGNC:3697]
ENSG00000117676	1.58276	3.96914e-06	RPS6KA1	protein_coding	ribosomal protein S6 kinase A1 [Source:HGNC Symbol;Acc:HGNC:10430]
ENSG00000116701	3.35691	4.03692e-06	NCF2	protein_coding	neutrophil cytosolic factor 2 [Source:HGNC Symbol;Acc:HGNC:7661]
ENSG00000171700	1.32821	4.11877e-06	RGS19	protein_coding	regulator of G protein signaling 19 [Source:HGNC Symbol;Acc:HGNC:13735]
ENSG00000197249	4.79958	4.18327e-06	SERPINA1	protein_coding	serpin family A member 1 [Source:HGNC Symbol;Acc:HGNC:8941]
ENSG00000166401	1.07649	4.23106e-06	SERPINB8	protein_coding	serpin family B member 8 [Source:HGNC Symbol;Acc:HGNC:8952]
ENSG00000135114	4.11387	4.275e-06	OASL	protein_coding	2'-5'-oligoadenylate synthetase like [Source:HGNC Symbol;Acc:HGNC:8090]
ENSG00000140092	1.3472	4.289e-06	FBLN5	protein_coding	fibulin 5 [Source:HGNC Symbol;Acc:HGNC:3602]
ENSG00000124406	-1.39052	4.33547e-06	ATP8A1	protein_coding	ATPase phospholipid transporting 8A1 [Source:HGNC Symbol;Acc:HGNC:13531]
ENSG00000140511	1.46494	4.37538e-06	HAPLN3	protein_coding	hyaluronan and proteoglycan link protein 3 [Source:HGNC Symbol;Acc:HGNC:21446]
ENSG00000015133	-1.34859	4.41384e-06	CCDC88C	protein_coding	coiled-coil domain containing 88C [Source:HGNC Symbol;Acc:HGNC:19967]
ENSG00000261373	1.8256	4.42421e-06	VPS9D1-AS1	antisense	VPS9D1 antisense RNA 1 [Source:HGNC Symbol;Acc:HGNC:48915]
ENSG00000177519	1.20914	4.45976e-06	RPRM	protein_coding	reprimo, TP53 dependent G2 arrest mediator homolog [Source:HGNC Symbol;Acc:HGNC:24201]
ENSG00000104490	1.29304	4.46046e-06	NCALD	protein_coding	neurocalcin delta [Source:HGNC Symbol;Acc:HGNC:7655]
ENSG00000159307	-2.75028	4.46046e-06	SCUBE1	protein_coding	signal peptide, CUB domain and EGF like domain containing 1 [Source:HGNC Symbol;Acc:HGNC:13441]
ENSG00000140030	4.40349	4.461e-06	GPR65	protein_coding	G protein-coupled receptor 65 [Source:HGNC Symbol;Acc:HGNC:4517]
ENSG00000160606	2.36483	4.47694e-06	TLCD1	protein_coding	TLC domain containing 1 [Source:HGNC Symbol;Acc:HGNC:25177]
ENSG00000150782	5.02914	4.50131e-06	IL18	protein_coding	interleukin 18 [Source:HGNC Symbol;Acc:HGNC:5986]
ENSG00000174460	-1.04122	4.5501e-06	ZCCHC12	protein_coding	zinc finger CCHC-type containing 12 [Source:HGNC Symbol;Acc:HGNC:27273]
ENSG00000072786	1.22517	4.56572e-06	STK10	protein_coding	serine/threonine kinase 10 [Source:HGNC Symbol;Acc:HGNC:11388]
ENSG00000249481	5.01407	4.60357e-06	SPATS1	protein_coding	spermatogenesis associated serine rich 1 [Source:HGNC Symbol;Acc:HGNC:22957]
ENSG00000269226	-1.77487	4.6419e-06	TMSB15B	protein_coding	thymosin beta 15B [Source:NCBI gene;Acc:286527]
ENSG00000111321	1.72221	4.70576e-06	LTBR	protein_coding	lymphotoxin beta receptor [Source:HGNC Symbol;Acc:HGNC:6718]
ENSG00000100678	1.33588	4.73847e-06	SLC8A3	protein_coding	solute carrier family 8 member A3 [Source:HGNC Symbol;Acc:HGNC:11070]
ENSG00000186868	-1.45439	4.74421e-06	MAPT	protein_coding	microtubule associated protein tau [Source:HGNC Symbol;Acc:HGNC:6893]
ENSG00000198934	-1.1479	4.83755e-06	MAGEE1	protein_coding	MAGE family member E1 [Source:HGNC Symbol;Acc:HGNC:24934]
ENSG00000198028	1.99695	5.13688e-06	ZNF560	protein_coding	zinc finger protein 560 [Source:HGNC Symbol;Acc:HGNC:26484]
ENSG00000168961	2.19694	5.13988e-06	LGALS9	protein_coding	galectin 9 [Source:HGNC Symbol;Acc:HGNC:6570]
ENSG00000177283	-1.12895	5.22804e-06	FZD8	protein_coding	frizzled class receptor 8 [Source:HGNC Symbol;Acc:HGNC:4046]
ENSG00000103723	-1.19076	5.26299e-06	AP3B2	protein_coding	adaptor related protein complex 3 subunit beta 2 [Source:HGNC Symbol;Acc:HGNC:567]
ENSG00000060709	-1.81635	5.30558e-06	RIMBP2	protein_coding	RIMS binding protein 2 [Source:HGNC Symbol;Acc:HGNC:30339]
ENSG00000143119	4.98241	5.54965e-06	CD53	protein_coding	CD53 molecule [Source:HGNC Symbol;Acc:HGNC:1686]
ENSG00000184985	-1.46758	5.55741e-06	SORCS2	protein_coding	sortilin related VPS10 domain containing receptor 2 [Source:HGNC Symbol;Acc:HGNC:16698]
ENSG00000169129	3.44356	5.63203e-06	AFAP1L2	protein_coding	actin filament associated protein 1 like 2 [Source:HGNC Symbol;Acc:HGNC:25901]
ENSG00000084628	-1.3955	5.63971e-06	NKAIN1	protein_coding	sodium/potassium transporting ATPase interacting 1 [Source:HGNC Symbol;Acc:HGNC:25743]
ENSG00000173064	-1.03864	5.66044e-06	HECTD4	protein_coding	HECT domain E3 ubiquitin protein ligase 4 [Source:HGNC Symbol;Acc:HGNC:26611]
ENSG00000180694	1.15755	5.69158e-06	TMEM64	protein_coding	transmembrane protein 64 [Source:HGNC Symbol;Acc:HGNC:25441]
ENSG00000137261	-1.81808	5.83558e-06	KIAA0319	protein_coding	KIAA0319 [Source:HGNC Symbol;Acc:HGNC:21580]
ENSG00000180769	-1.21043	5.87263e-06	WDFY3-AS2	processed_transcript	WDFY3 antisense RNA 2 [Source:HGNC Symbol;Acc:HGNC:21603]
ENSG00000046604	-1.17977	5.87337e-06	DSG2	protein_coding	desmoglein 2 [Source:HGNC Symbol;Acc:HGNC:3049]
ENSG00000100336	-1.09143	5.91228e-06	APOL4	protein_coding	apolipoprotein L4 [Source:HGNC Symbol;Acc:HGNC:14867]
ENSG00000171817	-1.06832	6.01472e-06	ZNF540	protein_coding	zinc finger protein 540 [Source:HGNC Symbol;Acc:HGNC:25331]
ENSG00000151023	1.12848	6.02705e-06	ENKUR	protein_coding	enkurin, TRPC channel interacting protein [Source:HGNC Symbol;Acc:HGNC:28388]
ENSG00000138028	1.2731	6.07705e-06	CGREF1	protein_coding	cell growth regulator with EF-hand domain 1 [Source:HGNC Symbol;Acc:HGNC:16962]
ENSG00000182168	1.59586	6.07705e-06	UNC5C	protein_coding	unc-5 netrin receptor C [Source:HGNC Symbol;Acc:HGNC:12569]
ENSG00000124313	-1.09815	6.1216e-06	IQSEC2	protein_coding	IQ motif and Sec7 domain 2 [Source:HGNC Symbol;Acc:HGNC:29059]
ENSG00000196503	-1.52767	6.13225e-06	ARL9	protein_coding	ADP ribosylation factor like GTPase 9 [Source:HGNC Symbol;Acc:HGNC:23592]
ENSG00000146070	5.73342	6.14277e-06	PLA2G7	protein_coding	phospholipase A2 group VII [Source:HGNC Symbol;Acc:HGNC:9040]
ENSG00000133401	1.65421	6.14729e-06	PDZD2	protein_coding	PDZ domain containing 2 [Source:HGNC Symbol;Acc:HGNC:18486]
ENSG00000253368	1.65253	6.17172e-06	TRNP1	protein_coding	TMF1-regulated nuclear protein 1 [Source:HGNC Symbol;Acc:HGNC:34348]
ENSG00000171840	3.71652	6.34904e-06	NINJ2	protein_coding	ninjurin 2 [Source:HGNC Symbol;Acc:HGNC:7825]
ENSG00000134285	1.03514	6.39045e-06	FKBP11	protein_coding	FK506 binding protein 11 [Source:HGNC Symbol;Acc:HGNC:18624]
ENSG00000118640	3.14525	6.46926e-06	VAMP8	protein_coding	vesicle associated membrane protein 8 [Source:HGNC Symbol;Acc:HGNC:12647]
ENSG00000142303	-1.57149	6.50599e-06	ADAMTS10	protein_coding	ADAM metallopeptidase with thrombospondin type 1 motif 10 [Source:HGNC Symbol;Acc:HGNC:13201]
ENSG00000256235	1.56989	6.53568e-06	SMIM3	protein_coding	small integral membrane protein 3 [Source:HGNC Symbol;Acc:HGNC:30248]
ENSG00000249853	1.54526	6.53749e-06	HS3ST5	protein_coding	heparan sulfate-glucosamine 3-sulfotransferase 5 [Source:HGNC Symbol;Acc:HGNC:19419]
ENSG00000105426	-1.58565	6.55594e-06	PTPRS	protein_coding	protein tyrosine phosphatase, receptor type S [Source:HGNC Symbol;Acc:HGNC:9681]
ENSG00000177426	1.05761	6.66453e-06	TGIF1	protein_coding	TGFB induced factor homeobox 1 [Source:HGNC Symbol;Acc:HGNC:11776]
ENSG00000163154	5.12454	6.70032e-06	TNFAIP8L2	protein_coding	TNF alpha induced protein 8 like 2 [Source:HGNC Symbol;Acc:HGNC:26277]
ENSG00000187372	-1.09517	6.80951e-06	PCDHB13	protein_coding	protocadherin beta 13 [Source:HGNC Symbol;Acc:HGNC:8684]
ENSG00000122861	1.88596	6.82186e-06	PLAU	protein_coding	plasminogen activator, urokinase [Source:HGNC Symbol;Acc:HGNC:9052]
ENSG00000136267	1.60692	6.86194e-06	DGKB	protein_coding	diacylglycerol kinase beta [Source:HGNC Symbol;Acc:HGNC:2850]
ENSG00000120594	2.01473	6.91256e-06	PLXDC2	protein_coding	plexin domain containing 2 [Source:HGNC Symbol;Acc:HGNC:21013]
ENSG00000169330	-1.36444	6.96584e-06	MINAR1	protein_coding	membrane integral NOTCH2 associated receptor 1 [Source:HGNC Symbol;Acc:HGNC:29172]
ENSG00000013293	1.95505	7.06095e-06	SLC7A14	protein_coding	solute carrier family 7 member 14 [Source:HGNC Symbol;Acc:HGNC:29326]
ENSG00000123892	3.51187	7.21131e-06	RAB38	protein_coding	RAB38, member RAS oncogene family [Source:HGNC Symbol;Acc:HGNC:9776]
ENSG00000156650	-1.136	7.22905e-06	KAT6B	protein_coding	lysine acetyltransferase 6B [Source:HGNC Symbol;Acc:HGNC:17582]
ENSG00000150556	-3.39136	7.29559e-06	LYPD6B	protein_coding	LY6/PLAUR domain containing 6B [Source:HGNC Symbol;Acc:HGNC:27018]
ENSG00000140945	1.61301	7.29643e-06	CDH13	protein_coding	cadherin 13 [Source:HGNC Symbol;Acc:HGNC:1753]
ENSG00000186998	-1.09782	7.41094e-06	EMID1	protein_coding	EMI domain containing 1 [Source:HGNC Symbol;Acc:HGNC:18036]
ENSG00000255085	-1.41784	7.43474e-06	AF186192.2	transcribed_unprocessed_pseudogene	zinc finger protein 154 (ZNF154) pseudogene
ENSG00000115687	-1.18197	7.68399e-06	PASK	protein_coding	PAS domain containing serine/threonine kinase [Source:HGNC Symbol;Acc:HGNC:17270]
ENSG00000163273	2.13776	7.68399e-06	NPPC	protein_coding	natriuretic peptide C [Source:HGNC Symbol;Acc:HGNC:7941]
ENSG00000106178	5.60978	7.69985e-06	CCL24	protein_coding	C-C motif chemokine ligand 24 [Source:HGNC Symbol;Acc:HGNC:10623]
ENSG00000138622	-1.75091	7.69985e-06	HCN4	protein_coding	hyperpolarization activated cyclic nucleotide gated potassium channel 4 [Source:HGNC Symbol;Acc:HGNC:16882]
ENSG00000100078	-2.01003	7.93283e-06	PLA2G3	protein_coding	phospholipase A2 group III [Source:HGNC Symbol;Acc:HGNC:17934]
ENSG00000150337	4.52834	8.02642e-06	FCGR1A	protein_coding	Fc fragment of IgG receptor Ia [Source:HGNC Symbol;Acc:HGNC:3613]
ENSG00000106976	-1.30729	8.05642e-06	DNM1	protein_coding	dynamin 1 [Source:HGNC Symbol;Acc:HGNC:2972]
ENSG00000163710	1.64128	8.05642e-06	PCOLCE2	protein_coding	procollagen C-endopeptidase enhancer 2 [Source:HGNC Symbol;Acc:HGNC:8739]
ENSG00000196839	1.59685	8.21103e-06	ADA	protein_coding	adenosine deaminase [Source:HGNC Symbol;Acc:HGNC:186]
ENSG00000255769	-1.04953	8.351e-06	GOLGA2P10	transcribed_unprocessed_pseudogene	GOLGA2 pseudogene 10 [Source:HGNC Symbol;Acc:HGNC:26229]
ENSG00000143434	-1.13206	8.54774e-06	SEMA6C	protein_coding	semaphorin 6C [Source:HGNC Symbol;Acc:HGNC:10740]
ENSG00000235750	1.70628	8.58814e-06	KIAA0040	protein_coding	KIAA0040 [Source:HGNC Symbol;Acc:HGNC:28950]
ENSG00000174669	-1.24183	8.59363e-06	SLC29A2	protein_coding	solute carrier family 29 member 2 [Source:HGNC Symbol;Acc:HGNC:11004]
ENSG00000227157	-2.10485	8.62703e-06	AC068535.1	lincRNA	novel transcript
ENSG00000166925	1.09878	8.66909e-06	TSC22D4	protein_coding	TSC22 domain family member 4 [Source:HGNC Symbol;Acc:HGNC:21696]
ENSG00000180613	1.37263	8.86906e-06	GSX2	protein_coding	GS homeobox 2 [Source:HGNC Symbol;Acc:HGNC:24959]
ENSG00000177169	-1.07363	9.01028e-06	ULK1	protein_coding	unc-51 like autophagy activating kinase 1 [Source:HGNC Symbol;Acc:HGNC:12558]
ENSG00000230091	-1.42042	9.09041e-06	TMEM254-AS1	antisense	TMEM254 antisense RNA 1 [Source:HGNC Symbol;Acc:HGNC:27340]
ENSG00000100600	1.39463	9.17739e-06	LGMN	protein_coding	legumain [Source:HGNC Symbol;Acc:HGNC:9472]
ENSG00000167695	1.02018	9.21779e-06	FAM57A	protein_coding	family with sequence similarity 57 member A [Source:HGNC Symbol;Acc:HGNC:29646]
ENSG00000163347	2.28968	9.27641e-06	CLDN1	protein_coding	claudin 1 [Source:HGNC Symbol;Acc:HGNC:2032]
ENSG00000175772	2.59194	9.317e-06	LINC01106	lincRNA	long intergenic non-protein coding RNA 1106 [Source:HGNC Symbol;Acc:HGNC:26769]
ENSG00000283064	-1.63677	9.36584e-06	AL353759.1	antisense	novel transcript, antisense to HIST1H2BD
ENSG00000264860	-5.10798	9.57193e-06	AC097641.1	processed_transcript	novel transcript
ENSG00000182218	-1.29791	9.61523e-06	HHIPL1	protein_coding	HHIP like 1 [Source:HGNC Symbol;Acc:HGNC:19710]
ENSG00000135362	1.37699	9.72004e-06	PRR5L	protein_coding	proline rich 5 like [Source:HGNC Symbol;Acc:HGNC:25878]
ENSG00000198829	6.81213	9.72119e-06	SUCNR1	protein_coding	succinate receptor 1 [Source:HGNC Symbol;Acc:HGNC:4542]
ENSG00000074706	2.04451	9.7245e-06	IPCEF1	protein_coding	interaction protein for cytohesin exchange factors 1 [Source:HGNC Symbol;Acc:HGNC:21204]
ENSG00000100321	-1.17594	9.85833e-06	SYNGR1	protein_coding	synaptogyrin 1 [Source:HGNC Symbol;Acc:HGNC:11498]
ENSG00000111490	-1.67877	1.00079e-05	TBC1D30	protein_coding	TBC1 domain family member 30 [Source:HGNC Symbol;Acc:HGNC:29164]
ENSG00000137198	2.56747	1.00131e-05	GMPR	protein_coding	guanosine monophosphate reductase [Source:HGNC Symbol;Acc:HGNC:4376]
ENSG00000114251	1.772	1.02409e-05	WNT5A	protein_coding	Wnt family member 5A [Source:HGNC Symbol;Acc:HGNC:12784]
ENSG00000164733	1.59933	1.02409e-05	CTSB	protein_coding	cathepsin B [Source:HGNC Symbol;Acc:HGNC:2527]
ENSG00000198947	-1.05258	1.02699e-05	DMD	protein_coding	dystrophin [Source:HGNC Symbol;Acc:HGNC:2928]
ENSG00000117602	-1.63122	1.04167e-05	RCAN3	protein_coding	RCAN family member 3 [Source:HGNC Symbol;Acc:HGNC:3042]
ENSG00000077009	5.35841	1.05211e-05	NMRK2	protein_coding	nicotinamide riboside kinase 2 [Source:HGNC Symbol;Acc:HGNC:17871]
ENSG00000184349	-1.19803	1.06192e-05	EFNA5	protein_coding	ephrin A5 [Source:HGNC Symbol;Acc:HGNC:3225]
ENSG00000163637	1.66684	1.07358e-05	PRICKLE2	protein_coding	prickle planar cell polarity protein 2 [Source:HGNC Symbol;Acc:HGNC:20340]
ENSG00000140961	1.25206	1.07844e-05	OSGIN1	protein_coding	oxidative stress induced growth inhibitor 1 [Source:HGNC Symbol;Acc:HGNC:30093]
ENSG00000112276	1.1024	1.08248e-05	BVES	protein_coding	blood vessel epicardial substance [Source:HGNC Symbol;Acc:HGNC:1152]
ENSG00000175147	1.08091	1.08909e-05	TMEM51-AS1	antisense	TMEM51 antisense RNA 1 [Source:HGNC Symbol;Acc:HGNC:26301]
ENSG00000185955	1.96073	1.09941e-05	C7orf61	protein_coding	chromosome 7 open reading frame 61 [Source:HGNC Symbol;Acc:HGNC:22135]
ENSG00000177374	1.47013	1.11616e-05	HIC1	protein_coding	HIC ZBTB transcriptional repressor 1 [Source:HGNC Symbol;Acc:HGNC:4909]
ENSG00000122862	4.30494	1.15642e-05	SRGN	protein_coding	serglycin [Source:HGNC Symbol;Acc:HGNC:9361]
ENSG00000146263	-1.10433	1.15721e-05	MMS22L	protein_coding	MMS22 like, DNA repair protein [Source:HGNC Symbol;Acc:HGNC:21475]
ENSG00000108878	1.53667	1.18627e-05	CACNG1	protein_coding	calcium voltage-gated channel auxiliary subunit gamma 1 [Source:HGNC Symbol;Acc:HGNC:1405]
ENSG00000171450	-1.12997	1.19826e-05	CDK5R2	protein_coding	cyclin dependent kinase 5 regulatory subunit 2 [Source:HGNC Symbol;Acc:HGNC:1776]
ENSG00000232593	-1.37672	1.19918e-05	KANTR	protein_coding	KDM5C adjacent transcript [Source:HGNC Symbol;Acc:HGNC:49510]
ENSG00000141506	5.13789	1.20134e-05	PIK3R5	protein_coding	phosphoinositide-3-kinase regulatory subunit 5 [Source:HGNC Symbol;Acc:HGNC:30035]
ENSG00000274290	-2.41994	1.20314e-05	HIST1H2BE	protein_coding	histone cluster 1 H2B family member e [Source:HGNC Symbol;Acc:HGNC:4753]
ENSG00000152402	1.02411	1.2221e-05	GUCY1A2	protein_coding	guanylate cyclase 1 soluble subunit alpha 2 [Source:HGNC Symbol;Acc:HGNC:4684]
ENSG00000268120	-1.43095	1.22424e-05	AC010336.3	lincRNA	novel transcript
ENSG00000204060	-1.61212	1.25363e-05	FOXO6	protein_coding	forkhead box O6 [Source:HGNC Symbol;Acc:HGNC:24814]
ENSG00000107796	1.06233	1.25919e-05	ACTA2	protein_coding	actin, alpha 2, smooth muscle, aorta [Source:HGNC Symbol;Acc:HGNC:130]
ENSG00000175538	2.56886	1.28289e-05	KCNE3	protein_coding	potassium voltage-gated channel subfamily E regulatory subunit 3 [Source:HGNC Symbol;Acc:HGNC:6243]
ENSG00000077238	1.83911	1.2905e-05	IL4R	protein_coding	interleukin 4 receptor [Source:HGNC Symbol;Acc:HGNC:6015]
ENSG00000171798	-1.78772	1.30307e-05	KNDC1	protein_coding	kinase non-catalytic C-lobe domain containing 1 [Source:HGNC Symbol;Acc:HGNC:29374]
ENSG00000228549	-1.73006	1.32927e-05	BX284668.2	lincRNA	novel transcript
ENSG00000163531	-1.16765	1.33204e-05	NFASC	protein_coding	neurofascin [Source:HGNC Symbol;Acc:HGNC:29866]
ENSG00000104043	5.04147	1.33247e-05	ATP8B4	protein_coding	ATPase phospholipid transporting 8B4 (putative) [Source:HGNC Symbol;Acc:HGNC:13536]
ENSG00000136867	2.04396	1.35807e-05	SLC31A2	protein_coding	solute carrier family 31 member 2 [Source:HGNC Symbol;Acc:HGNC:11017]
ENSG00000198853	-1.22061	1.35903e-05	RUSC2	protein_coding	RUN and SH3 domain containing 2 [Source:HGNC Symbol;Acc:HGNC:23625]
ENSG00000169896	3.13305	1.36234e-05	ITGAM	protein_coding	integrin subunit alpha M [Source:HGNC Symbol;Acc:HGNC:6149]
ENSG00000187098	3.54435	1.3883e-05	MITF	protein_coding	melanocyte inducing transcription factor [Source:HGNC Symbol;Acc:HGNC:7105]
ENSG00000164761	1.50978	1.4236e-05	TNFRSF11B	protein_coding	TNF receptor superfamily member 11b [Source:HGNC Symbol;Acc:HGNC:11909]
ENSG00000181649	2.9975	1.43054e-05	PHLDA2	protein_coding	pleckstrin homology like domain family A member 2 [Source:HGNC Symbol;Acc:HGNC:12385]
ENSG00000100284	1.12353	1.43278e-05	TOM1	protein_coding	target of myb1 membrane trafficking protein [Source:HGNC Symbol;Acc:HGNC:11982]
ENSG00000054356	1.1268	1.43808e-05	PTPRN	protein_coding	protein tyrosine phosphatase, receptor type N [Source:HGNC Symbol;Acc:HGNC:9676]
ENSG00000196876	-1.26084	1.44463e-05	SCN8A	protein_coding	sodium voltage-gated channel alpha subunit 8 [Source:HGNC Symbol;Acc:HGNC:10596]
ENSG00000160219	2.61849	1.45523e-05	GAB3	protein_coding	GRB2 associated binding protein 3 [Source:HGNC Symbol;Acc:HGNC:17515]
ENSG00000163106	5.24924	1.46539e-05	HPGDS	protein_coding	hematopoietic prostaglandin D synthase [Source:HGNC Symbol;Acc:HGNC:17890]
ENSG00000261098	-1.16664	1.46539e-05	AP000766.1	lincRNA	novel transcript
ENSG00000102265	1.42257	1.48001e-05	TIMP1	protein_coding	TIMP metallopeptidase inhibitor 1 [Source:HGNC Symbol;Acc:HGNC:11820]
ENSG00000121064	2.10779	1.49628e-05	SCPEP1	protein_coding	serine carboxypeptidase 1 [Source:HGNC Symbol;Acc:HGNC:29507]
ENSG00000052126	-1.04497	1.51005e-05	PLEKHA5	protein_coding	pleckstrin homology domain containing A5 [Source:HGNC Symbol;Acc:HGNC:30036]
ENSG00000154162	-1.76733	1.52365e-05	CDH12	protein_coding	cadherin 12 [Source:HGNC Symbol;Acc:HGNC:1751]
ENSG00000095383	1.57833	1.53029e-05	TBC1D2	protein_coding	TBC1 domain family member 2 [Source:HGNC Symbol;Acc:HGNC:18026]
ENSG00000131386	-1.54752	1.53932e-05	GALNT15	protein_coding	polypeptide N-acetylgalactosaminyltransferase 15 [Source:HGNC Symbol;Acc:HGNC:21531]
ENSG00000181631	3.8334	1.54123e-05	P2RY13	protein_coding	purinergic receptor P2Y13 [Source:HGNC Symbol;Acc:HGNC:4537]
ENSG00000186648	-1.80392	1.54123e-05	CARMIL3	protein_coding	capping protein regulator and myosin 1 linker 3 [Source:HGNC Symbol;Acc:HGNC:20272]
ENSG00000137767	1.84995	1.56782e-05	SQOR	protein_coding	sulfide quinone oxidoreductase [Source:HGNC Symbol;Acc:HGNC:20390]
ENSG00000162511	4.72536	1.57308e-05	LAPTM5	protein_coding	lysosomal protein transmembrane 5 [Source:HGNC Symbol;Acc:HGNC:29612]
ENSG00000076944	2.2409	1.6028e-05	STXBP2	protein_coding	syntaxin binding protein 2 [Source:HGNC Symbol;Acc:HGNC:11445]
ENSG00000156453	1.18428	1.61671e-05	PCDH1	protein_coding	protocadherin 1 [Source:HGNC Symbol;Acc:HGNC:8655]
ENSG00000129038	-1.21664	1.63768e-05	LOXL1	protein_coding	lysyl oxidase like 1 [Source:HGNC Symbol;Acc:HGNC:6665]
ENSG00000151572	-1.48323	1.64768e-05	ANO4	protein_coding	anoctamin 4 [Source:HGNC Symbol;Acc:HGNC:23837]
ENSG00000267414	-1.5312	1.64941e-05	AC120049.1	lincRNA	uncharacterized LOC101927943 [Source:NCBI gene;Acc:101927943]
ENSG00000223799	1.11577	1.67405e-05	IL10RB-DT	antisense	IL10RB divergent transcript [Source:HGNC Symbol;Acc:HGNC:44303]
ENSG00000077585	1.07365	1.68139e-05	GPR137B	protein_coding	G protein-coupled receptor 137B [Source:HGNC Symbol;Acc:HGNC:11862]
ENSG00000257151	-1.24622	1.68849e-05	PWAR6	lincRNA	Prader Willi/Angelman region RNA 6 [Source:HGNC Symbol;Acc:HGNC:49129]
ENSG00000131771	-2.76662	1.73726e-05	PPP1R1B	protein_coding	protein phosphatase 1 regulatory inhibitor subunit 1B [Source:HGNC Symbol;Acc:HGNC:9287]
ENSG00000187260	-1.62197	1.74039e-05	WDR86	protein_coding	WD repeat domain 86 [Source:HGNC Symbol;Acc:HGNC:28020]
ENSG00000196872	1.67705	1.74039e-05	KIAA1211L	protein_coding	KIAA1211 like [Source:HGNC Symbol;Acc:HGNC:33454]
ENSG00000106089	-1.14868	1.76019e-05	STX1A	protein_coding	syntaxin 1A [Source:HGNC Symbol;Acc:HGNC:11433]
ENSG00000157617	1.32702	1.76019e-05	C2CD2	protein_coding	C2 calcium dependent domain containing 2 [Source:HGNC Symbol;Acc:HGNC:1266]
ENSG00000127589	-1.29506	1.77017e-05	TUBBP1	transcribed_processed_pseudogene	tubulin beta pseudogene 1 [Source:HGNC Symbol;Acc:HGNC:12414]
ENSG00000254656	4.10519	1.78396e-05	RTL1	protein_coding	retrotransposon Gag like 1 [Source:HGNC Symbol;Acc:HGNC:14665]
ENSG00000135454	-1.10892	1.78657e-05	B4GALNT1	protein_coding	beta-1,4-N-acetyl-galactosaminyltransferase 1 [Source:HGNC Symbol;Acc:HGNC:4117]
ENSG00000101294	1.05172	1.78958e-05	HM13	protein_coding	histocompatibility minor 13 [Source:HGNC Symbol;Acc:HGNC:16435]
ENSG00000234883	3.03982	1.79625e-05	MIR155HG	lincRNA	MIR155 host gene [Source:HGNC Symbol;Acc:HGNC:35460]
ENSG00000156113	1.00759	1.82499e-05	KCNMA1	protein_coding	potassium calcium-activated channel subfamily M alpha 1 [Source:HGNC Symbol;Acc:HGNC:6284]
ENSG00000153976	2.19343	1.83149e-05	HS3ST3A1	protein_coding	heparan sulfate-glucosamine 3-sulfotransferase 3A1 [Source:HGNC Symbol;Acc:HGNC:5196]
ENSG00000165025	4.81124	1.83499e-05	SYK	protein_coding	spleen associated tyrosine kinase [Source:HGNC Symbol;Acc:HGNC:11491]
ENSG00000179912	-1.03913	1.83544e-05	R3HDM2	protein_coding	R3H domain containing 2 [Source:HGNC Symbol;Acc:HGNC:29167]
ENSG00000117152	1.80997	1.87289e-05	RGS4	protein_coding	regulator of G protein signaling 4 [Source:HGNC Symbol;Acc:HGNC:10000]
ENSG00000213694	-1.10513	1.87649e-05	S1PR3	protein_coding	sphingosine-1-phosphate receptor 3 [Source:HGNC Symbol;Acc:HGNC:3167]
ENSG00000158869	4.56322	1.88244e-05	FCER1G	protein_coding	Fc fragment of IgE receptor Ig [Source:HGNC Symbol;Acc:HGNC:3611]
ENSG00000138794	-1.23634	1.93487e-05	CASP6	protein_coding	caspase 6 [Source:HGNC Symbol;Acc:HGNC:1507]
ENSG00000106992	-1.0432	1.98598e-05	AK1	protein_coding	adenylate kinase 1 [Source:HGNC Symbol;Acc:HGNC:361]
ENSG00000206341	1.53386	1.99259e-05	HLA-H	unprocessed_pseudogene	major histocompatibility complex, class I, H (pseudogene) [Source:HGNC Symbol;Acc:HGNC:4965]
ENSG00000278254	5.49611	1.99466e-05	AC004852.2	lincRNA	novel transcript
ENSG00000162711	3.28497	2.00563e-05	NLRP3	protein_coding	NLR family pyrin domain containing 3 [Source:HGNC Symbol;Acc:HGNC:16400]
ENSG00000225649	2.78987	2.01407e-05	AC064875.1	processed_transcript
ENSG00000277124	-2.29026	2.01671e-05	RF01888	misc_RNA
ENSG00000073849	1.43525	2.02045e-05	ST6GAL1	protein_coding	ST6 beta-galactoside alpha-2,6-sialyltransferase 1 [Source:HGNC Symbol;Acc:HGNC:10860]
ENSG00000173281	1.03835	2.02068e-05	PPP1R3B	protein_coding	protein phosphatase 1 regulatory subunit 3B [Source:HGNC Symbol;Acc:HGNC:14942]
ENSG00000165029	1.33461	2.03334e-05	ABCA1	protein_coding	ATP binding cassette subfamily A member 1 [Source:HGNC Symbol;Acc:HGNC:29]
ENSG00000151575	-1.13011	2.04116e-05	TEX9	protein_coding	testis expressed 9 [Source:HGNC Symbol;Acc:HGNC:29585]
ENSG00000274029	5.02113	2.06558e-05	AC069209.1	lincRNA	novel transcript
ENSG00000091106	2.58449	2.08874e-05	NLRC4	protein_coding	NLR family CARD domain containing 4 [Source:HGNC Symbol;Acc:HGNC:16412]
ENSG00000162415	-1.25926	2.13458e-05	ZSWIM5	protein_coding	zinc finger SWIM-type containing 5 [Source:HGNC Symbol;Acc:HGNC:29299]
ENSG00000128578	1.44764	2.16111e-05	STRIP2	protein_coding	striatin interacting protein 2 [Source:HGNC Symbol;Acc:HGNC:22209]
ENSG00000260850	4.62195	2.16492e-05	AC007344.1	lincRNA	novel transcript
ENSG00000108379	-1.21208	2.16963e-05	WNT3	protein_coding	Wnt family member 3 [Source:HGNC Symbol;Acc:HGNC:12782]
ENSG00000101311	1.65617	2.20839e-05	FERMT1	protein_coding	fermitin family member 1 [Source:HGNC Symbol;Acc:HGNC:15889]
ENSG00000138135	3.40957	2.2207e-05	CH25H	protein_coding	cholesterol 25-hydroxylase [Source:HGNC Symbol;Acc:HGNC:1907]
ENSG00000184304	1.01387	2.23321e-05	PRKD1	protein_coding	protein kinase D1 [Source:HGNC Symbol;Acc:HGNC:9407]
ENSG00000196693	-1.67266	2.24399e-05	ZNF33B	protein_coding	zinc finger protein 33B [Source:HGNC Symbol;Acc:HGNC:13097]
ENSG00000099860	1.5063	2.2743e-05	GADD45B	protein_coding	growth arrest and DNA damage inducible beta [Source:HGNC Symbol;Acc:HGNC:4096]
ENSG00000239642	5.78995	2.29321e-05	MEIKIN	protein_coding	meiotic kinetochore factor [Source:HGNC Symbol;Acc:HGNC:51253]
ENSG00000050438	-1.0257	2.29829e-05	SLC4A8	protein_coding	solute carrier family 4 member 8 [Source:HGNC Symbol;Acc:HGNC:11034]
ENSG00000148935	-1.09385	2.30581e-05	GAS2	protein_coding	growth arrest specific 2 [Source:HGNC Symbol;Acc:HGNC:4167]
ENSG00000113645	-1.21729	2.30717e-05	WWC1	protein_coding	WW and C2 domain containing 1 [Source:HGNC Symbol;Acc:HGNC:29435]
ENSG00000181804	1.25518	2.30884e-05	SLC9A9	protein_coding	solute carrier family 9 member A9 [Source:HGNC Symbol;Acc:HGNC:20653]
ENSG00000203747	4.94218	2.31757e-05	FCGR3A	protein_coding	Fc fragment of IgG receptor IIIa [Source:HGNC Symbol;Acc:HGNC:3619]
ENSG00000269416	-1.35427	2.32046e-05	LINC01224	lincRNA	long intergenic non-protein coding RNA 1224 [Source:HGNC Symbol;Acc:HGNC:49676]
ENSG00000280254	-1.75815	2.32046e-05	AC233723.2	TEC	TEC
ENSG00000171860	5.83979	2.34769e-05	C3AR1	protein_coding	complement C3a receptor 1 [Source:HGNC Symbol;Acc:HGNC:1319]
ENSG00000186297	1.21798	2.3906e-05	GABRA5	protein_coding	gamma-aminobutyric acid type A receptor alpha5 subunit [Source:HGNC Symbol;Acc:HGNC:4079]
ENSG00000100626	-1.10559	2.40979e-05	GALNT16	protein_coding	polypeptide N-acetylgalactosaminyltransferase 16 [Source:HGNC Symbol;Acc:HGNC:23233]
ENSG00000205464	-1.35951	2.41435e-05	ATP6AP1L	protein_coding	ATPase H+ transporting accessory protein 1 like [Source:HGNC Symbol;Acc:HGNC:28091]
ENSG00000165023	1.50869	2.45978e-05	DIRAS2	protein_coding	DIRAS family GTPase 2 [Source:HGNC Symbol;Acc:HGNC:19323]
ENSG00000095777	-1.15236	2.46269e-05	MYO3A	protein_coding	myosin IIIA [Source:HGNC Symbol;Acc:HGNC:7601]
ENSG00000152377	-1.32202	2.50444e-05	SPOCK1	protein_coding	SPARC (osteonectin), cwcv and kazal like domains proteoglycan 1 [Source:HGNC Symbol;Acc:HGNC:11251]
ENSG00000026950	-1.01494	2.52909e-05	BTN3A1	protein_coding	butyrophilin subfamily 3 member A1 [Source:HGNC Symbol;Acc:HGNC:1138]
ENSG00000142512	2.8444	2.61908e-05	SIGLEC10	protein_coding	sialic acid binding Ig like lectin 10 [Source:HGNC Symbol;Acc:HGNC:15620]
ENSG00000129173	-1.07257	2.62605e-05	E2F8	protein_coding	E2F transcription factor 8 [Source:HGNC Symbol;Acc:HGNC:24727]
ENSG00000278971	5.50515	2.62974e-05	AC091305.1	TEC	TEC
ENSG00000259863	-1.19852	2.65683e-05	SH3RF3-AS1	lincRNA	SH3RF3 antisense RNA 1 [Source:HGNC Symbol;Acc:HGNC:44168]
ENSG00000197355	2.30214	2.68702e-05	UAP1L1	protein_coding	UDP-N-acetylglucosamine pyrophosphorylase 1 like 1 [Source:HGNC Symbol;Acc:HGNC:28082]
ENSG00000226742	-1.47432	2.80594e-05	HSBP1L1	protein_coding	heat shock factor binding protein 1 like 1 [Source:HGNC Symbol;Acc:HGNC:37243]
ENSG00000164967	1.09355	2.83221e-05	RPP25L	protein_coding	ribonuclease P/MRP subunit p25 like [Source:HGNC Symbol;Acc:HGNC:19909]
ENSG00000130052	1.27884	2.89057e-05	STARD8	protein_coding	StAR related lipid transfer domain containing 8 [Source:HGNC Symbol;Acc:HGNC:19161]
ENSG00000186472	-1.16509	2.91213e-05	PCLO	protein_coding	piccolo presynaptic cytomatrix protein [Source:HGNC Symbol;Acc:HGNC:13406]
ENSG00000188227	-1.40843	2.91524e-05	ZNF793	protein_coding	zinc finger protein 793 [Source:HGNC Symbol;Acc:HGNC:33115]
ENSG00000135333	-1.44461	2.91547e-05	EPHA7	protein_coding	EPH receptor A7 [Source:HGNC Symbol;Acc:HGNC:3390]
ENSG00000164885	-1.00421	2.98124e-05	CDK5	protein_coding	cyclin dependent kinase 5 [Source:HGNC Symbol;Acc:HGNC:1774]
ENSG00000183943	-1.0067	3.00471e-05	PRKX	protein_coding	protein kinase X-linked [Source:HGNC Symbol;Acc:HGNC:9441]
ENSG00000089327	2.07094	3.07806e-05	FXYD5	protein_coding	FXYD domain containing ion transport regulator 5 [Source:HGNC Symbol;Acc:HGNC:4029]
ENSG00000107798	1.67542	3.11249e-05	LIPA	protein_coding	lipase A, lysosomal acid type [Source:HGNC Symbol;Acc:HGNC:6617]
ENSG00000179630	1.73225	3.17011e-05	LACC1	protein_coding	laccase domain containing 1 [Source:HGNC Symbol;Acc:HGNC:26789]
ENSG00000167100	-1.14546	3.21338e-05	SAMD14	protein_coding	sterile alpha motif domain containing 14 [Source:HGNC Symbol;Acc:HGNC:27312]
ENSG00000226380	1.98508	3.23441e-05	AC016831.1	lincRNA
ENSG00000144063	1.93131	3.29409e-05	MALL	protein_coding	mal, T cell differentiation protein like [Source:HGNC Symbol;Acc:HGNC:6818]
ENSG00000196218	1.30111	3.30071e-05	RYR1	protein_coding	ryanodine receptor 1 [Source:HGNC Symbol;Acc:HGNC:10483]
ENSG00000119782	-1.06815	3.30393e-05	FKBP1B	protein_coding	FK506 binding protein 1B [Source:HGNC Symbol;Acc:HGNC:3712]
ENSG00000126353	3.36996	3.30605e-05	CCR7	protein_coding	C-C motif chemokine receptor 7 [Source:HGNC Symbol;Acc:HGNC:1608]
ENSG00000267767	-2.79571	3.32931e-05	LINC01801	lincRNA	long intergenic non-protein coding RNA 1801 [Source:HGNC Symbol;Acc:HGNC:52592]
ENSG00000268471	-1.19101	3.35403e-05	MIR4453HG	bidirectional_promoter_lncRNA	MIR4453 host gene [Source:HGNC Symbol;Acc:HGNC:25288]
ENSG00000197978	-1.08672	3.36103e-05	GOLGA6L9	protein_coding	golgin A6 family-like 9 [Source:HGNC Symbol;Acc:HGNC:37229]
ENSG00000155542	1.32823	3.37316e-05	SETD9	protein_coding	SET domain containing 9 [Source:HGNC Symbol;Acc:HGNC:28508]
ENSG00000121594	5.4105	3.41674e-05	CD80	protein_coding	CD80 molecule [Source:HGNC Symbol;Acc:HGNC:1700]
ENSG00000188199	-1.58367	3.47063e-05	NUTM2B	protein_coding	NUT family member 2B [Source:HGNC Symbol;Acc:HGNC:23445]
ENSG00000114374	-1.25279	3.7245e-05	USP9Y	protein_coding	ubiquitin specific peptidase 9 Y-linked [Source:HGNC Symbol;Acc:HGNC:12633]
ENSG00000165548	-1.63025	3.7899e-05	TMEM63C	protein_coding	transmembrane protein 63C [Source:HGNC Symbol;Acc:HGNC:23787]
ENSG00000260838	-1.5486	3.80708e-05	AC022893.2	lincRNA	novel transcript
ENSG00000170537	1.16307	3.81395e-05	TMC7	protein_coding	transmembrane channel like 7 [Source:HGNC Symbol;Acc:HGNC:23000]
ENSG00000187994	1.38816	3.82954e-05	RINL	protein_coding	Ras and Rab interactor like [Source:HGNC Symbol;Acc:HGNC:24795]
ENSG00000005020	2.133	3.9015e-05	SKAP2	protein_coding	src kinase associated phosphoprotein 2 [Source:HGNC Symbol;Acc:HGNC:15687]
ENSG00000111145	1.18736	3.90288e-05	ELK3	protein_coding	ELK3, ETS transcription factor [Source:HGNC Symbol;Acc:HGNC:3325]
ENSG00000135185	1.19895	3.97116e-05	TMEM243	protein_coding	transmembrane protein 243 [Source:HGNC Symbol;Acc:HGNC:21707]
ENSG00000257086	-1.684	3.97116e-05	AP001453.3	lincRNA	novel transcript
ENSG00000129009	4.10578	3.98791e-05	ISLR	protein_coding	immunoglobulin superfamily containing leucine rich repeat [Source:HGNC Symbol;Acc:HGNC:6133]
ENSG00000021355	1.65172	4.0036e-05	SERPINB1	protein_coding	serpin family B member 1 [Source:HGNC Symbol;Acc:HGNC:3311]
ENSG00000133958	-1.34719	4.06173e-05	UNC79	protein_coding	unc-79 homolog, NALCN channel complex subunit [Source:HGNC Symbol;Acc:HGNC:19966]
ENSG00000107317	4.06023	4.0787e-05	PTGDS	protein_coding	prostaglandin D2 synthase [Source:HGNC Symbol;Acc:HGNC:9592]
ENSG00000104901	-2.73952	4.08057e-05	DKKL1	protein_coding	dickkopf like acrosomal protein 1 [Source:HGNC Symbol;Acc:HGNC:16528]
ENSG00000105499	1.28718	4.08103e-05	PLA2G4C	protein_coding	phospholipase A2 group IVC [Source:HGNC Symbol;Acc:HGNC:9037]
ENSG00000128536	-1.68168	4.17536e-05	CDHR3	protein_coding	cadherin related family member 3 [Source:HGNC Symbol;Acc:HGNC:26308]
ENSG00000163359	3.94222	4.18137e-05	COL6A3	protein_coding	collagen type VI alpha 3 chain [Source:HGNC Symbol;Acc:HGNC:2213]
ENSG00000244482	3.75282	4.18724e-05	LILRA6	protein_coding	leukocyte immunoglobulin like receptor A6 [Source:HGNC Symbol;Acc:HGNC:15495]
ENSG00000205476	-1.05291	4.21147e-05	CCDC85C	protein_coding	coiled-coil domain containing 85C [Source:HGNC Symbol;Acc:HGNC:35459]
ENSG00000185215	2.36039	4.22312e-05	TNFAIP2	protein_coding	TNF alpha induced protein 2 [Source:HGNC Symbol;Acc:HGNC:11895]
ENSG00000272717	-3.73628	4.22312e-05	AC112236.2	antisense	novel transcript, antisense to SETD7
ENSG00000162976	1.54112	4.29936e-05	PQLC3	protein_coding	PQ loop repeat containing 3 [Source:HGNC Symbol;Acc:HGNC:28503]
ENSG00000087085	1.69565	4.3236e-05	ACHE	protein_coding	acetylcholinesterase (Cartwright blood group) [Source:HGNC Symbol;Acc:HGNC:108]
ENSG00000165474	2.07275	4.36762e-05	GJB2	protein_coding	gap junction protein beta 2 [Source:HGNC Symbol;Acc:HGNC:4284]
ENSG00000151470	-1.01386	4.40753e-05	C4orf33	protein_coding	chromosome 4 open reading frame 33 [Source:HGNC Symbol;Acc:HGNC:27025]
ENSG00000244342	1.52723	4.43839e-05	LINC00698	lincRNA	long intergenic non-protein coding RNA 698 [Source:HGNC Symbol;Acc:HGNC:27720]
ENSG00000233901	-1.62488	4.48466e-05	LINC01503	lincRNA	long intergenic non-protein coding RNA 1503 [Source:HGNC Symbol;Acc:HGNC:51184]
ENSG00000144645	1.45562	4.52681e-05	OSBPL10	protein_coding	oxysterol binding protein like 10 [Source:HGNC Symbol;Acc:HGNC:16395]
ENSG00000284691	-1.11609	4.5294e-05	AC073111.5	protein_coding	novel zinc finger protein
ENSG00000118503	1.45187	4.59024e-05	TNFAIP3	protein_coding	TNF alpha induced protein 3 [Source:HGNC Symbol;Acc:HGNC:11896]
ENSG00000137393	2.30038	4.59024e-05	RNF144B	protein_coding	ring finger protein 144B [Source:HGNC Symbol;Acc:HGNC:21578]
ENSG00000010327	2.04604	4.59861e-05	STAB1	protein_coding	stabilin 1 [Source:HGNC Symbol;Acc:HGNC:18628]
ENSG00000105122	3.7826	4.6439e-05	RASAL3	protein_coding	RAS protein activator like 3 [Source:HGNC Symbol;Acc:HGNC:26129]
ENSG00000241218	-2.6544	4.6439e-05	AC063944.2	processed_pseudogene	citrate synthase (CS) pseudogene
ENSG00000011422	1.78774	4.67039e-05	PLAUR	protein_coding	plasminogen activator, urokinase receptor [Source:HGNC Symbol;Acc:HGNC:9053]
ENSG00000110171	-1.04836	4.67039e-05	TRIM3	protein_coding	tripartite motif containing 3 [Source:HGNC Symbol;Acc:HGNC:10064]
ENSG00000130429	1.46198	4.80936e-05	ARPC1B	protein_coding	actin related protein 2/3 complex subunit 1B [Source:HGNC Symbol;Acc:HGNC:704]
ENSG00000147130	-1.07809	4.83222e-05	ZMYM3	protein_coding	zinc finger MYM-type containing 3 [Source:HGNC Symbol;Acc:HGNC:13054]
ENSG00000100151	-1.27768	4.84927e-05	PICK1	protein_coding	protein interacting with PRKCA 1 [Source:HGNC Symbol;Acc:HGNC:9394]
ENSG00000136960	1.73083	4.9171e-05	ENPP2	protein_coding	ectonucleotide pyrophosphatase/phosphodiesterase 2 [Source:HGNC Symbol;Acc:HGNC:3357]
ENSG00000183484	3.2171	5.14582e-05	GPR132	protein_coding	G protein-coupled receptor 132 [Source:HGNC Symbol;Acc:HGNC:17482]
ENSG00000272405	1.61825	5.21017e-05	AL365181.3	antisense	novel transcript, antisense to BCAN
ENSG00000006377	-1.59374	5.22222e-05	DLX6	protein_coding	distal-less homeobox 6 [Source:HGNC Symbol;Acc:HGNC:2919]
ENSG00000180113	2.68205	5.23022e-05	TDRD6	protein_coding	tudor domain containing 6 [Source:HGNC Symbol;Acc:HGNC:21339]
ENSG00000130513	1.33481	5.26551e-05	GDF15	protein_coding	growth differentiation factor 15 [Source:HGNC Symbol;Acc:HGNC:30142]
ENSG00000228061	-4.11273	5.28665e-05	AC131571.1	antisense	novel transcript, antisense to ELP4
ENSG00000169756	1.20373	5.31292e-05	LIMS1	protein_coding	LIM zinc finger domain containing 1 [Source:HGNC Symbol;Acc:HGNC:6616]
ENSG00000110719	2.07968	5.34552e-05	TCIRG1	protein_coding	T cell immune regulator 1, ATPase H+ transporting V0 subunit a3 [Source:HGNC Symbol;Acc:HGNC:11647]
ENSG00000138061	3.80383	5.35221e-05	CYP1B1	protein_coding	cytochrome P450 family 1 subfamily B member 1 [Source:HGNC Symbol;Acc:HGNC:2597]
ENSG00000136895	-1.53501	5.38665e-05	GARNL3	protein_coding	GTPase activating Rap/RanGAP domain like 3 [Source:HGNC Symbol;Acc:HGNC:25425]
ENSG00000152689	2.04766	5.42162e-05	RASGRP3	protein_coding	RAS guanyl releasing protein 3 [Source:HGNC Symbol;Acc:HGNC:14545]
ENSG00000244731	1.9003	5.46102e-05	C4A	protein_coding	complement C4A (Rodgers blood group) [Source:HGNC Symbol;Acc:HGNC:1323]
ENSG00000076706	1.39466	5.47003e-05	MCAM	protein_coding	melanoma cell adhesion molecule [Source:HGNC Symbol;Acc:HGNC:6934]
ENSG00000175489	6.23893	5.53543e-05	LRRC25	protein_coding	leucine rich repeat containing 25 [Source:HGNC Symbol;Acc:HGNC:29806]
ENSG00000146021	-1.41724	5.58509e-05	KLHL3	protein_coding	kelch like family member 3 [Source:HGNC Symbol;Acc:HGNC:6354]
ENSG00000254087	1.24649	5.60086e-05	LYN	protein_coding	LYN proto-oncogene, Src family tyrosine kinase [Source:HGNC Symbol;Acc:HGNC:6735]
ENSG00000155629	4.02547	5.72165e-05	PIK3AP1	protein_coding	phosphoinositide-3-kinase adaptor protein 1 [Source:HGNC Symbol;Acc:HGNC:30034]
ENSG00000172382	-1.60344	5.73082e-05	PRSS27	protein_coding	serine protease 27 [Source:HGNC Symbol;Acc:HGNC:15475]
ENSG00000214562	-1.20165	5.75285e-05	NUTM2D	protein_coding	NUT family member 2D [Source:HGNC Symbol;Acc:HGNC:23447]
ENSG00000134802	1.0709	5.77844e-05	SLC43A3	protein_coding	solute carrier family 43 member 3 [Source:HGNC Symbol;Acc:HGNC:17466]
ENSG00000226403	4.34849	5.819e-05	AL392089.1	sense_intronic	novel transcript
ENSG00000004468	-1.6241	5.8211e-05	CD38	protein_coding	CD38 molecule [Source:HGNC Symbol;Acc:HGNC:1667]
ENSG00000141526	3.3213	5.83715e-05	SLC16A3	protein_coding	solute carrier family 16 member 3 [Source:HGNC Symbol;Acc:HGNC:10924]
ENSG00000232533	1.25954	5.86177e-05	AC093673.1	antisense	novel transcript
ENSG00000205755	4.95888	5.89317e-05	CRLF2	protein_coding	cytokine receptor like factor 2 [Source:HGNC Symbol;Acc:HGNC:14281]
ENSG00000104863	-1.07813	5.91442e-05	LIN7B	protein_coding	lin-7 homolog B, crumbs cell polarity complex component [Source:HGNC Symbol;Acc:HGNC:17788]
ENSG00000168528	-1.01139	6.06362e-05	SERINC2	protein_coding	serine incorporator 2 [Source:HGNC Symbol;Acc:HGNC:23231]
ENSG00000152661	1.28808	6.10773e-05	GJA1	protein_coding	gap junction protein alpha 1 [Source:HGNC Symbol;Acc:HGNC:4274]
ENSG00000100365	3.96131	6.16304e-05	NCF4	protein_coding	neutrophil cytosolic factor 4 [Source:HGNC Symbol;Acc:HGNC:7662]
ENSG00000118855	1.13768	6.16304e-05	MFSD1	protein_coding	major facilitator superfamily domain containing 1 [Source:HGNC Symbol;Acc:HGNC:25874]
ENSG00000139832	3.80397	6.35852e-05	RAB20	protein_coding	RAB20, member RAS oncogene family [Source:HGNC Symbol;Acc:HGNC:18260]
ENSG00000280832	-1.32929	6.39501e-05	GSEC	antisense	G-quadruplex forming sequence containing lncRNA [Source:HGNC Symbol;Acc:HGNC:48645]
ENSG00000211448	-1.63853	6.54125e-05	DIO2	protein_coding	iodothyronine deiodinase 2 [Source:HGNC Symbol;Acc:HGNC:2884]
ENSG00000185513	-1.14965	6.75723e-05	L3MBTL1	protein_coding	L3MBTL1, histone methyl-lysine binding protein [Source:HGNC Symbol;Acc:HGNC:15905]
ENSG00000143786	1.09858	6.81712e-05	CNIH3	protein_coding	cornichon family AMPA receptor auxiliary protein 3 [Source:HGNC Symbol;Acc:HGNC:26802]
ENSG00000130707	-1.66168	6.87356e-05	ASS1	protein_coding	argininosuccinate synthase 1 [Source:HGNC Symbol;Acc:HGNC:758]
ENSG00000137331	1.73779	6.89094e-05	IER3	protein_coding	immediate early response 3 [Source:HGNC Symbol;Acc:HGNC:5392]
ENSG00000184730	4.75843	6.90292e-05	APOBR	protein_coding	apolipoprotein B receptor [Source:HGNC Symbol;Acc:HGNC:24087]
ENSG00000183775	-1.43329	6.90957e-05	KCTD16	protein_coding	potassium channel tetramerization domain containing 16 [Source:HGNC Symbol;Acc:HGNC:29244]
ENSG00000128965	-1.05014	6.9544e-05	CHAC1	protein_coding	ChaC glutathione specific gamma-glutamylcyclotransferase 1 [Source:HGNC Symbol;Acc:HGNC:28680]
ENSG00000188404	-2.57733	7.016e-05	SELL	protein_coding	selectin L [Source:HGNC Symbol;Acc:HGNC:10720]
ENSG00000121316	1.60955	7.0859e-05	PLBD1	protein_coding	phospholipase B domain containing 1 [Source:HGNC Symbol;Acc:HGNC:26215]
ENSG00000166863	-1.70252	7.1633e-05	TAC3	protein_coding	tachykinin 3 [Source:HGNC Symbol;Acc:HGNC:11521]
ENSG00000218416	-3.19143	7.19678e-05	AC110619.1	processed_transcript	uncharacterized LOC100130449 [Source:NCBI gene;Acc:100130449]
ENSG00000164708	-1.92335	7.22023e-05	PGAM2	protein_coding	phosphoglycerate mutase 2 [Source:HGNC Symbol;Acc:HGNC:8889]
ENSG00000118513	-1.09717	7.23812e-05	MYB	protein_coding	MYB proto-oncogene, transcription factor [Source:HGNC Symbol;Acc:HGNC:7545]
ENSG00000165633	2.07067	7.26059e-05	VSTM4	protein_coding	V-set and transmembrane domain containing 4 [Source:HGNC Symbol;Acc:HGNC:26470]
ENSG00000165478	1.02962	7.31607e-05	HEPACAM	protein_coding	hepatic and glial cell adhesion molecule [Source:HGNC Symbol;Acc:HGNC:26361]
ENSG00000124731	2.84854	7.35082e-05	TREM1	protein_coding	triggering receptor expressed on myeloid cells 1 [Source:HGNC Symbol;Acc:HGNC:17760]
ENSG00000134954	1.46476	7.3536e-05	ETS1	protein_coding	ETS proto-oncogene 1, transcription factor [Source:HGNC Symbol;Acc:HGNC:3488]
ENSG00000160179	1.6503	7.37044e-05	ABCG1	protein_coding	ATP binding cassette subfamily G member 1 [Source:HGNC Symbol;Acc:HGNC:73]
ENSG00000169994	4.43862	7.48826e-05	MYO7B	protein_coding	myosin VIIB [Source:HGNC Symbol;Acc:HGNC:7607]
ENSG00000166897	1.55338	7.67338e-05	ELFN2	protein_coding	extracellular leucine rich repeat and fibronectin type III domain containing 2 [Source:HGNC Symbol;Acc:HGNC:29396]
ENSG00000277117	2.43309	7.67438e-05	FP565260.3	protein_coding	Homo sapiens ICOS ligand (LOC102723996), mRNA. [Source:RefSeq mRNA;Acc:NM_001363770]
ENSG00000150394	-1.07889	7.76473e-05	CDH8	protein_coding	cadherin 8 [Source:HGNC Symbol;Acc:HGNC:1767]
ENSG00000197971	1.31623	7.76812e-05	MBP	protein_coding	myelin basic protein [Source:HGNC Symbol;Acc:HGNC:6925]
ENSG00000137309	1.09428	7.84813e-05	HMGA1	protein_coding	high mobility group AT-hook 1 [Source:HGNC Symbol;Acc:HGNC:5010]
ENSG00000143851	2.68132	8.01749e-05	PTPN7	protein_coding	protein tyrosine phosphatase, non-receptor type 7 [Source:HGNC Symbol;Acc:HGNC:9659]
ENSG00000088970	1.12205	8.02189e-05	KIZ	protein_coding	kizuna centrosomal protein [Source:HGNC Symbol;Acc:HGNC:15865]
ENSG00000124782	1.51455	8.09444e-05	RREB1	protein_coding	ras responsive element binding protein 1 [Source:HGNC Symbol;Acc:HGNC:10449]
ENSG00000072041	-1.14172	8.09714e-05	SLC6A15	protein_coding	solute carrier family 6 member 15 [Source:HGNC Symbol;Acc:HGNC:13621]
ENSG00000170681	-1.14254	8.12431e-05	CAVIN4	protein_coding	caveolae associated protein 4 [Source:HGNC Symbol;Acc:HGNC:33742]
ENSG00000249509	-4.09476	8.20146e-05	AC023886.1	antisense	uncharacterized LOC105377372 [Source:NCBI gene;Acc:105377372]
ENSG00000251003	3.88496	8.20146e-05	ZFPM2-AS1	processed_transcript	ZFPM2 antisense RNA 1 [Source:HGNC Symbol;Acc:HGNC:50698]
ENSG00000178947	-1.0228	8.20646e-05	SMIM10L2A	protein_coding	small integral membrane protein 10 like 2A [Source:HGNC Symbol;Acc:HGNC:34499]
ENSG00000165061	1.25258	8.24331e-05	ZMAT4	protein_coding	zinc finger matrin-type 4 [Source:HGNC Symbol;Acc:HGNC:25844]
ENSG00000184307	-1.56762	8.24331e-05	ZDHHC23	protein_coding	zinc finger DHHC-type containing 23 [Source:HGNC Symbol;Acc:HGNC:28654]
ENSG00000071246	-1.1483	8.25447e-05	VASH1	protein_coding	vasohibin 1 [Source:HGNC Symbol;Acc:HGNC:19964]
ENSG00000115009	5.58792	8.25447e-05	CCL20	protein_coding	C-C motif chemokine ligand 20 [Source:HGNC Symbol;Acc:HGNC:10619]
ENSG00000162849	-1.05849	8.25447e-05	KIF26B	protein_coding	kinesin family member 26B [Source:HGNC Symbol;Acc:HGNC:25484]
ENSG00000157064	-1.16537	8.41979e-05	NMNAT2	protein_coding	nicotinamide nucleotide adenylyltransferase 2 [Source:HGNC Symbol;Acc:HGNC:16789]
ENSG00000234614	2.55765	8.59838e-05	C2CD4D-AS1	antisense	C2CD4D and THEM5 antisense RNA 1 [Source:HGNC Symbol;Acc:HGNC:54045]
ENSG00000274762	-2.76286	8.77181e-05	AL049777.1	antisense	novel transcript
ENSG00000109323	1.12054	8.78722e-05	MANBA	protein_coding	mannosidase beta [Source:HGNC Symbol;Acc:HGNC:6831]
ENSG00000166928	6.94536	8.89572e-05	MS4A14	protein_coding	membrane spanning 4-domains A14 [Source:HGNC Symbol;Acc:HGNC:30706]
ENSG00000122641	1.73162	8.96899e-05	INHBA	protein_coding	inhibin subunit beta A [Source:HGNC Symbol;Acc:HGNC:6066]
ENSG00000147592	1.31697	9.23985e-05	LACTB2	protein_coding	lactamase beta 2 [Source:HGNC Symbol;Acc:HGNC:18512]
ENSG00000118985	1.0075	9.28407e-05	ELL2	protein_coding	elongation factor for RNA polymerase II 2 [Source:HGNC Symbol;Acc:HGNC:17064]
ENSG00000070190	2.90855	9.44397e-05	DAPP1	protein_coding	dual adaptor of phosphotyrosine and 3-phosphoinositides 1 [Source:HGNC Symbol;Acc:HGNC:16500]
ENSG00000132016	-1.13085	9.62244e-05	C19orf57	protein_coding	chromosome 19 open reading frame 57 [Source:HGNC Symbol;Acc:HGNC:28153]
ENSG00000127252	1.20932	9.64701e-05	HRASLS	protein_coding	HRAS like suppressor [Source:HGNC Symbol;Acc:HGNC:14922]
ENSG00000105989	1.65779	9.77759e-05	WNT2	protein_coding	Wnt family member 2 [Source:HGNC Symbol;Acc:HGNC:12780]
ENSG00000250241	2.44976	9.83255e-05	AC105383.1	lincRNA
ENSG00000007384	1.38566	0.000100731	RHBDF1	protein_coding	rhomboid 5 homolog 1 [Source:HGNC Symbol;Acc:HGNC:20561]
ENSG00000182866	-4.6765	0.000100884	LCK	protein_coding	LCK proto-oncogene, Src family tyrosine kinase [Source:HGNC Symbol;Acc:HGNC:6524]
ENSG00000279722	-1.28785	0.000101024	AC007342.7	TEC	novel transcript
ENSG00000118960	1.70054	0.000101038	HS1BP3	protein_coding	HCLS1 binding protein 3 [Source:HGNC Symbol;Acc:HGNC:24979]
ENSG00000177614	-1.36125	0.000101256	PGBD5	protein_coding	piggyBac transposable element derived 5 [Source:HGNC Symbol;Acc:HGNC:19405]
ENSG00000271447	-1.68539	0.000101721	MMP28	protein_coding	matrix metallopeptidase 28 [Source:HGNC Symbol;Acc:HGNC:14366]
ENSG00000110446	3.82255	0.000103953	SLC15A3	protein_coding	solute carrier family 15 member 3 [Source:HGNC Symbol;Acc:HGNC:18068]
ENSG00000135604	2.5111	0.000104056	STX11	protein_coding	syntaxin 11 [Source:HGNC Symbol;Acc:HGNC:11429]
ENSG00000268089	1.28703	0.000104521	GABRQ	protein_coding	gamma-aminobutyric acid type A receptor theta subunit [Source:HGNC Symbol;Acc:HGNC:14454]
ENSG00000103811	3.27252	0.000105556	CTSH	protein_coding	cathepsin H [Source:HGNC Symbol;Acc:HGNC:2535]
ENSG00000198797	1.1161	0.000108009	BRINP2	protein_coding	BMP/retinoic acid inducible neural specific 2 [Source:HGNC Symbol;Acc:HGNC:13746]
ENSG00000163945	-1.12324	0.000109356	UVSSA	protein_coding	UV stimulated scaffold protein A [Source:HGNC Symbol;Acc:HGNC:29304]
ENSG00000234690	-1.4451	0.000110237	EPCAM-DT	lincRNA	EPCAM divergent transcript [Source:HGNC Symbol;Acc:HGNC:52639]
ENSG00000101335	1.72216	0.000110461	MYL9	protein_coding	myosin light chain 9 [Source:HGNC Symbol;Acc:HGNC:15754]
ENSG00000062038	-1.17523	0.000110798	CDH3	protein_coding	cadherin 3 [Source:HGNC Symbol;Acc:HGNC:1762]
ENSG00000176293	-1.11158	0.000110798	ZNF135	protein_coding	zinc finger protein 135 [Source:HGNC Symbol;Acc:HGNC:12919]
ENSG00000176485	1.33745	0.000110914	PLA2G16	protein_coding	phospholipase A2 group XVI [Source:HGNC Symbol;Acc:HGNC:17825]
ENSG00000112280	1.5357	0.000112273	COL9A1	protein_coding	collagen type IX alpha 1 chain [Source:HGNC Symbol;Acc:HGNC:2217]
ENSG00000268575	-1.22253	0.000112317	AL031282.2	processed_transcript	novel transcript, readthrough between SLC35E2 and CDK11A
ENSG00000163017	3.14912	0.00011276	ACTG2	protein_coding	actin, gamma 2, smooth muscle, enteric [Source:HGNC Symbol;Acc:HGNC:145]
ENSG00000058453	-1.25834	0.000112887	CROCC	protein_coding	ciliary rootlet coiled-coil, rootletin [Source:HGNC Symbol;Acc:HGNC:21299]
ENSG00000085514	2.54976	0.000113734	PILRA	protein_coding	paired immunoglobin like type 2 receptor alpha [Source:HGNC Symbol;Acc:HGNC:20396]
ENSG00000161682	-1.02879	0.000117067	FAM171A2	protein_coding	family with sequence similarity 171 member A2 [Source:HGNC Symbol;Acc:HGNC:30480]
ENSG00000130203	3.18923	0.000119069	APOE	protein_coding	apolipoprotein E [Source:HGNC Symbol;Acc:HGNC:613]
ENSG00000106483	-1.18289	0.000120943	SFRP4	protein_coding	secreted frizzled related protein 4 [Source:HGNC Symbol;Acc:HGNC:10778]
ENSG00000224243	-1.13676	0.000121111	SOX1-OT	lincRNA	SOX1 overlapping transcript [Source:HGNC Symbol;Acc:HGNC:42733]
ENSG00000134531	1.33135	0.000121958	EMP1	protein_coding	epithelial membrane protein 1 [Source:HGNC Symbol;Acc:HGNC:3333]
ENSG00000072195	-1.00359	0.000123197	SPEG	protein_coding	SPEG complex locus [Source:HGNC Symbol;Acc:HGNC:16901]
ENSG00000172159	-1.47285	0.000123864	FRMD3	protein_coding	FERM domain containing 3 [Source:HGNC Symbol;Acc:HGNC:24125]
ENSG00000232803	3.73216	0.000124115	SLCO4A1-AS1	antisense	SLCO4A1 antisense RNA 1 [Source:HGNC Symbol;Acc:HGNC:40537]
ENSG00000137941	-1.00813	0.000124139	TTLL7	protein_coding	tubulin tyrosine ligase like 7 [Source:HGNC Symbol;Acc:HGNC:26242]
[truncated: 630 more rows]

## Sheet: Fetal Cd140a vs A2B5 IPA Terms
Pathway	Adj_-log10_P_Val	Z_Score	Genes	Type
Cell movement	44.7932	3.482	CCR7,CORO1A,FOXJ1,IL13RA2,GSX2,MMP2,FAM107A,CCN2,PLCE1,COL1A1,MITF,GRM3,LILRB4,FOS,GRN,WAS,ACAN,PARVG,CD300A,PRKCB,SLC17A9,S1PR1,PTX3,BCAT1,HBEGF,SH3KBP1,NRG1,SOX3,PTGER4,PRDM1,DOCK10,EOMES,SGK1,CLU,MAP3K1,P2RX4,IL1A,OPCML,RGS10,AQP4,SERPINB1,CCN1,GAD1,MMP9,HPSE,WNT5A,PTP4A2,EPHA3,CCL3L3,MAGI2,THY1,IL6,TREM2,RAB3IL1,DIO2,CX3CL1,DCN,RAMP3,RAPGEF1,HTR2A,TBXAS1,MS4A4A,IGF2,DAAM2,PAX6,RPS6KA1,ADRA2A,…	Functional
Cell movement of blood cells	44.4698	4.438	CCR7,CORO1A,FOXJ1,CX3CR1,MMP2,NCF1,SFRP1,PIK3R5,CCN2,PLCE1,ITGB2,COL1A1,PLA2G7,FCER1G,FOS,GRN,WAS,C2,CD300A,CD84,TYROBP,SLC7A7,PRKCB,SLC17A9,FERMT3,CYP1B1,TLR2,S1PR1,PTX3,HBEGF,SH3KBP1,TNFRSF1B,EZR,PTGER4,PRDM1,PPBP,IGF1,GAL3ST1,SGK1,CLU,IL1A,CTSC,IL4R,ADGRG6,PECAM1,SERPINB1,ST3GAL6,CCN1,MMP9,CCR1,HPSE,WNT5A,S1PR3,CCL3L3,THY1,IL6,TREM2,LCP1,CX3CL1,CCR5,CHI3L1,GCNT1,DCN,RAPGEF1,P2RY1,MS4A4A,LSP1,A…	Functional
lipopolysaccharide Signaling	40.2441	3.458	ABCG1,ACSL1,ADGRE2,ADORA1,ADRA2A,AGT,APOC2,AQP4,ARPC1B,ATP1A2,AURKB,AVPR1A,BAG3,C1QA,C1QC,C3,CASP1,CCL3,CCL3L3,CCL4,CCN1,CCN2,CCNB1,CCND1,CCR1,CCR5,CCR7,CCRL2,CD163,CD36,CD4,CD40,CD53,CD68,CD83,CD86,CEBPA,CFD,CHI3L1,CLEC7A,COL1A1,COL1A2,COL3A1,COL9A3,CORO1A,COX6A2,CREG1,CRHR2,CRYAB,CSF3R,CSPG4,CTSC,CX3CL1,CX3CR1,CXCL16,CXCL2,CXCL3,DCN,DDIT4,DIO2,DKK3,DUSP2,EBI3,ETS2,FABP3,FABP4,FCER1G,FOS,FOSB,FS…	Upstream
Migration of cells	40.1107	3.897	CCR7,CORO1A,FOXJ1,GSX2,MMP2,FAM107A,CCN2,PLCE1,COL1A1,MITF,GRM3,FOS,GRN,WAS,ACAN,CD300A,PRKCB,SLC17A9,S1PR1,PTX3,BCAT1,HBEGF,SH3KBP1,NRG1,SOX3,PTGER4,PRDM1,DOCK10,EOMES,SGK1,CLU,MAP3K1,P2RX4,IL1A,OPCML,AQP4,SERPINB1,CCN1,GAD1,MMP9,HPSE,WNT5A,PTP4A2,EPHA3,CCL3L3,MAGI2,THY1,IL6,TREM2,DIO2,RAB3IL1,CX3CL1,DCN,RAMP3,RAPGEF1,MS4A4A,IGF2,DAAM2,PAX6,ADRA2A,ALDH1A3,PDGFA,FURIN,FCGR3A/FCGR3B,ITGAL,PIK3R6,C…	Functional
Activation of cells	39.6968	4.096	CCR7,SIGLEC10,CORO1A,FOXJ1,CX3CR1,MMP2,TLR1,FCGR1A,NCF1,SFRP1,PIK3R5,CCN2,ITGB2,COL1A1,FCER1G,C1QA,GRM3,LILRB4,FOS,GRN,WAS,CD300A,CD84,TYROBP,PRKCB,ST6GAL1,CD180,SLC11A1,TLR2,TOP2A,HBEGF,SH3KBP1,LAIR1,TNFRSF1B,LAPTM5,NRG1,PTGER4,PRDM1,IGF1,P2RX4,IL1A,UBE2C,IL4R,AQP4,PECAM1,GNA15,MICA,CCN1,MMP9,HPSE,WNT5A,IFNLR1,ST3GAL5,CCL3L3,THY1,IL6,TREM2,CX3CL1,CCR5,CHI3L1,P2RY1,AVPR1A,PTGS1,PDGFRB,WDFY4,LSP1,…	Functional
Quantity of cells	38.5986	1.937	CCR7,SIGLEC10,CORO1A,IL13RA2,GSX2,MMP2,CCN2,PLCE1,COL1A1,MITF,C1QA,LILRB4,FOS,GRN,WAS,ACAN,CD300A,PRKCB,NEUROD2,CCDC3,S1PR1,HBEGF,LAIR1,NRG1,SOX3,PRDM1,BOC,EOMES,SGK1,CLU,IL1A,RGS10,PLA2G15,SERPINB1,FEZF2,GAD1,MMP9,HPSE,WNT5A,CCL3L3,IL6,TREM2,RASAL3,DIO2,CX3CL1,COX6A2,DCN,PCDH17,LAMB2,WDFY4,RTN4R,IGF2,MFAP2,LIPG,PAX6,RPS6KA1,MYOZ2,PDGFA,FURIN,DNM3,MTTP,ITGAL,PIK3R6,C3,CSF3R,IL10RA,BRINP1,IRF8,RSP…	Functional
IFNG Signaling	38.5045	4.465	ADORA1,ADRA2A,AGT,AIF1,ALDH1A3,ALKAL2,AQP9,AVPR1A,C1QA,C1QB,C1QC,C2,C3,CASP1,CCL3,CCL3L3,CCL4,CCN2,CCND1,CCNO,CCR1,CCR5,CCRL2,CD163,CD36,CD4,CD40,CD5L,CD68,CD83,CD86,CEBPA,CHAC1,CHST11,CLEC7A,COL1A1,COL1A2,CORO1A,CTSC,CX3CL1,CX3CR1,CXCL16,CXCL2,CXCL3,EBI3,ELAVL2,ETS2,FAM107A,FCER1G,FCGR1A,FCGR2A,FCGR3A/FCGR3B,FGF12,FKBP5,FOS,FOSB,FURIN,FZD2,GAD1,GAD2,GAL3ST1,GLUL,GPR156,H2BC18,H2BC8,HBEGF,HCK,HIF…	Upstream
Quantity of blood cells	37.308	2.266	CCR7,SIGLEC10,CORO1A,IL13RA2,GSX1,CX3CR1,FCGR1A,PIK3R5,PLCE1,ITGB2,FCER1G,C1QA,LILRB4,FOS,WAS,ACAN,CD300A,CD84,TYROBP,PRKCB,ST6GAL1,CD180,FERMT3,CCDC3,TLR2,S1PR1,HBEGF,LAIR1,TNFRSF1B,PRDM1,IGF1,CLU,IL1A,IL4R,RGS10,PLA2G15,PECAM1,SERPINB1,ST3GAL6,SLC6A6,MMP9,CCR1,HPSE,S1PR3,CCL3L3,IL6,TREM2,RASAL3,MLF1,CX3CL1,CCR5,CHI3L1,GCNT1,DCN,AVPR1A,SFN,PDGFRB,WDFY4,LSP1,MBP,ABCG1,FYB1,MATK,CEBPA,RASSF5,IGF2,…	Functional
TGFB1 Signaling	36.9626	0.61	ABCG1,ABCG2,ACAN,ACTG2,ADORA1,ADRA2A,AKR1C1/AKR1C2,ANKH,APOC2,AQP9,ARL4A,BIN1,C1QA,C1QB,C1QC,C2,C3,CASP1,CCL3,CCL3L3,CCL4,CCN1,CCN2,CCNB1,CCND1,CCNO,CCR1,CCR5,CCR7,CCRL2,CD163,CD300A,CD36,CD4,CD40,CD68,CD83,CD86,CEBPA,CENPF,CFD,CHI3L1,CHST11,CLU,COL1A1,COL1A2,COL3A1,COL6A3,CRHR2,CSPG4,CSRP2,CTSC,CX3CL1,CX3CR1,CXCL2,CXCL3,DAB2,DCN,DDIT4,DKK3,DLX5,EOMES,FAM107A,FCER1G,FCGR1A,FCGR3A/FCGR3B,FGF12,FGF…	Upstream
Adhesion of blood cells	35.6536	4.293	CCR7,CORO1A,ITGAL,CX3CR1,C3,FCGR1A,PLEKHA2,CSF3R,ITGB2,FCER1G,MITF,C1QA,TNR,WAS,SYK,TYROBP,CD4,PILRA,FERMT3,TLR2,CD86,PTX3,TLR7,IL1B,EZR,PTGER4,SPI1,PPBP,FCGR2A,OLR1,CD36,IL18,CLU,CCND1,ADGRE5,IL1A,CXCL3,HGF,PECAM1,LGALS9,HCK,OSM,CCN1,DCSTAMP,HPSE,CCR1,STAB1,CCL3L3,THY1,IL6,CD40,PPARG,TREM2,LCP1,CX3CL1,CD83,CCR5,ADGRE2,TNF,DCN,RAPGEF1,SIRPA,CCL4,TRPV2,CCL3,LSP1,ITGAX,MSR1,FYB1,CXCL2,RASSF5,LIPG,P…	Functional
Adhesion of immune cells	35.4342	3.983	CCR7,CORO1A,ITGAL,CX3CR1,C3,FCGR1A,PLEKHA2,CSF3R,ITGB2,MITF,C1QA,TNR,WAS,SYK,TYROBP,CD4,PILRA,FERMT3,TLR2,CD86,TLR7,IL1B,EZR,PTGER4,SPI1,PPBP,FCGR2A,OLR1,CD36,IL18,CLU,CCND1,ADGRE5,IL1A,CXCL3,HGF,PECAM1,LGALS9,HCK,OSM,CCN1,DCSTAMP,HPSE,CCR1,STAB1,CCL3L3,THY1,IL6,CD40,PPARG,TREM2,LCP1,CX3CL1,CD83,CCR5,ADGRE2,TNF,DCN,RAPGEF1,SIRPA,CCL4,TRPV2,CCL3,LSP1,ITGAX,MSR1,FYB1,CXCL2,RASSF5,LIPG,P2RX7,AGT,RGS…	Functional
Binding of blood cells	35.2495	4.487	CCR7,CORO1A,ITGAL,CX3CR1,C3,FCGR1A,PLEKHA2,CSF3R,ITGB2,FCER1G,MITF,C1QA,DOCK8,TNR,IRF8,WAS,SYK,CD84,TYROBP,CD4,PILRA,FERMT3,TLR2,CD86,PTX3,TLR7,IL1B,EZR,PTGER4,SPI1,PPBP,FCGR2A,OLR1,CD36,IL18,CLU,CCND1,ADGRE5,IL1A,CXCL3,HGF,PECAM1,LGALS9,HCK,OSM,CCN1,DCSTAMP,HPSE,CCR1,STAB1,CCL3L3,THY1,IL6,CD40,PPARG,TREM2,LCP1,CX3CL1,CD83,CCR5,ADGRE2,GCNT1,TNF,DCN,RAPGEF1,SIRPA,CCL4,TRPV2,CCL3,LSP1,ITGAX,MSR1,FY…	Functional
Systemic autoimmune syndrome	33.5498	1.895	CCR7,SIGLEC10,CX3CR1,MMP2,TLR1,FCGR1A,IFI44L,NCF1,ITGB2,COL1A1,FCER1G,MITF,C1QA,LILRB4,FOS,GRN,H2AC18/H2AC19,ACAN,ATP6V1B2,C2,CD300A,CD84,TYROBP,PRKCB,ST6GAL1,CD180,GABRB1,TLR2,TNFRSF10C,S1PR1,NECTIN1,TNFRSF1B,PTGER4,FABP7,PRDM1,DUSP2,IGF1,TPPP3,SYT6,EOMES,SGK1,CLU,CTSC,IL4R,ADGRG6,PLBD1,PECAM1,MICA,MMP9,CCR1,HPSE,WNT5A,CCL3L3,IL6,LCP1,PEA15,MLF1,CX3CL1,CCR5,COL9A3,CHI3L1,FKBP5,CD68,RAMP3,PTGS1,H…	Functional
Inflammatory response	33.1574	4.177	CCR7,CORO1A,CX3CR1,MMP2,TLR1,FCGR1A,NCF1,SFRP1,PIK3R5,ITGB2,PLA2G7,FCER1G,LILRB4,FOS,GRN,WAS,CD84,TYROBP,PRKCB,SLC11A1,C1QTNF3,TLR2,S1PR1,PTX3,TNFRSF1B,NRG1,PTGER4,PRDM1,PPBP,IGF1,CDO1,IL1A,IL4R,PECAM1,SERPINB1,MICA,MMP9,CCR1,HPSE,WNT5A,S1PR3,CCL3L3,IL6,TREM2,LCP1,CX3CL1,CCR5,CHI3L1,GCNT1,PTGS1,TBXAS1,LSP1,CEBPA,PLCG2,P2RX7,MMP19,PTAFR,ADRA2A,FCGR3A/FCGR3B,ITGAL,C3,SERPINF1,CSF3R,TPSAB1/TPSB2,IL1…	Functional
Activation of blood cells	32.3215	3.6	CCR7,SIGLEC10,CORO1A,FOXJ1,CX3CR1,TLR1,FCGR1A,NCF1,SFRP1,PIK3R5,ITGB2,COL1A1,FCER1G,C1QA,FOS,GRN,WAS,CD300A,CD84,TYROBP,PRKCB,ST6GAL1,CD180,SLC11A1,TLR2,SH3KBP1,LAIR1,TNFRSF1B,LAPTM5,NRG1,PTGER4,PRDM1,IGF1,IL1A,IL4R,PECAM1,GNA15,MICA,MMP9,HPSE,WNT5A,IFNLR1,THY1,IL6,TREM2,CX3CL1,CCR5,CHI3L1,P2RY1,PTGS1,WDFY4,MBP,CEBPA,PLCG2,P2RX7,MMP19,PTPRE,PDGFA,FCGR3A/FCGR3B,STX11,ITGAL,PIK3R6,C3,SERPINF1,PLEKH…	Functional
Cell death of immune cells	31.7282	1.534	CCR7,CORO1A,CX3CR1,FCGR1A,PLCE1,ITGB2,COL1A1,FCER1G,C1QA,FOS,WAS,CD300A,TYROBP,PRKCB,ST6GAL1,TLR2,S1PR1,TOP2A,SH3KBP1,LAIR1,TNFRSF1B,EZR,PTGER4,PRDM1,PPBP,IGF1,EOMES,CLU,IL1A,HES1,PECAM1,SLC6A6,WNT5A,IL6,TREM2,MLF1,CX3CL1,H1-2,CCR5,CHI3L1,GCNT1,DCN,SFN,ABCG1,CEBPA,PLCG2,P2RX7,AURKB,MTTP,MVP,FCGR3A/FCGR3B,ITGAL,C3,DKK3,SERPINF1,TNFSF15,GADD45B,TPSAB1/TPSB2,OSCAR,NCF2,DOCK8,IRF8,SYK,IL1RN,PIK3AP1,R…	Functional
Rheumatic Disease	31.5214	2.747	CCR7,FOXJ1,CX3CR1,MMP2,TLR1,FCGR1A,IFI44L,NCF1,ITGB2,COL1A1,FCER1G,C1QA,FOS,GRN,ACAN,C2,TYROBP,PRKCB,ST6GAL1,CD180,SLC11A1,GABRB1,C1QTNF3,TLR2,TNFRSF10C,S1PR1,PTX3,NECTIN1,LAIR1,TNFRSF1B,C1QB,PTGER4,PRDM1,DUSP2,IGF1,SYT6,EOMES,SGK1,CLU,IL1A,CTSC,IL4R,ADGRG6,HES1,PECAM1,MICA,SAMHD1,MMP9,CCR1,HPSE,WNT5A,LIMCH1,CCL3L3,IL6,LCP1,PEA15,CX3CL1,CCR5,CHI3L1,FKBP5,CD68,PTGS1,HTR2A,OAS1,PDGFRB,WDFY4,OASL,CO…	Functional
Cell death of blood cells	31.1186	1.418	CCR7,CORO1A,CX3CR1,FCGR1A,PLCE1,ITGB2,COL1A1,FCER1G,C1QA,FOS,WAS,CD300A,TYROBP,PRKCB,ST6GAL1,TLR2,S1PR1,TOP2A,SH3KBP1,LAIR1,TNFRSF1B,EZR,PTGER4,PRDM1,PPBP,IGF1,EOMES,CLU,IL1A,HES1,PECAM1,SLC6A6,WNT5A,CCL3L3,IL6,TREM2,MLF1,CX3CL1,H1-2,CCR5,CHI3L1,GCNT1,DCN,SFN,ABCG1,CEBPA,PLCG2,P2RX7,AURKB,MTTP,MVP,FCGR3A/FCGR3B,ITGAL,C3,DKK3,SERPINF1,TNFSF15,GADD45B,TPSAB1/TPSB2,OSCAR,NCF2,DOCK8,IRF8,SYK,IL1RN,PI…	Functional
Proliferation of immune cells	30.3107	1.965	CCR7,SIGLEC10,CORO1A,FOXJ1,IL13RA2,CCN2,ITGB2,FCER1G,LILRB4,FOS,WAS,MNDA,CD300A,CD84,TYROBP,PRKCB,ST6GAL1,CD180,TLR2,S1PR1,SH3KBP1,LAIR1,TNFRSF1B,EZR,LAPTM5,NRG1,PTGER4,PRDM1,IGF1,EOMES,MAP3K1,IL1A,IL4R,HES1,PECAM1,MICA,GAD1,MMP9,ST3GAL5,THY1,IL6,LCP1,PEA15,CCR5,GCNT1,DCN,SFN,MBP,ABCG1,FYB1,CEBPA,RASSF5,IGF2,PLCG2,P2RX7,LY86,MMP19,RPS6KA1,AURKB,MVP,FCGR3A/FCGR3B,ITGAL,C3,DKK3,TNFSF15,PLEKHA2,GADD…	Functional
Proliferation of blood cells	29.9706	1.591	CCR7,SIGLEC10,CORO1A,FOXJ1,IL13RA2,CCN2,ITGB2,FCER1G,LILRB4,FOS,WAS,MNDA,CD300A,CD84,TYROBP,PRKCB,ST6GAL1,CD180,TLR2,S1PR1,SH3KBP1,LAIR1,TNFRSF1B,EZR,LAPTM5,NRG1,PTGER4,PRDM1,IGF1,EOMES,MAP3K1,IL1A,IL4R,HES1,PECAM1,MICA,GAD1,MMP9,WNT5A,ST3GAL5,CCL3L3,THY1,IL6,LCP1,PEA15,CCR5,GCNT1,DCN,SFN,MBP,ABCG1,FYB1,CEBPA,RASSF5,IGF2,PLCG2,P2RX7,LY86,MMP19,RPS6KA1,AURKB,MVP,FCGR3A/FCGR3B,ITGAL,C3,DKK3,TNFSF15…	Functional
Recruitment of cells	29.5817	3.866	CCR7,CX3CR1,MMP2,C3,PIK3R5,SFRP1,ITGB2,TPSAB1/TPSB2,CMKLR1,FOS,SYK,IL1RN,CXCL16,CD4,SLC17A9,SLC11A1,FERMT3,CYP1B1,TLR2,S1PR1,PTX3,HBEGF,TLR7,IL1B,TNFRSF1B,CRYAB,CASP1,FCGR2A,OLR1,IL18,CD36,CLU,ADGRE5,IL1A,CTSC,ADGRG6,CXCL3,HGF,PECAM1,CLEC7A,ST3GAL6,OSM,HCK,CCN1,MMP9,CCR1,HPSE,PDGFB,IL6,CCL3L3,THY1,CD40,PPARG,CX3CL1,CCR5,CHI3L1,CD300LB,GCNT1,TNF,CCL4,CCL3,PDGFRB,CD5L,LSP1,GLCE,CXCL2,PDCD1,CCRL2,AG…	Functional
Inflammation of joint	29.3936	2.437	CCR7,CX3CR1,MMP2,TLR1,FCGR1A,NCF1,ITGB2,FCER1G,C1QA,FOS,GRN,ACAN,C2,TYROBP,PRKCB,CD180,SLC11A1,GABRB1,C1QTNF3,TLR2,TNFRSF10C,S1PR1,PTX3,NECTIN1,LAIR1,TNFRSF1B,PTGER4,PRDM1,DUSP2,IGF1,SYT6,EOMES,CLU,IL1A,CTSC,IL4R,ADGRG6,HES1,PECAM1,MICA,MMP9,CCR1,WNT5A,LIMCH1,CCL3L3,IL6,LCP1,CX3CL1,CCR5,CHI3L1,FKBP5,CD68,PTGS1,HTR2A,PDGFRB,COL3A1,PLCG2,P2RX7,MMP19,CA10,PTPRE,ADRA2A,FURIN,FCGR3A/FCGR3B,C3,TNFSF15,…	Functional
Homing of cells	29.1018	1.993	CCR7,CORO1A,CX3CR1,MMP2,PIK3R5,CCN2,PLA2G7,ITGB2,FCER1G,GRN,WAS,PRKCB,TLR2,S1PR1,HBEGF,NRG1,PPBP,IGF1,CLU,MAP3K1,P2RX4,IL1A,IL4R,RGS10,SERPINB1,CCN1,MMP9,HPSE,CCR1,WNT5A,S1PR3,CCL3L3,IL6,TREM2,LCP1,CX3CL1,CCR5,GCNT1,PDGFRB,LSP1,FYB1,IGF2,PLCG2,PTAFR,PDGFA,ITGAL,C3,SERPINF1,CSF3R,TPSAB1/TPSB2,CMKLR1,ARHGAP25,TNR,SYK,RUNX1,CD4,CXCL16,NGF,IL1B,PDGFRA,PRKG1,SPI1,S100B,FCGR2A,CD36,IL18,CDCP1,CCND1,DUS…	Functional
Chemotaxis	28.9914	2.204	CCR7,CORO1A,ITGAL,CX3CR1,MMP2,C3,SERPINF1,CSF3R,PIK3R5,CCN2,TPSAB1/TPSB2,PLA2G7,ITGB2,FCER1G,CMKLR1,ARHGAP25,GRN,TNR,WAS,SYK,PRKCB,CD4,CXCL16,NGF,TLR2,S1PR1,HBEGF,IL1B,PDGFRA,PRKG1,NRG1,SPI1,S100B,PPBP,IGF1,FCGR2A,CD36,IL18,CDCP1,CLU,MAP3K1,CCND1,P2RX4,IL1A,IL4R,DUSP6,CXCL3,RGS10,HGF,SERPINB1,LGALS9,HCK,OSM,CCN1,MMP9,HPSE,CCR1,WNT5A,S1PR3,PDGFB,CCL3L3,IL6,CD40,PPARG,TREM2,LCP1,CX3CL1,CCR5,ADGRE2,…	Functional
tetradecanoylphorbol acetate Signaling	28.9706	3.206	ACSM5,ADAM8,AGT,ALDH1A3,AQP4,AURKB,C3,CA8,CASP1,CCL3,CCL3L3,CCL4,CCN1,CCN2,CCND1,CCR7,CD163,CD36,CD4,CD68,CEBPA,CSF3R,CXCL2,CXCL3,DAB2,DDIT4,DIO2,DUSP2,DUSP6,EBI3,ETS2,EZR,FCER1G,FCGR1A,FKBP5,FOS,FOSB,FURIN,GADD45B,GAL3ST1,GPR35,HBEGF,HES1,HGF,HIF1A,HPSE,HTR2A,ICAM1,IGF1,IGF2,IL18,IL1A,IL1B,IL1RN,IL6,IRF8,ITGAL,ITGAX,ITGB2,LIPG,LOXL2,MAD1L1,MAST4,METTL7A,MICA,MITF,MMP19,MMP2,MMP3,MMP9,MSR1,MYOZ2,…	Upstream
Cellular infiltration	28.4828	2.483	CCR7,CORO1A,IL13RA2,ITGAL,CX3CR1,MMP2,C3,NCF1,SFRP1,CCN2,PLCE1,PLA2G7,ITGB2,FCER1G,LILRB4,CMKLR1,FOS,ARHGAP25,IRF8,IL1RN,C2,CD4,CXCL16,TLR2,CD86,PTX3,TLR7,FABP4,IL1B,TNFRSF1B,CRYAB,PRKG1,EZR,CASP1,PTGER4,SPI1,S100B,PRDM1,PPBP,HSPB1,GAL3ST1,CD36,IL18,SGK1,IL1A,CTSC,IL4R,CXCL3,HGF,PTGER3,HCK,OSM,SIGLEC8,CCN1,TNFAIP8L2,MMP9,CCR1,TNFSF8,PDGFB,CCL3L3,IL6,CD40,PPARG,CX3CL1,CCR5,TNF,DCN,IL1RAP,IL18BP,CC…	Functional
Chronic inflammatory disorder	28.4271	-0.848	CCR7,IL13RA2,CX3CR1,MMP2,TLR1,FCGR1A,NCF1,ITGB2,COL1A1,C1QA,FOS,GRN,WAS,ACAN,C2,KCND2,CD180,TMEM47,GABRB1,TLR2,TNFRSF10C,S1PR1,TOP2A,HBEGF,NECTIN1,TNFRSF1B,CCNO,LAPTM5,PTGER4,PRDM1,DUSP2,IGF1,SYT6,EOMES,CLU,IL1A,CTSC,IL4R,ADGRG6,CD53,PECAM1,MICA,MMP9,CCR1,HPSE,WNT5A,PDE3B,IFNLR1,IL6,LCP1,CX3CL1,CCR5,CHI3L1,FKBP5,CD68,STRA6,PTGS1,HTR2A,COL3A1,CHRM3,ABCG1,MSMO1,WDR78,LY86,CA10,PTPRE,ADRA2A,NCF1C,FU…	Functional
Inflammation of absolute anatomical region	27.2306	-0.97	CCR7,SIGLEC10,CORO1A,FOXJ1,IL13RA2,CX3CR1,MMP2,TLR1,FCGR1A,NCF1,PLCE1,ITGB2,COL1A1,FCER1G,C1QA,LILRB4,FOS,GRN,WAS,ACAN,TYROBP,ST6GAL1,CD180,GABRB1,TLR2,TNFRSF10C,S1PR1,TOP2A,HBEGF,NECTIN1,TNFRSF1B,LAPTM5,NRG1,PTGER4,PRDM1,IGF1,EOMES,CLU,MAP3K1,IL1A,IL4R,CD53,TKTL1,PECAM1,SERPINB1,CCN1,MMP9,CCR1,WNT5A,PDE3B,IFNLR1,CCL3L3,MAGI2,IL6,TREM2,CX3CL1,CCR5,CD68,DCN,STRA6,LAMB2,PTGS1,MBP,COL3A1,CHRM3,ABCG1…	Functional
TNF Signaling	27.1314	3.599	ABCG2,ACSL1,ADAM8,ADGRG6,ADORA1,AGT,ALDH1A3,APOC2,AQP9,ARHGAP22,AVPR1A,C3,CARD16,CASP1,CCL3,CCL3L3,CCL4,CCN1,CCN2,CCND1,CCR1,CCR5,CCR7,CD163,CD36,CD4,CD40,CD83,CD86,CDO1,CEBPA,CFD,CHI3L1,CHST11,CLU,COL1A1,COL1A2,COL3A1,CRYAB,CTSC,CX3CL1,CX3CR1,CXCL16,CXCL2,CXCL3,CYP1B1,DCN,DCSTAMP,DLX1,DUSP2,DUSP6,EBI3,EFHD2,ETS2,FABP4,FCER1G,FGFR2,FMO1,FOS,FOSB,GADD45B,GNA15,GPD1,GRM3,GRN,HBEGF,HES1,HGF,HIF1A,IC…	Upstream
Degranulation	26.4425	1.698	CORO1A,STX11,IL13RA2,ITGAL,CX3CR1,C3,FCGR1A,ITGB2,FCER1G,SIGLEC14,OSCAR,LILRB4,FOS,GRN,WAS,SYK,NDST2,MNDA,CD300A,CD84,TYROBP,SLC11A1,FERMT3,NGF,TLR2,PTX3,LAIR1,IL1B,TNFRSF1B,PPBP,IGF1,FCGR2A,OLR1,HAVCR2,CHIT1,CD36,IL18,SGK1,CLU,ADGRE5,CTSC,IL4R,ALDOC,CXCL3,HGF,CD53,PECAM1,PTGER3,GNA15,SERPINB1,MICA,LGALS9,HCK,MMP9,HPSE,CCR1,PTP4A2,SIRPB1,METTL7A,PDGFB,CCL3L3,CX3CL1,CHI3L1,ADGRE2,PTGDS,TNF,CD68,SI…	Functional
Glucose metabolism disorder	26.2588	-0.129	CCR7,SIGLEC10,CX3CR1,FABP3,MMP2,FCGR1A,NCF1,CCN2,GPD1,ITGB2,COL1A1,FCER1G,C1QA,LILRB4,FOS,C2,CD300A,CD84,TYROBP,PRKCB,CD180,SLC17A9,GABRB1,C1QTNF3,TLR2,TNFRSF1B,APOD,CTHRC1,PTGER4,FABP7,IGF1,GDPD2,CHAC1,CLU,IL1A,HES1,PLBD1,PECAM1,ST3GAL6,MICA,CCN1,MMP9,CCR1,HPSE,PDE3B,ST3GAL5,CCL3L3,MAGI2,THY1,IL6,LCP1,PEA15,COX6A2,CCR5,COL9A3,CHI3L1,FKBP5,RAMP3,P2RY1,PTGS1,HTR2A,OAS1,IPCEF1,PDGFRB,COL3A1,CHRM3,A…	Functional
tretinoin Signaling	26.1979	3.862	ABCG1,ACSL1,ADGRE2,AGT,ALDH1A3,APOD,AQP9,ATP6V1B2,C1QA,C3,CA8,CASP1,CCL3,CCL4,CCL4L1/CCL4L2,CCN1,CCN2,CCNB1,CCND1,CCR1,CCR5,CCRL2,CD36,CD53,CD68,CD86,CEBPA,COL1A1,COL1A2,COL3A1,COL6A3,CREG1,CSF3R,CTSC,CX3CR1,CXCL2,DAAM2,DAB2,DCN,DCSTAMP,DHRS9,DIO2,DKK3,DLGAP5,EBI3,FABP4,FBN2,FCER1G,FGF12,FOLR2,FOS,GAD2,GRIK2,HBEGF,HES1,HSPB1,ICAM1,IFI44L,IGF1,IGF2,IGFBP7,IL10RA,IL1A,IL1B,IL6,ISLR,ITGAL,ITGAX,ITGB…	Upstream
Degranulation of cells	26.0227	1.63	CORO1A,STX11,IL13RA2,ITGAL,CX3CR1,C3,FCGR1A,ITGB2,FCER1G,SIGLEC14,OSCAR,LILRB4,FOS,GRN,SYK,NDST2,MNDA,CD300A,CD84,TYROBP,SLC11A1,FERMT3,NGF,TLR2,PTX3,LAIR1,IL1B,TNFRSF1B,PPBP,IGF1,FCGR2A,OLR1,HAVCR2,CHIT1,CD36,IL18,SGK1,CLU,ADGRE5,CTSC,IL4R,ALDOC,CXCL3,HGF,CD53,PECAM1,PTGER3,GNA15,SERPINB1,MICA,LGALS9,HCK,MMP9,HPSE,CCR1,PTP4A2,SIRPB1,METTL7A,PDGFB,CCL3L3,CX3CL1,CHI3L1,ADGRE2,PTGDS,TNF,CD68,SIRPA,…	Functional
Inflammation of organ	25.4425	-0.4	CCR7,SIGLEC10,CORO1A,FOXJ1,IL13RA2,CX3CR1,MMP2,TLR1,FCGR1A,NCF1,GPD1,PLCE1,ITGB2,COL1A1,FCER1G,C1QA,LILRB4,FOS,GRN,WAS,TYROBP,PRKCB,CD180,GABRB1,MKI67,TLR2,TNFRSF10C,S1PR1,TOP2A,HBEGF,NECTIN1,TNFRSF1B,LAPTM5,NRG1,PTGER4,PRDM1,DUSP2,IGF1,EOMES,CLU,MAP3K1,IL1A,IL4R,CD53,TKTL1,PECAM1,SERPINB1,CCN1,MMP9,CCR1,WNT5A,PDE3B,IFNLR1,CCL3L3,MAGI2,IL6,TREM2,CX3CL1,CCR5,CD68,DCN,STRA6,LAMB2,PTGS1,HTR2A,SFN,MB…	Functional
Immune response of cells	25.426	4.937	CCR7,CORO1A,ITGAL,C3,TLR1,FCGR1A,NCF1,CSF3R,PIK3R5,ITGB2,FCER1G,C1QA,IL10RA,LILRB4,SLAMF7,DOCK8,GRN,IRF8,WAS,RSPH1,SYK,TYROBP,PRKCB,CD4,CD180,SLC11A1,FERMT3,CYP1B1,TLR2,CD86,PTX3,TOP2A,HBEGF,SH3KBP1,TLR7,IL1B,TNFRSF1B,BIN1,CASP1,PTGER4,SPI1,PRDM1,FSTL1,FCGR2A,HAVCR2,HSPB1,CD36,IL18,SGK1,CXCL3,AQP4,HGF,PECAM1,CLEC7A,GAB3,LGALS9,HCK,OSM,WNT5A,SIRPB1,TNFSF8,THY1,IL6,CD40,PPARG,TREM2,LILRA2,DIO2,ETS2…	Functional
Necrosis	25.2306	1.145	CCR7,CORO1A,MMP2,CCN2,PLCE1,COL1A1,MITF,MAML2,C1QA,GRM3,FOS,GRN,WAS,CD300A,PRKCB,GABRB1,TNFRSF10C,S1PR1,TOP2A,HBEGF,SH3KBP1,LAIR1,NRG1,SOX3,PTGER4,PRDM1,EOMES,CLU,SGK1,MAP3K1,IL1A,UBE2C,RGS10,CCN1,FEZF2,MMP9,HPSE,WNT5A,IL6,CCL3L3,THY1,TREM2,PEA15,CX3CL1,FKBP5,DCN,RAPGEF1,LAMB2,OAS1,RTN4R,IGF2,PAX6,PTPRE,RPS6KA1,SHD,AURKB,FURIN,MTTP,FCGR3A/FCGR3B,MVP,ITGAL,C3,CSF3R,NCF2,BRINP1,WNT11,IRF8,IL1RN,PIK…	Functional
CSF1 Signaling	25.0511	3.578	ADGRE5,CCL3,CCNB1,CCND1,CCR1,CCR5,CD163,CD68,CEBPA,CLEC7A,CXCL2,CXCL3,ETS2,FCER1G,FCGR2A,FCGR3A/FCGR3B,FERMT3,FOLR2,FOS,GAB3,HIF1A,HMGCS1,IGF1,IL10RA,IL18,IL18BP,IL1A,IL1B,IL6,IRF8,ITGAX,MMP9,MSMO1,MSR1,NCF2,OSCAR,PPARG,PTPRC,RUNX1,SALL3,SFRP1,SIRPB1,SLC16A3,SLC29A1,SPI1,STAB1,TLR1,TLR2,TNF,TNFRSF1B	Upstream
Homing of blood cells	24.8508	2.57	CCR7,CORO1A,ITGAL,CX3CR1,C3,CSF3R,PIK3R5,TPSAB1/TPSB2,PLA2G7,ITGB2,FCER1G,CMKLR1,ARHGAP25,GRN,WAS,SYK,RUNX1,PRKCB,CD4,CXCL16,NGF,TLR2,S1PR1,IL1B,PRKG1,SPI1,S100B,PPBP,FCGR2A,IL18,CDCP1,CCND1,IL1A,IL4R,CXCL3,SERPINB1,LGALS9,HCK,MMP9,HPSE,CCR1,WNT5A,S1PR3,PDGFB,CCL3L3,IL6,CD40,PPARG,LCP1,CX3CL1,CCR5,GCNT1,TNF,AIF1,CCL4,PON2,TRPV2,CCL3,AQP9,LSP1,ADAM8,FYB1,CXCL2,CCRL2,PLCG2,RGS1,SWAP70,SERPINA1,PTPR…	Functional
Accumulation of cells	24.8416	1.351	CCR7,ITGAL,CX3CR1,C3,NCF1,ITGB2,IL10RA,CMKLR1,DOCK8,GRN,IL1RN,PIK3AP1,TYROBP,CXCL16,TLR2,CD86,S1PR1,PTX3,TLR7,IL1B,TNFRSF1B,CRYAB,SPI1,FSTL1,IGF1,FCGR2A,HAVCR2,IL18,MMP3,CLU,ADGRE5,CTSC,IL4R,CXCL3,FGFR2,SAMHD1,OSM,HCK,CCN1,MMP9,TNFAIP8L2,CCR1,IL6,CCL3L3,CD40,ETS2,CX3CL1,CCR5,CD300LB,PTGDS,TNF,GPR17,CCL3,CD5L,ITGAX,ABCG1,CXCL2,CEBPA,P2RX7,AGT,NLRP3,CENPF,MAPK13,ICAM1,FCGR3A/FCGR3B	Functional
Non-traumatic arthropathy	24.7747	0.548	CCR7,CX3CR1,MMP2,TLR1,NCF1,ITGB2,C1QA,FOS,GRN,ACAN,C2,CD180,GABRB1,TLR2,TNFRSF10C,S1PR1,PTX3,NECTIN1,TNFRSF1B,PTGER4,PRDM1,DUSP2,IGF1,SYT6,EOMES,CLU,CTSC,IL4R,ADGRG6,HES1,PECAM1,MICA,MMP9,CCR1,WNT5A,LIMCH1,IL6,LCP1,CX3CL1,CCR5,CHI3L1,FKBP5,CD68,PTGS1,HTR2A,COL3A1,MMP19,CA10,PTPRE,ADRA2A,FURIN,FCGR3A/FCGR3B,C3,TNFSF15,CSF3R,GADD45B,IL10RA,WNT11,GABRA4,SYK,IL1RN,GPC4,CD4,FOSB,CXCL16,NGF,CD86,TLR7,F…	Functional
dexamethasone Signaling	24.7235	1.08	ACSL1,ACTG2,ADRA2A,AGT,AKR1C1/AKR1C2,AKR1C3,APOD,ARHGAP25,ATP6V1B2,BSCL2,C1QB,C3,CA8,CCDC74B,CCL3,CCL3L3,CCL4,CCN1,CCN2,CCND1,CCR1,CD163,CD36,CD40,CD83,CD86,CEBPA,CFD,CHI3L1,CHIT1,CLEC7A,CLU,CMKLR1,COL1A1,COL1A2,COL3A1,CREG1,CRHR2,CRYAB,CX3CL1,CX3CR1,CXCL2,CXCL3,CYP1B1,DCN,DDIT4,DHRS9,DIO2,DLGAP5,ETS2,EZR,FABP4,FAM107A,FBN2,FCER1G,FKBP5,FMNL1,FMO1,FOS,FOSB,FOXJ1,FSTL1,FURIN,GABRB1,GADD45B,GLIPR1,…	Upstream
Apoptosis of blood cells	24.6308	-0.327	CCR7,CORO1A,DKK3,SERPINF1,TNFSF15,TPSAB1/TPSB2,GADD45B,ITGB2,COL1A1,FCER1G,OSCAR,C1QA,FOS,DOCK8,IRF8,WAS,SYK,IL1RN,PIK3AP1,RUNX1,PRKCB,ST6GAL1,MAD1L1,CD4,NGF,TLR2,S1PR1,TOP2A,TLR7,IL1B,TNFRSF1B,EZR,CASP1,PTGER4,SPI1,IGF1,HAVCR2,IL18,IL1A,PECAM1,LGALS9,SLC6A6,OSM,SIGLEC8,TNFAIP8L2,WNT5A,PDK1,CCL3L3,IL6,CD40,PPARG,TREM2,ETS2,CX3CL1,MLF1,CCR5,H1-2,CHI3L1,TNF,DCN,CCL4,CCL3,SFN,CD5L,ADAM8,GLI3,ABCG1,M…	Functional
Chemotaxis of blood cells	24.317	2.823	CCR7,CORO1A,ITGAL,CX3CR1,C3,CSF3R,PIK3R5,ITGB2,TPSAB1/TPSB2,FCER1G,PLA2G7,CMKLR1,ARHGAP25,GRN,WAS,SYK,PRKCB,CXCL16,CD4,NGF,TLR2,S1PR1,IL1B,PRKG1,SPI1,S100B,PPBP,FCGR2A,IL18,CDCP1,CCND1,IL1A,IL4R,CXCL3,SERPINB1,LGALS9,HCK,MMP9,CCR1,HPSE,WNT5A,S1PR3,PDGFB,IL6,CCL3L3,CD40,PPARG,LCP1,CX3CL1,CCR5,TNF,AIF1,CCL4,PON2,TRPV2,AQP9,CCL3,LSP1,ADAM8,CXCL2,CCRL2,PLCG2,RGS1,SWAP70,SERPINA1,PTPRC,ICAM1,ADORA1	Functional
Rheumatoid arthritis	24.0146	0.945	CCR7,CX3CR1,MMP2,TLR1,NCF1,ITGB2,C1QA,FOS,GRN,ACAN,C2,CD180,GABRB1,TLR2,TNFRSF10C,S1PR1,NECTIN1,TNFRSF1B,PTGER4,PRDM1,DUSP2,IGF1,SYT6,EOMES,CLU,CTSC,IL4R,ADGRG6,PECAM1,MICA,MMP9,CCR1,WNT5A,IL6,LCP1,CX3CL1,CCR5,CHI3L1,FKBP5,CD68,PTGS1,HTR2A,COL3A1,CA10,PTPRE,ADRA2A,FURIN,FCGR3A/FCGR3B,C3,TNFSF15,CSF3R,GADD45B,IL10RA,WNT11,GABRA4,SYK,IL1RN,GPC4,CD4,FOSB,CXCL16,NGF,CD86,TLR7,FABP4,IL1B,HSPB8,FCGR2A,…	Functional
Peripheral vascular disease	23.6216	0.911	FABP3,FCGR1A,PLA2G7,COL1A1,GRN,IRF8,H2AC18/H2AC19,SYK,GABRA4,RUNX1,PRKCB,ST6GAL1,CXCL16,GABRB1,BAG3,LAIR1,TLR7,LAPTM5,CASP1,COL1A2,PTGER4,S100B,ABCG2,IGF1,FCGR2A,OLR1,HSPB1,CD36,IL18,MMP3,GPX3,SGK1,CLU,ADGRE5,CTSC,CXCL3,CD163,AQP4,CD53,NPL,PTGER3,SERPIND1,HCK,SLC6A6,MMP9,CCR1,PDE3B,FBN2,ATP1A2,THY1,IL6,PPARG,ETS2,LCP1,CX3CL1,CD83,CCR5,TNF,GRIA2,P2RY1,PTGS1,HTR2A,CHRM3,MSR1,FYB1,GABRG1,PLEKHO2,CPV…	Functional
IL4 Signaling	23.4868	3.233	ACSL1,ADAP1,ALDOC,BIN1,C3,CCL3,CCL3L3,CCL4,CCN2,CCND1,CCR5,CCR7,CD163,CD300A,CD36,CD40,CD83,CD86,CLEC7A,COL1A1,COL1A2,COL6A3,CSF3R,CTSC,CX3CL1,CXCL16,CXCL2,CXCL3,CYTH1,DCSTAMP,DOCK10,EFHD2,EOMES,FABP4,FCER1G,FCGR2A,FCGR3A/FCGR3B,FKBP5,FNIP2,FOS,FOSB,GNA15,HBEGF,HCK,HGF,ICAM1,IFI44L,IFNLR1,IGF1,IL10RA,IL13RA2,IL18,IL1A,IL1B,IL1RN,IL4R,IL6,IRF8,ITGAL,ITGAX,ITGB2,LILRB4,LIPG,LSP1,MATK,MICA,MKI67,MMP…	Upstream
Development of vasculature	23.4584	1.151	CCR7,DLX5,IL13RA2,CX3CR1,MMP2,NCF1,SFRP1,CCN2,ITGB2,COL1A1,PLA2G7,C1QA,FOS,GRN,PRKCB,ST6GAL1,FERMT3,TLR2,CYP1B1,S1PR1,HSPB6,PTX3,HBEGF,TNFRSF1B,NRG1,PTGER4,PRDM1,IGF1,CDO1,CLU,P2RX4,IL1A,IL4R,HES1,PECAM1,CCN1,MMP9,HPSE,WNT5A,PDE3B,S1PR3,FBN2,THY1,IL6,CX3CL1,CCR5,CHI3L1,DCN,STRA6,RAPGEF1,FOLH1,PTGS1,HTR2A,PDGFRB,COL3A1,REM2,E2F7,IGF2,MFAP2,P2RX7,PAX6,PLVAP,RAMP1,PTAFR,ADRA2A,PDGFA,FURIN,PIK3R6,C3,…	Functional
Synthesis of lipid	23.262	2.688	GSX2,MMP2,FCGR1A,NCF1,PIK3R5,GPD1,PLCE1,ITGB2,FCER1G,MITF,GRM3,FOS,PRKCB,CCDC3,C1QTNF3,TLR2,CYP1B1,S1PR1,PTX3,SH3KBP1,TNFRSF1B,NRG1,IGF1,GAL3ST1,CLU,MAP3K1,IL1A,AKR1C1/AKR1C2,PLA2G15,SLC6A6,CCN1,GAD1,MMP9,WNT5A,PDE3B,S1PR3,ST3GAL5,LPCAT2,CCL3L3,IL6,CX3CL1,AVPR1A,PTGS1,TBXAS1,HTR2A,PDGFRB,CHRM3,ABCG1,MSMO1,CEBPA,IGF2,PLCG2,P2RX7,ACSBG1,PTAFR,ALDH1A3,PDGFA,MTTP,PIK3R6,DHRS9,C3,DKK3,PLEKHA2,SYK,IL1R…	Functional
IL13 Signaling	23.0453	1.551	ACSL1,ADAM8,ADORA1,C3,CASP1,CCL3,CCL3L3,CCL4,CCN2,CCR5,CD163,CD36,CD4,CD40,CD86,CEBPA,CHI3L1,CLEC7A,COL1A1,COL1A2,COL3A1,CTSC,CX3CL1,CXCL2,CXCL3,EZR,FABP4,FCGR1A,FCGR2A,GPX3,HPSE,ICAM1,IGF1,IL13RA2,IL18,IL1B,IL1RN,IL6,MATK,MMP2,MMP3,MMP9,MS4A4A,MSMO1,MT1X,NCAPH,NHLH1,PDGFA,PPARG,SERPINA1,SERPINF1,SLC43A3,SLC7A7,SPINT1,ST3GAL6,SWAP70,TFF3,TLR1,TNF,TNFRSF1B,TPSAB1/TPSB2,WNT5A	Upstream
Accumulation of blood cells	22.8447	1.607	CCR7,ITGAL,CX3CR1,C3,NCF1,ITGB2,IL10RA,CMKLR1,DOCK8,GRN,IL1RN,PIK3AP1,TYROBP,TLR2,CD86,S1PR1,PTX3,TLR7,IL1B,TNFRSF1B,CRYAB,FCGR2A,HAVCR2,IL18,MMP3,ADGRE5,CTSC,IL4R,CXCL3,FGFR2,OSM,HCK,MMP9,TNFAIP8L2,CCR1,CCL3L3,IL6,CD40,ETS2,CX3CL1,CCR5,CD300LB,PTGDS,TNF,GPR17,CCL3,CD5L,ITGAX,ABCG1,CXCL2,CEBPA,P2RX7,AGT,NLRP3,MAPK13,ICAM1,FCGR3A/FCGR3B	Functional
IL6 Signaling	22.5834	3.345	ABCG2,ADGRE5,AGT,AQP4,C1QL1,C3,CASP1,CCL3L3,CCL4,CCN2,CCNB1,CCND1,CCR1,CCR5,CCR7,CD163,CD36,CD40,CD53,CD68,CD83,CD86,CEBPA,CFD,CLU,COL1A1,COL3A1,CRYAB,CSF3R,CTSC,CX3CR1,CXCL2,CXCL3,CYP1B1,DCN,DLX5,DUSP6,EOMES,ETS2,FCGR1A,FOS,GADD45B,HGF,HIF1A,ICAM1,IGF1,IGF2,IL1RN,IL4R,IL6,KIFC1,LY86,MFAP4,MKI67,MMP2,MMP3,MMP9,MSR1,MTTP,NCF2,NGF,PDCD1,PDGFA,PDGFB,PECAM1,PLEK,PPARG,PPBP,PRDM1,PTGER4,PTPRC,SERPINA1…	Upstream
Metabolism of carbohydrate	22.4921	0.493	MMP2,PIK3R5,SFRP1,CCN2,PLCE1,GPD1,PLA2G7,ITGB2,ACAN,PRKCB,ST6GAL1,S1PR1,HBEGF,SH3KBP1,APOD,NRG1,PTGER4,PPBP,IGF1,NEU4,CHIT1,IL1A,AKR1C1/AKR1C2,RGS10,PLA2G15,TKTL1,GNA15,ST3GAL6,HKDC1,HPSE,PDE3B,S1PR3,ST3GAL5,IL6,DIO2,CX3CL1,B3GNT7,DCN,ADCY2,GALR1,AVPR1A,HTR2A,OAS1,SFN,PDGFRB,PLD4,CHST11,CEBPA,IGF2,PLCG2,NNAT,GPR35,PTAFR,PDGFA,GRK3,PIK3R6,PLEKHA2,ST8SIA5,SLC16A3,SYK,NDST2,IL1RN,GPC4,RGN,NGF,FABP4,…	Functional
IL1B Signaling	22.2757	2.737	ABCG2,ACAN,ADAM8,AIF1,ANKH,APOC2,AQP4,AVPR1A,C3,CCL3,CCL3L3,CCL4,CCN2,CCR1,CCR5,CCR7,CCRL2,CD4,CD40,CD83,CD86,CEBPA,CHI3L1,COL1A1,CRYAB,CX3CL1,CX3CR1,CXCL2,CXCL3,DAB2,DCN,DDIT4,EBI3,ETS2,FERMT3,FGFR2,FKBP5,FOS,FOSB,FURIN,GAD1,GAD2,GADD45B,GRN,HBEGF,HES1,HGF,HIF1A,HSPB1,ICAM1,IGF1,IL10RA,IL18,IL1A,IL1B,IL1RAP,IL1RN,IL6,LCP1,LGALS9,MFAP2,MMP2,MMP3,MMP9,NEUROD1,NGF,NKX2-2,OLR1,OSM,PAX6,PDCD1,PDGFB,P…	Upstream
Function of blood cells	22.2503	0.161	CCR7,STX11,IL13RA2,ITGAL,CX3CR1,C3,TLR1,FCGR1A,GADD45B,ITGB2,FCER1G,IL10RA,LILRB4,CMKLR1,FOS,DOCK8,GRN,IRF8,WAS,CD300A,CD84,TYROBP,ST6GAL1,CD4,TLR2,CD86,S1PR1,BCAT1,TLR7,IL1B,PTGER4,DUSP2,FCGR2A,HAVCR2,HSPB1,CD36,IL18,MMP3,P2RX4,CTSC,CSPG4,IL4R,PLA2G15,HGF,PECAM1,CLEC7A,LGALS9,HCK,SIGLEC8,TNFAIP8L2,MMP9,CCR1,IL6,CD40,PPARG,TREM2,SLC29A1,LCP1,CX3CL1,CCR5,CHI3L1,TNF,EBI3,SIRPA,PTGS1,AQP9,LSP1,MSR1,…	Functional
fluticasone propionate Signaling	22.0146	-0.285	ABCG1,AQP9,ARHGAP25,C1QB,C3,CCL4L1/CCL4L2,CD163,CD36,CD4,CD83,CD86,CHI3L1,CHIT1,CXCL2,DCN,DDIT4,EBI3,FABP4,FKBP5,GADD45B,IL18BP,IL1A,IL1B,IL1RN,IRF8,METTL7A,MMP19,MMP9,MT1X,OLFML3,OLR1,PTGS1,RNASE1,SERPINA1,SERPINF1,SIGLEC10,SLC29A1,ST6GAL1,VSIG4	Upstream
Morphology of lesion	22.0004	0	CX3CR1,C3,TPSAB1/TPSB2,FCER1G,SPINT1,C1QA,FOS,GRN,IL1RN,ABCC9,PRKCB,CD4,NGF,TLR2,S1PR1,PTX3,MGP,TLR7,OLIG2,FABP4,IL1B,TNFRSF1B,APOD,CRYAB,PRKG1,CASP1,IGF1,OLR1,IL18,MMP3,GPX3,CLU,CCND1,IL1A,IL4R,DUSP6,CXCL3,HGF,OSM,TNFAIP8L2,MMP9,ST3GAL5,STAB1,PDGFB,IL6,CD40,ETS2,CX3CL1,PTGDS,TNF,EBI3,PLAGL1,IL18BP,SIRPA,NRBP2,CREG1,LSP1,CHRM3,MSR1,PDCD1,CEBPA,IGF2,P2RX7,AGT,NLRP3,HIF1A,PTPRE,MAPK13,ICAM1,FURIN	Functional
Angiogenesis	21.9626	1.116	CCR7,IL13RA2,CX3CR1,MMP2,NCF1,SFRP1,CCN2,ITGB2,COL1A1,PLA2G7,C1QA,FOS,GRN,PRKCB,ST6GAL1,FERMT3,TLR2,CYP1B1,S1PR1,HSPB6,PTX3,HBEGF,TNFRSF1B,NRG1,PTGER4,PRDM1,IGF1,IL1A,IL4R,HES1,PECAM1,CCN1,MMP9,HPSE,WNT5A,PDE3B,S1PR3,THY1,IL6,CX3CL1,CCR5,CHI3L1,DCN,STRA6,RAPGEF1,FOLH1,PTGS1,HTR2A,PDGFRB,COL3A1,REM2,E2F7,IGF2,P2RX7,PAX6,PLVAP,RAMP1,PTAFR,ADRA2A,PDGFA,FURIN,PIK3R6,C3,SERPINF1,TNFSF15,HEG1,SPINT1,NC…	Functional
beta-estradiol Signaling	21.5867	1.358	ABCG2,ACSL1,ADORA1,AGT,AIF1,ANKH,APOD,ARL4A,B3GNT7,BCAT1,BIN1,C15orf48,C3,C9orf24,CCL3L3,CCL4,CCN1,CCN2,CCNB1,CCND1,CCR1,CCR5,CD40,CD86,CEBPA,CENPF,CHI3L1,CHRM3,CLDN6,CLU,COL1A1,COL1A2,COL3A1,COX6A2,CRHR2,CSF3R,CXCL2,CXCL3,CYP1B1,DAB2,DCN,DDIT4,DHRS9,DLGAP5,DUSP6,FABP3,FABP4,FAM107A,FCGR2A,FGFR2,FMO1,FOLH1,FOS,FOSB,FSTL1,FXYD5,FZD2,GAD2,GADD45B,GALR1,GPX3,H2AC18/H2AC19,H2BC21,HBEGF,HES1,HGF,HIF1A…	Upstream
Cell surface receptor linked signal transduction	21.5467	-0.742	IL13RA2,CX3CR1,MMP2,CSF3R,SFRP1,CCN2,ITGB2,FCER1G,IL10RA,FOS,SYK,IL1RN,TYROBP,CD4,FERMT3,CD86,NKX2-2,S1PR1,IL1B,TNFRSF1B,TEDC1,CASP1,PTPRT,NRG1,COL1A2,BOC,IL18,CD36,MMP3,CCND1,IL1A,IL4R,CSPG4,HES1,HGF,FGFR2,INTU,OSM,HCK,MMP9,CCR1,IFNLR1,IL6,CCL3L3,THY1,CDON,CX3CL1,CCR5,TNF,IL1RAP,RAPGEF1,CCL4,CCL3,PLEK,COL3A1,ITGAX,GLI3,CXCL2,DOK5,PAX6,SALL3,HIF1A,PTPRE,PTPRC,PTAFR,ICAM1	Functional
APOE Signaling	21.3947	-2.942	ACSL1,APOD,C1QA,C1QB,C1QC,C2,CASP1,CCL3L3,CCL4,CCN1,CCN2,CCND1,CCR5,CD36,CD40,CD68,CD86,CLU,COL1A1,CXCL3,DCSTAMP,FCGR1A,FKBP5,FOS,GLUL,GPX3,GRIA2,ICAM1,IGF1,IL10RA,IL1A,IL1B,IL1RN,IL6,ITGAX,LIPG,MAP3K1,MGP,MMP2,MMP3,MMP9,MSR1,NCF1,NCF2,PEA15,PPARG,PRKCB,PTX3,RTN4R,THY1,TNF,TREM2	Upstream
CSF2 Signaling	21.382	4.256	ABCG1,ADAM8,ADGRE5,C3,CARD16,CASP1,CCL3,CCL3L3,CCL4,CCNB1,CCND1,CCR1,CCR5,CCR7,CCRL2,CD163,CD180,CD40,CD83,CD86,CHST11,CLEC7A,CTSC,CXCL2,CXCL3,DUSP2,DUSP6,E2F7,FCGR1A,FOLR2,FOS,GRK3,HBEGF,HGF,HIF1A,ICAM1,IFNLR1,IGF1,IL1A,IL1B,IL1RN,IL6,ITGAX,LCP1,MKI67,MMP2,MMP9,NCAPH,NLRP3,OLR1,OSM,PECAM1,PLA2G15,PPARG,PTGER4,SGK1,SLAMF7,SPI1,TLR1,TLR2,TNF,TNFRSF1B,TNFSF15,TNFSF8,TOP2A,UBE2C	Upstream
Cellular homeostasis	21.3188	2.735	CCR7,CORO1A,IL13RA2,TLR1,FCGR1A,NCF1,SFRP1,PLCE1,ITGB2,FCER1G,MITF,SCGN,LILRB4,FOS,WAS,ATP6V1B2,CD300A,TYROBP,PRKCB,SLC11A1,CCDC3,C1QTNF3,TLR2,S1PR1,SH3KBP1,TNFRSF1B,EZR,RTN1,NRG1,PTGER4,PRDM1,PPBP,IGF1,DOCK10,EOMES,SFRP4,SGK1,P2RX4,IL1A,IL4R,AQP4,PECAM1,SERPINB1,SLC31A2,CCN1,HKDC1,CCR1,WNT5A,PDE3B,S1PR3,ST3GAL5,EFHD2,CCL3L3,IL6,TREM2,CX3CL1,THEMIS2,CCR5,DCN,P2RY1,GRIK3,AVPR1A,PTGS1,HTR2A,TBXAS1,…	Functional
Apoptosis	21.2097	0.48	CCR7,CORO1A,MMP2,CCN2,PLCE1,COL1A1,MITF,C1QA,GRM3,FOS,GRN,WAS,MNDA,PRKCB,TNFRSF10C,S1PR1,TOP2A,APH1B,HBEGF,SH3KBP1,LAIR1,NRG1,SOX3,PTGER4,PRDM1,DUSP2,CLU,SGK1,MAP3K1,P2RX4,IL1A,SERPINB1,CCN1,FEZF2,MMP9,HPSE,WNT5A,PTP4A2,IL6,CCL3L3,THY1,TREM2,PEA15,CX3CL1,FKBP5,DCN,RAPGEF1,LAMB2,OAS1,REM2,RTN4R,IGF2,PAX6,PTPRE,RPS6KA1,SPOUT1,ALDH1A3,AURKB,FURIN,MTTP,FCGR3A/FCGR3B,MVP,C3,CSF3R,NCF2,IL10RA,WNT11,IRF…	Functional
Binding of professional phagocytic cells	20.9586	2.756	CORO1A,ITGAL,HCK,C3,FCGR1A,CCR1,HPSE,CSF3R,STAB1,ITGB2,IL6,MITF,THY1,CD40,PPARG,TREM2,LCP1,CX3CL1,TNR,CD83,ADGRE2,TNF,DCN,CD4,FERMT3,TLR2,TRPV2,CCL3,LSP1,IL1B,ITGAX,MSR1,SPI1,CXCL2,PPBP,FCGR2A,LIPG,CCND1,IL1A,SERPINA1,CXCL3,PTPRC,ICAM1,ADORA1,FCGR3A/FCGR3B	Functional
Hypersensitive reaction	20.7077	2.184	CCR7,CORO1A,CX3CR1,C3,S100A2,FCGR1A,NCF1,GPD1,PLA2G7,ITGB2,FCER1G,LILRB4,SYK,IL1RN,PRKCB,CD4,NGF,MKI67,TLR2,FABP4,IL1B,LAPTM5,NRG1,PTGER4,SPI1,FSTL1,DUSP2,FCGR2A,CHIT1,IL18,MMP3,IL1A,IL4R,PECAM1,GNA15,HCK,OSM,MMP9,CCR1,TNFSF8,CCL3L3,IL6,CD40,PPARG,CD83,CCR5,ADGRE2,PTGDS,GCNT1,TNF,GRIA2,DCN,CCL4,PTGS1,HTR2A,MBP,CHRM3,SIRT2,PLA2G3,CCRL2,CPVL,MMP19,NLRP3,PTPRC,PTAFR,ADRA2A,ICAM1,FCGR3A/FCGR3B	Functional
Quantity of Ca2+	20.6904	-0.124	CX3CR1,C3,PLCE1,TPSAB1/TPSB2,FCER1G,LILRB4,CMKLR1,FOS,WAS,SYK,PRKCB,SLC17A9,NGF,PPP1R1B,HSPB6,S1PR1,MGP,LAIR1,FABP4,IL1B,PRKG1,PPBP,IGF1,FCGR2A,SGK1,CXCL3,AQP4,HGF,PTGER3,GNA15,OSM,CCR1,WNT5A,S1PR3,PDGFB,CCL3L3,THY1,IL6,CX3CL1,CCR5,TNF,GNG3,DCN,P2RY1,CCL4,AVPR1A,HTR2A,PLCD1,CCL3,NRN1,CHRM3,CASQ1,IGF2,P2RX7,PLCG2,AGT,IGFBP7,RGS1,SWAP70,NNAT,PTPRC,ADRA2A,ICAM1,ADORA1,FCGR3A/FCGR3B	Functional
IL10 Signaling	20.6635	0.81	CCL3,CCL3L3,CCL4,CCR1,CCR5,CCR7,CD163,CD40,CD68,CD83,CD86,CENPF,CLEC7A,COL1A1,CSF3R,CTSC,CX3CR1,CXCL16,CXCL2,CXCL3,DCN,ETS2,FCER1G,FCGR1A,FCGR2A,FCGR3A/FCGR3B,FKBP5,FOS,HCK,HGF,ICAM1,IL10RA,IL13RA2,IL18,IL1A,IL1B,IL1RN,IL4R,IL6,ITGAL,LILRB4,MKI67,MMP2,MMP9,MSR1,OSM,PDCD1,PLEK,PRDM1,PTAFR,PTX3,S100B,SLC11A1,STX11,TLR1,TLR2,TLR7,TNF,TNFRSF1B,TOP2A	Upstream
NR1H3 Signaling	20.3179	0.592	ABCG1,APOC2,APOD,AURKB,C1QA,CCL3L3,CCL4,CCNB1,CCR1,CCR5,CCR7,CD4,CD40,CD5L,CENPF,CTSC,CX3CL1,CX3CR1,CXCL16,CXCL2,CYTH1,DHRS9,DIO2,E2F7,EBI3,FCGR1A,GPX3,IL1B,IL1RN,IL6,ITGAL,LAIR1,LSP1,LY86,MKI67,MMP9,PPARG,SLC16A10,TLR1,TNF,TOP2A,UBE2C	Upstream
PD98059 Signaling	20.3134	-0.958	AGT,C3,CCL3,CCL3L3,CCL4,CCN2,CCNB1,CCND1,CCR1,CD36,CD4,CD40,CD83,CD86,CEBPA,CLU,COL1A1,COL1A2,COL3A1,CXCL2,CXCL3,CYP1B1,DIO2,DUSP6,FABP4,FKBP5,FOS,FOSB,FURIN,GRN,HBEGF,HGF,HIF1A,ICAM1,IGF1,IGF2,IL1A,IL1B,IL1RN,IL6,ITGAX,ITGB2,LIPG,MITF,MKI67,MMP2,MMP3,MMP9,MSR1,NGF,OPCML,OSM,PDGFA,PDGFB,PDGFRA,PLAGL1,PPARG,PTAFR,RGS1,RUNX1,SERPINA1,SIRPA,ST6GAL1,TLR2,TNF,TOP2A,ZFP36L1	Upstream
Synthesis of eicosanoid	20.1965	1.705	OSM,CCN1,FCGR1A,S1PR3,NCF1,FCER1G,IL6,CCL3L3,MITF,CD40,PPARG,CD83,SYK,IL1RN,PTGDS,TNF,RUNX1,CD4,NGF,AVPR1A,CYP1B1,TLR2,PTGS1,S1PR1,TBXAS1,HTR2A,IL1B,CASP1,NRG1,PLA2G3,IGF1,FCGR2A,IGF2,OLR1,P2RX7,AGT,IL18,CD36,IGFBP7,CLU,MAP3K1,HIF1A,IL1A,CXCL3,PTAFR,HGF,CLEC7A	Functional
LDLR Signaling	20.1284	-0.899	ABCG1,AURKB,C1QA,CCL3L3,CCL4,CCNB1,CCND1,CCR1,CCR5,CD36,CD4,CD40,CD68,CEBPA,CENPF,CTSC,CX3CL1,CX3CR1,CYTH1,DHRS9,E2F7,EBI3,FCGR1A,ICAM1,IL1A,IL1B,IL1RN,IL6,LAIR1,LSP1,LY86,MKI67,MMP2,MMP9,MSR1,PPARG,RGS1,TLR1,TNF,TOP2A,UBE2C	Upstream
Infarction	20.067	0	ITGAL,C3,FCGR1A,CSF3R,ITGB2,FCER1G,NCF2,C1QA,FOS,GRN,IL1RN,ABCC9,NGF,TLR2,PTX3,TRPC4,IL1B,TNFRSF1B,APOD,PTGER4,FSTL1,IGF1,FCGR2A,OLR1,HSPB1,CD36,IL18,GPX3,CLU,IL1A,KCNJ5,DUSP6,CD163,HGF,PECAM1,PTGER3,OSM,TNFAIP8L2,MMP9,PDE3B,CCL3L3,ATP1A2,IL6,CD40,PPARG,TREM2,CX3CL1,PTGDS,TNF,P2RY1,PTGS1,HTR2A,CREG1,ADAM8,COL3A1,P2RX7,AGT,NLRP3,HIF1A,ADRA2A,ADORA1,FCGR3A/FCGR3B	Functional
Occlusion of blood vessel	19.9914	2.364	ITGAL,CX3CR1,MMP2,TNFSF15,NCF1,PLA2G7,ITGB2,FOS,GABRA4,PRKCB,FOSB,CXCL16,MKI67,TLR2,S1PR1,PTX3,TLR7,FABP4,IL1B,TNFRSF1B,PRKG1,NRG1,PTGER4,SPI1,IGF1,OLR1,CD36,IL18,MMP3,APOC2,GPX3,CDCP1,CLU,IL1A,KCNJ5,PLA2G15,CD163,HGF,PECAM1,PTGER3,SERPIND1,MICA,MMP9,CCR1,PDE3B,EPHA3,PDGFB,CCL3L3,IL6,CD40,PPARG,TREM2,CX3CL1,CCR5,CHI3L1,TNF,CD68,P2RY1,PTGS1,HTR2A,ABCG1,ITGAX,MSR1,CXCL2,PDCD1,IGF2,MFAP2,LIPG,AGT,RG…	Functional
Vasculogenesis	19.8447	0.832	CCR7,IL13RA2,CX3CR1,MMP2,NCF1,SFRP1,CCN2,ITGB2,COL1A1,PLA2G7,C1QA,FOS,GRN,ST6GAL1,FERMT3,TLR2,CYP1B1,S1PR1,PTX3,HBEGF,TNFRSF1B,NRG1,PRDM1,IGF1,IL1A,IL4R,HES1,PECAM1,CCN1,MMP9,WNT5A,S1PR3,THY1,IL6,CX3CL1,CCR5,CHI3L1,DCN,STRA6,FOLH1,HTR2A,PDGFRB,REM2,IGF2,PLVAP,PTAFR,ADRA2A,PDGFA,FURIN,C3,SERPINF1,TNFSF15,HEG1,NCF2,WNT11,SYK,IL1RN,RUNX1,ZFP36L1,NGF,STX7,TRPC4,MGP,FABP4,IL1B,PDGFRA,CRYAB,PRKG1,CASP1…	Functional
Ige Signaling	19.821	3.322	ADAM8,BCAT1,C3,CCL3,CCL3L3,CCL4,CCR5,CD40,CD53,CD86,CHST11,CLEC7A,CX3CL1,CXCL16,CXCL2,CXCL3,DUSP2,DUSP6,EBI3,FCER1G,FCGR1A,GADD45B,HAVCR2,HBEGF,ICAM1,IL1A,IL1B,IL6,ITGAX,NABP1,OSM,PDGFA,PDGFB,PEA15,PECAM1,PILRA,PPARG,PTX3,RAMP3,RAPGEF1,RPS6KA1,RUNX1,SERPINB1,SLC11A1,SLCO4A1,TLR2,TLR7,TNF,TNFRSF1B,TPPP3	Upstream
rosiglitazone Signaling	19.8097	1.277	ABCC9,ABCG1,ACSL1,ACSL5,ADAM8,AGT,C1QA,C1QB,C1QC,C3,CCL3L3,CCN2,CCND1,CCRL2,CD36,CD68,CD86,CEBPA,CFD,CLEC7A,COL1A1,COL1A2,COL3A1,DIO2,DLX5,EBI3,EOMES,FABP3,FABP4,FOS,GPD1,GPR65,GRIA2,HGF,ICAM1,IGF1,IGF2,IL18,IL1A,IL1B,IL1RN,IL6,ITGAL,MMP9,MSR1,NGF,OAS1,OLR1,PDGFRA,PDGFRB,PDK1,PEA15,PECAM1,PLA2G15,PLIN5,PPARG,SAMHD1,SERPINF1,SGK1,TNF	Upstream
Immunoglobulin Signaling	19.7033	0.119	ACSL1,AGT,AIF1,AQP9,CASP1,CCL3,CCL3L3,CCL4,CCR7,CD40,CD68,CD83,CD86,CFD,COX6A2,CXCL16,CXCL2,CXCL3,CYP1B1,DDIT4,DUSP6,EBI3,ETS2,FAM107A,FCER1G,FCGR1A,FCGR2A,FCGR3A/FCGR3B,FGFR2,FKBP5,FOS,FOSB,FOXJ1,HCK,ICAM1,IL10RA,IL18,IL1A,IL1B,IL1RN,IL4R,IL6,IRF8,ITGAX,LILRB4,LSP1,MKI67,MMP2,MMP9,MOXD1,NCF2,NLRP3,OAS1,OSM,PDCD1,PDE3B,PDGFA,PDK1,PLA2G3,PLEK,PRDM1,SERPINB1,SIRPA,SLC11A1,SPI1,STAB1,TALDO1,TLR2,TLR…	Upstream
STAT3 Signaling	19.5114	1.917	AGT,ALDH1A3,BOC,CASP1,CCL3L3,CCL4,CCN2,CCNB1,CCND1,CCR1,CCR5,CCRL2,CD40,CD83,CD86,CDON,CEBPA,CHI3L1,COL1A1,COL1A2,COL3A1,CX3CL1,CXCL2,CXCL3,E2F7,EOMES,FCER1G,FCGR1A,FOS,GLIPR1,GPR65,H2AC18/H2AC19,HGF,HIF1A,HTR2A,ICAM1,IL13RA2,IL1A,IL1B,IL1RN,IL4R,IL6,ITGB2,LILRB4,MICA,MITF,MMP2,MMP3,MMP9,OAS1,OASL,PAX6,PDCD1,PDGFB,PDK1,PECAM1,PRDM1,PTAFR,RUNX1,S1PR1,SERPINA1,SERPINB1,SGK1,SPI1,TFF3,TNF,TNFRSF1B,W…	Upstream
APP Signaling	19.4078	2.65	ABCG1,ABCG2,ADAP1,AIF1,ALDOC,APH1B,ATP1A2,BIN1,C3,CCL3,CCL3L3,CCL4,CCN2,CCND1,CCR5,CD40,CD5L,CD68,CD86,CLU,CRYM,CXCL2,CXCL3,DCN,EOMES,ETS2,FABP3,FCGR1A,FCGR2A,FEZF2,FOS,FOSB,H2BC5,HAVCR2,HEATR5A,HES1,HGF,HSPB1,ICAM1,IGF1,IGF2,IL13RA2,IL18,IL1A,IL1B,IL6,ITGAL,KCND2,MAP6,MBP,MMP2,MMP3,MMP9,MSR1,NCF1,NEUROD1,NLRP3,NNAT,NRG1,OLR1,OSM,PAX6,PDGFA,PDGFB,PDGFRA,PDGFRB,PDK1,PEA15,PPARG,PRKCB,PTGDS,PTPRC,R…	Upstream
resiquimod Signaling	19.3862	2.249	ADAM8,AIF1,ATP6V1B2,C3,CCL3,CCL3L3,CCL4,CCL4L1/CCL4L2,CCR1,CCR7,CCRL2,CD40,CD83,CD86,CLEC7A,CXCL2,CXCL3,EBI3,ETS2,FCER1G,FCGR1A,FCGR2A,HAVCR2,HCK,HES1,HSPB1,ICAM1,IFI44L,IL18,IL1A,IL1B,IL6,ITGAX,NLRP3,OAS1,OASL,PRDM1,PTPRC,PTX3,S1PR3,SP100,SPI1,TLR2,TLR7,TNF,TNFSF15	Upstream
Metabolism of polyunsaturated fatty acids	19.3716	1.779	FCGR1A,NCF1,FCER1G,MITF,SYK,IL1RN,RUNX1,CD4,NGF,TLR2,CYP1B1,S1PR1,IL1B,CASP1,NRG1,IGF1,FCGR2A,OLR1,AKR1C3,CD36,IL18,CLU,MAP3K1,IL1A,CXCL3,AKR1C1/AKR1C2,HGF,CLEC7A,OSM,CCN1,S1PR3,CCL3L3,IL6,CD40,PPARG,CD83,ACSL1,PTGDS,TNF,AVPR1A,PTGS1,TBXAS1,HTR2A,PLA2G3,IGF2,P2RX7,AGT,IGFBP7,HIF1A,PTAFR	Functional
Engulfment of cells	19.3686	4.636	CCR7,CORO1A,ITGAL,C3,TLR1,FCGR1A,CSF3R,PIK3R5,ITGB2,FCER1G,C1QA,SLAMF7,GRN,IRF8,WAS,RSPH1,SYK,ATP6V1B2,TYROBP,PRKCB,CD4,SLC11A1,FERMT3,TLR2,PTX3,HBEGF,SH3KBP1,IL1B,EZR,BIN1,PTGER4,SPI1,FCGR2A,CD36,STON2,IL1A,CD163,CRHR2,HGF,PECAM1,CLEC7A,FGFR2,HCK,SIGLEC8,WNT5A,SIRPB1,IL6,PPARG,TREM2,DIO2,ETS2,CX3CL1,CCR5,TNF,SIRPA,CCL4,TRPV2,CCL3,MS4A4A,PLEK,VAMP8,CD5L,MSR1,PLD4,P2RX7,SWAP70,HIF1A,RPS6KA1,PTPRC,…	Functional
Metabolism of eicosanoid	19.1518	1.779	FCGR1A,NCF1,FCER1G,MITF,SYK,IL1RN,RUNX1,CD4,NGF,TLR2,CYP1B1,S1PR1,IL1B,CASP1,NRG1,IGF1,FCGR2A,OLR1,AKR1C3,IL18,CD36,CLU,MAP3K1,IL1A,CXCL3,AKR1C1/AKR1C2,HGF,CLEC7A,OSM,CCN1,S1PR3,IL6,CCL3L3,CD40,PPARG,CD83,PTGDS,TNF,AVPR1A,PTGS1,TBXAS1,HTR2A,PLA2G3,IGF2,P2RX7,AGT,IGFBP7,HIF1A,PTAFR	Functional
Vaso-occlusion	19.1013	2.193	ITGAL,CX3CR1,MMP2,TNFSF15,NCF1,PLA2G7,ITGB2,FOS,GABRA4,PRKCB,FOSB,CXCL16,MKI67,TLR2,S1PR1,PTX3,TLR7,FABP4,IL1B,PRKG1,NRG1,PTGER4,SPI1,IGF1,OLR1,CD36,IL18,MMP3,APOC2,GPX3,CDCP1,CLU,IL1A,KCNJ5,PLA2G15,CD163,HGF,PECAM1,PTGER3,SERPIND1,MICA,MMP9,CCR1,PDE3B,EPHA3,PDGFB,CCL3L3,IL6,CD40,PPARG,TREM2,CX3CL1,CCR5,CHI3L1,TNF,CD68,P2RY1,PTGS1,HTR2A,ABCG1,ITGAX,MSR1,CXCL2,PDCD1,IGF2,MFAP2,LIPG,AGT,RGS1,VSIG4,…	Functional
Quantity of metal ion	18.9066	-0.105	CX3CR1,C3,PLCE1,TPSAB1/TPSB2,FCER1G,LILRB4,CMKLR1,FOS,GRN,WAS,SYK,PRKCB,SLC17A9,NGF,PPP1R1B,HSPB6,S1PR1,MGP,LAIR1,FABP4,IL1B,PRKG1,PPBP,IGF1,FCGR2A,SGK1,CXCL3,AQP4,HGF,PTGER3,GNA15,OSM,CCR1,WNT5A,S1PR3,PDGFB,CCL3L3,THY1,IL6,CX3CL1,CCR5,TNF,GNG3,DCN,P2RY1,CCL4,AVPR1A,HTR2A,PLCD1,CCL3,NRN1,CHRM3,CASQ1,IGF2,P2RX7,PLCG2,AGT,IGFBP7,RGS1,SWAP70,NNAT,PTPRC,ADRA2A,ICAM1,ADORA1,FCGR3A/FCGR3B	Functional
Vascular lesion	18.7932	0.126	CX3CR1,MMP2,NCF1,COL1A1,C1QA,RUNX1,PRKCB,CXCL16,CD4,TLR2,PTX3,MGP,IL1B,FABP4,PRKG1,NRG1,PTGER4,SPI1,IGF1,IL18,CD36,MMP3,CTSC,PLA2G15,PECAM1,SERPIND1,MICA,MMP9,CCR1,HPSE,FBN2,PDGFB,IL6,CCL3L3,CD40,TREM2,CX3CL1,CCR5,P2RY1,PTGS1,COL3A1,ABCG1,MSR1,CXCL2,PDCD1,IGF2,LIPG,AGT,IGFBP7,PTPRC,ICAM1,FURIN	Functional
Transmigration of cells	18.6819	2.294	CCR7,ITGAL,CX3CR1,MMP2,MMP9,CCR1,S1PR3,STAB1,COL1A1,ITGB2,THY1,CCL3L3,IL6,CD40,PPARG,CX3CL1,ARHGAP25,CCR5,DOCK8,CD300A,TNF,DCN,FERMT3,SIRPA,CCL4,TLR2,CD86,CCL3,LSP1,IL1B,ITGAX,CXCL2,IGF1,CCND1,CXCL3,PTAFR,HGF,ICAM1,PECAM1,ADORA1	Functional
Inflammation of central nervous system	18.6126	2.265	CCR7,CORO1A,CX3CR1,MMP2,C3,TLR1,FCGR1A,TNFSF15,NCF1,GADD45B,FCER1G,GRN,GABRA4,IL1RN,TYROBP,CD4,NGF,GABRB1,TLR2,CD86,S1PR1,NECTIN1,IL1B,TNFRSF1B,CASP1,NRG1,PTGER4,SPI1,PRDM1,ABCG2,IGF1,FCGR2A,HAVCR2,CD36,IL18,CDCP1,PECAM1,SERPINB1,TSPAN2,MMP9,CCR1,CCL3L3,IL6,CD40,PPARG,TREM2,CCR5,TNF,AIF1,CD68,EBI3,IL18BP,HMGCS1,CCL3,MBP,ITGAX,MSMO1,PDCD1,GABRG1,NLRP3,HIF1A,VSIG4,PTPRC,PTAFR,FCGR3A/FCGR3B	Functional
Phagocytosis of cells	18.5918	4.932	CORO1A,ITGAL,C3,FCGR1A,TLR1,CSF3R,PIK3R5,ITGB2,FCER1G,C1QA,SLAMF7,GRN,IRF8,RSPH1,WAS,SYK,TYROBP,PRKCB,CD4,SLC11A1,FERMT3,TLR2,PTX3,SH3KBP1,IL1B,BIN1,PTGER4,SPI1,FCGR2A,CD36,HGF,PECAM1,CLEC7A,HCK,WNT5A,SIRPB1,IL6,PPARG,TREM2,DIO2,ETS2,CX3CL1,TNF,SIRPA,TRPV2,CCL3,PLEK,CD5L,MSR1,PLD4,P2RX7,SWAP70,HIF1A,RPS6KA1,PTPRC,ICAM1,LUM,ADORA1,FCGR3A/FCGR3B	Functional
Maturation of cells	18.5406	3.355	CX3CR1,MMP2,SERPINF1,ITGB2,MITF,WNT11,FOS,IRF8,WAS,TYROBP,RUNX1,PRKCB,SCIN,MAD1L1,CD4,NGF,TLR2,CD86,NKX2-2,TLR7,IL1B,PDGFRA,TNFRSF1B,NRG1,PRDM1,FSTL1,ABCG2,IGF1,HAVCR2,SOX10,CD36,IL18,EOMES,CLU,CCND1,IL1A,HES1,RNASE1,CLEC7A,LGALS9,NEUROD1,OSM,MMP9,WNT5A,TNFSF8,PDK1,IL6,CD40,PPARG,TREM2,LCP1,MLF1,CD83,TNF,CD5L,ABCG1,SIRT2,CEBPA,PLCG2,SWAP70,HIF1A,SERPINA1,PTPRC,ICAM1,PDGFA,CCNB1,OLIG1	Functional
Size of lesion	18.3625	0	CX3CR1,C3,TPSAB1/TPSB2,FCER1G,C1QA,FOS,GRN,IL1RN,ABCC9,PRKCB,CD4,NGF,TLR2,PTX3,MGP,TLR7,OLIG2,FABP4,IL1B,TNFRSF1B,APOD,CRYAB,PRKG1,CASP1,IGF1,OLR1,IL18,MMP3,GPX3,CLU,IL1A,IL4R,DUSP6,CXCL3,HGF,OSM,TNFAIP8L2,MMP9,ST3GAL5,STAB1,IL6,CD40,ETS2,CX3CL1,PTGDS,EBI3,IL18BP,NRBP2,CREG1,CHRM3,MSR1,PDCD1,CEBPA,IGF2,P2RX7,AGT,NLRP3,HIF1A,MAPK13,ICAM1,FURIN	Functional
Occlusion of artery	18.1891	2.061	ITGAL,CX3CR1,MMP2,TNFSF15,NCF1,PLA2G7,ITGB2,FOS,GABRA4,PRKCB,FOSB,CXCL16,MKI67,TLR2,S1PR1,PTX3,TLR7,FABP4,IL1B,PRKG1,NRG1,PTGER4,SPI1,IGF1,OLR1,CD36,IL18,MMP3,APOC2,CDCP1,CLU,IL1A,KCNJ5,PLA2G15,CD163,HGF,PECAM1,PTGER3,SERPIND1,MICA,MMP9,CCR1,PDE3B,CCL3L3,IL6,CD40,PPARG,TREM2,CX3CL1,CCR5,CHI3L1,TNF,CD68,P2RY1,PTGS1,HTR2A,ABCG1,ITGAX,MSR1,CXCL2,PDCD1,IGF2,MFAP2,LIPG,AGT,RGS1,VSIG4,SERPINA1,VEPH1,AD…	Functional
Phagocytosis	18.1481	4.93	CORO1A,ITGAL,C3,TLR1,FCGR1A,NCF1,CSF3R,PIK3R5,ITGB2,FCER1G,C1QA,SLAMF7,GRN,IRF8,WAS,RSPH1,SYK,TYROBP,PRKCB,CD4,SLC11A1,FERMT3,TLR2,PTX3,SH3KBP1,IL1B,BIN1,CASP1,PTGER4,SPI1,FCGR2A,CD36,HGF,PECAM1,CLEC7A,HCK,WNT5A,SIRPB1,IL6,PPARG,TREM2,DIO2,ETS2,CX3CL1,TNF,SIRPA,TRPV2,TBC1D2,CCL3,PLEK,CD5L,MSR1,PLD4,P2RX7,SWAP70,HIF1A,RPS6KA1,PTPRC,ICAM1,LUM,ADORA1,FCGR3A/FCGR3B	Functional
Metabolism of prostaglandin	18.1355	1.694	OSM,CCN1,S1PR3,NCF1,FCER1G,IL6,MITF,CD40,PPARG,CD83,IL1RN,PTGDS,TNF,NGF,AVPR1A,PTGS1,S1PR1,TBXAS1,HTR2A,IL1B,CASP1,NRG1,PLA2G3,IGF1,FCGR2A,IGF2,P2RX7,AGT,AKR1C3,IL18,CD36,IGFBP7,CLU,MAP3K1,HIF1A,IL1A,AKR1C1/AKR1C2,PTAFR,HGF,CLEC7A	Functional
CCR2 Signaling	18.0585	3.908	C1QA,C1QB,C1QC,CCL3L3,CCL4,CCR1,CCR5,CD163,CD40,CD86,COL1A1,COL1A2,COL6A3,CX3CL1,CXCL2,CXCL3,DCN,IGF1,IL18,IL1A,IL1B,IL6,ITGAL,LAMB2,LUM,MMP2,MMP9,PCOLCE,TNF	Upstream
IL33 Signaling	17.9626	1.063	ABCG1,ALDH1A3,C1QL2,CASP1,CCL3,CCL3L3,CCL4,CCND1,CD36,CD40,CD86,CHST11,COL3A1,CX3CL1,CXCL16,CXCL2,CXCL3,DUSP2,EBI3,GADD45B,HCK,HIF1A,ICAM1,IL1A,IL1B,IL6,MSR1,NABP1,NLRP3,PDGFB,PEA15,PILRA,RAMP3,RAPGEF1,SLC11A1,ST3GAL5,STX11,TLR2,TNF,TNFRSF1B,TPSAB1/TPSB2	Upstream
Endocytosis by eukaryotic cells	17.9101	4.134	CCR7,ITGAL,C3,FCGR1A,PIK3R5,ITGB2,FCER1G,SLAMF7,GRN,IRF8,WAS,RSPH1,SYK,ATP6V1B2,TYROBP,PRKCB,FERMT3,TLR2,PTX3,HBEGF,SH3KBP1,IL1B,BIN1,PTGER4,SPI1,FCGR2A,CD36,CD163,CRHR2,HGF,HCK,WNT5A,SIRPB1,IL6,PPARG,TREM2,DIO2,ETS2,CX3CL1,CCR5,TNF,SIRPA,CCL4,TRPV2,CCL3,MS4A4A,PLEK,CD5L,MSR1,P2RX7,SWAP70,HIF1A,RPS6KA1,PTPRC,RAMP1,DAB2,ICAM1,LUM,ADORA1,FCGR3A/FCGR3B	Functional
Survival of organism	17.8097	-1.085	ITGAL,MMP2,C3,NCF1,CCN2,PHC2,SPINT1,FOS,GRN,IRF8,SYK,IL1RN,RUNX1,PRKCB,CD4,SLC11A1,NEUROD2,PPP1R1B,MKI67,TLR2,HSPB6,PTX3,TOP2A,TLR7,IL1B,TNFRSF1B,CRYAB,PRKG1,CASP1,NRG1,PTGER4,SPI1,PRDM1,FSTL1,IGF1,ABCG2,FCGR2A,OLR1,DIXDC1,IL18,CCND1,IL1A,CTSC,IL4R,CXCL3,HGF,TFAP2C,LGALS9,GLUL,TNFAIP8L2,MMP9,CCR1,S1PR3,PDK1,PDGFB,CCL3L3,IL6,CD40,PPARG,TREM2,SLC29A1,DIO2,ETS2,PEA15,CCR5,ACSL1,TNF,GRIA2,P2RY1,PTGS1…	Functional
Arteriosclerosis	17.7305	1.787	ITGAL,CX3CR1,MMP2,TNFSF15,NCF1,PLA2G7,ITGB2,FOS,GABRA4,PRKCB,FOSB,CXCL16,MKI67,TLR2,S1PR1,PTX3,MGP,TLR7,FABP4,IL1B,PRKG1,NRG1,SPI1,IGF1,OLR1,CD36,IL18,MMP3,APOC2,CDCP1,CLU,IL1A,KCNJ5,PLA2G15,CD163,HGF,PECAM1,SERPIND1,MICA,MMP9,CCR1,PDE3B,CCL3L3,IL6,CD40,PPARG,TREM2,CX3CL1,CCR5,CHI3L1,TNF,CD68,P2RY1,PTGS1,ABCG1,ITGAX,MSR1,CXCL2,PDCD1,IGF2,LIPG,AGT,RGS1,VSIG4,VEPH1,ICAM1,ADORA1	Functional
PDGF BB Signaling	17.6517	0.378	AVPR1A,C3,CCN1,CCN2,CCND1,CCNO,CDO1,COL3A1,CRYAB,CSRP2,CXCL2,DAB2,DCN,DUSP6,ETS2,FMO1,FOS,FOSB,FXYD5,FZD2,GLUL,HBEGF,HES1,HMGCS1,IGF1,IGF2,IL1B,IL6,LAMB2,MMP2,MMP3,MMP9,OLR1,PCOLCE,PDGFA,PDGFRA,PDGFRB,PLCG2,PPARG,RGS1,SGK1,SLC29A1,SLC6A6,SLC7A7,SPI1,SYK,ZFP36L1	Upstream
Cytokine and chemokine mediated signaling pathway	17.6234	0	IL13RA2,OSM,HCK,CX3CR1,MMP2,MMP9,CCR1,IFNLR1,CSF3R,ITGB2,CCL3L3,IL6,CX3CL1,IL10RA,FOS,CCR5,IL1RN,TNF,IL1RAP,CD4,RAPGEF1,CCL4,CD86,S1PR1,CCL3,IL1B,TNFRSF1B,CASP1,ITGAX,COL1A2,CXCL2,IL18,CD36,MMP3,CCND1,HIF1A,IL1A,IL4R,PTPRC,PTAFR,HGF,ICAM1	Functional
Synthesis of carbohydrate	17.618	-0.361	PIK3R6,PLEKHA2,PIK3R5,SFRP1,GPD1,CCN2,ITGB2,SYK,NDST2,ACAN,IL1RN,GPC4,PRKCB,RGN,NGF,S1PR1,SH3KBP1,FABP4,IL1B,PRKG1,SLC44A1,NRG1,PTGER4,PPBP,IGF1,FCGR2A,CD36,IL18,IL1A,NCAN,CSPG4,DUSP6,CXCL3,RGS10,TKTL1,HGF,GNA15,ST3GAL6,S1PR3,PDGFB,IL6,CD40,PPARG,CX3CL1,B3GNT7,TNF,DCN,TFF3,ADCY2,GALR1,AVPR1A,HTR2A,TRPV2,PLCD1,AQP9,PDGFRB,SFN,PLEK,GLCE,CHST11,CEBPA,IGF2,PLCG2,AGT,NNAT,PTPRC,GPR35,PTAFR,ICAM1,PDGFA…	Functional
Synthesis of prostaglandin	17.5243	1.693	OSM,CCN1,S1PR3,NCF1,FCER1G,IL6,MITF,CD40,PPARG,CD83,IL1RN,PTGDS,TNF,NGF,AVPR1A,PTGS1,S1PR1,TBXAS1,HTR2A,IL1B,CASP1,NRG1,PLA2G3,IGF1,FCGR2A,IGF2,P2RX7,AGT,IL18,CD36,IGFBP7,CLU,MAP3K1,HIF1A,IL1A,PTAFR,HGF,CLEC7A	Functional
LDL Signaling	17.3696	3.153	ABCG1,C3,CASP1,CCL3,CCL4,CCN2,CCND1,CCR7,CD36,CD40,CD68,CX3CR1,CXCL2,CXCL3,DUSP2,FABP4,FCGR1A,FOS,FOSB,HIF1A,ICAM1,IGF1,IL10RA,IL1A,IL1B,IL1RN,IL6,MKI67,MMP2,MMP3,MMP9,MSR1,NCF1,NLRP3,OLR1,OSCAR,PECAM1,PPARG,PTAFR,TLR2,TNF,TNFAIP8L2	Upstream
Synthesis of fatty acid	17.3449	2.214	FCGR1A,NCF1,FCER1G,MITF,SYK,IL1RN,RUNX1,RGN,CD4,NGF,C1QTNF3,TLR2,CYP1B1,S1PR1,IL1B,CASP1,NRG1,IGF1,FCGR2A,OLR1,CD36,IL18,APOC2,CLU,MAP3K1,IL1A,CXCL3,HGF,CLEC7A,OSM,CCN1,GAD1,S1PR3,CCL3L3,IL6,CD40,PPARG,CD83,ACSL1,PTGDS,TNF,AVPR1A,PTGS1,TBXAS1,HTR2A,PLA2G3,IGF2,P2RX7,AGT,IGFBP7,HIF1A,ACSBG1,GAD2,PTAFR	Functional
Ion homeostasis of cells	17.2749	2.417	CCR7,C3,FCGR1A,PLCE1,ITGB2,SCGN,OSCAR,WAS,SYK,ATP6V1B2,CD300A,PRKCB,RGN,CD4,SLC11A1,TLR2,S1PR1,TRPC4,SH3KBP1,IL1B,PDGFRA,GRIK2,PRKG1,EZR,CASP1,RTN1,NRG1,PTGER4,S100B,PPBP,ABCG2,IGF1,FCGR2A,CD36,IL18,SFRP4,SGK1,P2RX4,KCNJ5,CXCL3,PECAM1,PTGER3,CLEC7A,HCK,SLC31A2,CCR1,FZD2,S1PR3,EFHD2,CCL3L3,ATP1A2,IL6,CD40,ETS2,CX3CL1,CCR5,TNF,GNG3,P2RY1,CCL4,AVPR1A,TBXAS1,HTR2A,PLCD1,CCL3,MBP,CHRM3,CXCL2,IGF2,PLCG…	Functional
Organization of cytoskeleton	17.2518	0.828	CCR7,DLX5,CORO1A,FOXJ1,CX3CR1,MMP2,FCGR1A,FAM107A,SFRP1,CCN2,PLCE1,COL1A1,C1QA,FOS,ELFN1,GRN,WAS,TYROBP,PRKCB,SLITRK3,NEUROD2,FERMT3,OMG,S1PR1,LRRC4C,SH3KBP1,NECTIN1,TNFRSF1B,CCNO,EZR,NRG1,BOC,IGF1,NEU4,DOCK10,SGK1,CLU,MAP3K1,IL1A,ADGRG6,CCN1,FEZF2,WNT5A,S1PR3,EPHA3,CCL3L3,THY1,MAGI2,IL6,TREM2,RAB3IL1,LCP1,CCR5,IL1RAP,LAMB2,PDGFRB,LSP1,MBP,CFAP54,REM2,MATK,RTN4R,RASSF5,PLCG2,P2RX7,CNTN1,PAX6,FMNL…	Functional
STAT1 Signaling	17.1979	2.976	AGT,ALDH1A3,APOC2,C3,CASP1,CCL3,CCL3L3,CCL4,CCND1,CCR7,CCRL2,CD40,CD86,CSF3R,CX3CL1,CX3CR1,CXCL2,CXCL3,DCSTAMP,FCER1G,FCGR1A,FOS,FURIN,HAVCR2,HES1,HIF1A,ICAM1,IFI44L,IGF1,IL18,IL18BP,IL1B,IL6,IRF8,ITGAX,MMP9,NEUROD1,NKX2-2,OAS1,OASL,PAX6,PCDH17,PDGFA,PDGFRB,PECAM1,PPARG,RUNX1,SAMHD1,TNF	Upstream
Cell-mediated response	17.1851	0.908	CCR7,LGALS9,MICA,STX11,SLC6A6,PIK3R6,C3,FCGR1A,CCR1,NCF1,TNFSF8,FCER1G,THY1,IL6,CD40,IL10RA,LILRB4,CCR5,TNF,IL1RAP,EBI3,CD4,IL18BP,SLC11A1,SIRPA,TLR2,CD86,HBEGF,TLR7,IL1B,TNFRSF1B,CASP1,FSTL1,PDCD1,IGF2,P2RX7,IL18,IL4R,ICAM1,FURIN,CLEC7A	Functional
Fatty acid metabolism	17.1331	3.04	FABP3,FCGR1A,NCF1,FCER1G,MITF,SYK,IL1RN,ACSL5,RUNX1,RGN,CD4,NGF,C1QTNF3,CYP1B1,TLR2,S1PR1,SPTLC2,FABP4,IL1B,CASP1,NRG1,SLCO1C1,FABP7,IGF1,ABCG2,FCGR2A,OLR1,GAL3ST1,AKR1C3,CD36,IL18,MMP3,APOC2,CDCP1,CLU,MAP3K1,IL1A,CXCL3,AKR1C1/AKR1C2,PLA2G15,HGF,CLEC7A,SLC6A6,OSM,CCN1,GAD1,WNT5A,S1PR3,ST3GAL5,CCL3L3,IL6,CD40,PPARG,CD83,ACSL1,PTGDS,TNF,STRA6,UGT8,AVPR1A,PTGS1,TBXAS1,HTR2A,AQP9,ABCG1,MSR1,MSMO1,PLA…	Functional
Flux of Ca2+	17.0757	1.841	C3,FCGR1A,ITGB2,SCGN,OSCAR,WAS,SYK,CD300A,PRKCB,CD4,TLR2,S1PR1,TRPC4,SH3KBP1,IL1B,PRKG1,EZR,RTN1,PPBP,FCGR2A,IL18,SGK1,P2RX4,KCNJ5,CXCL3,PECAM1,CLEC7A,HCK,CCR1,S1PR3,EFHD2,CCL3L3,IL6,CD40,ETS2,CX3CL1,CCR5,TNF,P2RY1,CCL4,PLCD1,CCL3,MBP,CHRM3,P2RX7,PLCG2,AGT,SERPINA1,PTPRC,FCGR3A/FCGR3B	Functional
Amyloidosis	16.9431	0.314	MMP2,C3,FCGR1A,CSF3R,CCN2,SLC16A3,LILRB4,GRN,GABRA4,TYROBP,PRKCB,ABI3,CXCL16,NGF,GABRB1,TLR2,SPTLC2,IL1B,APOD,BIN1,CASP1,PTGER4,S100B,ABCG2,IGF1,FCGR2A,OLR1,CD36,APOC2,CLU,CCND1,KCNN3,IL1A,CLEC7A,FGFR2,SLC6A6,MMP9,HPSE,PDE3B,PDK1,CCL3L3,ATP1A2,THY1,IL6,PPARG,TREM2,ETS2,CHI3L1,PTGDS,TNF,GRIA2,CD68,DCN,CCL4,FOLH1,PON2,PTGS1,HTR2A,CCL3,MS4A4A,PDGFRB,CHRM3,ITGAX,RTN4R,GABRG1,DOK5,IGF2,PLCG2,AGT,HIF1A…	Functional
Pam3-Cys-Ser-Lys4 Signaling	16.8665	2.865	ADGRE5,CCL3L3,CCL4,CCR1,CCR5,CCR7,CD180,CD40,CD83,CD86,CX3CL1,CXCL2,CXCL3,EBI3,FCGR2A,HAVCR2,ICAM1,IL18,IL1A,IL1B,IL6,MMP2,MMP3,MMP9,NLRP3,RGS1,SLC16A3,SPI1,TLR1,TLR2,TNF,TNFSF15	Upstream
Quantity of metal	16.8601	-0.241	CX3CR1,C3,PLCE1,TPSAB1/TPSB2,FCER1G,LILRB4,CMKLR1,FOS,GRN,WAS,SYK,PRKCB,SLC17A9,SLC11A1,NGF,PPP1R1B,HSPB6,S1PR1,MGP,LAIR1,FABP4,IL1B,CRYAB,PRKG1,PPBP,IGF1,FCGR2A,SGK1,CXCL3,AQP4,HGF,PTGER3,GNA15,OSM,CCR1,WNT5A,S1PR3,PDGFB,CCL3L3,THY1,IL6,CX3CL1,CCR5,TNF,GNG3,DCN,P2RY1,CCL4,AVPR1A,HTR2A,PLCD1,CCL3,NRN1,CHRM3,CASQ1,IGF2,P2RX7,PLCG2,AGT,IGFBP7,RGS1,SWAP70,NNAT,PTPRC,ADRA2A,ICAM1,ADORA1,FCGR3A/FCGR3B	Functional
TCL1A Signaling	16.7799	0	C1QA,C1QB,C1QC,CCR1,CD5L,CD68,CSF3R,CTSC,CXCL3,FABP7,FCER1G,FKBP5,FOS,IGSF6,IL1B,ITGB2,MMP19,MMP9,MPEG1,MSR1,RGS1,SLC11A1,SLC15A3,TLR7,TREM2	Upstream
Internalization of cells	16.7122	4.03	ITGAL,C3,FCGR1A,CSF3R,PIK3R5,ITGB2,FCER1G,SLAMF7,GRN,IRF8,WAS,SYK,TYROBP,PRKCB,FERMT3,TLR2,PTX3,SH3KBP1,IL1B,EZR,BIN1,PTGER4,SPI1,FCGR2A,CD36,HGF,CLEC7A,HCK,WNT5A,SIRPB1,IL6,PPARG,TREM2,DIO2,ETS2,CX3CL1,TNF,SIRPA,TRPV2,CCL3,PLEK,CD5L,MSR1,P2RX7,HIF1A,RPS6KA1,PTPRC,ICAM1,LUM,FCGR3A/FCGR3B	Functional
IL1 Signaling	16.5143	2.17	ABCG2,ACAN,AKR1C1/AKR1C2,C2,C3,CASP1,CCL3,CCL4,CCR7,CD40,CHI3L1,CLEC7A,COL1A1,CTSC,CXCL2,CXCL3,DCN,FOS,GRM3,HGF,HIF1A,ICAM1,IGF1,IL1B,IL1RN,IL4R,IL6,ITGB2,LAMB2,MMP2,MMP3,MMP9,MTTP,NGF,NRG1,PDGFA,PDGFRA,PDGFRB,PPARG,PTGS1,S100A3,THY1,TLR2,TLR7,TNF,TNFRSF1B,WNT5A	Upstream
Differentiation of neuroglia	16.4157	1.61	LINGO1,GLUL,OSM,TSPAN2,GSX2,S1PR3,PPARG,SPINT1,TNF,TYROBP,UGT8,DLX1,NGF,TLR2,GPR17,NKX2-2,S1PR1,TRPC4,OLIG2,IL1B,PDGFRA,TNFRSF1B,BIN1,GLI3,NRG1,SIRT2,IGF1,SOX10,DAAM2,CNTN1,EOMES,PAX6,CCND1,EMX1,ADGRG6,HES1,HGF,OLIG1	Functional
bleomycin Signaling	16.384	2.826	C3,CCL3L3,CCN2,CCR1,CCR5,CD68,CD86,CEBPA,COL1A1,COL1A2,COL3A1,CXCL2,DCN,E2F7,FABP4,FOXJ1,HBEGF,HIF1A,ICAM1,IGF1,IL13RA2,IL18,IL1A,IL1B,IL4R,IL6,MMP2,MMP9,MYCT1,PLA2G15,SFRP1,TLR2,TNF,UBE2C,WNT5A	Upstream
Allergy	16.2396	1.135	CORO1A,CX3CR1,C3,S100A2,FCGR1A,TNFSF15,GPD1,PLA2G7,FCER1G,LILRB4,CMKLR1,SYK,IL1RN,PRKCB,MKI67,TLR2,FABP4,IL1B,CASP1,SPI1,DUSP2,FCGR2A,HAVCR2,IL18,IL1A,IL4R,PECAM1,PTGER3,MICA,LGALS9,HCK,OSM,MMP9,HPSE,PDE3B,TNFSF8,IL6,CD40,PPARG,ADGRE2,PTGDS,TNF,GRIA2,IL18BP,CCL4,PTGS1,HTR2A,CHRM3,PDCD1,PLA2G3,IGF2,CCRL2,CPVL,RGS1,PTPRC,PTAFR,RAMP1,ADRA2A,ICAM1,ADORA1	Functional
Transport of molecule	16.2097	2.16	CCR7,SYNDIG1,CORO1A,TMC2,GSX1,FABP3,COL1A1,FCER1G,SLC15A3,GRN,ARL4D,ATP6V1B2,CRYM,CD300A,KCND2,SLC7A7,PRKCB,SLC11A1,GABRB1,C1QTNF3,TLR2,NECTIN1,TNFRSF1B,EZR,NRG1,SLCO1C1,PTGER4,FABP7,PPBP,IGF1,MLC1,SFRP4,SGK1,CLU,P2RX4,IL1A,AKR1C1/AKR1C2,AQP4,PECAM1,SLC6A6,SLC31A2,GAD1,CCR1,WNT5A,PTP4A2,LRRC55,CCL3L3,IL6,TREM2,DIO2,PEA15,CX3CL1,CCR5,STRA6,RAMP3,GALR1,P2RY1,AVPR1A,PTGS1,HTR2A,PDGFRB,MBP,CHRM3,ABCG…	Functional
Cell viability of blood cells	16.1831	2.534	CCR7,ITGAL,SIGLEC8,HCK,CX3CR1,C3,FCGR1A,TNFSF15,WNT5A,PDK1,TNFSF8,ITGB2,GADD45B,FCER1G,IL6,CD40,NCF2,CX3CL1,DOCK8,WAS,SYK,ADGRE2,CD300A,TNF,TYROBP,PRKCB,GPR65,NGF,CCL4,CD86,SH3KBP1,CCL3,IL1B,TNFRSF1B,MSR1,PRDM1,PPBP,PDCD1,IGF1,PLCG2,IL18,CLU,HIF1A,PTPRC,ICAM1,HGF,FCGR3A/FCGR3B,MVP	Functional
Mobilization of Ca2+	16.1778	1.713	CCR7,CX3CR1,C3,FCGR1A,PLCE1,ITGB2,FCER1G,CMKLR1,SYK,PIK3AP1,CD300A,CD84,CXCL16,CD180,CD4,PILRA,NGF,PPP1R1B,TLR2,LAIR1,FCGR2A,CXCL3,PECAM1,GNA15,LGALS9,CCR1,WNT5A,S1PR3,CD40,PPARG,DIO2,CX3CL1,CCR5,TNF,SIRPA,P2RY1,CCL4,HTR2A,TRPV2,CCL3,MBP,CHRM3,CXCL2,P2RX7,PLCG2,AGT,GPR35,PTPRC,PTAFR,GRK3,FCGR3A/FCGR3B	Functional
Morphology of blood cells	16.067	0	CCR7,CX3CR1,C3,CSF3R,ITGB2,FCER1G,MITF,LILRB4,CMKLR1,IRF8,WAS,SYK,NDST2,IL1RN,PIK3AP1,CD84,CD4,FERMT3,NGF,TLR2,CD86,PRKG1,CASP1,SPI1,PRDM1,TCIM,IL18,CD36,CCND1,IL4R,PLA2G15,HGF,ST3GAL6,FGFR2,HCK,MMP9,TNFAIP8L2,CCR1,HPSE,IL6,CD40,TREM2,ETS2,LCP1,CCR5,CHI3L1,PTGDS,GCNT1,TNF,EBI3,CCL4,PON2,PLCD1,PDGFRB,CD5L,FYB1,PLA2G3,CEBPA,PLCG2,RPS6KA1,PTPRC,ICAM1	Functional
TYROBP Signaling	16.056	3.08	CCL3,CCR7,CD40,CD83,CD84,CD86,ICAM1,IL10RA,IL18,IL1B,IL6,IRF8,ITGAX,NCF2,PLEK,RBM47,SIRPB1,TNF,TNFRSF1B,TREM2,TYROBP	Upstream
SB203580 Signaling	16.0223	-3.594	AGT,AQP4,AQP9,C3,CCL3,CCL4,CCN2,CCNB1,CCND1,CCRL2,CD40,CD83,CD86,COL1A1,COL1A2,COL3A1,CRYAB,CX3CL1,CX3CR1,CXCL3,CYP1B1,EBI3,ETS2,FABP3,FOS,FOSB,FYB1,GLIPR1,HIF1A,ICAM1,IL13RA2,IL18,IL1A,IL1B,IL1RN,IL6,MITF,MMP2,MMP3,MMP9,OLR1,PDGFA,PDGFB,PDGFRA,PDGFRB,PPARG,PTGDS,RUNX1,SGK1,SLC15A3,TLR2,TNF,TNFSF15,TNFSF8	Upstream
CCL5 Signaling	16.0044	2.049	ADGRE5,AIF1,CCL3,CCL3L3,CCL4,CCR1,CCR5,CCRL2,CD163,CD40,CXCL2,CXCL3,CYP1B1,DUSP6,FOS,IL1B,IL6,MMP19,MMP9,OLR1,PTGDS,SGK1,TNF	Upstream
TP53 Signaling	15.9747	-2.292	ABCG2,ACSL1,ACSM5,ADAM8,ADGRE5,ALDH1A3,ANKH,ARPC1B,AURKB,BCAT1,C1QC,C2,CASP1,CCL3L3,CCL4,CCN1,CCN2,CCNB1,CCND1,CD36,CEBPA,CENPF,CEP55,CLU,COL1A1,COL1A2,COL3A1,CORO1A,COX6A2,CRYAB,CSF3R,CX3CL1,CXCL3,DDIT4,DHRS9,DKK3,DLGAP5,DLX1,DUSP2,DUSP6,EZR,FABP3,FABP4,FKBP5,FMO1,FOS,FSTL1,GADD45B,GLIPR1,GLUL,GPD1,GPR156,GPR17,GPX3,GRK3,H2BC5,HBEGF,HES1,HGF,HIF1A,HMGCS1,HSPB1,ICAM1,IGF1,IGF2,IGFBP7,IL10RA,IL1A,…	Upstream
Cell survival	15.9586	1.415	CCR7,CX3CR1,FCGR1A,SFRP1,CCN2,PLCE1,ITGB2,COL1A1,FCER1G,MITF,CHFR,LILRB4,FOS,WAS,CD300A,TYROBP,PRKCB,ST6GAL1,SLC11A1,TLR2,CYP1B1,S1PR1,HSPB6,TOP2A,HBEGF,SH3KBP1,TNFRSF1B,APOD,EZR,NRG1,PRDM1,PPBP,DUSP2,IGF1,SGK1,CLU,MAP3K1,IL1A,IL4R,HES1,CCN1,MMP9,CCR1,HPSE,WNT5A,S1PR3,PTP4A2,IL6,PEA15,CX3CL1,CHI3L1,FKBP5,PDGFRB,SFN,MBP,IGF2,PLCG2,P2RX7,PTPRE,RPS6KA1,SHD,PTAFR,PDGFA,AURKB,MVP,FCGR3A/FCGR3B,ITGAL,C…	Functional
Sclerotic lesion	15.9281	0.359	FGFR2,MICA,CX3CR1,MMP2,MMP9,CCR1,NCF1,CCL3L3,CD40,TREM2,CX3CL1,CCR5,PRKCB,CXCL16,TLR2,PTX3,PDGFRB,FABP4,IL1B,PDGFRA,PRKG1,ABCG1,NRG1,MSR1,SPI1,CXCL2,PDCD1,IGF1,IGF2,LIPG,AGT,IL18,CD36,MMP3,PLA2G15,ICAM1,PECAM1,SERPIND1	Functional
Encephalitis	15.8697	2.358	CCR7,CORO1A,CX3CR1,MMP2,C3,FCGR1A,TNFSF15,NCF1,GADD45B,FCER1G,GRN,IL1RN,TYROBP,CD4,NGF,CD86,S1PR1,NECTIN1,IL1B,TNFRSF1B,CASP1,NRG1,PTGER4,SPI1,PRDM1,ABCG2,IGF1,FCGR2A,HAVCR2,CD36,IL18,CDCP1,PECAM1,SERPINB1,TSPAN2,MMP9,CCR1,IL6,CD40,PPARG,TREM2,CCR5,TNF,AIF1,CD68,EBI3,IL18BP,HMGCS1,CCL3,MBP,ITGAX,MSMO1,PDCD1,NLRP3,HIF1A,VSIG4,PTPRC,FCGR3A/FCGR3B	Functional
STAT6 Signaling	15.857	1.595	ACSL1,ADAP1,CCL3L3,CCR5,CCR7,CD40,COL1A1,COL1A2,CXCL2,CXCL3,CYTH1,DCSTAMP,DOCK10,EFHD2,FABP4,FCER1G,FCGR1A,FCGR2A,FCGR3A/FCGR3B,FKBP5,FNIP2,GADD45B,GNA15,HCK,IFI44L,IGF1,IL10RA,IL13RA2,IL1A,IL1B,IL1RN,IL4R,IL6,LILRB4,MMP2,MMP9,MPEG1,OASL,PDGFA,PLBD1,PLCD1,SERPINA1,SERPINF1,SNX8,ST6GAL1,SYK,TFF3,THY1,TNF,TP53I11,TRPV2	Upstream
Systemic inflammatory response syndrome and/or sepsis	15.7852	-0.057	SERPINB1,ITGAL,MMP2,MMP9,C3,FCGR1A,PDE3B,CSF3R,ITGB2,IL6,CCL3L3,PPARG,GABRA4,IL1RN,TNF,RUNX1,CD4,IL18BP,GABRB1,AVPR1A,IL1B,TNFRSF1B,OASL,CASP1,SPI1,PRDM1,FSTL1,GABRG1,FCGR2A,AGT,IL18,CD36,IL1A,CTSC,KCNJ5,CD163,ADRA2A,ADORA1,FCGR3A/FCGR3B	Functional
Cell viability	15.71	1.34	CCR7,CX3CR1,FCGR1A,SFRP1,CCN2,PLCE1,ITGB2,COL1A1,FCER1G,MITF,CHFR,LILRB4,FOS,WAS,CD300A,TYROBP,PRKCB,ST6GAL1,TLR2,CYP1B1,S1PR1,HSPB6,HBEGF,SH3KBP1,TNFRSF1B,APOD,EZR,NRG1,PRDM1,PPBP,DUSP2,IGF1,SGK1,CLU,MAP3K1,IL1A,HES1,CCN1,MMP9,CCR1,HPSE,WNT5A,S1PR3,PTP4A2,IL6,CX3CL1,CHI3L1,FKBP5,PDGFRB,SFN,MBP,IGF2,PLCG2,P2RX7,PTPRE,RPS6KA1,SHD,PTAFR,PDGFA,AURKB,MVP,FCGR3A/FCGR3B,ITGAL,C3,SERPINF1,TNFSF15,GADD45…	Functional
IL10RA Signaling	15.6556	-2.222	ABCG1,ACSL1,ANKH,APOC2,B3GNT7,BOC,C3,CCN1,CCR7,CD36,CD40,CSF3R,CSRP2,DCN,DCSTAMP,DDIT4,FAM83B,FOLR2,FSTL1,HGF,HPSE,IL18BP,IL1A,IL1B,IL1RN,IL6,LRIG3,LUM,NPL,OLR1,PARVG,PCOLCE,PDCD1,PDGFRA,S1PR1,SAMHD1,SCIN,SIRPB1,SLC16A3,ST3GAL6,TLR2,TNF,TNFSF15	Upstream
Flux of ion	15.6021	1.969	C3,FCGR1A,ITGB2,SCGN,OSCAR,WAS,SYK,CD300A,PRKCB,CD4,TLR2,S1PR1,TRPC4,SH3KBP1,IL1B,PRKG1,EZR,CASP1,RTN1,PPBP,FCGR2A,IL18,SGK1,P2RX4,KCNJ5,CXCL3,PECAM1,CLEC7A,HCK,CCR1,S1PR3,EFHD2,CCL3L3,IL6,CD40,ETS2,CX3CL1,CCR5,TNF,P2RY1,CCL4,PLCD1,CCL3,MBP,CHRM3,P2RX7,PLCG2,AGT,SERPINA1,PTPRC,FCGR3A/FCGR3B	Functional
Gastroenteritis	15.6021	-2.432	CCR7,CORO1A,IL13RA2,DHRS9,C3,TLR1,TNFSF15,NCF1,PLCE1,TPSAB1/TPSB2,COL1A1,IL10RA,LILRB4,FOS,WAS,GABRA4,IL1RN,CD4,CD180,GABRB1,TLR2,CD86,TNFRSF10C,S1PR1,MPEG1,TOP2A,IL1B,PDGFRA,TNFRSF1B,LAPTM5,CASP1,PTPRT,COL1A2,IL18,MMP3,IL1A,CXCL3,TKTL1,CRHR2,HGF,CD53,FGFR2,TNFAIP8L2,MMP9,CCR1,CCL3L3,IL6,CD40,PPARG,CX3CL1,CCR5,TNF,EBI3,TFF3,STRA6,PTGS1,CHRM3,CXCL2,PDCD1,GABRG1,IGF2,LY86,NLRP3,HIF1A,VSIG4,PTPRC,IC…	Functional
Myocardial infarction	15.5834	-0.084	ITGAL,MMP9,C3,FCGR1A,CSF3R,ITGB2,FCER1G,IL6,CCL3L3,PPARG,NCF2,IL1RN,ABCC9,TNF,P2RY1,NGF,TLR2,PTGS1,PTX3,CREG1,TRPC4,TNFRSF1B,APOD,ADAM8,COL3A1,PTGER4,FSTL1,FCGR2A,OLR1,AGT,CD36,CLU,HIF1A,KCNJ5,DUSP6,CD163,ADRA2A,HGF,PECAM1,PTGER3,ADORA1,FCGR3A/FCGR3B	Functional
lysophosphatidic acid Signaling	15.5686	0.161	CCL4,CCN1,CCN2,CCND1,CD36,CXCL2,CXCL3,FABP4,FKBP5,FOS,GRN,HIF1A,ICAM1,IL13RA2,IL1B,IL6,LIPG,MMP9,MSR1,PDGFRA,PDGFRB,PPARG,S1PR3,TNF,WNT5A	Upstream
Engulfment of blood cells	15.5544	4.074	CCR7,HCK,C3,FCGR1A,PIK3R5,SIRPB1,ITGB2,FCER1G,PPARG,TREM2,DIO2,CX3CL1,SLAMF7,GRN,IRF8,WAS,SYK,TNF,TYROBP,PRKCB,FERMT3,SIRPA,TLR2,PTX3,TRPV2,CCL3,PLEK,CD5L,IL1B,BIN1,MSR1,SPI1,FCGR2A,P2RX7,CD36,SWAP70,HIF1A,IL1A,RPS6KA1,PTPRC,ICAM1,HGF,LUM,FCGR3A/FCGR3B	Functional
CCL2 Signaling	15.4413	1.486	ABCG1,CCND1,CD40,CD86,CEBPA,CXCL3,FABP4,FOLR2,FOS,ICAM1,IGF1,IL18,IL1A,IL1B,IL6,ITGAL,MKI67,MMP2,MMP9,NCF1,PPARG,PTGDS,SLC11A1,TNF	Upstream
Healing of lesion	15.4157	0	CCR7,FGFR2,MMP9,C3,WNT5A,HPSE,COL1A1,ITGB2,IL6,CX3CL1,GRN,IL1RN,TNF,TFF3,SLC11A1,PTGS1,HBEGF,IL1B,PDGFRA,TNFRSF1B,COL3A1,CASP1,NRG1,IGF1,RASSF5,HSPB1,IL18,MMP3,NLRP3,MAP3K1,RAMP1,PDGFA,HGF,ICAM1,PECAM1,LUM	Functional
CEBPD Signaling	15.3458	0.639	AGT,C3,CCL3L3,CCNB1,CCND1,CLU,CSF3R,CXCL3,FABP4,FOS,HGF,HIF1A,IGF1,IL1B,IL6,ITGAX,MBP,MITF,MMP3,NGF,PDGFA,PDGFRA,PPARG,PTAFR,TNF	Upstream
Progressive neurological disorder	15.3382	0.647	MMP2,FABP3,FCGR1A,CCN2,COL1A1,GRN,KCND2,TYROBP,PRKCB,NXPH1,GABRB1,TLR2,MATR3,TOP2A,PAQR6,APOD,EZR,RTN1,NRG1,PTGER4,IGF1,SGK1,CLU,IL1A,AQP4,SLC6A6,CCN1,MMP9,PDE3B,THY1,IL6,TREM2,MLF1,CHI3L1,CD68,DCN,FOLH1,PTGS1,HTR2A,OAS1,MS4A4A,PDGFRB,MBP,COL3A1,CHRM3,CEBPA,RTN4R,IGF2,PLCG2,P2RX7,NNAT,PTPRE,ADRA2A,FURIN,FCGR3A/FCGR3B,C3,CSF3R,SLC16A3,BRINP1,DOCK8,TNR,GABRA4,SHROOM3,ZFP36L1,ABI3,CXCL16,NGF,SUSD1,S…	Functional
Organization of cytoplasm	15.3363	0.741	CCR7,DLX5,CORO1A,FOXJ1,CX3CR1,MMP2,FCGR1A,FAM107A,SFRP1,CCN2,PLCE1,COL1A1,C1QA,FOS,ELFN1,GRN,WAS,TYROBP,PRKCB,SLITRK3,NEUROD2,FERMT3,OMG,S1PR1,PTX3,LRRC4C,SH3KBP1,NECTIN1,TNFRSF1B,CCNO,EZR,NRG1,BOC,IGF1,NEU4,DOCK10,SGK1,CLU,MAP3K1,IL1A,ADGRG6,CCN1,FEZF2,WNT5A,S1PR3,EPHA3,CCL3L3,THY1,MAGI2,IL6,TREM2,RAB3IL1,LCP1,CCR5,IL1RAP,LAMB2,PDGFRB,LSP1,MBP,CFAP54,REM2,CASQ1,MATK,CEBPA,RTN4R,RASSF5,PLCG2,P2RX…	Functional
Phagocytosis of blood cells	15.3054	3.76	HCK,C3,FCGR1A,PIK3R5,SIRPB1,ITGB2,FCER1G,PPARG,TREM2,DIO2,CX3CL1,SLAMF7,GRN,IRF8,WAS,SYK,TNF,TYROBP,PRKCB,FERMT3,SIRPA,TLR2,PTX3,TRPV2,CCL3,PLEK,CD5L,IL1B,BIN1,MSR1,SPI1,FCGR2A,P2RX7,CD36,HIF1A,RPS6KA1,PTPRC,ICAM1,HGF,LUM,FCGR3A/FCGR3B	Functional
U0126 Signaling	15.289	-1.814	ABCG2,AGT,ALPK3,C3,CCL3,CCL3L3,CCL4,CCN2,CCND1,CCNO,CD36,CEBPA,COL1A1,CXCL2,CXCL3,CYP1B1,DAB2,DUSP6,FABP4,FGFR2,FKBP5,FOS,FOSB,FURIN,GADD45B,GRIA2,GRK3,GRN,HBEGF,HIF1A,ICAM1,IL13RA2,IL1A,IL1B,IL1RAP,IL6,MMP2,MMP3,MMP9,MTTP,NNAT,NRN1,PAX6,PECAM1,PHC2,PLAGL1,PPARG,PRKCB,RPS6KA1,RUNX1,SGK1,SIRPA,SIRT2,SVIL,SYK,TLR2,TNF	Upstream
Endometriosis	15.1029	0	MT1E,ITGAL,MMP2,CCN2,FOS,PRKCB,CD180,BCAT1,TOP2A,NECTIN1,MT1X,TNFRSF1B,PDGFRA,EZR,CASP1,DUSP2,HSPB1,IL18,MMP3,GPX3,SGK1,SFRP4,KCNN3,IL1A,CD163,HGF,PTGER3,SERPINB1,SLC6A6,CCN1,MMP9,CCR1,HPSE,IL6,THY1,PPARG,TREM2,CX3CL1,TNF,CD68,DCN,IL1RAP,STRA6,CCL4,PTGS1,PDGFRB,MBP,CHRM3,ABCG1,CNTN1,HIF1A,PTAFR,ICAM1,ALDH1A3,PDGFA	Functional
5-O-mycolyl-beta-araf-(1->2)-5-O-mycolyl-alpha-araf-(1->1')-glycerol Signaling	15.0915	3.165	ACSL1,AQP9,CCL3L3,CCL4,CCR7,CD40,CD83,CMKLR1,CX3CR1,CXCL2,CXCL3,EBI3,FABP4,HBEGF,ICAM1,IL1A,IL1B,MMP9,NEU4,PLA2G7,RGS1,SLAMF7,TNF	Upstream
Differentiation of nervous system	15.0526	0.486	DLX5,GSX2,SERPINF1,SFRP1,SPINT1,BRINP1,TYROBP,RUNX1,ELAVL2,NEUROD2,NGF,PPP1R1B,TLR2,NKX2-2,S1PR1,TRPC4,TUNAR,OLIG2,IL1B,PDGFRA,TNFRSF1B,DDIT4,BIN1,RTN1,NRG1,IGF1,DIXDC1,SOX10,EOMES,SFRP4,CCND1,ADGRG6,HES1,HGF,FGFR2,LINGO1,NEUROD1,TSPAN2,GLUL,OSM,FEZF2,TBR1,WNT5A,S1PR3,CHRDL1,IL6,PPARG,CDON,CCR5,TNF,IL1RAP,PLAGL1,UGT8,DLX1,GPR17,NRBP2,GLI3,SIRT2,DOK5,IGF2,ALKAL2,CNTN1,DAAM2,PAX6,SALL3,HIF1A,EMX1,O…	Functional
NFkB (complex) Signaling	15.0511	2.288	ABCG1,ADRA2A,AGT,ALDH1A3,C3,CASP1,CCL3,CCL3L3,CCL4,CCN1,CCN2,CCNB1,CCND1,CCR7,CD36,CD40,CD83,CD86,CLU,COL1A2,CX3CL1,CXCL2,CXCL3,DOK5,DUSP2,E2F7,EOMES,FCGR1A,FOS,GAD1,GAD2,GADD45B,HIF1A,HSPB1,ICAM1,IL10RA,IL13RA2,IL18,IL1A,IL1B,IL1RN,IL6,ITGAL,LSP1,MICA,MMP2,MMP3,MMP9,NCF2,NGF,OLR1,PEA15,PECAM1,PPARG,PRDM1,PTAFR,PTX3,RUNX1,SLC16A3,TLR2,TNF,TNFRSF10C,WNT5A	Upstream
TGM2 Signaling	15.0079	5.212	ADGRE2,AQP9,C3,CCL3,CCL4L1/CCL4L2,CCND1,CCRL2,CD36,CD86,CX3CR1,DAAM2,DCSTAMP,FCER1G,HIF1A,IL10RA,IL1B,IL6,ITGAX,LGALS9,LRRC25,LSP1,MGP,MMP2,MMP9,NCF2,OAS1,OASL,PDGFRB,PLEKHO2,PTGS1,SAMHD1,SIRPA,SLAMF7,TNF,TYROBP,VSIG4	Upstream
Enteritis	14.983	-2.391	CCR7,IL13RA2,DHRS9,C3,TLR1,TNFSF15,NCF1,PLCE1,TPSAB1/TPSB2,COL1A1,IL10RA,LILRB4,FOS,WAS,GABRA4,IL1RN,CD4,CD180,GABRB1,TLR2,CD86,TNFRSF10C,S1PR1,MPEG1,TOP2A,IL1B,PDGFRA,TNFRSF1B,LAPTM5,CASP1,PTPRT,COL1A2,IL18,MMP3,IL1A,CXCL3,TKTL1,CRHR2,HGF,CD53,FGFR2,TNFAIP8L2,MMP9,CCR1,CCL3L3,IL6,CD40,PPARG,CX3CL1,CCR5,TNF,EBI3,TFF3,STRA6,PTGS1,CXCL2,PDCD1,GABRG1,IGF2,LY86,NLRP3,VSIG4,PTPRC,ICAM1,ADORA1	Functional
CCN1 Signaling	14.9706	1.474	C3,CCL3L3,CCL4,CCN1,CCND1,COL1A1,COL1A2,CXCL2,CXCL3,FCER1G,HIF1A,IL18,IL1A,IL1B,IL6,MMP2,MMP3,MMP9,PECAM1,SFRP1,TLR7,TNF,WNT5A	Upstream
Tyrosine phosphorylation	14.9172	3.059	FGFR2,OSM,HCK,FCGR1A,CCR1,PDGFB,FCER1G,ITGB2,THY1,CD40,TREM2,CX3CL1,SYK,TNF,TYROBP,DCN,ST6GAL1,CD4,NGF,CCL4,SH3KBP1,CCL3,IL1B,NRG1,SPI1,IGF1,FCGR2A,AGT,IL18,CD36,APOC2,CNTN1,PTPRC,PECAM1,CLEC7A	Functional
Extravasation	14.8861	4.034	CORO1A,ITGAL,WNT5A,CCR1,ITGB2,THY1,CCL3L3,LILRB4,CCR5,SYK,TNF,NGF,SIRPA,CCL4,TLR2,TOP2A,CCL3,LSP1,IL1B,ADAM8,MMP3,PLVAP,HIF1A,PTAFR,RAMP1,ICAM1,PECAM1	Functional
MAP2K1 Signaling	14.8327	1.915	ACAN,ACSBG1,CCL3L3,CCL4,CCN1,CCN2,CCND1,CEBPA,COL1A1,COL1A2,COL3A1,CRYAB,CXCL3,DAB2,DUSP6,FOS,FURIN,HIF1A,IL13RA2,IL1A,IL6,MBP,MITF,MMP2,MMP3,MMP9,OLIG2,OSM,PDGFRA,PECAM1,SERPINA1,SIRPA,TNF	Upstream
[truncated: 3,986 more rows]

## Sheet: Fetal Cd140a+ vs CD140a- IPA
Pathway	Adj_-log10_P_Val	Z_Score	Genes	Type
[truncated: 3,315 more rows]
