# Supplementary material for: Repression of developmental transcription factor networks triggers aging-associated gene expression in human glial progenitor cells
Source: Nat Commun. 2024 May 8;15:3873. doi: 10.1038/s41467-024-48118-2 (PMC11079006; doi:10.1038/s41467-024-48118-2)
Supplement: Supplementary file 5 — Supplementary Data 2 [file 41467_2024_48118_MOESM5_ESM.xlsx]

## Sheet: Significant CellType Markers
Log2FC	Percent 1	Percent 2	Adj_P_Val	CellType	External_Gene_Name
1.36077	0.989	0.652	3.63294e-182	GPC	NOVA1
1.34322	0.812	0.075	1.21251e-175	GPC	LRRC4C
1.36614	0.589	0.013	2.11278e-137	GPC	APOD
1.57004	0.773	0.172	1.22454e-120	GPC	OLIG1
1.14724	0.699	0.115	1.95468e-113	GPC	BAALC
1.08645	0.897	0.536	7.17253e-113	GPC	SCRG1
1.15473	0.77	0.215	2.57842e-102	GPC	OLIG2
0.905403	0.684	0.134	5.35419e-95	GPC	PCDH17
0.96103	0.922	0.509	4.81553e-90	GPC	GPM6A
1.12934	0.638	0.237	3.01511e-88	GPC	SIRT2
0.886772	0.773	0.289	8.05809e-85	GPC	CADM2
0.81662	0.617	0.142	6.27205e-81	GPC	PLLP
0.577135	0.369	0.006	6.38394e-80	GPC	SOX10
1.16872	0.699	0.222	4.22036e-79	GPC	PMP2
0.548502	0.376	0.008	4.56055e-79	GPC	NKX2-2
0.92193	0.596	0.12	2.55988e-77	GPC	S100B
0.797098	0.727	0.196	1.37553e-76	GPC	SCD5
0.577067	0.362	0.007	1.39811e-75	GPC	LINC00643
0.704585	0.518	0.06	6.90517e-75	GPC	TTC9B
1.14528	0.702	0.179	1.25157e-73	GPC	CCND1
0.813366	0.83	0.478	4.13754e-73	GPC	PCSK1N
0.8115	0.996	0.858	7.83953e-72	GPC	SOX2
0.585008	0.482	0.045	1.0721e-71	GPC	NXPH1
0.732126	0.585	0.094	1.32017e-68	GPC	GRIA2
0.599302	0.869	0.682	7.13186e-68	GPC	ARL2BP
0.417365	0.348	0.01	2.74852e-67	GPC	COL20A1
0.861615	0.592	0.129	2.7874e-66	GPC	PDGFRA
0.906016	0.656	0.32	2.68784e-64	GPC	GLRX5
0.647563	0.475	0.082	1.41051e-57	GPC	ELMO1
0.70376	0.67	0.254	8.85023e-57	GPC	LINC00511
0.79368	0.72	0.289	4.52409e-55	GPC	FGFBP3
0.670281	0.652	0.203	4.3337e-54	GPC	LINC00632
0.801951	0.915	0.686	2.31742e-50	GPC	BCAN
0.712992	0.869	0.592	8.686e-50	GPC	PHLDA1
0.318157	0.248	0.005	3.62229e-49	GPC	TNR
0.522714	0.472	0.084	6.02164e-49	GPC	NTRK3
0.547659	0.468	0.09	1.26835e-48	GPC	LYPD1
0.603829	0.518	0.182	7.69547e-48	GPC	ARL4A
0.594241	0.532	0.197	6.3262e-47	GPC	EPN2
0.40379	0.316	0.023	9.95964e-47	GPC	BAMBI
0.549788	0.45	0.104	2.74229e-46	GPC	BCHE
0.592769	0.34	0.038	1.21375e-45	GPC	SYT6
0.512497	0.454	0.089	1.61202e-45	GPC	SHC3
0.576452	0.429	0.09	2.50607e-45	GPC	FIBIN
0.515763	0.305	0.025	3.72755e-44	GPC	BRINP1
0.475137	0.45	0.082	1.40696e-43	GPC	NCAM1
0.555977	0.351	0.06	1.73082e-43	GPC	ASB3
0.478224	0.443	0.084	6.17417e-43	GPC	MMP16
0.542791	0.465	0.106	6.91178e-43	GPC	KHDRBS3
0.29101	0.216	0.003	9.04717e-43	GPC	CNTN1
0.508632	0.511	0.115	1.03134e-42	GPC	SCG3
0.684163	0.539	0.269	1.28788e-42	GPC	TRAF4
0.36962	0.333	0.033	1.32796e-42	GPC	AC004158.1
0.32059	0.266	0.013	1.39808e-42	GPC	MYT1
0.656396	0.567	0.16	2.64198e-42	GPC	KCNQ1OT1
0.555782	0.606	0.241	6.11958e-42	GPC	LSAMP
0.558905	0.965	0.774	4.19261e-41	GPC	PTPRZ1
0.576539	0.968	0.736	9.41177e-41	GPC	BEX1
0.559289	0.954	0.854	1.06988e-40	GPC	PNISR
0.35656	0.277	0.019	5.4032e-40	GPC	TMEFF2
0.486146	0.684	0.477	7.03186e-40	GPC	SEC11C
0.513044	0.475	0.152	2.08874e-39	GPC	C1orf21
0.47123	0.475	0.118	4.67917e-39	GPC	PDE4B
0.37889	0.39	0.062	4.90824e-39	GPC	ATCAY
0.43889	0.397	0.093	1.26323e-36	GPC	C1QL1
0.528616	0.66	0.35	9.41703e-36	GPC	RAB31
0.309858	0.27	0.023	1.57106e-35	GPC	SULF2
0.417361	0.358	0.064	1.96992e-35	GPC	CSPG5
0.57958	0.525	0.177	2.15342e-35	GPC	PCDH9
0.790324	0.535	0.169	8.32678e-35	GPC	MEG3
0.250672	0.23	0.013	8.3444e-35	GPC	KCND2
0.485789	0.901	0.826	3.16111e-34	GPC	KRT10
0.258527	0.213	0.01	3.20689e-34	GPC	PLPP4
0.496984	1	0.923	3.31995e-34	GPC	MARCKSL1
0.713073	0.227	0.022	3.86451e-34	GPC	GRB14
0.473937	0.504	0.138	6.20557e-34	GPC	CXADR
0.882265	0.61	0.247	2.56217e-33	GPC	STMN4
0.342252	0.309	0.042	3.27857e-33	GPC	DNM3
0.392627	0.734	0.602	3.82156e-33	GPC	SELENOT
0.369552	0.326	0.054	4.50474e-33	GPC	THY1
0.379231	0.333	0.052	5.95584e-33	GPC	LUZP2
0.508349	0.929	0.74	8.57671e-33	GPC	MLLT11
0.708574	0.809	0.655	9.94637e-33	GPC	TSC22D1
0.440636	0.479	0.165	1.31287e-32	GPC	GRID2
0.478233	0.582	0.258	8.74786e-32	GPC	C16orf45
0.480515	0.5	0.21	9.98308e-32	GPC	SRSF8
0.36173	0.34	0.061	1.13464e-31	GPC	KANK1
0.492933	0.309	0.049	1.39972e-31	GPC	PLPPR1
0.554385	0.546	0.212	3.18794e-31	GPC	OLFM2
0.491057	0.5	0.174	4.04462e-31	GPC	SOX6
0.364916	0.259	0.027	4.25352e-31	GPC	TMEM100
0.532844	0.762	0.532	6.32235e-31	GPC	MAP2
0.577298	0.631	0.3	9.20868e-31	GPC	DSEL
0.383111	0.418	0.1	2.13994e-30	GPC	ANKS1B
0.401804	0.918	0.842	3.3639e-30	GPC	COPS9
0.573933	0.741	0.416	6.10281e-30	GPC	SOX2-OT
0.41841	0.465	0.13	8.15818e-30	GPC	PPP2R2B
0.38193	0.426	0.12	1.19416e-29	GPC	CASK
0.426519	0.777	0.597	1.83196e-29	GPC	BEX4
0.325283	0.298	0.051	3.7486e-29	GPC	SYT17
0.477054	0.752	0.563	9.01596e-29	GPC	RBPJ
0.277443	0.223	0.019	1.08752e-28	GPC	SHISA9
0.45275	0.585	0.271	1.3665e-28	GPC	TAOK3
0.551596	0.589	0.308	1.44602e-28	GPC	BEX2
0.521896	0.628	0.282	1.53706e-28	GPC	MEST
0.427288	0.911	0.869	1.59676e-28	GPC	SELENOK
0.302846	0.238	0.024	2.30683e-28	GPC	CTHRC1
0.386503	0.465	0.156	1.08127e-27	GPC	SLC35F1
0.45043	1	0.998	1.14527e-27	GPC	MT-CO2
0.414481	0.993	0.907	1.83527e-27	GPC	ZFAS1
0.393742	0.957	0.846	3.30537e-27	GPC	DSTN
0.486161	0.66	0.308	4.64034e-27	GPC	LIMA1
0.455611	0.465	0.155	5.36544e-27	GPC	RAB3IP
0.554008	0.993	0.883	5.45296e-27	GPC	C1orf61
0.384028	0.901	0.811	6.19884e-27	GPC	GABARAPL2
0.528139	0.585	0.233	8.45566e-27	GPC	NTM
0.557764	0.67	0.391	9.50754e-27	GPC	METRN
0.290617	0.262	0.036	1.28691e-26	GPC	SLC2A13
0.384529	0.73	0.596	8.09388e-26	GPC	SNHG16
0.418278	1	0.993	9.06477e-26	GPC	MT-ND2
0.526017	0.511	0.217	1.09444e-25	GPC	NKAIN4
0.267493	0.227	0.027	2.26969e-25	GPC	NCALD
0.441797	0.603	0.351	4.45607e-25	GPC	CNP
0.395597	0.518	0.321	5.69332e-25	GPC	ZCCHC17
0.374234	0.869	0.792	6.26444e-25	GPC	POLR2F
0.397445	0.415	0.143	6.89656e-25	GPC	GNG2
0.378062	1	0.996	1.07115e-24	GPC	ATP5F1E
0.425422	1	0.987	5.78729e-24	GPC	MT-CYB
0.324268	0.418	0.123	9.18957e-24	GPC	RBP1
0.665301	0.656	0.572	1.65172e-23	GPC	ZFP36L2
0.259414	0.227	0.032	3.00543e-23	GPC	KCNIP1
0.457764	0.44	0.2	3.38649e-23	GPC	ETV1
0.417805	1	1	6.27569e-23	GPC	EEF1A1
0.267146	0.216	0.026	1.12293e-22	GPC	ASIC4
0.484613	0.525	0.254	5.28993e-22	GPC	ZMAT3
0.455211	0.713	0.446	5.64849e-22	GPC	CCDC85B
0.428345	0.436	0.199	7.24129e-22	GPC	LINC01896
0.314092	0.284	0.06	8.05808e-22	GPC	SLITRK2
0.391817	0.472	0.203	1.14528e-21	GPC	PID1
0.519441	0.443	0.173	1.18618e-21	GPC	GAD1
0.511792	0.44	0.214	1.85208e-21	GPC	AC027031.2
0.42069	0.66	0.343	3.41904e-21	GPC	FHL1
0.532876	0.436	0.153	4.14928e-21	GPC	PLAT
0.453856	0.84	0.776	4.39994e-21	GPC	EIF1B
0.362397	1	0.998	5.50205e-21	GPC	MT-ND4
0.331208	0.823	0.751	6.65836e-21	GPC	NCOR1
0.387643	0.312	0.105	2.72366e-20	GPC	MIR4458HG
0.333187	0.319	0.09	3.10303e-20	GPC	ST3GAL5
0.439409	0.78	0.495	8.9566e-20	GPC	COTL1
0.329938	0.872	0.851	3.20659e-19	GPC	SEC62
0.265672	0.312	0.082	5.43128e-19	GPC	ADGRL3
0.348169	1	0.991	7.41151e-19	GPC	MT-ND3
0.303499	0.78	0.674	1.2602e-18	GPC	UBE2V2
0.283748	0.262	0.054	1.44533e-18	GPC	RIC3
0.30849	0.39	0.145	1.5378e-18	GPC	PXDC1
0.391427	0.44	0.222	1.62357e-18	GPC	REV3L
0.28214	0.184	0.022	3.07707e-18	GPC	ITM2A
0.281337	0.213	0.041	8.69487e-18	GPC	EEF1A2
0.337899	1	0.997	8.85769e-18	GPC	MT-ATP6
0.388082	0.578	0.314	1.10812e-17	GPC	TRIB2
0.297775	0.833	0.726	2.3439e-17	GPC	TOMM20
0.279413	0.234	0.045	2.47334e-17	GPC	NSG2
0.350081	0.968	0.895	2.66248e-17	GPC	TOMM7
0.386571	0.507	0.277	3.24642e-17	GPC	ATP6V0E2
0.334818	0.404	0.183	4.06352e-16	GPC	SLC44A1
0.279518	0.245	0.064	5.76894e-16	GPC	ZCCHC24
0.307712	0.989	0.892	7.96451e-16	GPC	BEX3
0.30371	0.933	0.886	1.19543e-15	GPC	GNAS
0.355357	0.408	0.203	1.41892e-15	GPC	IGF2BP2
0.313071	0.883	0.848	1.61509e-15	GPC	VAPA
0.308735	0.837	0.738	1.6507e-15	GPC	SNRPN
0.358353	0.599	0.347	2.68255e-15	GPC	CHD7
0.380267	0.358	0.135	2.82179e-15	GPC	SVIP
0.363158	0.933	0.864	3.13034e-15	GPC	MT-ND5
0.267546	0.245	0.061	3.15138e-15	GPC	COL9A1
0.305625	0.461	0.294	3.45646e-15	GPC	LEPROTL1
0.276578	1	0.983	5.15021e-15	GPC	COX7C
0.284111	0.691	0.535	1.13591e-14	GPC	COA4
0.310864	0.986	0.923	1.21156e-14	GPC	MIF
0.321973	0.585	0.315	1.23104e-14	GPC	FYN
0.308992	0.301	0.095	1.48087e-14	GPC	RGS17
0.327012	0.316	0.101	1.48876e-14	GPC	SNAP25
0.265672	0.262	0.074	2.01249e-14	GPC	SEMA5A
0.308276	0.695	0.565	2.14778e-14	GPC	CHTOP
0.313623	0.996	0.976	2.36742e-14	GPC	SLC25A6
0.556049	0.461	0.265	3.10549e-14	GPC	HES4
0.255978	0.27	0.089	4.33919e-14	GPC	RNF157
0.334597	0.816	0.674	5.33375e-14	GPC	VAMP2
0.409204	0.567	0.304	5.85388e-14	GPC	ASCL1
0.303044	0.986	0.955	6.03505e-14	GPC	MRFAP1
0.419326	0.507	0.268	6.49986e-14	GPC	FGFR1
0.378661	0.993	0.983	9.03778e-14	GPC	DYNLL1
0.281682	0.408	0.212	1.21781e-13	GPC	DEF8
0.279607	0.238	0.073	2.1741e-13	GPC	AC009041.2
0.260502	0.993	0.953	2.50641e-13	GPC	HSBP1
0.327072	0.855	0.748	2.5463e-13	GPC	RCN2
0.293582	0.411	0.186	3.16913e-13	GPC	FAM110B
0.275064	0.365	0.17	5.61446e-13	GPC	CHST11
0.252963	0.27	0.086	6.02858e-13	GPC	ABHD2
0.291052	0.67	0.535	6.11729e-13	GPC	PGRMC1
0.337101	0.528	0.292	7.95484e-13	GPC	MAP1LC3A
0.254793	0.337	0.124	8.02668e-13	GPC	BCL7A
0.271471	0.73	0.666	1.2569e-12	GPC	CNPY2
0.312937	0.479	0.236	1.6757e-12	GPC	TSPAN7
0.275533	0.965	0.915	1.93137e-12	GPC	UQCR10
0.253437	0.826	0.799	4.01279e-12	GPC	RWDD1
0.260533	0.284	0.097	5.03605e-12	GPC	MAP3K1
0.259105	0.333	0.127	7.86197e-12	GPC	TRIO
0.35268	0.493	0.266	8.73927e-12	GPC	MYO10
0.251113	0.234	0.077	1.14398e-11	GPC	SOX8
0.260879	0.248	0.072	1.31738e-11	GPC	GFOD1
0.298173	0.535	0.353	1.52858e-11	GPC	AMD1
0.342058	0.45	0.24	1.61858e-11	GPC	DNER
0.27194	0.695	0.526	1.80824e-11	GPC	MRPL33
0.355886	0.684	0.488	2.12476e-11	GPC	ANKRD12
0.281888	0.851	0.782	2.28104e-11	GPC	C4orf48
0.2681	0.979	0.944	2.61471e-11	GPC	OST4
0.250875	0.915	0.904	5.00206e-11	GPC	C19orf53
0.263712	0.922	0.901	5.97399e-11	GPC	TRIR
0.313328	0.521	0.33	6.27513e-11	GPC	CMC2
0.301163	0.656	0.492	7.32189e-11	GPC	CAMLG
0.255849	0.989	0.972	8.4257e-11	GPC	COX7A2
0.277349	0.362	0.175	9.40706e-11	GPC	PRR7
0.292496	0.454	0.242	1.31684e-10	GPC	HIPK2
0.261721	0.691	0.542	2.0982e-10	GPC	NDUFA5
0.259669	0.89	0.813	2.30241e-10	GPC	RSL24D1
0.254915	0.305	0.117	4.20479e-10	GPC	GPR82
0.279395	0.358	0.166	4.27871e-10	GPC	TANC2
0.28308	0.507	0.303	4.50784e-10	GPC	C5orf24
0.301194	0.312	0.126	4.68982e-10	GPC	DUSP4
0.272368	0.429	0.23	6.5439e-10	GPC	UGDH
0.32522	0.564	0.348	7.24527e-10	GPC	ITM2C
0.259637	0.351	0.156	1.69129e-09	GPC	ZNF462
0.329054	0.457	0.266	1.71663e-09	GPC	SPRY2
0.282726	0.436	0.23	4.22913e-09	GPC	FAM184B
0.271289	0.848	0.744	5.98404e-09	GPC	LUC7L3
0.25382	0.457	0.279	9.11522e-09	GPC	GLTP
0.259728	0.305	0.145	9.62e-09	GPC	MDFI
0.269922	0.443	0.279	1.22995e-08	GPC	IDH1
0.272778	0.475	0.28	1.58767e-08	GPC	YAF2
0.250043	0.851	0.822	1.7163e-08	GPC	ZC3H15
0.28253	0.486	0.288	1.79755e-08	GPC	RUFY3
0.328703	0.73	0.589	3.54595e-08	GPC	TMSB15A
0.27821	0.337	0.154	1.13104e-07	GPC	SYP
0.250628	0.326	0.143	1.72594e-07	GPC	TAGLN3
0.263213	0.904	0.826	2.15436e-07	GPC	DNAJB6
0.295462	0.468	0.349	4.05914e-07	GPC	EIF4EBP1
0.288479	0.504	0.335	6.26381e-07	GPC	SLC25A4
0.32635	0.411	0.249	1.2028e-06	GPC	MFGE8
0.253824	0.468	0.33	1.4039e-06	GPC	MAP1A
0.26811	0.755	0.783	1.41251e-06	GPC	ATF4
0.269473	0.56	0.372	1.95064e-06	GPC	JMJD1C
0.266726	0.596	0.405	3.65009e-06	GPC	ELAVL3
0.253312	0.589	0.775	1.26051e-05	GPC	FOS
0.25212	0.585	0.391	1.46732e-05	GPC	GABPB1-AS1
0.313194	0.972	0.934	1.58017e-05	GPC	RPS27L
0.252239	0.461	0.307	3.94894e-05	GPC	DANCR
0.262215	0.44	0.277	4.10726e-05	GPC	SERPINE2
0.321508	0.145	0.062	7.07918e-05	GPC	AL139393.2
0.254746	0.613	0.466	0.000283309	GPC	RSF1
0.299956	0.525	0.372	0.0012131	GPC	CREB5
0.398778	0.344	0.195	0.0016457	GPC	VGF
0.261186	0.397	0.252	0.0130171	GPC	TXNIP
1.75778	0.905	0.223	7.6837e-195	Pre-GPC	HOPX
1.19871	0.979	0.844	3.53526e-111	Pre-GPC	GAP43
0.869473	0.485	0.02	6.79401e-106	Pre-GPC	CXCL14
0.961194	0.905	0.745	1.11011e-101	Pre-GPC	HLA-A
1.09874	0.854	0.527	1.27566e-92	Pre-GPC	HLA-B
0.89914	0.81	0.375	1.08809e-88	Pre-GPC	HLA-C
1.05277	0.899	0.803	1.21173e-83	Pre-GPC	HMGA1
0.712715	0.979	0.628	1.64628e-83	Pre-GPC	PTN
0.89451	0.696	0.183	8.7959e-82	Pre-GPC	GFAP
0.779023	0.976	0.85	2.05255e-81	Pre-GPC	CNN3
0.794667	0.935	0.573	7.44564e-78	Pre-GPC	LGALS3
0.756722	0.595	0.124	1.67233e-74	Pre-GPC	F3
0.798617	0.997	0.931	5.11229e-71	Pre-GPC	B2M
0.586385	0.881	0.705	2.25412e-60	Pre-GPC	RAB13
0.662397	0.619	0.176	8.91923e-59	Pre-GPC	NETO2
0.815159	1	0.989	6.87387e-58	Pre-GPC	FABP5
0.402623	0.44	0.061	2.0666e-57	Pre-GPC	RGS20
0.403012	0.402	0.048	7.70192e-56	Pre-GPC	DPF3
0.612965	0.884	0.649	1.8111e-55	Pre-GPC	PDLIM4
0.714902	0.997	0.846	9.58687e-55	Pre-GPC	VIM
1.13807	0.595	0.668	1.42569e-54	Pre-GPC	NPY
0.861944	0.89	0.669	1.44962e-53	Pre-GPC	CLU
0.721512	0.56	0.154	2.25611e-53	Pre-GPC	S100A13
0.582013	0.652	0.229	2.97558e-51	Pre-GPC	NEK6
0.552768	0.667	0.229	4.04579e-51	Pre-GPC	DCLK1
0.583961	0.988	0.923	4.2765e-51	Pre-GPC	PPDPF
0.57769	0.616	0.201	7.0499e-50	Pre-GPC	PDPN
0.560007	0.708	0.26	4.17345e-49	Pre-GPC	LHX2
0.474708	0.512	0.118	1.44149e-48	Pre-GPC	KCNF1
0.379739	0.506	0.114	1.92293e-48	Pre-GPC	ATP1B2
0.777047	0.583	0.174	6.70973e-48	Pre-GPC	CA2
0.521999	0.345	0.039	1.40166e-47	Pre-GPC	IGFBP7
0.678581	0.759	0.365	8.584e-47	Pre-GPC	IFITM3
0.67871	0.366	0.054	5.54858e-46	Pre-GPC	S100A16
0.750768	0.818	0.728	6.33423e-46	Pre-GPC	TNFRSF12A
0.801605	0.976	0.865	1.1906e-45	Pre-GPC	FABP7
0.621345	0.318	0.035	1.14226e-44	Pre-GPC	PNOC
0.333502	0.467	0.102	2.92293e-44	Pre-GPC	PSMB8
0.745829	0.818	0.643	4.26858e-44	Pre-GPC	ANXA2
0.612502	0.396	0.09	1.32281e-43	Pre-GPC	MGST1
1.25924	0.321	0.042	1.94623e-43	Pre-GPC	CCL2
0.472762	0.414	0.08	8.08728e-43	Pre-GPC	FHL2
0.350927	0.417	0.079	8.19031e-43	Pre-GPC	LMO2
0.486055	0.58	0.181	2.92634e-42	Pre-GPC	TNC
0.677115	0.435	0.112	5.99633e-42	Pre-GPC	NMB
0.467162	0.521	0.155	7.44431e-42	Pre-GPC	PLPP3
0.356891	0.729	0.309	1.37682e-41	Pre-GPC	SPARC
0.447676	0.676	0.262	6.02839e-41	Pre-GPC	PON2
0.369216	0.432	0.093	9.38116e-41	Pre-GPC	FAM181B
0.320087	0.292	0.03	3.22509e-40	Pre-GPC	PSMB9
0.4298	0.878	0.746	7.38208e-40	Pre-GPC	C7orf50
0.542417	0.982	0.842	1.00576e-39	Pre-GPC	MDK
0.491967	0.497	0.133	1.01234e-39	Pre-GPC	MT3
0.382085	0.729	0.319	5.58038e-39	Pre-GPC	FHL1
0.498258	0.693	0.3	1.3221e-38	Pre-GPC	AP1S2
0.538915	0.911	0.718	2.03996e-38	Pre-GPC	TIMP1
0.301539	0.345	0.055	4.12443e-38	Pre-GPC	RGS6
0.484364	0.571	0.218	5.09642e-38	Pre-GPC	GLIPR2
0.497923	0.491	0.146	1.82847e-37	Pre-GPC	CITED1
0.355506	0.964	0.943	5.7043e-37	Pre-GPC	SNX3
0.837058	0.542	0.177	9.28647e-37	Pre-GPC	S100A10
0.811823	0.479	0.138	1.59728e-36	Pre-GPC	NRG1
0.321874	0.423	0.1	9.90912e-36	Pre-GPC	PLTP
0.345634	0.396	0.085	1.19874e-35	Pre-GPC	CA12
0.397287	0.625	0.243	2.05241e-35	Pre-GPC	GNG12
0.38322	0.625	0.249	8.22524e-35	Pre-GPC	TNFRSF1A
0.34949	0.548	0.186	1.65051e-34	Pre-GPC	SMIM29
0.484239	0.643	0.298	2.13488e-34	Pre-GPC	PDLIM7
0.560098	0.967	0.865	4.18423e-34	Pre-GPC	HSPB1
0.400655	0.562	0.209	5.76434e-34	Pre-GPC	TGFB1I1
0.337545	0.619	0.244	1.04502e-33	Pre-GPC	TMEM9
0.498285	0.869	0.708	1.42948e-33	Pre-GPC	TTYH1
0.574283	0.488	0.153	1.80797e-33	Pre-GPC	ID1
0.39275	0.905	0.784	2.42011e-33	Pre-GPC	GNG5
0.355275	0.518	0.17	3.08306e-33	Pre-GPC	CDC42EP1
0.313607	0.521	0.171	4.32264e-33	Pre-GPC	CHPF
0.348293	0.384	0.086	4.97993e-33	Pre-GPC	DTNA
0.43174	0.19	0.011	2.82865e-31	Pre-GPC	TAGLN
0.394794	0.777	0.467	2.91626e-31	Pre-GPC	MAPK1IP1L
0.358051	0.562	0.21	3.49737e-31	Pre-GPC	SFXN5
0.529988	0.923	0.846	6.8337e-31	Pre-GPC	SMS
0.375514	0.589	0.233	1.19153e-30	Pre-GPC	SPRY2
0.285557	0.372	0.088	6.02909e-30	Pre-GPC	IGSF10
0.34041	0.929	0.811	9.99125e-30	Pre-GPC	MLF2
0.426678	0.318	0.061	1.13855e-29	Pre-GPC	FAM107A
0.461356	0.524	0.191	2.94452e-29	Pre-GPC	FAM84A
0.332922	0.952	0.915	5.97309e-29	Pre-GPC	DRAP1
0.738177	0.658	0.568	9.93995e-29	Pre-GPC	OCIAD2
0.272694	0.351	0.081	1.76043e-28	Pre-GPC	PHLDA3
0.359446	0.539	0.205	2.22431e-28	Pre-GPC	GATM
0.33575	0.393	0.105	2.50184e-28	Pre-GPC	CAV2
0.354954	0.625	0.276	4.00204e-28	Pre-GPC	PJA2
0.351666	0.756	0.413	1.2341e-27	Pre-GPC	FAM3C
0.36338	0.732	0.407	2.76814e-27	Pre-GPC	COPS8
0.540362	0.473	0.165	3.14244e-27	Pre-GPC	EMP1
0.380388	0.967	0.854	3.47628e-27	Pre-GPC	ODC1
0.305158	0.53	0.204	6.32152e-27	Pre-GPC	SERPINB6
0.291286	0.408	0.119	8.87505e-27	Pre-GPC	MDFI
0.39329	0.994	0.976	1.10694e-26	Pre-GPC	ENO1
0.593126	0.405	0.126	2.80892e-26	Pre-GPC	CD44
0.27833	0.312	0.068	3.04505e-26	Pre-GPC	CADPS
0.422499	0.628	0.295	3.19692e-26	Pre-GPC	TMEM158
0.34569	0.357	0.093	5.88588e-26	Pre-GPC	CEBPD
0.374837	0.652	0.312	6.87042e-26	Pre-GPC	IFT57
0.439231	0.67	0.374	7.46385e-26	Pre-GPC	ECI2
0.361278	0.676	0.336	1.25982e-25	Pre-GPC	RAB31
0.313092	0.42	0.131	1.72619e-25	Pre-GPC	PLEKHA4
0.274777	0.351	0.09	2.20432e-25	Pre-GPC	NRCAM
0.309064	0.435	0.143	4.35476e-25	Pre-GPC	TPST1
0.327042	0.661	0.325	9.93821e-25	Pre-GPC	CADM4
0.306747	0.396	0.119	1.06299e-24	Pre-GPC	FDXR
0.339803	0.94	0.843	2.28326e-24	Pre-GPC	SELENOW
0.618745	0.946	0.852	2.37033e-24	Pre-GPC	CST3
0.2591	0.482	0.187	3.04179e-24	Pre-GPC	SLC1A2
0.266131	0.423	0.138	3.32777e-24	Pre-GPC	PDLIM3
0.309094	0.914	0.765	5.3413e-24	Pre-GPC	PEA15
0.32785	0.506	0.2	9.69872e-24	Pre-GPC	ACTN1
0.299337	0.854	0.77	9.85545e-24	Pre-GPC	TMEM147
0.29786	0.253	0.044	1.00738e-23	Pre-GPC	FLNC
0.328741	0.652	0.323	1.39239e-23	Pre-GPC	ITM2C
0.444391	0.92	0.777	1.65084e-23	Pre-GPC	PTPRZ1
0.358785	0.652	0.325	2.46771e-23	Pre-GPC	MIR100HG
0.391986	0.988	0.93	3.60211e-23	Pre-GPC	RPS27L
0.256226	0.5	0.21	5.73976e-23	Pre-GPC	OLFM2
0.273225	0.432	0.155	6.50878e-23	Pre-GPC	EMX2
0.318107	0.646	0.333	9.7394e-23	Pre-GPC	TMEM9B
0.292215	0.658	0.334	1.0869e-22	Pre-GPC	CHID1
0.414016	0.568	0.259	1.10519e-22	Pre-GPC	DOK5
0.258457	0.336	0.09	1.26001e-22	Pre-GPC	SLC2A4RG
0.296507	0.318	0.082	1.44035e-22	Pre-GPC	SLC25A18
0.359894	0.789	0.504	2.20386e-22	Pre-GPC	TRIM9
0.401887	0.554	0.244	2.49688e-22	Pre-GPC	ARID5B
0.268777	0.372	0.114	5.35865e-22	Pre-GPC	PFKP
0.315615	0.536	0.238	5.42373e-22	Pre-GPC	CPE
0.376189	0.613	0.303	7.73706e-22	Pre-GPC	HSD17B12
0.277303	0.369	0.114	7.81918e-22	Pre-GPC	RFFL
0.254384	0.577	0.271	7.9028e-22	Pre-GPC	KIF1A
0.292183	0.613	0.3	1.70865e-21	Pre-GPC	DST
0.336257	0.417	0.152	1.76257e-21	Pre-GPC	TRIM47
0.34463	0.229	0.043	3.75151e-21	Pre-GPC	DES
0.372022	0.705	0.561	4.35828e-21	Pre-GPC	PPP1CB
0.306269	0.5	0.21	5.79573e-21	Pre-GPC	EFEMP2
0.275425	0.435	0.159	6.71683e-21	Pre-GPC	NPAS3
0.292893	0.595	0.291	1.22773e-20	Pre-GPC	HIGD1A
0.296258	0.518	0.226	1.3908e-20	Pre-GPC	PLIN3
0.352257	0.565	0.275	1.68766e-20	Pre-GPC	PALLD
0.566394	0.452	0.182	1.93111e-20	Pre-GPC	IFI6
0.337196	0.812	0.697	1.93907e-20	Pre-GPC	PRDX6
0.28057	0.631	0.324	3.27824e-20	Pre-GPC	YIF1A
0.384881	0.464	0.189	3.95386e-20	Pre-GPC	DUSP14
0.299042	0.503	0.215	4.09663e-20	Pre-GPC	IRS2
0.253906	0.414	0.151	5.62219e-20	Pre-GPC	CHPT1
0.582382	0.399	0.151	6.34986e-20	Pre-GPC	CDKN1A
0.411174	0.506	0.222	2.99538e-19	Pre-GPC	MT2A
0.260912	0.455	0.183	3.26429e-19	Pre-GPC	SPAG16
0.460169	0.827	0.729	3.59432e-19	Pre-GPC	TPM2
0.274243	0.542	0.254	4.8538e-19	Pre-GPC	CHCHD5
0.388535	0.854	0.695	5.51308e-19	Pre-GPC	ZFP36L1
0.426387	0.518	0.256	6.82331e-19	Pre-GPC	SLC4A7
0.36649	0.711	0.438	8.42449e-19	Pre-GPC	CCDC85B
0.315525	0.589	0.297	1.01549e-18	Pre-GPC	CAMK2D
0.325665	1	0.996	1.30802e-18	Pre-GPC	TMSB4X
0.339383	0.946	0.842	2.27127e-18	Pre-GPC	SRI
0.254972	0.461	0.194	3.91983e-18	Pre-GPC	TMEM141
0.332129	0.702	0.425	4.07781e-18	Pre-GPC	YBX3
0.258756	0.607	0.317	1.03271e-17	Pre-GPC	DDR1
0.25776	0.292	0.082	1.70397e-17	Pre-GPC	GJA1
0.262707	0.53	0.253	3.91876e-17	Pre-GPC	TRIP6
0.333606	0.229	0.05	5.54829e-17	Pre-GPC	CRH
0.262652	1	0.992	6.97536e-17	Pre-GPC	ACTG1
0.26583	0.92	0.851	8.56391e-17	Pre-GPC	GUK1
0.274414	0.574	0.297	9.2363e-17	Pre-GPC	SCOC
0.259117	0.557	0.28	1.35932e-16	Pre-GPC	C20orf27
0.280421	0.354	0.124	1.77108e-16	Pre-GPC	AXL
0.26121	0.905	0.824	2.23373e-16	Pre-GPC	NDUFS8
0.288074	0.943	0.881	2.99617e-16	Pre-GPC	PHPT1
0.259423	0.652	0.371	4.49123e-16	Pre-GPC	RAB5A
0.316865	0.438	0.189	5.97106e-16	Pre-GPC	NAMPT
0.314631	0.256	0.069	9.09889e-16	Pre-GPC	CRABP2
0.262491	0.491	0.23	1.40289e-15	Pre-GPC	SPATS2L
0.25984	0.938	0.849	2.08473e-15	Pre-GPC	C1QBP
0.268438	0.533	0.27	2.32085e-15	Pre-GPC	TMEM134
0.348401	0.863	0.747	2.36724e-15	Pre-GPC	LMO4
0.298731	0.714	0.502	2.37887e-15	Pre-GPC	DCXR
0.279027	0.387	0.167	3.61286e-15	Pre-GPC	CAMK1
0.326941	0.946	0.947	3.63563e-15	Pre-GPC	RHOA
0.263356	0.527	0.272	2.09764e-14	Pre-GPC	EMD
0.274233	0.503	0.247	2.32896e-14	Pre-GPC	TUBB6
0.265094	0.345	0.128	2.35563e-14	Pre-GPC	MOXD1
0.384291	0.289	0.093	3.9429e-14	Pre-GPC	CAV1
0.250639	0.476	0.228	4.00561e-14	Pre-GPC	PSRC1
0.252494	0.506	0.253	8.26912e-14	Pre-GPC	RRS1
0.273832	1	0.991	1.01971e-13	Pre-GPC	CD63
0.274626	0.598	0.341	1.1987e-13	Pre-GPC	GTF2F2
0.280421	0.729	0.498	1.32952e-13	Pre-GPC	AP1S1
0.253444	0.711	0.459	1.42381e-13	Pre-GPC	C19orf70
0.340718	0.571	0.33	3.80779e-13	Pre-GPC	SEPT9
0.252517	0.61	0.355	5.19789e-13	Pre-GPC	C8orf33
0.257927	0.818	0.661	5.8776e-13	Pre-GPC	GCSH
0.272149	0.631	0.374	7.58528e-13	Pre-GPC	CAMK2N1
0.252496	0.661	0.41	7.86339e-13	Pre-GPC	MRPL28
0.253999	0.705	0.47	9.82443e-13	Pre-GPC	ENOPH1
0.264017	0.229	0.069	1.74037e-12	Pre-GPC	IFI44L
0.387815	0.801	0.662	2.06804e-12	Pre-GPC	TAGLN2
0.576747	0.405	0.191	4.78373e-12	Pre-GPC	ISG15
0.25079	0.399	0.179	6.65981e-12	Pre-GPC	LINC01551
0.312617	0.402	0.186	2.52582e-11	Pre-GPC	ID4
0.275331	0.589	0.358	3.2871e-11	Pre-GPC	BLOC1S2
0.250171	0.527	0.291	4.03168e-11	Pre-GPC	MEST
0.304376	0.732	0.608	6.71851e-11	Pre-GPC	RPL22L1
0.292092	0.199	0.062	2.04075e-10	Pre-GPC	IL33
0.25694	0.396	0.195	2.28799e-10	Pre-GPC	STK40
0.276529	0.565	0.334	4.60985e-10	Pre-GPC	CD9
0.311619	0.485	0.282	2.80651e-08	Pre-GPC	GCLM
0.254239	0.631	0.419	3.81962e-08	Pre-GPC	HES1
0.257685	0.152	0.039	9.23999e-08	Pre-GPC	IL11
0.290082	0.658	0.51	4.03286e-07	Pre-GPC	TUBA1C
0.304282	0.173	0.053	4.35749e-07	Pre-GPC	S100A2
0.560686	0.128	0.037	7.47764e-07	Pre-GPC	CHI3L1
0.332748	0.545	0.35	2.41063e-06	Pre-GPC	EZR
0.323139	0.244	0.119	2.41508e-05	Pre-GPC	FBXO32
0.318279	0.613	0.497	0.000100911	Pre-GPC	GLUL
0.266998	0.333	0.185	0.000678696	Pre-GPC	METTL7B
0.256983	0.238	0.112	0.000931001	Pre-GPC	DIRAS3
0.458464	0.824	0.81	0.00111729	Pre-GPC	S100A6
1.22655	0.81	0.078	9.80612e-234	NPC	DLX2
1.32469	1	0.937	3.85726e-198	NPC	TUBA1B
0.771542	0.687	0.071	1.05999e-169	NPC	DLX1
0.961587	0.981	0.781	6.11086e-132	NPC	NNAT
0.82673	0.997	0.944	9.20225e-130	NPC	TUBB
0.844912	0.995	0.918	2.34064e-129	NPC	TUBA1A
0.814528	0.934	0.627	2.51467e-111	NPC	ACAT2
0.616342	0.49	0.047	8.50002e-111	NPC	GSX2
1.09367	0.461	0.04	1.35696e-107	NPC	GAD2
0.81799	0.995	0.952	7.24657e-107	NPC	H2AFZ
0.495564	0.35	0.008	4.3077e-101	NPC	SP9
0.569777	0.875	0.56	6.28372e-101	NPC	OLA1
0.686099	1	0.955	6.78646e-100	NPC	SUB1
0.503369	1	0.983	4.86506e-98	NPC	GSTP1
0.611551	0.955	0.721	5.32822e-98	NPC	PFN2
0.560953	0.99	0.844	5.44404e-95	NPC	PRDX2
0.517023	0.976	0.86	9.99322e-91	NPC	SEM1
0.644178	0.692	0.205	3.23902e-90	NPC	RARRES2
0.561162	0.991	0.895	1.09955e-88	NPC	RANBP1
0.584542	0.988	0.833	3.12056e-85	NPC	CKB
0.587428	0.957	0.722	5.79253e-85	NPC	FDPS
0.688257	0.95	0.737	1.64022e-84	NPC	TUBB4B
0.48565	0.991	0.905	1.90259e-83	NPC	SRSF3
0.801307	0.583	0.163	5.38703e-83	NPC	TYMS
0.449778	0.579	0.135	4.58624e-82	NPC	TFDP2
0.639112	0.998	0.971	1.70305e-80	NPC	DBI
0.554464	0.925	0.62	4.24789e-80	NPC	SEPT11
0.483767	0.983	0.845	2.56777e-79	NPC	EID1
0.664148	0.588	0.164	5.2624e-78	NPC	MCM7
0.433221	0.993	0.885	7.94323e-78	NPC	SNRPF
0.948373	0.41	0.053	1.66842e-76	NPC	COL1A2
0.496262	0.995	0.955	1.97743e-75	NPC	EEF1B2
0.457422	0.974	0.831	7.98776e-75	NPC	PSMA4
0.491072	0.998	0.879	1.50131e-74	NPC	LDHB
0.468818	0.998	0.973	7.68093e-74	NPC	NPM1
0.449221	1	0.996	8.43456e-74	NPC	PTMA
0.502098	0.623	0.195	1.5812e-72	NPC	HAT1
0.484977	0.976	0.861	3.23274e-72	NPC	NME1
0.400521	1	0.999	6.92984e-70	NPC	RPS11
0.508784	0.487	0.107	3.46508e-69	NPC	RNASEH2B
0.459286	0.95	0.707	5.92941e-69	NPC	CCT7
0.455834	0.663	0.238	1.85186e-68	NPC	SCCPDH
0.56779	0.965	0.817	2.92132e-68	NPC	SRI
0.596096	0.595	0.178	2.57066e-67	NPC	GAS1
0.430445	0.972	0.898	2.17596e-65	NPC	SNRPE
0.550984	0.925	0.673	3.709e-64	NPC	TPM2
0.425475	0.685	0.268	1.41252e-63	NPC	TPRKB
0.72393	0.673	0.468	1.55561e-61	NPC	DUT
0.457052	0.93	0.731	4.12867e-61	NPC	CCT5
0.369028	1	0.995	2.20548e-60	NPC	PPIA
0.330011	1	1	4.91901e-60	NPC	RPLP2
0.594032	0.235	0.009	6.63409e-60	NPC	DLX5
0.568864	0.247	0.012	8.46177e-60	NPC	GPD1
0.485914	0.537	0.18	1.41715e-59	NPC	RPA3
0.557893	1	0.976	4.26001e-59	NPC	HMGB1
0.524296	0.88	0.753	9.47602e-58	NPC	DEK
0.513531	0.986	0.946	1.27975e-56	NPC	HSPA8
0.422953	0.977	0.833	1.57312e-56	NPC	CENPV
0.400107	1	0.998	3.23158e-56	NPC	RPS6
0.530533	0.837	0.536	7.07375e-56	NPC	PHGDH
0.639736	0.527	0.187	7.94292e-56	NPC	PCNA
0.447118	0.393	0.075	8.0765e-56	NPC	CENPU
0.449599	0.89	0.665	5.54402e-55	NPC	HDAC2
0.398905	0.661	0.268	9.69828e-55	NPC	ADH5
0.382731	0.47	0.123	2.04768e-54	NPC	FBLN1
0.366675	0.983	0.87	2.18907e-53	NPC	ATP5PO
0.369805	0.6	0.219	2.86084e-53	NPC	TMEM98
0.37769	0.995	0.974	4.85488e-53	NPC	RAN
0.254941	0.237	0.014	1.2453e-52	NPC	SLC32A1
0.360768	0.525	0.165	1.42204e-52	NPC	ATIC
0.351324	0.998	0.877	4.86105e-52	NPC	TUBB2B
0.326542	1	0.997	8.2367e-52	NPC	RPL7A
0.395522	0.584	0.218	1.10134e-51	NPC	GGCT
0.391445	0.929	0.774	1.313e-51	NPC	LSM3
0.335862	1	0.974	1.36532e-51	NPC	NDUFA4
0.394218	0.459	0.125	2.00709e-51	NPC	GGH
0.345176	0.997	0.958	2.67188e-51	NPC	PSMA7
0.377476	0.616	0.243	4.17242e-51	NPC	NAE1
0.372472	0.41	0.095	5.88906e-51	NPC	VRK1
0.358604	0.409	0.093	8.09433e-51	NPC	CENPH
0.503808	0.51	0.163	9.56684e-51	NPC	SMC2
0.423749	0.929	0.789	2.23163e-50	NPC	PA2G4
0.384045	0.405	0.095	2.49695e-50	NPC	MCM3
0.357808	0.623	0.247	3.19818e-50	NPC	PAICS
0.725451	0.981	0.903	5.76552e-50	NPC	HMGN2
0.407562	0.4	0.091	7.43639e-50	NPC	GINS2
0.333288	1	0.998	8.9685e-50	NPC	RPS3A
0.536185	0.783	0.452	1.2455e-49	NPC	HES6
0.814002	0.221	0.015	1.59063e-49	NPC	DLX6-AS1
0.332654	0.997	0.918	2.4196e-49	NPC	YWHAQ
0.339216	1	0.997	2.74776e-49	NPC	RPL7
0.365535	0.929	0.761	3.92713e-49	NPC	RTRAF
0.448536	0.391	0.09	4.38368e-49	NPC	MAD2L1
0.401427	0.856	0.626	5.282e-49	NPC	PSMC3
0.446291	0.922	0.783	6.09117e-49	NPC	LDHA
0.530368	0.517	0.175	6.72787e-49	NPC	MCUB
0.320324	1	0.996	1.01794e-48	NPC	RPS10
0.353806	0.525	0.177	1.8009e-48	NPC	RUVBL1
0.251889	0.252	0.024	2.34725e-48	NPC	ANGPTL1
0.370901	0.414	0.101	2.48863e-48	NPC	TIAM2
0.336768	0.995	0.916	5.16827e-48	NPC	ERH
0.399214	0.88	0.659	7.23328e-48	NPC	HNRNPAB
0.334395	0.473	0.141	1.3773e-47	NPC	ACTL6A
0.412284	0.452	0.128	1.70028e-47	NPC	CDK6
0.37372	0.557	0.202	1.84212e-47	NPC	PXMP2
0.275599	1	0.997	4.31448e-47	NPC	RPS15
0.377988	0.84	0.58	8.50332e-47	NPC	ESD
0.367814	0.562	0.208	9.97521e-47	NPC	NT5DC2
0.374383	0.666	0.311	1.1142e-46	NPC	METTL5
0.329197	0.995	0.94	1.43208e-46	NPC	PTGES3
0.338755	0.541	0.194	3.28095e-46	NPC	TSEN15
0.335473	0.55	0.2	3.9289e-46	NPC	PLGRKT
0.417862	0.896	0.72	3.99452e-46	NPC	HNRNPD
0.347535	0.927	0.773	4.62733e-46	NPC	SSBP1
0.3714	0.522	0.184	4.88664e-46	NPC	TCTEX1D2
0.399721	0.477	0.154	6.13802e-46	NPC	GMNN
0.378983	0.457	0.141	8.02812e-46	NPC	WDR34
0.480045	0.39	0.107	1.01711e-45	NPC	UBE2T
0.326352	0.6	0.242	1.0813e-45	NPC	RUVBL2
0.335797	0.447	0.13	1.40107e-45	NPC	GCA
0.338682	0.523	0.186	1.54899e-45	NPC	WWTR1
0.339501	0.513	0.176	1.62924e-45	NPC	AKR7A2
0.2978	1	0.998	1.72783e-45	NPC	RPL27
0.41001	0.583	0.241	2.7526e-45	NPC	DNMT1
0.343845	0.981	0.909	2.99212e-45	NPC	ATP5MC3
0.348791	0.529	0.194	1.06372e-44	NPC	MAGOHB
0.365777	0.63	0.277	2.02183e-44	NPC	GRHPR
0.401602	0.923	0.711	2.36243e-44	NPC	PSIP1
0.36471	0.725	0.379	2.7328e-44	NPC	MAGOH
0.400472	0.285	0.045	3.4387e-44	NPC	SPC25
0.33933	0.977	0.894	3.87322e-44	NPC	PSMB1
0.34973	0.508	0.178	3.9192e-44	NPC	TUBG1
0.455133	0.174	0.005	3.95653e-44	NPC	SCGN
0.416989	0.998	0.971	5.26757e-44	NPC	ENO1
0.349676	0.595	0.243	5.88136e-44	NPC	EXOSC8
0.390087	0.428	0.125	1.00427e-43	NPC	RRM1
0.399896	0.492	0.166	1.01453e-43	NPC	LMNB1
0.322721	0.471	0.149	1.07508e-43	NPC	ACOT7
0.274534	1	0.999	1.0796e-43	NPC	RPS7
0.361102	0.835	0.56	1.3214e-43	NPC	FBL
0.39566	0.393	0.101	1.40683e-43	NPC	RASD1
0.403046	0.946	0.787	1.42354e-43	NPC	FXYD6
0.553609	0.647	0.321	1.49393e-43	NPC	SMC4
0.298342	0.433	0.125	3.41011e-43	NPC	TEAD2
0.325185	0.567	0.223	4.73817e-43	NPC	NSMCE1
0.427862	0.908	0.685	7.17461e-43	NPC	EGR1
0.29659	0.325	0.064	1.28824e-42	NPC	CENPK
0.324103	0.624	0.274	1.70834e-42	NPC	CCDC167
0.460848	0.852	0.573	2.01733e-42	NPC	SNTG1
0.372788	0.833	0.599	2.54071e-42	NPC	PARP1
0.380742	0.647	0.305	3.42541e-42	NPC	CMSS1
0.384937	0.313	0.06	4.72397e-42	NPC	CLSPN
0.349531	0.922	0.745	8.24985e-42	NPC	CCT6A
0.266678	0.501	0.182	9.64073e-42	NPC	CDO1
0.376358	0.722	0.394	1.01858e-41	NPC	POLD2
0.351109	0.563	0.228	1.04107e-41	NPC	H3F3AP4
0.316265	0.965	0.853	1.12167e-41	NPC	NDUFS6
0.402264	0.337	0.075	1.20673e-41	NPC	KLHDC8A
0.304272	0.976	0.918	1.93003e-41	NPC	PSMB6
0.777022	0.682	0.633	1.95488e-41	NPC	HMGB2
0.345068	0.504	0.181	2.8091e-41	NPC	HPF1
0.32855	0.715	0.372	4.24128e-41	NPC	MRPL11
0.311989	0.633	0.287	5.24389e-41	NPC	ERG28
0.46205	0.633	0.307	5.63382e-41	NPC	HMGB3
0.264961	1	0.999	6.87694e-41	NPC	RPL11
0.340174	0.569	0.236	1.42793e-40	NPC	NUDT5
0.408712	0.563	0.24	2.13603e-40	NPC	USP1
0.322918	0.944	0.838	2.3863e-40	NPC	PSMB3
0.355909	0.83	0.601	2.71219e-40	NPC	SSRP1
0.343282	0.89	0.73	4.21655e-40	NPC	CDK4
0.469112	0.471	0.163	5.07012e-40	NPC	NQO1
0.280257	0.614	0.279	6.34921e-40	NPC	RAC3
0.368182	0.292	0.054	7.40264e-40	NPC	ZWINT
0.287465	0.363	0.091	9.95079e-40	NPC	CDCA7
0.288596	0.562	0.231	1.70128e-39	NPC	TMX1
0.29454	0.443	0.143	1.88851e-39	NPC	EGFR
0.33527	0.567	0.235	1.93549e-39	NPC	DDX39A
0.450951	0.419	0.125	2.41662e-39	NPC	METTL7B
0.425438	0.591	0.273	3.34091e-39	NPC	TMEM123
0.307104	0.588	0.261	1.27368e-38	NPC	SYNE2
0.324132	0.939	0.795	1.85104e-38	NPC	NDUFB8
0.297024	0.348	0.084	1.98566e-38	NPC	HSPA2
0.268233	1	0.984	2.3557e-38	NPC	HINT1
0.28789	0.612	0.279	3.38431e-38	NPC	DCAF13
0.278052	1	0.999	3.45483e-38	NPC	RPS24
0.313289	0.318	0.073	3.55658e-38	NPC	UHRF1
0.281966	0.51	0.198	4.49735e-38	NPC	RNF180
0.329735	0.953	0.812	5.02189e-38	NPC	PRMT1
0.331297	0.95	0.81	7.19331e-38	NPC	SRP9
0.250484	0.264	0.043	7.23767e-38	NPC	ST8SIA5
0.437133	0.774	0.561	8.31446e-38	NPC	RPN2
1.35038	0.694	0.682	8.85322e-38	NPC	HIST1H4C
0.315714	0.379	0.108	9.03277e-38	NPC	DNAJC9
0.278804	0.496	0.185	9.07273e-38	NPC	TRAP1
0.282137	0.362	0.094	1.22233e-37	NPC	RFC4
0.288872	0.323	0.072	1.36343e-37	NPC	MCM5
0.300147	0.402	0.12	1.39189e-37	NPC	NCAPH2
0.294185	1	0.999	2.00449e-37	NPC	RPL39
0.275761	0.388	0.112	4.17826e-37	NPC	NIT2
0.318882	0.969	0.808	4.24675e-37	NPC	TUBB2A
0.304839	0.946	0.806	5.27706e-37	NPC	ATP5F1C
0.281086	0.379	0.107	6.31582e-37	NPC	MIS18A
0.334732	0.478	0.174	9.67853e-37	NPC	PLP2
0.296119	0.504	0.196	1.01816e-36	NPC	C11orf96
0.452661	0.397	0.118	1.08538e-36	NPC	CDK1
0.447344	0.753	0.521	1.20327e-36	NPC	NASP
0.291584	0.433	0.149	1.4875e-36	NPC	CYR61
0.387782	0.518	0.209	1.62956e-36	NPC	NUDT1
0.37916	0.817	0.588	2.20569e-36	NPC	HNRNPM
0.278039	0.61	0.286	2.29851e-36	NPC	THYN1
0.325486	0.781	0.488	2.85132e-36	NPC	HSD17B10
0.265173	1	0.999	3.08493e-36	NPC	RPL8
0.33477	0.927	0.734	3.10643e-36	NPC	PPA1
0.386437	0.511	0.211	3.19139e-36	NPC	DTYMK
0.30397	0.55	0.232	3.4979e-36	NPC	PDCL3
0.431442	0.569	0.249	7.35691e-36	NPC	ASCL1
0.357621	0.708	0.408	9.02776e-36	NPC	GLO1
0.267479	0.522	0.212	1.31061e-35	NPC	SNRNP40
0.337777	0.937	0.87	1.33481e-35	NPC	H2AFY
0.271364	0.995	0.958	1.40237e-35	NPC	PARK7
0.279211	0.539	0.226	1.88134e-35	NPC	WDR18
0.28426	0.438	0.151	2.82419e-35	NPC	FH
0.296877	0.948	0.787	3.11865e-35	NPC	NUDC
0.268059	1	0.998	3.15512e-35	NPC	RPL9
0.34433	0.369	0.111	5.2049e-35	NPC	CENPW
0.318622	0.974	0.826	6.35467e-35	NPC	IGFBP2
0.25601	1	0.969	7.74996e-35	NPC	HNRNPA1
0.276627	0.449	0.166	7.85448e-35	NPC	SEMA3E
0.324381	0.976	0.93	8.16205e-35	NPC	SNRPG
0.332932	0.496	0.194	9.97201e-35	NPC	EZH2
0.331295	0.692	0.382	1.07738e-34	NPC	EBNA1BP2
0.311239	0.252	0.043	1.64194e-34	NPC	KIFC1
0.309614	0.623	0.306	3.535e-34	NPC	CHCHD3
0.284248	0.471	0.178	3.90868e-34	NPC	ACADM
0.254708	0.317	0.077	4.00172e-34	NPC	CDCA4
0.342715	0.944	0.902	4.07086e-34	NPC	SLC25A5
0.313553	0.915	0.75	5.67578e-34	NPC	ILF2
0.275534	0.365	0.105	6.71771e-34	NPC	EMP2
0.296359	0.405	0.135	8.40516e-34	NPC	MTHFD1
0.261012	0.308	0.072	8.69825e-34	NPC	SFRP2
0.311173	0.937	0.806	1.16157e-33	NPC	SSB
0.308187	0.983	0.922	1.72975e-33	NPC	SET
0.258186	0.273	0.054	2.19672e-33	NPC	CENPM
0.324919	0.934	0.836	2.36635e-33	NPC	SNRPD1
0.318752	0.972	0.873	2.47677e-33	NPC	SRSF2
0.293909	1	0.997	2.49396e-33	NPC	H3F3A
0.299541	0.414	0.142	2.89431e-33	NPC	CHIC2
0.255368	0.626	0.311	3.24062e-33	NPC	MTCH2
0.280694	0.574	0.263	3.32837e-33	NPC	MRTO4
0.287965	0.934	0.9	4.03084e-33	NPC	RBX1
0.304698	0.882	0.724	4.51232e-33	NPC	PSMC5
0.279746	0.443	0.161	6.43025e-33	NPC	TMEM97
0.674347	0.35	0.099	8.16768e-33	NPC	UBE2C
0.312132	0.937	0.831	8.34707e-33	NPC	HNRNPH3
0.292499	0.48	0.19	1.05403e-32	NPC	HAUS1
0.325393	0.969	0.824	1.09639e-32	NPC	MDK
0.297564	0.259	0.052	1.24412e-32	NPC	HIST1H1D
0.268918	0.376	0.116	1.39816e-32	NPC	RFC2
0.290295	0.565	0.26	2.70394e-32	NPC	SNRPA
0.25023	0.348	0.099	3.24568e-32	NPC	PCYT2
0.292254	0.917	0.82	3.79939e-32	NPC	SLIRP
0.347313	0.892	0.736	3.8322e-32	NPC	PDIA6
0.311031	0.421	0.147	3.9998e-32	NPC	TMEM106C
0.320088	0.977	0.881	4.85132e-32	NPC	FUS
0.297998	0.95	0.815	5.20981e-32	NPC	CCT2
0.324684	0.563	0.261	5.29384e-32	NPC	ANP32E
0.275565	0.4	0.138	5.7891e-32	NPC	DERA
0.315804	0.586	0.279	5.81307e-32	NPC	MANF
0.267865	0.31	0.079	7.43809e-32	NPC	ITGB3BP
0.254055	0.517	0.221	8.36955e-32	NPC	CCDC58
0.279475	0.962	0.876	8.53715e-32	NPC	SF3B6
0.301871	0.598	0.293	8.62063e-32	NPC	ARL4C
0.618284	0.35	0.106	9.82081e-32	NPC	TOP2A
0.317786	0.871	0.69	1.18118e-31	NPC	RBM3
0.255987	0.283	0.063	1.19653e-31	NPC	CDT1
0.284916	0.497	0.207	1.21868e-31	NPC	TUBB6
0.295587	0.53	0.238	1.22247e-31	NPC	THOC7
0.320027	0.696	0.392	1.31335e-31	NPC	FRG1
0.251518	0.308	0.079	1.9662e-31	NPC	FBXO5
0.276619	0.591	0.286	2.23566e-31	NPC	PSMD1
0.276762	0.45	0.171	2.28456e-31	NPC	PYCR1
0.257595	0.334	0.093	2.51127e-31	NPC	FEN1
0.294743	0.753	0.47	3.14617e-31	NPC	ACP1
0.25076	0.466	0.183	3.35827e-31	NPC	PIN4
0.289689	0.4	0.137	3.58339e-31	NPC	RPL39L
0.320077	0.816	0.608	3.77189e-31	NPC	CACYBP
0.343327	0.69	0.408	5.5602e-31	NPC	MAD2L2
0.292754	0.539	0.246	6.1173e-31	NPC	LSM6
0.272747	0.563	0.263	7.62107e-31	NPC	DNAJC19
0.251344	1	0.994	7.78422e-31	NPC	RPSA
0.315491	0.896	0.731	9.93835e-31	NPC	CCT4
0.289578	0.99	0.937	1.11583e-30	NPC	SLC25A3
0.332638	0.976	0.893	1.49719e-30	NPC	NUCKS1
0.30447	0.915	0.791	1.64059e-30	NPC	CCT3
0.250275	0.64	0.337	1.65223e-30	NPC	DTD1
0.263326	0.616	0.318	2.5487e-30	NPC	CRMP1
0.322704	0.934	0.877	2.92913e-30	NPC	HNRNPA3
0.26677	1	0.999	2.93534e-30	NPC	RPL23
0.310403	0.72	0.438	4.63701e-30	NPC	MDH1
0.32269	0.715	0.431	4.66261e-30	NPC	VDAC3
0.374408	0.492	0.211	5.03756e-30	NPC	BTG2
0.357565	0.882	0.709	5.24804e-30	NPC	PAFAH1B3
0.250827	1	0.998	6.20663e-30	NPC	GAPDH
0.499058	0.948	0.886	8.54928e-30	NPC	STMN1
0.316134	0.259	0.055	8.55795e-30	NPC	SGO1
0.307808	0.92	0.824	8.87736e-30	NPC	SELENOH
0.279627	0.957	0.888	8.89743e-30	NPC	MRPL51
0.329183	0.776	0.581	1.05528e-29	NPC	RALY
0.286988	0.97	0.884	1.15572e-29	NPC	PEBP1
0.285692	0.569	0.274	1.31985e-29	NPC	PSMD6
0.251875	0.23	0.041	1.56299e-29	NPC	MNS1
0.26942	0.962	0.871	1.57021e-29	NPC	PSMD8
0.304938	0.471	0.201	2.03966e-29	NPC	ARL6IP6
0.345892	0.833	0.653	2.96411e-29	NPC	LSM5
0.459766	0.358	0.116	3.47945e-29	NPC	PCLAF
0.307086	0.943	0.803	3.98645e-29	NPC	C12orf57
0.253818	0.602	0.305	4.00508e-29	NPC	ECHS1
0.285288	0.925	0.785	5.02754e-29	NPC	PSMB7
0.288017	0.936	0.871	5.05573e-29	NPC	GTF3C6
0.250376	0.53	0.245	5.29164e-29	NPC	NDN
0.286982	0.957	0.876	5.33306e-29	NPC	MZT2B
0.268784	0.468	0.194	6.57205e-29	NPC	CTNNBIP1
0.312464	0.883	0.732	6.67833e-29	NPC	XRCC5
0.326891	0.242	0.048	7.85273e-29	NPC	AURKB
0.277827	0.603	0.308	9.37217e-29	NPC	PTS
0.480284	0.304	0.082	1.02984e-28	NPC	MKI67
0.277191	0.555	0.266	1.10761e-28	NPC	FADS1
0.267747	0.597	0.302	1.39783e-28	NPC	NAXE
0.277283	0.661	0.365	1.43333e-28	NPC	CUEDC2
0.287585	0.67	0.377	1.56633e-28	NPC	PSMD13
0.267706	0.941	0.826	2.11539e-28	NPC	NDUFB7
0.267731	0.478	0.203	2.2412e-28	NPC	CRIP2
0.307339	0.47	0.198	2.50408e-28	NPC	LMNB2
0.288229	0.694	0.403	3.21457e-28	NPC	TSPO
0.303202	0.934	0.869	3.89562e-28	NPC	SNRPB
0.306869	0.565	0.279	3.92662e-28	NPC	RBBP7
0.266805	0.633	0.339	4.03898e-28	NPC	MRPL9
0.318434	0.463	0.192	4.74928e-28	NPC	PSRC1
0.261408	0.419	0.159	4.77029e-28	NPC	MMAB
0.264144	0.477	0.203	5.26899e-28	NPC	PCBD1
0.25048	0.296	0.079	6.34331e-28	NPC	ATAD2
0.276698	0.346	0.109	6.36393e-28	NPC	SERINC5
0.27648	0.593	0.302	7.19724e-28	NPC	NDUFA8
0.25078	0.523	0.243	7.63573e-28	NPC	TECR
0.278374	0.92	0.79	1.10757e-27	NPC	TBCB
0.277139	0.59	0.3	1.36502e-27	NPC	EIF1AY
0.274545	0.889	0.732	1.53076e-27	NPC	ATP5PD
0.294965	0.854	0.691	1.57213e-27	NPC	FKBP3
0.262652	0.457	0.192	1.7211e-27	NPC	AC004556.1
0.278152	0.461	0.192	1.76293e-27	NPC	TMPO
0.251298	0.97	0.871	1.84703e-27	NPC	NDUFA11
0.289105	0.955	0.876	1.88609e-27	NPC	AC024293.1
0.250554	0.532	0.25	1.93027e-27	NPC	DGCR6L
0.291946	0.729	0.483	2.1463e-27	NPC	HIKESHI
0.292848	0.73	0.468	2.14855e-27	NPC	GDI2
0.291952	0.786	0.552	2.16451e-27	NPC	NELFE
0.275643	0.591	0.303	2.70451e-27	NPC	PSME2
0.284879	0.323	0.098	2.76288e-27	NPC	ORC6
0.271917	0.925	0.825	2.82977e-27	NPC	EIF3K
0.289905	0.984	0.952	2.85168e-27	NPC	TXN
0.30905	0.76	0.53	2.92359e-27	NPC	UQCRC1
0.261669	0.917	0.771	2.94584e-27	NPC	PSMB2
0.256494	0.203	0.033	3.14677e-27	NPC	CDCA3
0.286071	0.503	0.227	3.6012e-27	NPC	NUCB2
0.255492	0.997	0.978	3.64006e-27	NPC	UBB
0.380631	0.551	0.275	4.77118e-27	NPC	H2AFX
0.268308	0.61	0.322	4.98999e-27	NPC	POLR2C
0.341799	0.845	0.654	5.91801e-27	NPC	FDFT1
0.296681	0.243	0.052	6.01116e-27	NPC	PIMREG
0.276681	0.605	0.319	6.11811e-27	NPC	KARS
0.294524	1	0.985	6.17563e-27	NPC	TMSB10
0.276973	0.581	0.299	6.3961e-27	NPC	PMVK
0.278424	0.308	0.091	6.79519e-27	NPC	KIAA1211L
0.29656	0.802	0.603	7.14403e-27	NPC	ATXN10
0.287285	0.654	0.372	8.10279e-27	NPC	MEA1
0.269863	0.414	0.163	8.38617e-27	NPC	HSPB11
0.274903	0.416	0.163	1.48659e-26	NPC	C19orf48
0.4496	0.576	0.305	1.83853e-26	NPC	CKS2
0.284929	0.682	0.399	1.87481e-26	NPC	UBA2
0.284582	0.807	0.619	1.98124e-26	NPC	PGK1
0.376485	0.31	0.094	2.45285e-26	NPC	NUSAP1
0.312985	0.31	0.095	2.65149e-26	NPC	DHFR
0.252984	0.487	0.217	2.77576e-26	NPC	TMA16
0.255405	0.548	0.269	3.39662e-26	NPC	PSMC2
0.268118	0.482	0.216	5.75271e-26	NPC	PFKL
0.281312	0.583	0.302	6.10077e-26	NPC	PAXX
0.298777	0.355	0.123	6.27134e-26	NPC	KIF22
0.286161	0.659	0.382	6.73834e-26	NPC	MRPL3
0.255348	0.224	0.046	1.0386e-25	NPC	RRM2
0.314027	0.73	0.497	1.3794e-25	NPC	ANP32A
0.266566	1	0.999	1.54278e-25	NPC	RPS18
0.303147	0.781	0.645	3.14065e-25	NPC	LSM4
0.286708	0.515	0.247	3.17639e-25	NPC	SAE1
0.254055	0.477	0.213	3.37552e-25	NPC	DARS
0.364422	0.637	0.424	3.40958e-25	NPC	CKS1B
0.264506	0.706	0.431	4.26386e-25	NPC	EIF3M
0.256398	0.993	0.936	4.39892e-25	NPC	PTMS
0.288204	0.762	0.557	6.61229e-25	NPC	ARPC1A
0.251035	0.477	0.215	1.11801e-24	NPC	ETFB
0.250636	0.934	0.803	1.536e-24	NPC	NDUFB9
0.408638	0.466	0.211	1.66939e-24	NPC	DCX
0.253539	0.995	0.974	1.81978e-24	NPC	HSP90AB1
0.310289	0.988	0.958	1.82388e-24	NPC	HNRNPA2B1
0.252032	0.591	0.316	1.87875e-24	NPC	COPZ1
0.305207	0.967	0.893	1.92403e-24	NPC	HNRNPK
0.279664	0.668	0.404	2.27904e-24	NPC	NAA10
0.279455	0.369	0.137	4.15089e-24	NPC	HELLS
0.263843	0.803	0.619	5.12166e-24	NPC	STOML2
0.282667	0.967	0.892	5.81485e-24	NPC	SRSF7
0.267639	0.623	0.351	1.21909e-23	NPC	DDX1
0.304746	0.791	0.564	2.15845e-23	NPC	UCHL1
0.294534	0.762	0.538	6.89337e-23	NPC	PDIA3
0.304421	0.896	0.78	1.03569e-22	NPC	TKT
0.317136	0.697	0.442	1.05938e-22	NPC	SOX9
0.253349	0.6	0.332	1.15309e-22	NPC	POLE4
0.263913	0.322	0.11	1.72298e-22	NPC	CKAP2
0.255384	0.263	0.075	2.6914e-22	NPC	PBK
0.253879	0.207	0.044	4.45226e-22	NPC	CCNB2
0.253906	0.217	0.049	4.66381e-22	NPC	GTSE1
0.266595	0.863	0.686	1.23209e-21	NPC	MAGED2
0.251141	0.537	0.282	2.01974e-21	NPC	DCTPP1
0.404208	0.334	0.122	2.87666e-21	NPC	CENPF
0.260129	0.861	0.68	3.20841e-21	NPC	CCT8
0.291266	0.856	0.692	3.87388e-21	NPC	SFPQ
0.259025	0.706	0.463	4.58343e-21	NPC	PSMD2
0.285838	0.68	0.454	4.7162e-21	NPC	PIN1
0.276528	0.257	0.075	8.72974e-21	NPC	TPX2
0.292037	0.722	0.484	1.76579e-20	NPC	NES
0.252841	0.797	0.6	1.88413e-20	NPC	SNRPD3
0.257098	0.831	0.666	2.72283e-20	NPC	PTOV1
0.295103	0.837	0.741	7.78071e-20	NPC	H2AFV
0.253622	0.576	0.327	3.16809e-19	NPC	RAD21
0.254503	0.864	0.695	4.23292e-19	NPC	KHDRBS1
0.257369	0.944	0.838	1.06219e-18	NPC	CST3
0.251687	0.779	0.633	1.22844e-18	NPC	POLR2I
0.26371	0.743	0.55	1.41525e-18	NPC	SIVA1
0.309006	0.643	0.452	2.29262e-18	NPC	IDH2
0.369375	0.995	0.992	2.93217e-18	NPC	CD63
0.314668	0.27	0.091	7.31629e-18	NPC	BIRC5
0.296954	0.28	0.1	8.30076e-18	NPC	CDKN3
0.347697	0.856	0.734	1.41634e-17	NPC	BEX1
0.352215	0.628	0.394	2.61661e-17	NPC	SOX2-OT
0.331324	0.797	0.744	5.55168e-17	NPC	LMNA
0.262086	0.864	0.806	1.12498e-16	NPC	ANP32B
0.413078	0.574	0.363	3.08977e-15	NPC	PTTG1
0.264854	0.842	0.714	9.0678e-15	NPC	TIMP1
0.307779	0.55	0.336	1.43872e-14	NPC	UBE2S
0.278766	0.224	0.075	5.54986e-14	NPC	CCNB1
0.338919	0.661	0.484	6.15194e-14	NPC	TUBA1C
0.253797	0.823	0.653	3.53742e-13	NPC	CCND2
0.271272	0.739	0.622	2.83543e-12	NPC	NPY
0.494784	0.25	0.105	1.21837e-11	NPC	ANXA1
0.347962	0.548	0.409	1.9852e-06	NPC	SCG2
0.419862	0.34	0.233	2.34664e-37	NSC	ADGRV1
0.294929	0.885	0.468	2.10915e-35	NSC	NEAT1
0.396413	0.336	0.335	3.34689e-35	NSC	MT-ND6
0.610259	0.988	0.714	1.75065e-33	NSC	EGR1
0.302827	0.372	0.401	1.26486e-32	NSC	CDH2
0.294605	0.229	0.23	1.55626e-32	NSC	ZMYND8
0.314065	0.407	0.423	4.41523e-31	NSC	ARHGAP21
0.455644	0.802	0.398	3.95463e-30	NSC	SCG2
0.34589	0.261	0.207	3.37625e-28	NSC	TFRC
0.474745	0.569	0.419	1.15678e-27	NSC	FLNA
0.282883	0.976	0.667	1.82216e-27	NSC	CLU
0.256699	0.3	0.365	2.05989e-27	NSC	SCD
0.275564	0.933	0.609	8.16702e-25	NSC	HMGCS1
0.645577	1	0.999	4.0209e-24	NSC	MT-RNR2
0.364519	0.941	0.628	7.12953e-24	NSC	HSP90B1
0.541706	1	0.983	9.24804e-23	NSC	MT-RNR1
0.277639	0.206	0.199	4.83338e-22	NSC	NCAN
0.513321	0.858	0.528	8.07187e-22	NSC	HSPA5
0.511593	0.968	0.777	4.56063e-21	NSC	PTPRZ1
0.305151	0.241	0.205	2.92624e-20	NSC	JAG1
0.644858	1	1	5.68928e-20	NSC	MT-CO1
0.272292	0.913	0.611	8.39813e-20	NSC	SLC3A2
0.360968	0.889	0.581	1.69207e-19	NSC	ZBTB20
0.394546	0.336	0.234	5.10911e-19	NSC	SEMA3E
0.490601	0.905	0.616	7.10725e-19	NSC	SNTG1
0.389859	0.842	0.574	9.739e-19	NSC	N4BP2L2
0.251922	0.269	0.229	1.03368e-18	NSC	TEAD1
0.428006	0.85	0.563	2.00025e-18	NSC	QKI
0.442405	0.96	0.816	4.26631e-18	NSC	WSB1
0.254913	0.431	0.466	3.77694e-17	NSC	NKTR
0.359054	0.281	0.243	4.47593e-16	NSC	TNC
0.346908	0.727	0.415	5.47604e-16	NSC	HES1
0.263399	0.937	0.689	2.3481e-15	NSC	TMED9
0.26408	0.937	0.694	6.55615e-15	NSC	PRRC2C
0.25643	0.921	0.669	2.2944e-14	NSC	PNN
0.291775	0.838	0.578	2.70517e-12	NSC	FKBP2
0.486777	1	0.998	4.13823e-12	NSC	MT-CO3
0.36254	0.668	0.5	7.08037e-12	NSC	ESF1
0.411858	1	0.991	1.46393e-11	NSC	MT-ND3
0.260295	0.846	0.591	1.58841e-11	NSC	APLP2
0.27094	0.984	0.82	2.08079e-11	NSC	PSAP
0.254249	0.874	0.632	3.72935e-11	NSC	ILF3
0.312006	0.957	0.779	1.18838e-10	NSC	HNRNPU
0.307196	0.988	0.962	2.03165e-10	NSC	DDX5
0.338659	0.972	0.899	1.357e-09	NSC	FUS
0.272322	0.794	0.55	1.99977e-09	NSC	PHF14
0.388789	1	0.991	2.92297e-09	NSC	CD63
0.254047	0.838	0.61	4.77304e-09	NSC	GPBP1
0.363887	0.708	0.538	8.13646e-09	NSC	DDX17
0.429777	0.996	0.994	3.99652e-08	NSC	MT-ND2
0.409654	1	0.997	7.05669e-08	NSC	MT-ND1
0.314519	0.917	0.754	9.17192e-08	NSC	CCDC88A
0.441677	0.996	0.998	2.00527e-07	NSC	MT-CO2
0.399702	1	0.999	2.66597e-07	NSC	MALAT1
0.291547	0.609	0.497	1.73916e-06	NSC	POLR2J3.1
0.385922	1	0.998	3.75541e-06	NSC	MT-ND4
0.26938	0.518	0.452	1.00464e-05	NSC	CCNL1
0.379703	1	0.997	4.2364e-05	NSC	MT-ATP6
0.268213	0.996	0.987	0.0072409	NSC	MT-CYB
1.1951	0.985	0.944	9.23354e-128	Immature Neuron	LRRC75A-AS1
0.595256	0.99	1	3.2886e-69	Immature Neuron	RPS9
0.815356	1	1	5.75198e-67	Immature Neuron	EIF1
1.17472	0.921	0.775	8.42285e-56	Immature Neuron	PEA15
0.725625	0.433	0.059	7.34746e-42	Immature Neuron	NEFM
0.686409	0.458	0.317	1.42989e-41	Immature Neuron	PON2
0.58782	0.99	1	5.7786e-41	Immature Neuron	RPL10
0.515683	0.99	1	1.54489e-40	Immature Neuron	RPS20
0.659166	0.478	0.35	2.82387e-39	Immature Neuron	SFRP1
0.513096	0.99	1	3.0565e-38	Immature Neuron	RPL3
1.54137	0.97	0.655	3.59385e-37	Immature Neuron	PTN
0.617751	0.621	0.312	4.48009e-37	Immature Neuron	EIF4A1
0.554733	0.995	1	1.99716e-36	Immature Neuron	RPL13A
1.07373	0.847	0.659	1.55182e-35	Immature Neuron	MSMO1
0.631634	0.985	0.912	2.45391e-35	Immature Neuron	ZFAS1
0.571211	0.995	0.999	7.64948e-34	Immature Neuron	RPS24
0.772873	0.97	0.849	3.54299e-33	Immature Neuron	MAP1B
0.544392	0.995	0.999	2.86828e-32	Immature Neuron	RPS3A
0.522803	0.768	0.588	4.30164e-32	Immature Neuron	SNHG5
0.54334	0.429	0.204	1.1405e-31	Immature Neuron	MLF1
0.572626	0.916	0.828	1.98606e-30	Immature Neuron	DNAJB6
0.401465	1	1	5.54364e-30	Immature Neuron	FAU
0.512	0.995	0.998	6.21308e-30	Immature Neuron	RPLP0
0.483979	0.995	1	7.71787e-30	Immature Neuron	RPL30
0.544645	1	1	8.76185e-30	Immature Neuron	RPS27
0.524771	0.985	0.986	1.92103e-29	Immature Neuron	RPL22
0.922557	0.852	0.627	4.21894e-29	Immature Neuron	HMGCS1
0.613646	0.936	0.826	5.53214e-29	Immature Neuron	SDCBP
0.439432	0.99	0.999	1.1714e-28	Immature Neuron	RPL9
0.433679	0.281	0.028	1.18429e-28	Immature Neuron	AC104581.4
0.478347	1	1	1.21845e-28	Immature Neuron	RPL41
0.652654	0.32	0.058	1.36351e-28	Immature Neuron	GPX3
0.677912	0.296	0.127	1.62291e-28	Immature Neuron	TCIM
0.496696	0.995	1	1.74692e-27	Immature Neuron	RPS23
0.623012	0.995	0.976	2.34767e-27	Immature Neuron	HNRNPA1
0.486839	0.99	1	2.46265e-27	Immature Neuron	RPL39
0.458802	0.995	1	1.37765e-25	Immature Neuron	RPS29
0.485619	0.99	0.999	1.69625e-25	Immature Neuron	RPL18A
0.528552	0.951	0.786	2.60948e-25	Immature Neuron	GAS5
0.552188	1	1	3.16575e-25	Immature Neuron	EEF1A1
0.63122	0.995	0.997	3.74591e-25	Immature Neuron	TMSB4X
0.391174	0.187	0.012	1.79125e-24	Immature Neuron	AC009403.2
0.467238	0.97	0.942	6.76552e-24	Immature Neuron	SNHG6
0.550659	1	1	8.99901e-24	Immature Neuron	RPS12
0.337675	0.562	0.568	1.86744e-23	Immature Neuron	SH3BGRL
1.00263	0.458	0.185	3.03127e-23	Immature Neuron	RTN1
0.946643	0.946	0.714	4.58558e-23	Immature Neuron	SAT1
0.417054	0.995	1	5.85778e-23	Immature Neuron	RPS27A
0.502437	0.99	0.998	8.27545e-23	Immature Neuron	RPL37
0.468755	0.995	0.998	1.41191e-22	Immature Neuron	RPL12
0.488092	0.99	0.996	2.30487e-22	Immature Neuron	RPSA
0.325696	0.217	0.018	3.31063e-22	Immature Neuron	Z93241.1
0.464453	0.374	0.16	4.96817e-22	Immature Neuron	INTS6
0.508229	1	0.999	5.74853e-22	Immature Neuron	MT-RNR2
0.429825	1	1	7.04571e-22	Immature Neuron	RPL21
0.413534	0.36	0.085	1.43477e-21	Immature Neuron	TRIM41
0.512241	0.404	0.193	1.55094e-21	Immature Neuron	LDLR
0.473082	0.724	0.596	1.08411e-20	Immature Neuron	TMSB15A
0.426853	0.99	0.997	1.17814e-20	Immature Neuron	RPS5
0.431314	0.99	1	4.53042e-20	Immature Neuron	RPL37A
0.327988	0.227	0.025	5.0884e-20	Immature Neuron	AL355075.4
0.407476	1	1	8.58279e-20	Immature Neuron	TPT1
0.304574	0.182	0.014	2.39532e-19	Immature Neuron	AC069185.1
0.409511	0.995	0.999	3.49809e-19	Immature Neuron	RPL5
0.399902	0.163	0.008	8.51501e-19	Immature Neuron	PLAC9
0.363066	0.99	1	1.06638e-18	Immature Neuron	RPS14
0.571792	0.892	0.744	1.79683e-18	Immature Neuron	CD99
0.540516	0.448	0.296	3.3331e-18	Immature Neuron	DOK5
0.37426	0.99	0.999	4.13756e-18	Immature Neuron	RPS19
0.437412	0.941	0.872	4.93397e-18	Immature Neuron	AC008038.1
0.511083	0.995	0.999	5.3558e-18	Immature Neuron	RPS6
0.483899	1	1	8.44537e-18	Immature Neuron	RPLP1
0.389465	0.291	0.085	1.10224e-17	Immature Neuron	CSKMT
0.532897	0.99	0.997	1.18046e-17	Immature Neuron	RPS4X
0.665946	0.99	0.983	1.47894e-17	Immature Neuron	UBB
0.407047	0.99	0.971	1.50055e-17	Immature Neuron	TMA7
0.304086	0.236	0.15	3.14477e-17	Immature Neuron	HEXIM1
0.325014	0.655	0.645	3.64069e-17	Immature Neuron	MYL6B
0.395799	0.995	0.999	1.61301e-16	Immature Neuron	RPL29
0.713698	0.384	0.136	4.46305e-16	Immature Neuron	ATF3
0.362089	0.803	0.731	5.71137e-16	Immature Neuron	EIF3L
0.414848	0.916	0.833	8.04371e-16	Immature Neuron	SEPT2
0.37769	1	0.999	8.58492e-16	Immature Neuron	UBA52
0.447745	0.576	0.366	1.06972e-15	Immature Neuron	FHL1
0.569098	0.995	0.953	1.22062e-15	Immature Neuron	UBC
0.407439	0.901	0.819	1.56467e-15	Immature Neuron	MORF4L2
0.319151	0.99	1	2.42755e-15	Immature Neuron	RPS16
0.493342	0.857	0.666	3.20215e-15	Immature Neuron	TAGLN2
0.594757	0.281	0.106	3.91931e-15	Immature Neuron	SPARCL1
0.55638	0.778	0.593	4.74022e-15	Immature Neuron	GADD45A
0.398611	0.985	0.995	8.8517e-15	Immature Neuron	RPL4
0.388972	0.813	0.812	1.04395e-14	Immature Neuron	NOP53
0.710685	0.901	0.767	1.25923e-14	Immature Neuron	IDI1
0.737668	0.394	0.173	2.51052e-14	Immature Neuron	NRG1
0.383136	1	0.999	2.89769e-14	Immature Neuron	RPL27A
0.381684	0.966	0.899	5.37864e-14	Immature Neuron	TOMM7
0.335642	0.734	0.635	6.62157e-14	Immature Neuron	PAIP2
0.449796	0.379	0.117	7.74153e-14	Immature Neuron	MAFB
0.421085	0.995	1	1.09571e-13	Immature Neuron	RPS11
0.422169	0.99	0.98	1.15999e-13	Immature Neuron	SERF2
0.321754	0.97	0.978	2.26381e-13	Immature Neuron	PFDN5
0.388772	0.99	0.999	2.43295e-13	Immature Neuron	GAPDH
0.28024	0.207	0.039	2.51598e-13	Immature Neuron	AL645728.1
0.703794	0.951	0.844	2.95188e-13	Immature Neuron	GPM6B
0.349843	0.99	1	4.10065e-13	Immature Neuron	RPS13
0.277973	0.374	0.275	4.55917e-13	Immature Neuron	GLUD1
0.349071	0.995	1	5.11419e-13	Immature Neuron	RPS18
0.332034	0.931	0.968	1.1833e-12	Immature Neuron	UQCRH
0.348292	0.266	0.09	1.3316e-12	Immature Neuron	DKK3
0.399868	0.931	0.792	2.60505e-12	Immature Neuron	BTG1
0.356517	0.493	0.31	2.66294e-12	Immature Neuron	DANCR
0.605042	0.241	0.352	2.74248e-12	Immature Neuron	HSPA1A
0.344752	0.7	0.635	3.00067e-12	Immature Neuron	KMT2E
0.365839	0.197	0.049	4.33276e-12	Immature Neuron	SOX3
0.350494	0.995	0.999	4.38338e-12	Immature Neuron	RPS2
0.336442	0.99	0.999	5.73018e-12	Immature Neuron	RPL31
0.267059	0.187	0.033	7.12797e-12	Immature Neuron	NEK8
1.23964	0.394	0.488	8.13354e-12	Immature Neuron	ARC
0.288967	0.99	1	8.44383e-12	Immature Neuron	RPS28
0.416891	0.995	0.999	1.3896e-11	Immature Neuron	RPS3
0.342417	0.502	0.391	1.43055e-11	Immature Neuron	STAT3
0.270696	0.537	0.549	2.10166e-11	Immature Neuron	HMGN3
0.423363	0.966	0.92	2.80603e-11	Immature Neuron	TMBIM6
0.535828	0.975	0.859	3.50661e-11	Immature Neuron	CNN3
0.371674	0.985	0.986	1.2247e-10	Immature Neuron	MT-RNR1
0.376274	0.995	0.999	1.22503e-10	Immature Neuron	RPS15A
0.285295	0.276	0.13	1.28156e-10	Immature Neuron	MRNIP
0.341946	0.995	0.999	2.41939e-10	Immature Neuron	RPL6
0.386548	0.995	0.999	3.34745e-10	Immature Neuron	RPL32
0.317126	0.389	0.377	3.86791e-10	Immature Neuron	ITM2C
0.372842	0.414	0.177	5.63077e-10	Immature Neuron	EMX2
0.364047	0.409	0.294	5.65818e-10	Immature Neuron	SLC1A3
0.298445	0.995	1	7.09122e-10	Immature Neuron	RPL28
0.369671	0.946	0.812	7.59322e-10	Immature Neuron	BASP1
0.486921	0.946	0.764	8.08736e-10	Immature Neuron	JUN
0.268799	0.365	0.242	1.37737e-09	Immature Neuron	PRPF8
0.266474	0.98	1	1.44833e-09	Immature Neuron	RPL38
0.335147	1	1	1.59896e-09	Immature Neuron	RPL15
0.272668	0.985	0.999	2.14962e-09	Immature Neuron	RPS17
0.2896	0.892	0.853	2.33127e-09	Immature Neuron	COMMD6
0.511719	0.325	0.204	3.14248e-09	Immature Neuron	MYC
0.441201	0.379	0.167	3.23122e-09	Immature Neuron	RGS16
0.280687	0.207	0.079	3.83895e-09	Immature Neuron	HIST2H2BE
0.322595	0.995	1	6.97742e-09	Immature Neuron	RPL19
0.355662	1	1	7.53415e-09	Immature Neuron	RPLP2
0.310759	0.473	0.309	7.69396e-09	Immature Neuron	MAP1LC3A
0.338033	0.892	0.766	8.76176e-09	Immature Neuron	SRSF11
0.28604	0.906	0.898	1.13867e-08	Immature Neuron	AC024293.1
0.306533	0.995	1	1.9509e-08	Immature Neuron	RPL13
0.282186	0.281	0.116	2.38673e-08	Immature Neuron	TLE4
0.292945	0.852	0.772	2.41234e-08	Immature Neuron	BUD31
0.374609	0.414	0.225	2.90354e-08	Immature Neuron	GNG3
0.472755	0.892	0.685	3.0475e-08	Immature Neuron	CLU
0.257705	0.409	0.312	4.91239e-08	Immature Neuron	CCNB1IP1
0.277935	0.379	0.369	7.93603e-08	Immature Neuron	HSPH1
0.302717	0.995	0.999	1.33141e-07	Immature Neuron	NACA
0.470714	0.3	0.182	1.39631e-07	Immature Neuron	MT3
0.274438	0.99	0.998	1.52403e-07	Immature Neuron	RPS25
0.639207	0.985	0.994	1.62302e-07	Immature Neuron	HSP90AA1
0.277293	0.99	0.999	1.86939e-07	Immature Neuron	RPL23A
0.506355	0.98	0.859	2.09134e-07	Immature Neuron	VIM
0.251453	0.335	0.245	2.35804e-07	Immature Neuron	YPEL5
0.380421	0.473	0.319	3.40854e-07	Immature Neuron	LHX2
0.385502	0.246	0.088	3.62301e-07	Immature Neuron	FAM107A
0.319147	0.951	0.888	6.01444e-07	Immature Neuron	RHEB
0.672191	0.143	0.247	1.09815e-06	Immature Neuron	DNAJB1
0.250257	0.246	0.117	1.3907e-06	Immature Neuron	GLIS3
0.303625	0.236	0.092	2.41115e-06	Immature Neuron	LRRC3B
0.574751	0.172	0.047	3.46783e-06	Immature Neuron	RF00100.4
0.303799	0.98	0.976	3.87848e-06	Immature Neuron	EEF1D
0.350915	0.995	1	3.91728e-06	Immature Neuron	RPL11
0.256394	0.995	0.999	4.66211e-06	Immature Neuron	RPL24
0.324889	0.271	0.172	5.40441e-06	Immature Neuron	ZFAND2A
0.257526	0.281	0.152	6.12022e-06	Immature Neuron	AC097376.2
0.536368	0.833	0.724	7.47135e-06	Immature Neuron	TTYH1
0.270831	0.754	0.707	8.65862e-06	Immature Neuron	RAB1A
0.276369	0.862	0.81	1.05099e-05	Immature Neuron	EIF3F
0.268446	0.99	0.998	1.64458e-05	Immature Neuron	RPS10
0.255781	0.99	0.97	1.83836e-05	Immature Neuron	UBL5
0.301762	0.931	0.871	3.10078e-05	Immature Neuron	SARAF
0.270541	0.764	0.716	3.44089e-05	Immature Neuron	ARF4
0.270552	0.695	0.62	3.53152e-05	Immature Neuron	TAF7
0.428359	0.286	0.178	3.79577e-05	Immature Neuron	HIST1H1C
0.322208	0.921	0.87	6.59528e-05	Immature Neuron	SELENOK
0.279749	0.99	0.998	0.000128145	Immature Neuron	RPL10A
0.385367	0.453	0.27	0.00013226	Immature Neuron	CPE
0.444403	0.167	0.137	0.000184926	Immature Neuron	HSPA1B
0.273799	0.887	0.796	0.000207527	Immature Neuron	RSRC2
0.251484	1	0.997	0.000218027	Immature Neuron	BTF3
0.271595	0.99	0.96	0.000376823	Immature Neuron	SKP1
0.251371	0.833	0.837	0.000378994	Immature Neuron	TRA2B
0.27922	0.433	0.284	0.00037965	Immature Neuron	TMEM161B-AS1
0.259628	0.941	0.894	0.000390236	Immature Neuron	MZT2B
0.285977	0.409	0.278	0.000670963	Immature Neuron	PEG10
0.293379	0.823	0.727	0.000748727	Immature Neuron	ARL6IP1
0.632492	0.975	0.873	0.000749994	Immature Neuron	FABP7
0.332671	0.389	0.201	0.00105145	Immature Neuron	MEG3
0.300664	0.995	0.998	0.00151584	Immature Neuron	RPL7
0.367497	0.384	0.282	0.0015865	Immature Neuron	HES4
0.409164	0.995	0.999	0.00204204	Immature Neuron	RPL34
0.396031	0.823	0.71	0.0024792	Immature Neuron	ZFP36L1
0.26593	0.148	0.059	0.002643	Immature Neuron	KCNMA1
0.334005	0.985	0.981	0.00304448	Immature Neuron	EEF2
0.256642	0.857	0.748	0.00607352	Immature Neuron	DDAH2
0.273405	0.153	0.053	0.00701468	Immature Neuron	HBEGF
0.389786	0.788	0.654	0.0175781	Immature Neuron	HSP90B1
1.61834	0.851	0.028	1.20699e-145	Neuron	NEUROD2
1.20879	0.981	0.624	6.99403e-130	Neuron	MEIS2
1.4903	0.988	0.605	2.51262e-126	Neuron	SOX11
1.38942	0.888	0.289	1.26356e-111	Neuron	ENC1
1.11181	0.963	0.644	8.52934e-108	Neuron	NFIB
1.35744	1	0.824	4.15766e-93	Neuron	SOX4
1.2077	0.472	0.004	4.71476e-81	Neuron	NEUROD6
0.62085	0.472	0.004	2.20254e-78	Neuron	TBR1
1.04483	0.745	0.338	5.33242e-74	Neuron	FOXG1
0.784228	0.491	0.009	5.77412e-74	Neuron	NRN1
1.61798	0.708	0.102	1.29772e-71	Neuron	STMN2
1.0696	0.95	0.533	4.38535e-70	Neuron	GPM6A
0.894693	0.994	0.811	4.43796e-66	Neuron	BASP1
1.13366	0.472	0.02	4.96877e-66	Neuron	SSTR2
0.957086	0.894	0.421	1.32876e-65	Neuron	POU3F2
0.898988	0.472	0.032	5.68884e-64	Neuron	SLA
0.905992	0.994	0.85	1.42311e-62	Neuron	MAP1B
0.972518	0.752	0.328	2.51299e-57	Neuron	CD24
0.852367	0.969	0.797	1.31926e-56	Neuron	EIF4A2
0.979064	0.77	0.164	7.57225e-56	Neuron	RTN1
0.939632	0.876	0.504	5.2657e-55	Neuron	NR2F1
0.755775	0.609	0.143	4.4154e-53	Neuron	RBFOX2
0.502576	0.342	0.004	5.84422e-51	Neuron	NEUROD1
0.786261	0.963	0.741	3.97482e-50	Neuron	DDAH2
0.684363	0.466	0.032	1.51393e-49	Neuron	NSG1
1.54515	0.422	0.048	2.34706e-49	Neuron	PENK
0.440809	0.311	0.003	3.14221e-48	Neuron	BHLHE22
0.725373	0.727	0.441	1.0022e-46	Neuron	TERF2IP
0.892388	0.584	0.155	2.86631e-46	Neuron	GADD45G
0.663921	0.503	0.072	1.96903e-45	Neuron	MLLT3
0.702898	0.807	0.428	9.07484e-45	Neuron	DBN1
0.729788	0.503	0.301	2.93132e-43	Neuron	EPB41L4A-AS1
0.799058	0.708	0.313	7.89341e-42	Neuron	MIR99AHG
0.850891	1	0.955	1.33374e-41	Neuron	TUBB
0.872517	0.975	0.749	5.24463e-41	Neuron	MLLT11
0.676927	0.652	0.317	1.08765e-40	Neuron	MEX3A
0.344702	0.273	0.003	1.26379e-40	Neuron	SLC17A7
0.648306	0.559	0.104	2.8542e-40	Neuron	CDC42EP3
0.852804	0.988	0.79	7.22488e-40	Neuron	BTG1
0.655957	0.578	0.249	7.3163e-40	Neuron	KIF5C
0.623512	0.323	0.013	8.67415e-40	Neuron	RBFOX1
0.676547	0.901	0.676	9.16767e-39	Neuron	VAMP2
0.672861	1	0.986	1.23469e-38	Neuron	CCNI
0.492424	0.317	0.012	4.23647e-38	Neuron	CLMP
0.864634	0.963	0.72	5.17993e-38	Neuron	PANTR1
0.706906	0.932	0.615	1.25912e-37	Neuron	TCF4
0.76658	0.739	0.249	3.14714e-36	Neuron	CPE
0.748108	1	0.904	3.21478e-36	Neuron	TUBB2B
0.634155	0.478	0.072	3.88962e-36	Neuron	MIAT
0.496103	0.41	0.053	1.85946e-35	Neuron	SEZ6
0.426622	0.298	0.011	1.92835e-34	Neuron	MYT1L
0.596884	0.435	0.122	2.50997e-34	Neuron	PLXNA2
0.709297	0.547	0.136	2.88083e-34	Neuron	TAGLN3
0.694087	0.64	0.318	4.7156e-34	Neuron	AKAP9
0.599401	0.522	0.134	4.64126e-33	Neuron	AUTS2
0.802753	0.503	0.112	4.7762e-33	Neuron	ELAVL4
0.559093	0.478	0.283	6.05047e-33	Neuron	IP6K2
0.600659	0.814	0.583	1.94896e-32	Neuron	ATRX
0.501183	0.385	0.045	2.65529e-32	Neuron	ELAVL2
0.498051	0.553	0.323	2.7455e-32	Neuron	KLC1
0.887508	1	0.935	6.1277e-32	Neuron	TUBA1A
0.627125	0.944	0.861	7.22543e-32	Neuron	PNISR
0.616703	0.516	0.188	8.52458e-32	Neuron	FOXN3
0.500816	0.497	0.18	1.67232e-31	Neuron	FNBP1
0.589396	0.298	0.017	2.80503e-31	Neuron	EOMES
0.579348	0.975	0.837	6.82188e-31	Neuron	TTC3
0.603868	0.553	0.233	1.45172e-30	Neuron	POU3F3
0.683313	0.727	0.406	1.68131e-30	Neuron	ELAVL3
0.388053	0.236	0.005	2.30947e-30	Neuron	RBFOX3
0.399881	0.286	0.022	6.49831e-30	Neuron	DOK6
0.541606	0.54	0.246	1.06457e-29	Neuron	PBX1
0.720159	0.484	0.164	1.22624e-29	Neuron	CXADR
0.483078	0.311	0.033	1.88961e-29	Neuron	PAK5
0.600539	0.491	0.114	3.09025e-29	Neuron	ZNF704
0.605094	0.615	0.353	1.77921e-28	Neuron	CELF2
0.440736	0.366	0.048	1.89938e-28	Neuron	RAB3A
0.547086	0.981	0.921	4.86051e-28	Neuron	HNRNPA0
0.337392	0.255	0.011	1.53512e-27	Neuron	KLHL35
0.601979	0.988	0.896	2.96017e-27	Neuron	JPT1
0.481526	0.373	0.097	5.27369e-26	Neuron	AMER2
0.394776	0.217	0.008	5.32479e-26	Neuron	NHLH1
0.374372	0.317	0.115	1.8689e-25	Neuron	PTPN4
0.425576	0.28	0.037	6.40248e-25	Neuron	LRRC7
0.323036	0.242	0.014	1.20293e-24	Neuron	PLXNA4
0.527228	0.832	0.584	1.20271e-23	Neuron	NSD3
0.618369	0.553	0.217	2.29843e-23	Neuron	GNG3
0.483579	0.528	0.322	1.29842e-22	Neuron	KIF21A
0.520631	0.963	0.741	1.60002e-22	Neuron	PAFAH1B3
0.952955	0.665	0.266	1.87545e-22	Neuron	STMN4
0.446782	0.373	0.083	2.9374e-22	Neuron	CELF5
0.556336	0.602	0.303	3.40675e-22	Neuron	NRXN1
0.63194	0.994	0.896	5.10629e-22	Neuron	STMN1
0.489419	0.975	0.773	7.96994e-22	Neuron	PPA1
0.531563	0.484	0.15	9.77964e-22	Neuron	PPP2R2B
0.491179	0.516	0.26	1.3885e-21	Neuron	ZNF292
0.454464	0.366	0.1	1.87014e-21	Neuron	MN1
0.341012	0.329	0.15	4.15836e-21	Neuron	KCTD6
0.451112	0.36	0.102	6.86037e-21	Neuron	ROBO2
0.530755	0.696	0.419	7.01672e-21	Neuron	APP
0.470188	0.478	0.227	2.13428e-20	Neuron	CCDC112
0.581028	0.578	0.275	2.22645e-20	Neuron	TMEM161B-AS1
0.356465	0.323	0.052	2.60783e-20	Neuron	IGDCC3
0.504034	0.571	0.385	4.16541e-20	Neuron	HMGXB4
0.465029	0.429	0.143	4.28003e-20	Neuron	MAPT
0.420863	0.335	0.058	6.63908e-20	Neuron	HS3ST1
0.390983	0.267	0.041	7.1544e-20	Neuron	KCNN3
0.329216	0.255	0.028	2.46068e-19	Neuron	CNR1
0.308142	0.18	0.006	2.6983e-19	Neuron	PPP1R17
0.583821	0.491	0.211	2.70454e-19	Neuron	CLK1
0.664892	0.584	0.256	3.47198e-19	Neuron	NTM
0.495086	0.366	0.141	3.67129e-19	Neuron	SNHG12
0.384918	0.261	0.043	5.61102e-19	Neuron	EML1
0.251901	0.224	0.168	3.04639e-18	Neuron	SNX7
0.60201	0.46	0.137	3.10905e-18	Neuron	GRIA2
0.552624	0.602	0.256	4.7063e-18	Neuron	DCX
0.522004	0.497	0.175	6.19163e-18	Neuron	EMX2
0.421686	0.957	0.774	7.51227e-18	Neuron	DYNC1I2
0.464992	0.422	0.207	7.78835e-18	Neuron	NKAIN3
0.477286	0.497	0.226	1.30651e-17	Neuron	DAAM1
0.361064	0.335	0.084	1.38847e-17	Neuron	MEX3B
0.427081	0.311	0.05	1.8787e-17	Neuron	NSG2
0.367293	0.41	0.176	2.19356e-17	Neuron	FNBP1L
0.352156	0.36	0.175	2.52188e-17	Neuron	SPSB3
0.431542	0.565	0.33	8.98801e-17	Neuron	SPATS2
0.560272	0.422	0.255	1.7584e-16	Neuron	CSRP2
0.384702	0.379	0.193	1.76975e-16	Neuron	BSDC1
0.364227	0.441	0.17	1.96767e-16	Neuron	ZNF821
0.476655	0.814	0.626	2.06004e-16	Neuron	KMT2E
0.368602	0.348	0.122	2.06747e-16	Neuron	FAM13A
0.356075	0.354	0.153	3.27051e-16	Neuron	ING4
0.39362	0.373	0.211	3.96285e-16	Neuron	TCEAL7
0.374844	0.416	0.222	4.50142e-16	Neuron	AFDN
0.439618	1	0.935	4.79158e-16	Neuron	HNRNPDL
0.297811	0.199	0.038	6.82629e-16	Neuron	CAMK4
0.495086	0.888	0.747	7.09369e-16	Neuron	LUC7L3
0.402395	0.36	0.116	7.17895e-16	Neuron	FAM57B
0.346817	0.311	0.121	7.35654e-16	Neuron	RUFY2
0.318204	0.236	0.061	7.92946e-16	Neuron	PPFIA2
0.354997	0.41	0.186	8.70976e-16	Neuron	NFIX
0.336473	0.273	0.095	1.28955e-15	Neuron	GNAI1
0.353563	0.41	0.222	1.85118e-15	Neuron	ZC2HC1A
0.410918	0.429	0.251	2.02649e-15	Neuron	POLR2B
0.28758	0.304	0.195	2.57119e-15	Neuron	SSBP2
0.346531	0.292	0.101	2.76903e-15	Neuron	MXI1
0.321803	0.385	0.264	2.87971e-15	Neuron	CNOT2
0.349994	0.298	0.103	3.6234e-15	Neuron	C14orf132
0.418639	0.913	0.729	4.11014e-15	Neuron	APEX1
0.443656	0.453	0.156	4.45183e-15	Neuron	SYP
0.340425	0.255	0.042	9.01294e-15	Neuron	AL589740.1
0.378175	0.497	0.357	1.09027e-14	Neuron	ROCK1
0.408896	0.391	0.215	1.14449e-14	Neuron	GUSBP3
0.309663	0.242	0.038	1.35062e-14	Neuron	CASC15
0.381041	0.429	0.156	1.51609e-14	Neuron	TRIM2
0.401274	0.919	0.728	2.2202e-14	Neuron	KHDRBS1
0.369052	0.267	0.052	2.79621e-14	Neuron	SYT1
0.483425	0.404	0.393	2.90841e-14	Neuron	CREB5
0.30093	0.379	0.316	3.31802e-14	Neuron	CCNB1IP1
0.43882	0.59	0.387	7.16991e-14	Neuron	CRMP1
0.434009	0.54	0.319	7.52638e-14	Neuron	TNRC6B
0.310366	0.217	0.07	8.54239e-14	Neuron	ZNF804A
0.405357	0.503	0.303	1.08466e-13	Neuron	MTF2
0.413253	0.429	0.221	1.17284e-13	Neuron	PGAP1
0.496447	0.696	0.502	1.68279e-13	Neuron	TAF1D
0.279577	0.36	0.237	1.70155e-13	Neuron	UBQLN2
0.465441	0.795	0.605	1.89423e-13	Neuron	ZBTB20
0.358629	0.292	0.081	1.99449e-13	Neuron	SH3BP5
0.335502	0.329	0.084	2.24197e-13	Neuron	CD200
0.35727	0.298	0.098	2.40938e-13	Neuron	SHTN1
0.394549	0.391	0.127	2.55199e-13	Neuron	EFNB2
0.355524	0.422	0.251	2.6686e-13	Neuron	CDKN1B
0.46929	0.994	0.842	3.0706e-13	Neuron	TUBB2A
0.391045	0.391	0.216	3.5787e-13	Neuron	FTX
0.322023	0.441	0.294	1.07048e-12	Neuron	DYNC1LI1
0.362043	0.292	0.08	1.08599e-12	Neuron	CDK5R1
0.328898	0.23	0.063	1.16231e-12	Neuron	FUT9
0.272471	0.168	0.016	1.40617e-12	Neuron	SH2D3C
0.350504	0.441	0.266	1.59581e-12	Neuron	CEP170
0.266172	0.435	0.362	1.77912e-12	Neuron	MOB4
0.380448	0.901	0.717	2.72865e-12	Neuron	CCT8
0.286267	0.242	0.047	2.81586e-12	Neuron	EPHA3
0.369689	0.404	0.265	4.18737e-12	Neuron	KMT2A
0.304152	0.304	0.135	5.96297e-12	Neuron	PHYHIPL
0.436178	0.665	0.503	8.02016e-12	Neuron	ANKRD12
0.468084	0.565	0.328	9.29981e-12	Neuron	BEX2
0.349208	0.416	0.283	1.32198e-11	Neuron	CEP57
0.360206	0.366	0.147	1.68635e-11	Neuron	KLF7
0.364225	0.491	0.378	1.73255e-11	Neuron	EIF4B
0.34115	0.422	0.194	1.74542e-11	Neuron	ELP2
0.254532	0.211	0.042	2.45634e-11	Neuron	NELL2
0.386306	0.472	0.223	2.76023e-11	Neuron	NREP
0.377067	0.739	0.55	3.05623e-11	Neuron	CHD9
0.361129	0.938	0.756	3.15369e-11	Neuron	RTN3
0.350469	0.472	0.265	3.19497e-11	Neuron	CHMP1B
0.303553	0.267	0.107	3.38069e-11	Neuron	MACO1
0.351916	0.919	0.737	3.50196e-11	Neuron	SNRPN
0.380203	0.696	0.51	3.77626e-11	Neuron	SYF2
0.252123	0.435	0.405	3.85032e-11	Neuron	NDUFS2
0.362175	0.54	0.423	5.05304e-11	Neuron	CELF1
0.350076	0.453	0.263	5.11625e-11	Neuron	ATAT1
0.423853	0.87	0.771	6.21576e-11	Neuron	SRSF11
0.356886	0.981	0.849	6.61495e-11	Neuron	CIRBP
0.387941	0.745	0.567	1.26996e-10	Neuron	PHF14
0.303716	0.404	0.258	1.32012e-10	Neuron	GSTA4
0.3918	0.578	0.375	1.32691e-10	Neuron	EPC1
0.368769	0.491	0.217	1.35578e-10	Neuron	SCG5
0.3707	0.497	0.343	1.41315e-10	Neuron	MPHOSPH8
0.345352	0.888	0.77	2.05494e-10	Neuron	TXNL1
0.350938	0.932	0.772	2.11727e-10	Neuron	EIF1B
0.307384	0.311	0.13	2.18993e-10	Neuron	GPC2
0.252992	0.224	0.092	2.27433e-10	Neuron	SLC35E2B
0.34003	0.404	0.208	2.81388e-10	Neuron	C3orf14
0.334155	0.491	0.358	3.52992e-10	Neuron	RBM6
0.378293	0.565	0.353	3.60509e-10	Neuron	RSBN1L
0.528751	0.919	0.919	4.87489e-10	Neuron	ZFAS1
0.314271	0.317	0.111	5.4629e-10	Neuron	STARD4-AS1
0.281182	0.217	0.069	7.85513e-10	Neuron	FRMD4B
0.265016	0.217	0.04	8.09952e-10	Neuron	LMO1
0.367728	0.907	0.714	8.66447e-10	Neuron	HDAC2
0.289234	0.422	0.326	9.47306e-10	Neuron	PPP2R5E
0.340865	0.292	0.196	1.10901e-09	Neuron	RICTOR
0.355241	1	0.992	1.16094e-09	Neuron	ACTG1
0.354695	0.963	0.874	1.37203e-09	Neuron	NDUFB4
0.272911	0.298	0.094	1.96962e-09	Neuron	CCNG2
0.254456	0.267	0.089	2.22814e-09	Neuron	DUOX1
0.279203	0.242	0.076	2.44048e-09	Neuron	LRP8
0.264795	0.211	0.101	2.57103e-09	Neuron	CNKSR2
0.327231	1	0.991	2.6631e-09	Neuron	SUMO2
0.291059	0.317	0.144	4.25186e-09	Neuron	SETBP1
0.349245	0.876	0.726	4.3161e-09	Neuron	EIF3L
0.28801	0.41	0.242	6.78338e-09	Neuron	RSBN1
0.384918	0.745	0.586	6.81805e-09	Neuron	SMC3
0.318734	0.839	0.754	7.42676e-09	Neuron	NCOR1
0.26986	0.273	0.086	7.79622e-09	Neuron	CBFA2T2
0.250033	0.311	0.221	7.88231e-09	Neuron	SMARCD3
0.294655	0.329	0.184	8.0442e-09	Neuron	CHD3
0.336272	0.944	0.785	9.75669e-09	Neuron	ZNF428
0.27891	0.317	0.147	1.21037e-08	Neuron	ATL1
0.352349	0.689	0.5	1.22642e-08	Neuron	CAMLG
0.29867	0.534	0.427	1.44447e-08	Neuron	CNOT7
0.253887	0.335	0.234	1.56587e-08	Neuron	KAT6B
0.339413	0.304	0.116	1.81628e-08	Neuron	SNAP25
0.258181	0.298	0.096	2.00061e-08	Neuron	MPPED2
0.342916	0.404	0.214	2.21751e-08	Neuron	PAK3
0.337266	0.559	0.481	2.43451e-08	Neuron	RSF1
0.261688	0.168	0.036	2.84762e-08	Neuron	SORBS2
0.311566	0.373	0.19	3.36614e-08	Neuron	KIDINS220
0.252207	0.385	0.289	3.89487e-08	Neuron	ZNF148
0.298375	0.491	0.387	5.71794e-08	Neuron	YTHDC1
0.279937	0.267	0.069	7.63573e-08	Neuron	PLPPR1
0.335697	0.919	0.841	7.83011e-08	Neuron	TCP1
0.320275	0.975	0.897	8.76541e-08	Neuron	C11orf58
0.266244	0.23	0.072	9.2976e-08	Neuron	PTPRD
0.286575	0.404	0.275	1.15082e-07	Neuron	BRD3
0.300449	0.988	0.935	1.2654e-07	Neuron	EIF4G2
0.405582	0.559	0.315	1.32581e-07	Neuron	LHX2
0.300238	0.317	0.121	1.51764e-07	Neuron	GDAP1L1
0.311327	1	0.999	2.24519e-07	Neuron	RPL34
0.290177	0.602	0.454	2.51689e-07	Neuron	DCTN2
0.358295	0.801	0.688	3.22931e-07	Neuron	YWHAH
0.281119	0.41	0.271	4.03783e-07	Neuron	FBXO21
0.255437	0.366	0.291	4.36544e-07	Neuron	ZNF638
0.330361	0.497	0.356	4.49903e-07	Neuron	DPYSL2
0.314018	0.366	0.195	7.09181e-07	Neuron	ZFHX4
0.258665	0.255	0.089	7.46309e-07	Neuron	SRGAP3
0.324122	0.453	0.297	7.73348e-07	Neuron	KDM5B
0.288048	0.919	0.763	7.95352e-07	Neuron	XRCC5
0.386276	0.565	0.426	8.10384e-07	Neuron	PHIP
0.387297	0.578	0.403	8.3592e-07	Neuron	CAMK2N1
0.310425	0.404	0.252	8.51371e-07	Neuron	SRGAP1
0.296766	0.77	0.598	8.84059e-07	Neuron	RPAIN
0.256088	0.273	0.105	1.00803e-06	Neuron	GNAO1
0.273729	1	0.963	1.05866e-06	Neuron	DDX5
0.298312	0.988	0.902	1.18152e-06	Neuron	PEBP1
0.358796	0.099	0.249	1.36275e-06	Neuron	DNAJB1
0.297813	0.248	0.084	2.22238e-06	Neuron	GFOD1
0.25572	0.348	0.265	2.36122e-06	Neuron	SNHG1
0.269677	0.311	0.149	2.3826e-06	Neuron	CERS6
0.283437	0.745	0.65	2.43043e-06	Neuron	SRSF4
0.344164	1	0.928	2.65474e-06	Neuron	MARCKSL1
0.287852	0.373	0.228	3.07144e-06	Neuron	NEDD4L
0.26353	0.422	0.302	4.23035e-06	Neuron	DYNC1LI2
0.293325	0.547	0.454	6.69389e-06	Neuron	NKTR
0.262598	0.36	0.235	7.47787e-06	Neuron	ARID4A
0.292032	0.776	0.627	1.65904e-05	Neuron	PFDN4
0.363733	0.547	0.365	1.66018e-05	Neuron	MIR100HG
0.261092	0.484	0.373	1.72928e-05	Neuron	XRN2
0.258799	0.925	0.769	1.83093e-05	Neuron	SMARCB1
0.301246	0.478	0.389	2.53966e-05	Neuron	LINC00461
0.262141	0.391	0.269	4.03762e-05	Neuron	PODXL2
0.269679	0.658	0.539	4.29372e-05	Neuron	UQCRC2
0.308916	0.907	0.757	4.7015e-05	Neuron	RBMX
0.297223	0.832	0.696	5.23942e-05	Neuron	RTF1
0.353416	0.783	0.678	5.40769e-05	Neuron	NFIA
0.263875	0.907	0.724	5.59144e-05	Neuron	SFPQ
0.264376	0.497	0.343	7.84061e-05	Neuron	UBE2B
0.26407	0.366	0.226	0.000129975	Neuron	APLP1
0.256105	0.348	0.241	0.000150464	Neuron	CADM1
0.275566	0.609	0.499	0.000160311	Neuron	DDX24
0.297061	0.503	0.365	0.000196121	Neuron	BPTF
0.263108	0.957	0.852	0.000244672	Neuron	NDUFB11
0.262929	0.876	0.756	0.000417396	Neuron	HNRNPR
0.282851	0.913	0.858	0.000570634	Neuron	SRRM2
0.332209	0.87	0.678	0.000660554	Neuron	ID2
0.26922	0.901	0.825	0.000708937	Neuron	DYNLT1
0.292799	0.348	0.155	0.000766987	Neuron	SCG3
0.317246	0.522	0.34	0.00126278	Neuron	SYNE2
0.270511	0.602	0.475	0.00141883	Neuron	SARS
0.254113	0.64	0.501	0.00196901	Neuron	VDAC3
0.343435	0.863	0.797	0.00215377	Neuron	GAS5
0.255708	0.466	0.302	0.0037917	Neuron	RUFY3
0.275244	0.441	0.283	0.00381124	Neuron	ATP1B1
0.266728	0.783	0.652	0.0049219	Neuron	ILF3
0.256109	0.646	0.605	0.0176483	Neuron	N4BP2L2
0.251635	0.447	0.415	0.0378042	Neuron	GABPB1-AS1
2.15693	0.989	0.822	0	Microglia	SH3BGRL3
1.79518	0.989	0.864	1.61862e-285	Microglia	CSTB
2.0232	0.977	0.014	7.38359e-225	Microglia	LAPTM5
2.1696	0.966	0.477	1.29006e-217	Microglia	NEAT1
2.91257	0.938	0.025	1.41706e-211	Microglia	TYROBP
2.61624	0.972	0.096	6.42536e-209	Microglia	S100A11
2.23161	0.949	0.017	1.02134e-208	Microglia	SRGN
2.59018	0.983	0.308	1.68736e-205	Microglia	APOE
1.31984	0.989	0.857	2.73927e-203	Microglia	ATP6V1F
2.05743	0.938	0.238	3.08168e-203	Microglia	CTSB
2.21639	0.96	0.19	3.89184e-199	Microglia	CTSD
2.28914	0.932	0.194	6.51578e-197	Microglia	PLIN2
2.255	1	1	2.1151e-196	Microglia	FTL
3.38711	0.966	0.239	9.36289e-191	Microglia	SPP1
2.54316	0.921	0.128	8.16927e-189	Microglia	CTSL
1.59476	0.87	0.007	4.38867e-187	Microglia	SPI1
1.48524	0.881	0.01	1.00614e-185	Microglia	CD68
1.52125	0.904	0.272	8.68755e-167	Microglia	LIMS1
1.71556	0.842	0.017	1.66482e-165	Microglia	CD83
1.07884	0.797	0.005	1.10993e-164	Microglia	CD53
1.93986	0.802	0.008	2.35002e-161	Microglia	RGS1
1.08534	0.797	0.008	1.62381e-160	Microglia	HAVCR2
1.82639	0.836	0.033	3.57066e-160	Microglia	PLA2G7
2.26608	0.904	0.089	4.43055e-156	Microglia	APOC1
1.64116	0.751	0.004	4.98501e-156	Microglia	C1QC
1.84243	0.966	0.703	3.53522e-155	Microglia	LGALS1
1.20971	0.836	0.019	7.04714e-155	Microglia	DAB2
1.49528	0.876	0.168	7.43467e-155	Microglia	ARPC1B
3.27914	0.842	0.032	4.23597e-153	Microglia	CCL3
1.90987	0.751	0.011	4.29306e-151	Microglia	FCER1G
0.909627	0.729	0.003	8.31135e-151	Microglia	APBB1IP
0.946945	0.746	0.007	6.85009e-146	Microglia	GPSM3
1.30057	0.842	0.042	1.24482e-144	Microglia	TYMP
0.989244	0.734	0.006	1.68044e-144	Microglia	LCP1
0.949647	0.718	0.005	5.3129e-141	Microglia	IFI30
1.07022	0.802	0.028	5.93118e-141	Microglia	MPP1
1.17587	0.808	0.034	1.01997e-140	Microglia	CREG1
1.37799	0.893	0.136	7.47618e-140	Microglia	GRN
0.90637	0.706	0.005	8.92592e-140	Microglia	ITGAX
1.13555	0.734	0.012	3.82359e-139	Microglia	VAMP8
1.40823	0.893	0.926	2.81997e-138	Microglia	GPX1
0.838348	0.695	0.005	1.36416e-136	Microglia	SLC16A3
0.826426	0.706	0.007	6.31695e-136	Microglia	TNFRSF1B
0.913775	0.689	0.004	9.83936e-136	Microglia	ITGB2
0.698106	0.706	0.008	1.42512e-134	Microglia	STXBP2
1.07214	0.723	0.01	1.65624e-134	Microglia	RGS10
1.33386	0.859	0.166	4.57427e-134	Microglia	NINJ1
1.42235	0.684	0.005	2.21339e-133	Microglia	MATK
1.27669	0.893	0.326	5.49363e-133	Microglia	NPC2
0.845785	0.701	0.009	1.40964e-130	Microglia	C5AR1
0.766884	0.672	0.007	1.20248e-127	Microglia	FERMT3
1.30932	0.689	0.01	2.87421e-127	Microglia	ARHGDIB
1.40563	0.853	0.079	6.36176e-125	Microglia	CEBPB
0.906813	0.633	0.003	2.59526e-124	Microglia	MS4A7
0.775876	0.633	0.003	4.60559e-124	Microglia	CYTH4
0.916713	0.661	0.008	1.76787e-122	Microglia	FGR
0.842943	0.627	0.003	2.35173e-122	Microglia	GPR183
1.00074	0.689	0.013	2.55388e-122	Microglia	A2M
1.38567	0.684	0.013	3.21248e-122	Microglia	CD36
0.846561	0.684	0.013	4.48207e-122	Microglia	NPL
1.63001	0.904	0.188	6.02622e-122	Microglia	DUSP1
0.815268	0.672	0.011	8.90402e-122	Microglia	RAB20
1.07308	0.633	0.005	8.68616e-121	Microglia	PPARG
0.790429	0.644	0.006	1.46662e-120	Microglia	PLEK
1.02427	0.808	0.171	1.37148e-119	Microglia	RHOG
0.729727	0.678	0.012	2.72358e-119	Microglia	FXYD5
0.76851	0.616	0.003	4.26277e-119	Microglia	SAMSN1
0.721062	0.633	0.005	8.49251e-119	Microglia	CSF1R
1.13427	0.757	0.046	7.58293e-118	Microglia	OGFRL1
1.34753	0.627	0.007	1.54281e-117	Microglia	C1QB
1.68037	1	1	3.81334e-117	Microglia	FTH1
1.4937	0.785	0.201	4.90732e-117	Microglia	GYPC
3.71896	0.718	0.037	1.15133e-116	Microglia	CXCL8
1.19168	0.729	0.032	1.98345e-116	Microglia	LPL
0.847468	0.605	0.003	2.83307e-116	Microglia	CCR1
0.82818	0.712	0.025	1.12478e-115	Microglia	CXCL16
0.796569	0.576	0.001	3.55657e-115	Microglia	PTGS1
1.0042	0.763	0.053	6.03404e-115	Microglia	P2RX4
1.24725	0.819	0.208	1.36914e-114	Microglia	CYBA
0.772503	0.616	0.006	1.38078e-113	Microglia	ADAP2
1.1143	0.689	0.02	1.49244e-112	Microglia	GPNMB
1.68529	0.955	0.602	7.6064e-111	Microglia	LGALS3
0.972246	0.864	0.56	1.21698e-109	Microglia	GSTO1
0.737846	0.571	0.003	3.45773e-109	Microglia	CSF2RA
1.36383	0.757	0.196	4.30849e-109	Microglia	UCP2
1.01093	0.684	0.033	7.18569e-109	Microglia	CTSZ
0.706745	0.571	0.003	6.37665e-108	Microglia	HPGDS
1.31951	0.819	0.078	1.36761e-107	Microglia	MAFB
0.9065	0.785	0.093	1.27141e-105	Microglia	MCRIP2
0.657769	0.554	0.003	3.99485e-105	Microglia	SLC15A3
0.63795	0.559	0.004	5.37881e-104	Microglia	MSR1
1.16712	0.791	0.218	8.39118e-104	Microglia	ASAH1
1.18664	0.802	0.137	1.95917e-103	Microglia	FNIP2
0.687818	0.548	0.003	4.93881e-103	Microglia	RAC2
1.45011	0.994	0.712	5.2293e-103	Microglia	SAT1
0.531009	0.542	0.003	2.17342e-102	Microglia	GNA15
0.855037	0.949	0.765	4.70628e-102	Microglia	ATP6V0B
1.03538	0.723	0.047	1.68086e-101	Microglia	PLAUR
1.14209	0.768	0.165	1.16468e-99	Microglia	BLVRB
0.603493	0.599	0.013	3.01504e-99	Microglia	RASGRP3
0.622284	0.582	0.01	6.71211e-99	Microglia	GMFG
0.566785	0.525	0.003	1.89842e-98	Microglia	CTSS
0.99941	0.542	0.005	2.68139e-98	Microglia	SLAMF7
1.32149	0.972	0.685	3.6642e-98	Microglia	KLF6
0.754319	0.542	0.005	5.09197e-98	Microglia	OLR1
0.778198	0.559	0.008	7.03618e-98	Microglia	CTSH
1.04944	0.537	0.004	1.40422e-97	Microglia	AIF1
2.06791	0.588	0.018	6.17071e-97	Microglia	S100A4
0.96711	0.672	0.05	1.06983e-96	Microglia	ANXA11
1.02518	0.808	0.135	3.44845e-95	Microglia	PTPRE
0.865375	0.678	0.037	8.19727e-95	Microglia	MBP
0.733808	0.593	0.016	9.51587e-94	Microglia	EGFL7
0.749507	0.695	0.05	1.1032e-92	Microglia	SIRPA
0.677428	0.497	0.003	9.07569e-92	Microglia	ADAM28
0.551226	0.492	0.002	9.23557e-92	Microglia	PAQR5
0.76132	0.627	0.029	9.9258e-92	Microglia	SYNGR2
1.06293	0.729	0.132	1.85798e-91	Microglia	GSN
0.743047	0.559	0.012	2.12558e-91	Microglia	FABP3
0.495706	0.492	0.003	4.57207e-91	Microglia	HCLS1
0.816346	0.531	0.008	1.0318e-90	Microglia	HCST
1.38085	0.497	0.004	1.95857e-90	Microglia	IL1RN
1.10013	0.633	0.08	1.18117e-89	Microglia	LIPA
0.574243	0.48	0.002	1.35548e-89	Microglia	HCK
0.7407	0.706	0.073	1.37728e-89	Microglia	OSTF1
0.871789	0.966	0.947	1.65315e-89	Microglia	ARPC2
0.592905	0.554	0.012	2.79984e-89	Microglia	FMNL1
0.558745	0.486	0.003	3.38132e-89	Microglia	C3
1.56423	0.757	0.124	1.56726e-88	Microglia	RGCC
1.43902	0.808	0.197	3.13376e-88	Microglia	NFKBIA
1.00211	0.797	0.29	3.15946e-88	Microglia	FTH1P10
0.881808	0.492	0.004	3.93403e-88	Microglia	ALDH1A2
0.883937	0.667	0.107	3.2543e-87	Microglia	EFHD2
0.580131	0.52	0.009	3.84241e-86	Microglia	ENTPD1
1.40077	0.689	0.106	6.6476e-86	Microglia	LGMN
0.883075	0.65	0.052	1.17964e-85	Microglia	FCGRT
0.81923	0.605	0.03	2.62481e-85	Microglia	IL6R
0.479297	0.441	0.001	1.25765e-84	Microglia	PIK3R5
0.962615	0.802	0.375	2.24604e-84	Microglia	BRI3
0.899776	0.763	0.145	2.76346e-84	Microglia	GPR137B
0.654619	0.616	0.035	6.15247e-84	Microglia	AGPAT2
0.50781	0.503	0.008	3.06882e-83	Microglia	CMTM7
0.915081	0.774	0.153	9.67574e-83	Microglia	HPCAL1
0.502676	0.475	0.005	2.37391e-82	Microglia	TMC6
0.650511	0.48	0.006	3.66321e-82	Microglia	LGALS9
0.588224	0.463	0.004	9.79468e-82	Microglia	CCRL2
0.923959	0.989	0.857	2.31729e-81	Microglia	ANXA5
0.763238	0.949	0.734	4.03919e-81	Microglia	ATP6V0E1
3.55886	0.52	0.043	5.84601e-81	Microglia	FABP4
0.8401	0.638	0.05	7.87273e-81	Microglia	SPHK1
0.826935	0.441	0.002	1.77553e-80	Microglia	TREM2
0.607319	0.599	0.032	3.73828e-80	Microglia	LYN
0.988395	0.701	0.169	2.16652e-79	Microglia	CHCHD10
0.792833	0.96	0.858	4.44787e-79	Microglia	NOP10
1.20924	0.458	0.005	6.06969e-79	Microglia	MMP19
1.04522	0.864	0.774	1.63963e-78	Microglia	MRPS6
0.869792	0.475	0.007	1.70158e-78	Microglia	CD74
0.651269	0.475	0.008	3.62399e-78	Microglia	ACSL5
0.615209	0.605	0.039	8.46727e-78	Microglia	SLC6A6
0.486716	0.514	0.015	3.05932e-77	Microglia	SH2B3
0.554893	0.492	0.011	6.21275e-77	Microglia	MYO1F
0.578235	0.593	0.04	6.67092e-77	Microglia	MYO1E
0.458393	0.435	0.003	1.57641e-76	Microglia	EVI2B
0.505928	0.429	0.003	1.99344e-76	Microglia	CD84
0.4701	0.424	0.002	2.31901e-76	Microglia	LILRB4
0.43208	0.418	0.002	4.87505e-76	Microglia	PTPRC
1.01203	0.65	0.078	1.23493e-75	Microglia	MGLL
0.524178	0.503	0.015	3.36741e-74	Microglia	FAM89A
0.467117	0.412	0.002	3.76341e-74	Microglia	LY96
0.523715	0.525	0.021	6.48419e-74	Microglia	PLEKHO2
0.563528	0.424	0.004	6.31818e-73	Microglia	SCIN
0.44475	0.446	0.007	1.58614e-72	Microglia	RHBDF2
0.743497	0.831	0.224	2.76822e-72	Microglia	LASP1
0.637875	0.633	0.069	1.06449e-71	Microglia	MFSD12
0.463856	0.412	0.003	1.51686e-71	Microglia	LCP2
0.475724	0.441	0.008	1.9291e-71	Microglia	NCEH1
0.577311	0.424	0.005	2.5824e-71	Microglia	PTGER4
0.478795	0.492	0.016	2.59988e-71	Microglia	SLC31A2
0.527986	0.486	0.015	2.93295e-71	Microglia	ENG
0.573199	0.61	0.056	3.50703e-71	Microglia	HSD17B14
1.32662	0.689	0.099	5.59647e-71	Microglia	IER3
0.507648	0.492	0.017	1.75463e-70	Microglia	RBM47
0.367392	0.39	0.002	3.27679e-70	Microglia	DOCK8
0.609115	0.599	0.053	4.71057e-70	Microglia	MKNK1
0.568838	0.514	0.025	1.0239e-69	Microglia	ST6GAL1
0.613499	0.418	0.005	1.04646e-69	Microglia	SLC11A1
0.669212	0.78	0.157	1.7881e-69	Microglia	TLN1
0.439531	0.379	0.001	3.13644e-69	Microglia	TRPV2
0.389471	0.384	0.002	3.67322e-69	Microglia	BIN2
0.854873	0.412	0.005	5.32196e-69	Microglia	TMIGD3
0.443513	0.395	0.003	6.27197e-69	Microglia	ARHGAP30
0.484836	0.412	0.005	6.3103e-69	Microglia	SLC7A7
0.858341	0.983	0.979	1.1208e-68	Microglia	PFN1
0.714108	0.678	0.119	1.66223e-68	Microglia	RGS19
0.502676	0.407	0.004	2.99973e-68	Microglia	LYL1
2.71202	0.475	0.02	3.12993e-68	Microglia	CCL4
0.471985	0.384	0.002	8.77565e-68	Microglia	CYTIP
0.859178	0.802	0.22	9.60273e-68	Microglia	CYSTM1
0.588626	0.48	0.019	1.07103e-67	Microglia	GLIPR1
0.470827	0.463	0.014	1.61313e-67	Microglia	LPAR6
0.672578	0.972	0.897	2.82986e-67	Microglia	ARPC3
1.11644	0.814	0.183	3.12036e-67	Microglia	HMOX1
1.0156	0.949	0.775	1.02125e-66	Microglia	EMP3
1.12664	0.644	0.096	1.32589e-66	Microglia	SGK1
0.635648	0.571	0.05	1.37884e-66	Microglia	TMBIM1
0.42951	0.384	0.003	1.77534e-66	Microglia	ARHGAP25
0.492819	0.384	0.003	1.77713e-66	Microglia	CEBPA
0.732865	0.864	0.474	4.07044e-66	Microglia	FAM49B
0.590408	0.582	0.059	4.936e-66	Microglia	ANXA4
0.803012	0.52	0.032	6.08601e-66	Microglia	NRIP3
0.511511	0.463	0.016	8.26631e-66	Microglia	MERTK
0.422044	0.407	0.006	1.67131e-65	Microglia	SLC37A2
0.407287	0.379	0.003	2.80219e-65	Microglia	PARVG
0.585222	0.531	0.034	4.24436e-65	Microglia	PLXDC2
1.37532	0.39	0.004	4.29015e-65	Microglia	CCL3L1
0.479965	0.412	0.007	4.76094e-65	Microglia	LAT2
0.435078	0.452	0.014	7.9967e-65	Microglia	PARVB
0.399768	0.384	0.004	9.61162e-65	Microglia	RAB3IL1
0.62601	0.39	0.004	1.04472e-64	Microglia	CD300A
0.550499	0.531	0.035	1.29233e-64	Microglia	RENBP
0.560042	0.582	0.057	3.13344e-64	Microglia	TGFB1
0.529376	0.508	0.027	3.17146e-64	Microglia	MITF
0.53062	0.554	0.043	4.31668e-64	Microglia	WIPF1
0.390027	0.418	0.009	5.05145e-64	Microglia	TCIRG1
0.478885	0.429	0.011	5.66395e-64	Microglia	LPXN
0.457366	0.401	0.007	1.18422e-63	Microglia	TNFRSF14
0.773008	0.819	0.332	2.77812e-63	Microglia	RAP1A
0.817546	0.718	0.19	8.05326e-63	Microglia	ATP6V1B2
0.41988	0.367	0.004	1.22133e-62	Microglia	PCED1B-AS1
0.757959	0.379	0.004	1.98439e-62	Microglia	CD14
0.490659	0.429	0.012	2.63856e-62	Microglia	PRKCB
0.593112	0.356	0.002	3.99927e-62	Microglia	DHRS9
0.393824	0.356	0.002	7.36684e-62	Microglia	MAPK13
0.344221	0.345	0.001	7.57441e-62	Microglia	SYK
0.572767	0.548	0.054	1.6242e-61	Microglia	MFSD1
0.630157	0.458	0.02	4.98421e-61	Microglia	ABCA1
0.472188	0.418	0.011	8.01093e-61	Microglia	RBMS1
0.433939	0.401	0.009	1.00068e-60	Microglia	GAS7
0.37463	0.345	0.002	2.10852e-60	Microglia	DENND2D
0.381304	0.379	0.005	2.19381e-60	Microglia	SKAP2
0.716712	0.379	0.006	2.97853e-60	Microglia	IGSF6
0.762525	0.791	0.308	1.43154e-59	Microglia	BID
0.391649	0.379	0.006	1.47071e-59	Microglia	IL10RA
0.446031	0.35	0.003	1.90485e-59	Microglia	CD48
0.375175	0.339	0.002	2.27964e-59	Microglia	C3AR1
0.4618	0.486	0.028	2.72433e-59	Microglia	LTBR
0.732068	0.723	0.189	3.43562e-59	Microglia	VASP
0.574145	0.492	0.03	5.0447e-59	Microglia	ETS2
0.788152	0.701	0.181	5.17044e-59	Microglia	SDCCAG8
0.479913	0.537	0.045	8.59996e-59	Microglia	RILPL2
0.681665	0.718	0.171	1.20825e-58	Microglia	ARRB2
0.922827	0.492	0.031	1.46996e-58	Microglia	LUCAT1
0.342236	0.345	0.004	3.07789e-58	Microglia	IKZF1
0.431538	0.362	0.005	3.26862e-58	Microglia	NRROS
0.438463	0.39	0.009	3.93857e-58	Microglia	STX3
0.43371	0.333	0.002	3.97674e-58	Microglia	AC012653.2
0.385647	0.333	0.002	3.99815e-58	Microglia	IRF8
0.660185	0.684	0.13	4.02283e-58	Microglia	PPP1R18
0.409803	0.401	0.011	1.02178e-57	Microglia	UNC93B1
0.537994	0.52	0.048	1.46581e-57	Microglia	SAMHD1
0.934445	0.751	0.233	2.00084e-57	Microglia	PIM3
0.726746	0.672	0.11	2.24375e-57	Microglia	MEF2C
0.29191	0.299	0	8.98523e-57	Microglia	TFEC
0.628276	0.554	0.055	2.40968e-56	Microglia	ST3GAL6
0.437184	0.362	0.007	6.63065e-56	Microglia	PYCARD
0.629699	0.497	0.044	7.64641e-56	Microglia	GK
0.387883	0.395	0.012	2.25871e-55	Microglia	RPS6KA1
0.618423	0.689	0.214	7.08056e-55	Microglia	PRR13
0.342587	0.328	0.003	7.95361e-55	Microglia	PTPN6
0.505369	0.492	0.039	1.36044e-54	Microglia	KCTD12
1.03749	0.87	0.686	1.57747e-54	Microglia	SQSTM1
0.330515	0.322	0.002	2.00406e-54	Microglia	CLEC7A
0.592641	0.537	0.074	2.65282e-54	Microglia	SOCS6
0.496578	0.367	0.009	3.60751e-54	Microglia	C1orf162
0.665352	0.588	0.115	4.84466e-54	Microglia	RAB32
0.402992	0.333	0.004	5.92653e-54	Microglia	FCGR2A
0.379091	0.328	0.003	1.26844e-53	Microglia	AC004687.1
1.04184	0.39	0.014	1.33667e-53	Microglia	DUSP2
0.398091	0.367	0.009	1.35684e-53	Microglia	CD37
0.371836	0.305	0.001	1.58155e-53	Microglia	GPR34
0.488343	0.492	0.04	1.84528e-53	Microglia	HS3ST1
0.393244	0.35	0.008	1.02148e-52	Microglia	ICAM1
0.9235	0.994	0.937	1.0795e-52	Microglia	B2M
1.29947	0.621	0.166	1.49826e-52	Microglia	PPIF
0.334555	0.316	0.003	1.70853e-52	Microglia	TLR4
0.334999	0.345	0.007	1.71872e-52	Microglia	SP100
0.705537	0.305	0.002	2.00812e-52	Microglia	BCL2A1
0.323473	0.299	0.001	2.85601e-52	Microglia	GPR65
0.453768	0.435	0.026	4.52542e-52	Microglia	RAB7B
0.550124	0.333	0.005	1.18739e-51	Microglia	SDS
0.592366	0.531	0.075	1.54177e-51	Microglia	TSPAN4
0.684686	0.655	0.178	2.74116e-51	Microglia	CFLAR
0.353428	0.316	0.003	3.10344e-51	Microglia	PIK3AP1
0.413258	0.401	0.017	3.69234e-51	Microglia	KCNAB2
0.416644	0.367	0.013	1.09676e-50	Microglia	RAB42
0.44812	0.373	0.013	1.41417e-50	Microglia	MIR155HG
0.644973	0.819	0.409	2.2547e-50	Microglia	BCAP31
0.30952	0.311	0.003	3.51834e-50	Microglia	THEMIS2
0.370985	0.322	0.005	4.36195e-50	Microglia	SLCO2B1
0.642571	0.785	0.269	5.36652e-50	Microglia	DPP7
0.322929	0.299	0.002	6.5775e-50	Microglia	TNFAIP2
0.511812	0.559	0.074	2.85694e-49	Microglia	EEPD1
0.605856	0.588	0.1	3.39696e-49	Microglia	CTSC
0.265723	0.277	0.001	5.85269e-49	Microglia	LNCAROD
0.514904	0.542	0.085	8.67473e-49	Microglia	SNX8
0.569698	0.638	0.142	1.18047e-48	Microglia	NQO2
0.517321	0.339	0.009	1.21937e-48	Microglia	TNFRSF18
0.354516	0.288	0.002	1.4135e-48	Microglia	LRRC39
0.637367	0.684	0.233	4.27467e-48	Microglia	RNF130
0.69299	0.825	0.555	1.03725e-47	Microglia	PLD3
0.521444	0.605	0.113	1.83222e-47	Microglia	RNPEPL1
0.656125	0.429	0.031	3.61111e-47	Microglia	KLF2
0.548661	0.61	0.116	7.18334e-47	Microglia	FMNL2
0.528247	0.486	0.06	7.38292e-47	Microglia	GSDME
0.644047	0.469	0.055	8.0632e-47	Microglia	RNASET2
0.383093	0.39	0.02	8.2992e-47	Microglia	ARAP1
0.396353	0.441	0.034	1.05495e-46	Microglia	STK10
0.559116	0.667	0.187	1.24578e-46	Microglia	TPD52L2
0.3511	0.282	0.002	1.61438e-46	Microglia	IL18
0.362835	0.362	0.014	1.64591e-46	Microglia	ARHGAP18
0.636138	0.689	0.153	2.19675e-46	Microglia	HLA-E
0.396974	0.379	0.019	2.73456e-46	Microglia	SUSD1
0.989782	0.322	0.01	2.82046e-46	Microglia	S100A1
0.516087	0.475	0.053	2.94938e-46	Microglia	SDSL
0.711288	0.949	0.83	3.33422e-46	Microglia	PSAP
0.62392	0.661	0.155	3.64595e-46	Microglia	MGAT1
0.59161	0.695	0.203	7.8147e-46	Microglia	M6PR
0.570163	0.593	0.148	8.95905e-46	Microglia	MAPKAPK3
0.621198	0.847	0.413	1.70713e-45	Microglia	PTP4A2
0.287137	0.26	0.001	1.74223e-45	Microglia	CD180
0.368903	0.446	0.038	1.75809e-45	Microglia	FAH
0.433322	0.384	0.024	1.84049e-45	Microglia	AVPI1
0.692551	0.718	0.245	2.0168e-45	Microglia	LITAF
0.580612	0.492	0.065	2.43538e-45	Microglia	PRKAG2
0.268952	0.271	0.002	3.64698e-45	Microglia	RIN3
0.543513	0.655	0.137	5.69872e-45	Microglia	AKAP13
0.269497	0.254	0.001	7.86443e-45	Microglia	SASH3
0.263	0.271	0.002	1.27462e-44	Microglia	BTK
0.329971	0.26	0.001	1.53627e-44	Microglia	LY86
0.655667	1	1	2.26638e-44	Microglia	TPT1
0.465241	0.452	0.042	2.27626e-44	Microglia	ARID3A
0.618177	0.537	0.093	4.60871e-44	Microglia	GLRX
0.312557	0.288	0.004	4.93012e-44	Microglia	IL4R
0.302476	0.305	0.007	9.94656e-44	Microglia	NCKAP1L
0.400753	0.333	0.013	1.49057e-43	Microglia	HSD3B7
0.908248	0.576	0.141	1.58992e-43	Microglia	SOD2
0.570746	0.514	0.069	1.65337e-43	Microglia	AC020916.1
0.301038	0.294	0.005	2.27896e-43	Microglia	WAS
0.496298	0.469	0.066	2.64379e-43	Microglia	AMDHD2
0.388537	0.446	0.042	3.80661e-43	Microglia	RUNX1
0.46777	0.508	0.07	4.507e-43	Microglia	TPP1
0.321297	0.266	0.002	4.9875e-43	Microglia	PIK3CG
0.440267	0.418	0.033	5.57972e-43	Microglia	P2RX7
0.373611	0.288	0.005	8.62554e-43	Microglia	FYB1
0.586661	0.537	0.097	9.05739e-43	Microglia	CORO1A
0.52445	0.667	0.166	2.48108e-42	Microglia	CYFIP1
0.326171	0.288	0.005	5.08529e-42	Microglia	EVI2A
1.04751	0.525	0.128	5.4263e-42	Microglia	RAMP1
0.269497	0.249	0.001	7.95419e-42	Microglia	LPAR5
0.343693	0.322	0.011	8.2613e-42	Microglia	LAIR1
0.579611	0.599	0.169	9.7621e-42	Microglia	POR
0.287555	0.277	0.004	1.14556e-41	Microglia	KCNK6
0.355882	0.299	0.008	1.17476e-41	Microglia	CPVL
0.81983	0.706	0.192	1.77343e-41	Microglia	ZFP36
0.360631	0.407	0.034	1.99233e-41	Microglia	SH3BP1
0.689747	0.65	0.151	3.28707e-41	Microglia	NRP2
0.579186	0.667	0.218	4.42733e-41	Microglia	TMEM70
0.527116	0.701	0.208	5.59313e-41	Microglia	MOB1A
0.503821	0.446	0.055	9.3227e-41	Microglia	PAX8-AS1
0.474951	0.497	0.085	9.90246e-41	Microglia	NFKBIE
0.552308	0.475	0.062	1.01117e-40	Microglia	TSC22D3
0.282345	0.243	0.001	1.23495e-40	Microglia	APOC2
0.805139	0.808	0.508	1.46551e-40	Microglia	COTL1
0.56614	0.881	0.753	3.58808e-40	Microglia	FKBP1A
0.467944	0.554	0.1	5.15158e-40	Microglia	RAP2B
0.494507	0.531	0.096	5.26541e-40	Microglia	SLC43A3
1.09654	0.819	0.4	6.08748e-40	Microglia	PPP1R15A
0.448585	0.497	0.073	9.77843e-40	Microglia	GNA13
0.2818	0.243	0.002	1.44047e-39	Microglia	TBXAS1
0.451224	0.39	0.035	1.70244e-39	Microglia	ITGB5
0.346212	0.271	0.005	1.84608e-39	Microglia	SERPINF1
0.536963	0.525	0.089	3.25243e-39	Microglia	PHACTR1
0.392158	0.452	0.053	4.13502e-39	Microglia	CYTH1
0.521179	0.554	0.12	5.29497e-39	Microglia	CTSA
0.44989	0.497	0.075	6.53984e-39	Microglia	PLEKHM2
0.505634	0.384	0.035	6.82991e-39	Microglia	GM2A
0.494661	0.859	0.729	7.21691e-39	Microglia	ARPC5
0.513102	0.616	0.152	1.24763e-38	Microglia	VAT1
0.295959	0.249	0.003	1.57448e-38	Microglia	IL4I1
0.665718	0.616	0.25	2.02704e-38	Microglia	HIF1A
0.490298	0.565	0.111	2.05134e-38	Microglia	ATP13A3
0.568649	0.994	0.996	4.67328e-38	Microglia	OAZ1
0.367852	0.328	0.02	5.25267e-38	Microglia	CALHM2
0.322656	0.305	0.012	5.45998e-38	Microglia	WIPI1
0.742102	0.61	0.197	8.62823e-38	Microglia	STX4
0.429915	0.463	0.066	9.23926e-38	Microglia	CHST7
0.547956	0.644	0.208	1.00087e-37	Microglia	PDXK
0.561313	0.282	0.009	1.07723e-37	Microglia	AL390719.1
0.266776	0.249	0.003	1.64209e-37	Microglia	CD40
0.28647	0.26	0.005	2.01445e-37	Microglia	IPCEF1
0.582287	0.672	0.232	2.61966e-37	Microglia	NANS
0.259206	0.237	0.002	3.82333e-37	Microglia	CYBB
0.283219	0.277	0.008	3.86426e-37	Microglia	SLC7A8
0.343862	0.254	0.004	4.45924e-37	Microglia	LST1
0.359698	0.39	0.036	4.84354e-37	Microglia	PLA2G15
0.351419	0.379	0.032	6.53056e-37	Microglia	SH3BP2
0.582787	0.774	0.305	1.1671e-36	Microglia	SH3GLB1
0.291766	0.249	0.004	2.49373e-36	Microglia	STX11
0.548316	0.667	0.237	2.55669e-36	Microglia	UBE2F
0.456279	0.537	0.105	2.75306e-36	Microglia	MCOLN1
0.710103	0.254	0.005	3.94968e-36	Microglia	RNASE1
0.43209	0.633	0.155	6.19425e-36	Microglia	MYO9B
0.510168	0.531	0.129	7.74342e-36	Microglia	ATP6V1C1
0.652271	0.638	0.253	9.57246e-36	Microglia	CAPG
0.401119	0.475	0.071	9.74573e-36	Microglia	MYH9
0.449109	0.492	0.09	1.25154e-35	Microglia	RNF213
0.306934	0.294	0.013	1.3009e-35	Microglia	SQOR
0.353868	0.294	0.014	2.57838e-35	Microglia	PRDM1
0.257575	0.237	0.003	2.66962e-35	Microglia	PILRA
0.5454	0.678	0.265	2.85124e-35	Microglia	GRB2
0.28289	0.209	0.001	3.56807e-35	Microglia	DOK2
0.537513	0.898	0.706	3.98252e-35	Microglia	MYL12A
0.258118	0.282	0.011	8.0883e-35	Microglia	ARRB1
0.268906	0.243	0.004	9.17925e-35	Microglia	UAP1L1
0.974115	0.994	0.991	1.52384e-34	Microglia	FABP5
0.379392	0.452	0.067	1.75448e-34	Microglia	NUDT14
0.521775	0.469	0.083	2.48639e-34	Microglia	BIN1
0.605145	0.638	0.258	3.16976e-34	Microglia	IFNGR2
0.329975	0.373	0.036	3.26981e-34	Microglia	FTLP3
0.257575	0.232	0.003	3.51097e-34	Microglia	DHDH
0.450926	0.203	0.001	4.67795e-34	Microglia	TMEM273
0.279703	0.311	0.019	5.42114e-34	Microglia	SERPINB1
0.468701	0.475	0.079	5.80926e-34	Microglia	LINC00963
0.367455	0.463	0.07	5.97211e-34	Microglia	NABP1
0.297964	0.249	0.007	6.61652e-34	Microglia	MELTF
0.274135	0.271	0.01	7.08771e-34	Microglia	TBC1D2
0.30952	0.22	0.002	8.37307e-34	Microglia	OTOA
0.338579	0.215	0.002	1.01491e-33	Microglia	C1QA
0.289733	0.305	0.017	1.32639e-33	Microglia	ACSL1
0.484449	0.503	0.097	2.05572e-33	Microglia	UPP1
0.255965	0.266	0.01	3.37642e-33	Microglia	MAP3K8
0.617639	0.853	0.585	3.42872e-33	Microglia	RHOC
0.397704	0.429	0.071	3.56445e-33	Microglia	ZDHHC12
0.325559	0.345	0.029	3.78603e-33	Microglia	PI4K2A
0.610792	0.542	0.135	4.96451e-33	Microglia	BCAT1
0.289186	0.215	0.002	1.03527e-32	Microglia	ZFPM2-AS1
0.347077	0.305	0.019	1.24885e-32	Microglia	TNS3
0.285269	0.198	0.002	1.39976e-32	Microglia	CD52
0.335661	0.356	0.033	2.03404e-32	Microglia	LHFPL2
0.650788	0.537	0.123	2.26585e-32	Microglia	ARID5A
0.483052	0.525	0.131	2.75911e-32	Microglia	IFNGR1
0.266163	0.271	0.011	2.94342e-32	Microglia	TRADD
0.46387	0.26	0.01	3.47788e-32	Microglia	BCAR3
0.329163	0.367	0.038	3.50685e-32	Microglia	SMCO4
0.387591	0.435	0.068	4.31678e-32	Microglia	TOM1
0.567529	0.932	0.835	6.4509e-32	Microglia	CLIC1
0.297046	0.215	0.003	7.36205e-32	Microglia	LINC01235
0.270042	0.192	0.001	8.85417e-32	Microglia	FCGR1A
0.530703	0.774	0.432	1.13291e-31	Microglia	TPM3
0.2896	0.294	0.018	3.85401e-31	Microglia	ADGRE5
1.39983	0.209	0.003	4.64211e-31	Microglia	CCL4L2
0.430425	0.508	0.106	4.8925e-31	Microglia	SWAP70
0.555082	0.723	0.315	8.83166e-31	Microglia	HM13
0.253239	0.243	0.008	9.24621e-31	Microglia	CASP4
0.424986	0.497	0.104	1.26982e-30	Microglia	RNF149
0.474038	0.847	0.623	1.35068e-30	Microglia	CAP1
0.386212	0.226	0.005	1.44045e-30	Microglia	GPAT3
0.257032	0.22	0.004	1.57575e-30	Microglia	CFD
0.414617	0.492	0.101	3.55384e-30	Microglia	RALGAPA2
0.257032	0.22	0.005	4.07344e-30	Microglia	TOR4A
0.387966	0.328	0.029	4.14142e-30	Microglia	OTUD1
0.521574	0.96	0.983	7.52635e-30	Microglia	SERF2
0.588496	0.181	0.001	1.54311e-29	Microglia	IL1B
0.440265	0.328	0.033	1.87045e-29	Microglia	BHLHE41
0.305998	0.373	0.046	3.18264e-29	Microglia	ITPR2
0.388947	0.22	0.005	5.0103e-29	Microglia	TNFRSF4
0.424423	0.345	0.037	5.53581e-29	Microglia	POU2F2
0.503868	0.746	0.309	6.07544e-29	Microglia	CDV3
0.467347	0.559	0.166	1.06528e-28	Microglia	ABHD12
0.328877	0.35	0.04	2.1606e-28	Microglia	RGL1
[truncated: 720 more rows]

## Sheet: DE between GPCs and Pre-GPCs
Log2FC_GPC_vs_Pre-GPC	Percent 1	Percent 2	Adj_P_Val	External_Gene_Name
-1.79056	0.734	0.997	5.23009e-104	VIM
-1.88403	0.245	0.905	1.15845e-95	HOPX
-1.62926	0.312	0.935	1.1837e-92	LGALS3
-1.20459	0.716	0.982	6.975e-80	MDK
-1.41906	0.663	0.967	1.80267e-74	HSPB1
-1.08778	1	1	2.416e-74	TMSB4X
1.38478	0.589	0.006	4.51218e-66	APOD
1.15853	0.812	0.256	5.04479e-66	LRRC4C
-1.53767	0.443	0.89	9.94153e-62	CLU
-1.2788	0.911	0.979	6.25392e-61	GAP43
0.984705	0.922	0.652	5.39298e-58	GPM6A
-0.940061	0.351	0.839	1.51949e-56	CD99
1.32571	0.702	0.104	1.49192e-54	CCND1
-1.03416	0.099	0.696	7.76352e-53	GFAP
0.963798	0.989	0.777	1.00968e-52	NOVA1
-0.81008	0.479	0.914	1.66532e-50	CLIC1
-0.765462	0.05	0.616	3.53455e-50	PDPN
-1.01736	0.188	0.759	4.97591e-49	IFITM3
0.765894	0.518	0.024	7.76293e-48	TTC9B
-0.866445	0.053	0.595	1.58476e-47	F3
1.37485	0.773	0.283	4.75913e-47	OLIG1
-0.995762	0.433	0.842	5.57897e-47	EMP3
1.08653	0.77	0.289	1.27446e-46	OLIG2
-1.1978	0.007	0.479	1.37533e-45	NRG1
-0.836434	0.989	1	1.7911e-45	CD63
-0.985567	0.309	0.81	3.70532e-45	HLA-C
-0.820224	0.514	0.881	2.61719e-44	RAB13
-0.734868	0.926	0.994	4.12728e-44	ENO1
-0.843414	0.865	0.976	7.41289e-44	CNN3
-1.04119	0.06	0.583	1.6926e-43	CA2
0.978275	0.897	0.539	1.71435e-42	SCRG1
0.890647	0.585	0.098	3.34494e-42	NTM
0.835283	0.773	0.39	1.29413e-40	CADM2
-1.16832	0.457	0.854	7.59425e-40	HLA-B
-0.864637	0.025	0.485	1.21723e-39	CXCL14
0.828729	0.617	0.149	1.32984e-39	PLLP
-0.816004	0.613	0.911	1.40611e-39	TIMP1
0.75803	0.954	0.821	1.83171e-39	PNISR
-0.82699	0.057	0.545	3.92605e-39	EZR
-1.15224	0.418	0.818	5.12371e-39	ANXA2
0.692445	0.993	0.914	2.6128e-37	ZFAS1
-0.899026	0.344	0.801	1.65885e-36	TAGLN2
0.761928	0.929	0.69	3.39262e-36	MLLT11
-0.808128	0.982	0.997	1.79682e-35	B2M
0.7658	0.585	0.128	1.87472e-35	GRIA2
-0.66942	0.092	0.58	3.10189e-35	TNC
0.856264	0.986	0.738	4.26867e-35	SOX4
0.923267	0.699	0.327	5.85808e-35	BAALC
-0.937082	0.713	0.905	1.06043e-34	HLA-A
0.716366	0.968	0.673	1.8974e-34	BEX1
-0.855913	0.011	0.405	3.21506e-34	CD44
-0.911784	0.571	0.827	9.17022e-34	TPM2
-0.645664	0.17	0.667	2.20274e-33	DCLK1
-0.616019	0.582	0.905	2.85825e-32	GNG5
0.579685	0.362	0.009	1.28994e-31	LINC00643
-1.21758	0.085	0.542	1.39202e-31	S100A10
-0.666412	0.181	0.652	2.14912e-31	NEK6
0.75017	0.684	0.301	2.48449e-31	PCDH17
-0.591934	0.071	0.503	2.95156e-31	SFRP1
0.729023	0.83	0.604	3.1687e-31	PCSK1N
0.569858	0.369	0.015	8.4879e-31	SOX10
-1.09718	0.83	0.946	1.19628e-30	CST3
-0.619533	0.979	0.988	1.50916e-30	PPDPF
-0.703576	0.567	0.884	2.98588e-30	PDLIM4
0.597538	0.869	0.673	2.72726e-29	ARL2BP
-0.625992	0.819	0.946	1.02115e-28	SRI
0.554123	0.482	0.071	1.41145e-28	NXPH1
-0.500296	0.163	0.625	1.60084e-28	TNFRSF1A
1.03247	0.638	0.351	2.12561e-28	SIRT2
0.565457	1	1	3.11086e-28	MT-ND2
-0.74839	0.227	0.658	6.26529e-28	TUBA1C
-0.693945	0.028	0.396	7.80999e-28	MGST1
-0.707678	0.475	0.854	1.94368e-27	ZFP36L1
0.597966	0.45	0.068	2.08013e-27	BCHE
-0.820376	0.011	0.345	2.5966e-27	IGFBP7
0.803666	0.596	0.259	3.84103e-27	S100B
0.665827	0.652	0.262	3.99163e-27	LINC00632
-0.549098	0.106	0.521	4.3769e-27	PLPP3
-0.632174	0.245	0.67	2.78284e-26	ECI2
0.524358	0.376	0.033	6.44257e-26	NKX2-2
0.707455	0.631	0.274	1.0332e-25	DSEL
-0.633587	0.291	0.708	1.30688e-24	LHX2
0.672249	0.833	0.473	1.3943e-24	SOX11
0.545534	1	1	1.66658e-24	MT-CO2
-0.567954	0.238	0.676	2.3385e-24	PON2
0.894275	0.656	0.375	4.79693e-24	GLRX5
-1.34251	0.603	0.595	5.80834e-24	NPY
-1.38331	0.014	0.321	1.19488e-23	CCL2
-0.544611	0.284	0.702	2.18116e-23	YBX3
0.623084	0.752	0.485	3.6355e-23	RBPJ
-0.597894	0.897	0.946	4.24556e-23	RHOA
0.706558	0.869	0.637	4.70701e-23	PHLDA1
0.535684	0.305	0.015	6.67239e-23	BRINP1
-0.721218	0.152	0.56	9.54104e-23	S100A13
-0.627972	0.209	0.619	1.15923e-22	NETO2
0.641687	0.67	0.336	1.403e-22	LINC00511
-0.535215	0.018	0.318	1.13699e-21	FAM107A
0.534944	1	1	1.27217e-21	EEF1A1
0.664698	0.741	0.485	1.84128e-21	SOX2-OT
0.611265	0.762	0.533	5.2038e-21	MAP2
-0.514195	0.216	0.628	1.32262e-20	TMEM158
0.547639	0.738	0.44	3.23907e-20	TCF4
-0.862652	0.394	0.652	6.58287e-20	LGALS1
-0.574687	0.968	0.976	8.80279e-20	HSPA8
-0.732469	0.053	0.366	1.17732e-19	S100A16
-0.619398	0.032	0.333	1.22715e-19	METTL7B
-1.11116	0.83	0.908	1.29236e-19	CKB
0.729414	0.915	0.696	1.3867e-19	BCAN
0.513491	0.848	0.622	6.18568e-19	LUC7L3
-0.538871	0.131	0.491	7.62283e-19	CITED1
0.801457	0.699	0.429	1.35928e-18	PMP2
-0.533019	0.284	0.643	2.09985e-18	PDLIM7
-0.518919	0.521	0.812	2.26204e-18	PRDX6
0.518149	0.465	0.122	2.44261e-18	KHDRBS3
0.944454	0.61	0.417	3.15086e-18	STMN4
0.686435	0.592	0.304	3.15295e-18	PDGFRA
-0.941807	0.706	0.827	3.37312e-18	SAT1
-0.595702	0.128	0.488	9.18623e-18	ID1
0.57788	0.34	0.054	1.04227e-17	SYT6
0.530111	0.532	0.289	1.1238e-17	EPN2
0.618978	0.567	0.247	2.71288e-17	KCNQ1OT1
-0.612183	0.809	0.923	4.09544e-17	SMS
0.564829	0.475	0.17	4.51449e-17	ELMO1
0.5442	0.351	0.074	1.1514e-16	ASB3
0.512706	0.504	0.199	1.37826e-16	CXADR
-0.679194	0.617	0.818	1.81414e-16	TNFRSF12A
0.52599	0.589	0.408	1.98757e-16	BEX2
0.547474	0.518	0.241	3.3722e-16	ARL4A
-0.506168	0.035	0.312	3.84568e-16	ZFP36
-0.702829	0.117	0.452	4.86714e-16	IFI6
-0.530715	0.216	0.568	1.01257e-15	DOK5
-0.690534	0.007	0.229	1.08637e-15	CRH
-0.535121	1	1	1.5399e-15	FTH1
-0.682153	0.135	0.435	6.2456e-15	NMB
-0.580622	0.011	0.235	6.35917e-15	ANXA1
0.505271	0.309	0.051	6.52175e-15	PLPPR1
0.549079	0.73	0.485	1.20576e-14	TMSB15A
-0.500797	0.468	0.705	3.06188e-14	PPP1CB
0.575046	0.539	0.39	4.83722e-14	TRAF4
-0.50767	0.67	0.851	4.85734e-14	TKT
0.584656	0.84	0.676	6.19401e-14	EIF1B
0.514893	0.77	0.476	6.8472e-14	SNTG1
-0.690137	0.053	0.318	1.00146e-13	CYR61
0.5007	0.996	0.979	1.17817e-13	SOX2
0.629914	0.755	0.601	1.18962e-13	ATF4
-0.97161	0.195	0.506	1.83459e-13	MT2A
-0.535869	0.149	0.473	2.47119e-13	EMP1
-0.643631	0.124	0.384	3.85182e-13	GAS1
0.551189	0.72	0.485	6.31321e-13	FGFBP3
-0.741087	0.11	0.399	7.97809e-13	CDKN1A
-0.533555	0.011	0.202	1.79789e-11	CRYAB
0.699087	0.227	0.042	3.13678e-11	GRB14
-0.54192	0.876	0.899	3.20778e-11	HMGA1
-0.834422	0.511	0.658	3.03433e-10	OCIAD2
0.607196	0.535	0.33	5.11115e-07	MEG3
-0.651695	0.004	0.128	8.0324e-07	CHI3L1
-0.501089	0.099	0.31	4.45018e-06	HMOX1
-0.703637	0.191	0.295	1.02352e-05	APOE
-0.511782	0.245	0.449	1.94898e-05	NEAT1
-0.677846	0.206	0.405	0.000203799	ISG15
0.569138	0.656	0.622	0.000252192	ZFP36L2

## Sheet: Fetal GPC vs Pre-GPC IPA Terms
Pathway	Adj_-log10_P_Val	Z_Score	Genes	Type
Progressive neurological disorder	28.1701	-0.762	FGFR1,FTL,TNFRSF1A,NSG2,CST3,IFITM3,TUBA1C,PRDX6,BRINP1,TNR,MAP2,SYP,ASCL1,ZFP36L1,NXPH1,TNC,MAP1B,S100A10,SPP1,SOX2,NPY,EEF1A1,CRYAB,PDGFRA,APOD,GAP43,EZR,ANXA2,NRG1,S100B,ANXA1,HSPB1,NELFE,CLU,CCND1,SERPINE1,HLA-B,SOX4,JUN,CRH,CCN1,SNAP25,LGALS1,NEAT1,PDE4B,THY1,NQO1,ZFP36L2,VIM,CHI3L1,GRIA2,ISG15,CDKN1A,NTRK3,GSTP1,CXADR,PON2,HMGA1,HLA-E,ANXA5,S100A6,S100A13,WWTR1,BCHE,PLAT,CD44,HMOX1,GFAP,DOK…	Functional
Movement Disorders	27.3686	-0.583	DCLK1,FTL,TNFRSF1A,FAM107A,NSG2,PCDH9,PKM,TUBA1C,MT-ND2,FOS,PRDX6,TNR,MAP2,ASCL1,MAP1B,S100A10,SPP1,SOX2,NPY,LRRC4C,LSAMP,EEF1A1,OLIG2,CRYAB,APOD,GAS1,GAP43,TCF4,ANXA2,NRG1,SLC44A1,KANK1,HSPB1,CLU,PDLIM7,GRID2,PPP1CB,SERPINE1,HLA-B,ATCAY,SOX4,JUN,MT2A,GAD1,SNAP25,TUBB6,ST3GAL5,NPC2,PDE4B,CKB,THY1,NQO1,CA2,VIM,CHI3L1,HSPA8,SEPTIN11,GRIA2,ISG15,NTRK3,GSTP1,ELMO1,HLA-E,MYL12A,WWTR1,SAT1,B2M,BCHE,CD4…	Functional
Necrosis	25.6576	0.222	PDLIM4,TAGLN2,TNFRSF1A,SFRP1,PKM,CST3,FOS,TNC,S100A10,ZFP36,SPP1,NPY,EEF1A1,TXNIP,TCF4,EZR,NRG1,TAOK3,NOVA1,EBNA1BP2,TGFB1I1,CLU,PDLIM7,FBXO32,GRID2,ZFAS1,HLA-B,JUN,CRH,CCN1,SNAP25,LGALS1,RICTOR,NPC2,IFI6,PDE4B,CITED1,THY1,VIM,CHI3L1,HSPA8,ISG15,NTRK3,GSTP1,SERPINH1,ENO1,TMEFF2,ID1,CD99,RBPJ,S100A6,CELF1,WWTR1,B2M,PLAT,BCHE,GFAP,PHLDA1,NCAM1,HLA-A,PAX6,TSC22D1,NNAT,KCNQ1OT1,APOE,GNG2,FTH1,FGFR1,L…	Functional
Progressive encephalopathy	24.9393	0	FTL,NSG2,CST3,IFITM3,TUBA1C,PRDX6,TNR,MAP2,SYP,ZFP36L1,NXPH1,MAP1B,S100A10,SPP1,SOX2,NPY,EEF1A1,CRYAB,APOD,GAP43,EZR,ANXA2,NRG1,S100B,ANXA1,HSPB1,CLU,SERPINE1,HLA-B,SOX4,JUN,CRH,CCN1,SNAP25,LGALS1,NEAT1,PDE4B,THY1,NQO1,ZFP36L2,VIM,CHI3L1,GRIA2,CDKN1A,NTRK3,GSTP1,CXADR,PON2,HMGA1,HLA-E,ANXA5,S100A6,S100A13,WWTR1,BCHE,PLAT,HMOX1,GFAP,DOK5,RHOA,ARC,ATF4,NNAT,CCL2,LDHA,F3,LGALS3,APOE,TIMP1,MT-CO2,FTH1	Functional
Cell movement	24.8041	-1.03	PDLIM4,TAGLN2,DCLK1,TNFRSF1A,FAM107A,SFRP1,CST3,PKM,FOS,TNC,S100A10,SPP1,NPY,APOD,EZR,NRG1,NOVA1,CSPG5,KANK1,CLU,TGFB1I1,MEG3,ZFAS1,TNFRSF12A,JUN,CRH,CCN1,GAD1,SNAP25,LGALS1,RICTOR,ST3GAL5,NEAT1,PDE4B,THY1,CLIC1,CA2,VIM,TKT,CHI3L1,HSPA8,NTRK3,SERPINH1,ELMO1,ENO1,TMEFF2,ID1,CD99,MYL12A,S100A6,WWTR1,PLAT,GFAP,PHLDA1,NCAM1,HLA-A,PAX6,APOE,FTH1,PLPP3,FGFR1,IFITM3,TUBA1C,TRIP6,PRDX6,TNR,MAP2,CD63,ASCL…	Functional
KRAS Signaling	24.4486	0.415	B2M,BEX1,CCL2,CCN1,CCND1,CD44,CDKN1A,CHI3L1,CLU,CRYAB,CXADR,CXCL14,DCLK1,EEF1A1,ENO1,F3,FGFR1,FOS,FTH1,GAS1,GFAP,GLUL,HMGA1,HMOX1,HOPX,HSPB1,ID1,IFI6,IFITM3,ISG15,ITM2A,JUN,LDHA,LGALS3,NCAM1,NETO2,NQO1,PDE4B,PDGFRA,PDPN,PKM,PLAT,RHOA,S100A6,SEC11C,SPP1,THY1,TNC,TNFRSF12A,TXNIP,VIM,WWTR1,ZFP36L1	Upstream
dexamethasone Signaling	23.767	-0.814	ANXA1,APOD,APOE,ATF4,B2M,CA2,CCL2,CCN1,CCND1,CD44,CDKN1A,CHI3L1,CLIC1,CLU,CNN3,CRH,CRYAB,CST3,CXADR,CXCL14,EEF1A1,ENO1,EZR,F3,FAM107A,FBXO32,FOS,FTH1,FTL,GAP43,GAS1,GFOD1,GLUL,GSTP1,HLA-A,HMGA1,HMOX1,HSPA8,ID1,IER2,IFI6,IFITM3,ISG15,JUN,LDHA,LGALS1,LGALS3,LUC7L3,MAP2,MGST1,MT-CO2,NCAM1,NMB,NPY,NQO1,OLIG2,PAX6,PCDH9,PDE4B,PDGFRA,PHLDA1,PLAT,PMP2,PPP1CB,PRDX6,PSME2,RCN2,RHOA,RICTOR,S100A10,SAT1,SCG…	Upstream
Neuromuscular disease	23.7144	0	DCLK1,FTL,TNFRSF1A,FAM107A,NSG2,PCDH9,CST3,PKM,TUBA1C,MT-ND2,FOS,PRDX6,BRINP1,TNR,MAP2,ASCL1,TNC,MAP1B,S100A10,SPP1,SOX2,NPY,LRRC4C,LSAMP,EEF1A1,CRYAB,APOD,GAP43,ANXA2,NRG1,ANXA1,HSPB1,NELFE,CLU,PDLIM7,PPP1CB,HLA-B,JUN,MT2A,SNAP25,TUBB6,ST3GAL5,PDE4B,CKB,THY1,CA2,VIM,CHI3L1,HSPA8,ISG15,GSTP1,ELMO1,HLA-E,MYL12A,WWTR1,SAT1,B2M,BCHE,CD44,HMOX1,GFAP,ATF4,CCL2,LDHA,F3,APOE,TIMP1,ATP5PD,MT-CO2,FTH1,ANK…	Functional
MYC Signaling	22.983	0.443	ANXA5,ASCL1,ATF4,CCND1,CD44,CDKN1A,CITED1,CLU,CRYAB,EMP1,ENO1,EZR,F3,FBXO32,FGFR1,FOS,FTH1,GAS1,GLRX5,GLUL,HLA-A,HLA-B,HLA-E,HMGA1,HMOX1,HSPB1,ID1,IFI6,JUN,LDHA,LGALS1,MGST3,NCAM1,NPY,NQO1,OLIG1,PDGFRA,PDLIM7,PKM,RHOA,S100A10,S100A6,SAT1,SERPINE1,SERPINH1,SFRP1,SIRT2,SMS,SOX2,SOX6,SPP1,TAGLN2,THY1,TIMP1,TKT,TMSB10/TMSB4X,TNC,TNFRSF12A,TXNIP,VIM,YBX3,ZFP36,ZFP36L1	Upstream
Disorder of basal ganglia	22.3665	0	DCLK1,FTL,TNFRSF1A,FAM107A,NSG2,PCDH9,LHX2,PKM,TUBA1C,MT-ND2,FOS,PRDX6,TNR,MAP2,ASCL1,MAP1B,S100A10,SPP1,SOX2,NPY,LRRC4C,LSAMP,EEF1A1,CRYAB,APOD,GAP43,ANXA2,NRG1,HSPB1,CLU,PDLIM7,PPP1CB,HLA-B,JUN,MT2A,SNAP25,ST3GAL5,PDE4B,CKB,THY1,CA2,VIM,CHI3L1,HSPA8,ISG15,GSTP1,ELMO1,HLA-E,MYL12A,WWTR1,SAT1,B2M,BCHE,CD44,HMOX1,GFAP,ATF4,LDHA,F3,APOE,ATP5PD,MT-CO2,FTH1,ANKS1B	Functional
TGFB1 Signaling	22.3072	-2.026	ANXA2,APOE,ARC,ARL4A,ATF4,B2M,BAMBI,CCL2,CCN1,CCND1,CD44,CDKN1A,CHI3L1,CLU,CNN3,CST3,CXADR,DLL3,EEF1A1,ELMO1,ENO1,F3,FAM107A,FGFR1,FOS,FTH1,FTL,GAD1,GAS1,GFAP,GNG2,GRID2,HMGA1,HMOX1,HOPX,HSPB1,ID1,IER2,IGFBP7,JUN,LDHA,LGALS3,MAP1B,MEG3,MYL12A,NCAM1,PDGFRA,PDLIM4,PDLIM7,PDPN,PKM,PLAT,RHOA,RICTOR,S100A10,S100A6,SERPINE1,SERPINH1,SFRP1,SOX2,SOX4,SPP1,SRI,ST3GAL5,SYP,TGFB1I1,THY1,TIMP1,TNC,TNFRSF12A,…	Upstream
APP Signaling	21.7122	-0.289	ANXA5,APOE,ARC,ASCL1,ATF4,ATP5PD,CCL2,CCND1,CD44,CDKN1A,CKB,CLIC1,CLU,ENO1,FGFR1,FOS,FTH1,GAP43,GFAP,GNG2,GSTP1,HLA-E,HMGA1,HMOX1,HSPA8,HSPB1,JUN,LDHA,LGALS3,MAP1B,MAP2,MDK,MT-CO2,MT-ND2,NNAT,NPY,NRG1,PAX6,PDE4B,PDGFRA,PKM,PLAT,PRDX6,RBPJ,RHOA,S100B,SERPINE1,SNAP25,ST3GAL5,SYP,THY1,TUBA1C,TUBB6,ZFP36L1	Upstream
beta-estradiol Signaling	21.6021	-1.885	ANKRD12,ANKS1B,ANXA1,ANXA2,APOD,APOE,ARC,ARL4A,ASCL1,ATP5PD,BAMBI,BEX2,CA2,CCL2,CCN1,CCND1,CD44,CDKN1A,CHI3L1,CITED1,CKB,CLU,CXADR,DCLK1,EMP1,ENO1,EZR,F3,FAM107A,FGFR1,FOS,GFAP,GLUL,GSTP1,HLA-A,HLA-E,HMOX1,HSPA8,HSPB1,ID1,IER2,IFITM3,IGFBP7,ISG15,JUN,LDHA,LGALS3,MDK,MGST1,MT-CO2,MT2A,MYL12A,MYL12B,NCAM1,NRG1,NTRK3,NXPH1,PDE4B,PDGFRA,PHLDA1,PKM,PLAT,PON2,PPP1CB,RCN2,S100A13,S100A6,SAT1,SERPINE1,SF…	Upstream
Apoptosis	21.2097	0.283	PDLIM4,TAGLN2,TNFRSF1A,SFRP1,PKM,CST3,FOS,TNC,S100A10,ZFP36,SPP1,EEF1A1,TXNIP,TCF4,EZR,NRG1,TAOK3,NOVA1,TGFB1I1,CLU,PDLIM7,FBXO32,GRID2,ZFAS1,TNFRSF12A,HLA-B,JUN,CRH,CCN1,LGALS1,RICTOR,IFI6,PDE4B,CITED1,THY1,VIM,TKT,CHI3L1,HSPA8,ISG15,NTRK3,GSTP1,SERPINH1,ELMO1,ENO1,TMEFF2,ID1,CD99,RBPJ,S100A6,CELF1,WWTR1,B2M,PLAT,PHLDA1,NCAM1,PAX6,TSC22D1,APOE,GNG2,FTH1,FGFR1,YBX3,LHX2,PRDX6,ASCL1,ZFP36L1,MAP1B,…	Functional
tretinoin Signaling	21.1593	-1.931	ANXA1,ANXA2,ANXA5,APOD,APOE,ASCL1,ATF4,BAMBI,CA2,CCL2,CCN1,CCND1,CD44,CD63,CDKN1A,CRH,ECI2,EEF1A1,ELAVL3,EMP3,F3,FGFR1,FOS,GAP43,GFAP,GSTP1,HLA-A,HLA-B,HLA-C,HMGA1,HMOX1,HSPB1,ID1,IFI6,IGFBP7,ISG15,JUN,LGALS1,LYPD1,MAP1B,MAP2,MDK,MGST3,MT2A,NCAM1,NKX2-2,NPC2,NTRK3,OLIG1,OLIG2,PAX6,PDGFRA,PDLIM4,PHLDA1,PLAT,RBPJ,RHOA,S100A10,S100B,SERPINE1,SFRP1,SOX2,SOX4,SOX6,SPP1,TCF4,TIMP1,TMSB10/TMSB4X,TNC,TNF…	Upstream
IGF1 Signaling	21.1124	-1.393	CCN1,CCND1,CD44,CDKN1A,CLU,COL20A1,CRYAB,DCLK1,F3,FBXO32,FGFR1,FOS,GAP43,GFAP,HMGA1,HMOX1,HOPX,ID1,IER2,IFITM3,JUN,LDHA,MDK,MMP16,NCAM1,NKX2-2,PDGFRA,PHLDA1,PKM,S100B,SERPINE1,SIRT2,SOX2,SPP1,THY1,TMEFF2,TNFRSF12A,TXNIP,VIM,YBX3,ZFP36,ZFP36L1,ZFP36L2	Upstream
Migration of cells	20.9706	-1.2	TAGLN2,DCLK1,TNFRSF1A,FAM107A,SFRP1,CST3,PKM,FOS,TNC,S100A10,SPP1,NPY,APOD,EZR,NRG1,NOVA1,CSPG5,KANK1,CLU,TGFB1I1,MEG3,ZFAS1,TNFRSF12A,JUN,CRH,CCN1,GAD1,SNAP25,LGALS1,RICTOR,NEAT1,PDE4B,THY1,VIM,CHI3L1,HSPA8,NTRK3,SERPINH1,ELMO1,TMEFF2,ID1,CD99,MYL12A,S100A6,WWTR1,PLAT,GFAP,PHLDA1,NCAM1,HLA-A,PAX6,APOE,FTH1,PLPP3,FGFR1,IFITM3,TRIP6,TNR,MAP2,CD63,ASCL1,MAP1B,CNN3,SOX2,CRYAB,PDGFRA,ANXA2,S100B,MLLT…	Functional
EGF Signaling	20.8996	-1.167	ARC,CCL2,CCN1,CCND1,CD44,CDKN1A,CLU,CXCL14,EEF1A1,EMP1,EZR,F3,FGFR1,FOS,GAS1,GFAP,GSTP1,HMOX1,ID1,IER2,JUN,LDHA,MT-CO2,NCAM1,NRG1,OLIG2,PAX6,PDPN,PLAT,PLPP3,RHOA,S100A10,SERPINE1,SNAP25,SOX2,SOX4,SPP1,SYP,TIMP1,TNC,TNFRSF12A,VIM,ZFP36,ZFP36L2	Upstream
Growth of lesion	19.9318	-0.76	FGFR1,TNFRSF1A,SFRP1,CST3,PKM,IFITM3,FOS,ZFP36L1,TNC,S100A10,ZFP36,SPP1,SOX2,NPY,EEF1A1,TXNIP,PDGFRA,TCF4,EZR,ANXA2,NRG1,TAOK3,S100B,ANXA1,NELFE,CLU,CCND1,SERPINE1,TNFRSF12A,CXCL14,SOX4,JUN,CCN1,LGALS1,CHI3L1,BEX2,NDUFAF3,HSPA8,CDKN1A,BCAN,SOX6,HMGA1,BAMBI,ID1,RBPJ,S100A6,WWTR1,SAT1,PLAT,CD44,HMOX1,RHOA,PHLDA1,ATF4,IGFBP7,TSC22D1,KCNQ1OT1,SOX11,CCL2,LDHA,F3,PPP2R2B,LGALS3,APOE,TIMP1,FTH1	Functional
Growth of nervous tissue	19.8962	-1.315	FGFR1,DCLK1,TNFRSF1A,FAM107A,LHX2,CST3,MAP2,ASCL1,TNC,MAP1B,SPP1,SOX2,NPY,LRRC4C,GAP43,EZR,NRG1,S100B,CSPG5,SOX10,RAB13,CLU,CCND1,SERPINE1,TNFRSF12A,SOX4,JUN,MT2A,SNAP25,LGALS1,GPM6A,PCSK1N,VIM,SCD5,HSPA8,CDKN1A,NTRK3,BCAN,MDK,ID1,RBPJ,PLAT,SIRT2,GFAP,RHOA,NETO2,NCAM1,GNG5,PAX6,SOX11,CCL2,LGALS3,APOE	Functional
IFNG Signaling	19.7545	-2.591	ARC,ASCL1,ATF4,B2M,BCAN,CCL2,CCND1,CD44,CD63,CDKN1A,CXADR,EEF1A1,ENO1,F3,FAM107A,FOS,FTH1,FTL,GAD1,GFAP,GLUL,GNG2,GSTP1,HLA-A,HLA-B,HLA-C,HLA-E,HMGA1,HMOX1,HSPA8,HSPB1,ID1,IER2,IFI6,IFITM3,ISG15,JUN,KCNQ1OT1,LDHA,LGALS3,NCAM1,NEAT1,NKX2-2,NQO1,PAX6,PCDH17,PHLDA1,PKM,PSME2,S100A10,SERPINE1,SERPINH1,SFRP1,SNAP25,SOX2-OT,SPP1,THY1,TIMP1,TMEM158,TNFRSF12A,TNFRSF1A,TXNIP,VIM,ZFP36	Upstream
IL1B Signaling	19.7122	-2.293	ANXA1,APOE,ARC,ATF4,B2M,BAMBI,CCL2,CCND1,CD44,CDKN1A,CHI3L1,CRH,CRYAB,F3,FOS,GAD1,HLA-A,HLA-E,HMGA1,HMOX1,HSPB1,IER2,IFITM3,ISG15,JUN,KCNQ1OT1,LDHA,MT-CO2,MT2A,NEAT1,NKX2-2,NPY,NQO1,PAX6,PDE4B,PDGFRA,PHLDA1,PLAT,PSME2,S100A10,S100A6,S100B,SAT1,SERPINE1,SERPINH1,SNAP25,SOX2-OT,SPP1,THY1,TIMP1,TNFRSF1A,TXNIP,VIM,ZFP36	Upstream
Proliferation of neuronal cells	19.2449	-0.002	JUN,FGFR1,DCLK1,MT2A,SNAP25,LGALS1,TNFRSF1A,GPM6A,FAM107A,PCSK1N,VIM,MAP2,SCD5,HSPA8,ASCL1,CDKN1A,TNC,MAP1B,NTRK3,BCAN,SPP1,SOX2,MDK,NPY,LRRC4C,ID1,GAP43,RBPJ,EZR,NRG1,PLAT,S100B,CSPG5,GFAP,RHOA,SOX10,NETO2,RAB13,NCAM1,PAX6,CLU,CCL2,CCND1,SERPINE1,APOE,TNFRSF12A	Functional
Progressive motor neuropathy	18.9031	0	FTL,TNFRSF1A,NSG2,CST3,TUBA1C,BRINP1,TNR,ASCL1,ZFP36L1,NXPH1,TNC,MAP1B,S100A10,SPP1,EEF1A1,CRYAB,APOD,GAP43,EZR,NRG1,ANXA2,ANXA1,HSPB1,NELFE,CLU,HLA-B,SOX4,CCN1,SNAP25,NEAT1,PDE4B,THY1,ZFP36L2,VIM,ISG15,CDKN1A,GSTP1,ANXA5,S100A6,S100A13,WWTR1,BCHE,CD44,GFAP,RHOA,ATF4,CCL2,LDHA,APOE,TIMP1,FTH1	Functional
TNF Signaling	18.699	-1.912	ANXA1,APOE,ARC,ATF4,B2M,BAMBI,CA2,CCL2,CCN1,CCND1,CD44,CDKN1A,CHI3L1,CLU,CRH,CRYAB,EMP1,F3,FBXO32,FGFR1,FOS,FTH1,GFAP,GSTP1,HLA-A,HLA-B,HLA-E,HMOX1,HSPA8,ID1,IER2,IFI6,ISG15,JUN,KCNQ1OT1,LDHA,LGALS3,MGST1,MMP16,MT-CO2,MT2A,NCAM1,NEAT1,NKX2-2,NQO1,PAX6,PDE4B,PDGFRA,PDPN,PHLDA1,PKM,PLAT,PSME2,RHOA,S100A10,SAT1,SERPINE1,SFRP1,SOX2-OT,SOX4,SPP1,ST3GAL5,THY1,TIMP1,TNC,TNFRSF1A,TNR,TRAF4,TXNIP,VIM,WWTR…	Upstream
Invasion of cells	18.4306	-0.829	TAGLN2,FGFR1,FAM107A,SFRP1,CST3,PKM,IFITM3,FOS,TNC,S100A10,ZFP36,SPP1,SOX2,CRYAB,PDGFRA,TCF4,EZR,ANXA2,NRG1,NOVA1,S100B,MLLT11,ANXA1,RAB13,CLU,TGFB1I1,CCND1,ZFAS1,SERPINE1,CXCL14,SOX4,MMP16,JUN,CCN1,SNAP25,LGALS1,RICTOR,NEAT1,CITED1,NQO1,VIM,CHI3L1,SEPTIN11,CDKN1A,NTRK3,BCAN,SERPINH1,ELMO1,MDK,HMGA1,SOX2-OT,ID1,CD99,S100A6,WWTR1,PLAT,CD44,HMOX1,RHOA,EMP1,ATP6V0A1,CCL2,LDHA,F3,LGALS3,TIMP1,TMSB10/…	Functional
Development of vasculature	18.4056	-2.536	TAGLN2,FGFR1,TNFRSF1A,SFRP1,CST3,PKM,TUBA1C,FOS,CD63,ZFP36L1,TNC,SPP1,NPY,CRYAB,PDGFRA,TCF4,ANXA2,NRG1,PDPN,ANXA1,HSPB1,CLU,CCND1,SERPINE1,TNFRSF12A,CXCL14,SOX4,JUN,GLUL,EPN2,CCN1,LGALS1,TUBB6,RICTOR,NPC2,CHD7,CITED1,THY1,NQO1,VIM,TKT,CHI3L1,BEX2,CDKN1A,NTRK3,SERPINH1,CXADR,TMEM100,MDK,EMP3,ID1,RBPJ,WWTR1,PLAT,CD44,HMOX1,RHOA,IGFBP7,EMP1,PAX6,CCL2,LDHA,F3,LGALS3,APOE,TIMP1,PLPP3	Functional
Vasculogenesis	17.7305	-2.254	TAGLN2,FGFR1,TNFRSF1A,SFRP1,CST3,PKM,TUBA1C,FOS,CD63,ZFP36L1,TNC,SPP1,NPY,CRYAB,PDGFRA,ANXA2,NRG1,ANXA1,CCND1,SERPINE1,TNFRSF12A,CXCL14,JUN,GLUL,CCN1,LGALS1,TUBB6,RICTOR,CHD7,CITED1,THY1,NQO1,VIM,TKT,CHI3L1,CDKN1A,SERPINH1,TMEM100,MDK,EMP3,ID1,RBPJ,WWTR1,PLAT,CD44,HMOX1,RHOA,IGFBP7,EMP1,CCL2,LDHA,F3,LGALS3,APOE,TIMP1,PLPP3	Functional
Angiogenesis	17.4461	-2.536	TAGLN2,FGFR1,TNFRSF1A,SFRP1,CST3,PKM,TUBA1C,FOS,CD63,ZFP36L1,TNC,SPP1,NPY,CRYAB,PDGFRA,TCF4,ANXA2,NRG1,PDPN,ANXA1,HSPB1,CCND1,SERPINE1,TNFRSF12A,CXCL14,JUN,GLUL,EPN2,CCN1,LGALS1,TUBB6,RICTOR,CHD7,CITED1,THY1,NQO1,VIM,TKT,CHI3L1,BEX2,CDKN1A,SERPINH1,TMEM100,MDK,EMP3,ID1,RBPJ,WWTR1,PLAT,CD44,HMOX1,RHOA,IGFBP7,EMP1,PAX6,CCL2,LDHA,F3,LGALS3,APOE,TIMP1,PLPP3	Functional
Organization of cytoskeleton	17.3468	-1.104	PDLIM4,FGFR1,DCLK1,TNFRSF1A,FAM107A,PCDH9,LHX2,SFRP1,PKM,TRIP6,FOS,TNR,MAP2,ASCL1,TNC,MAP1B,SPP1,SOX2,NPY,LRRC4C,EEF1A1,CRYAB,PDGFRA,GAP43,EZR,NRG1,TAOK3,S100B,CSPG5,PDPN,ANXA1,KANK1,HSPB1,RAB13,CLU,PDLIM7,GRID2,SERPINE1,TNFRSF12A,ATCAY,JUN,MT2A,CRH,CCN1,STMN4,GPM6A,RICTOR,CKB,THY1,NQO1,BMERB1,VIM,CAPG,SEPTIN11,CDKN1A,NTRK3,ELMO1,CXADR,MDK,ID1,CD99,WWTR1,PLAT,SIRT2,CD44,GFAP,RHOA,ARC,NCAM1,PAX6,C…	Functional
MAPT Signaling	17.3116	1	ANXA5,ATP5PD,CAPG,CCL2,CCND1,CD63,CDKN1A,CKB,ENO1,FOS,GAD1,GAP43,GFAP,GNG2,GSTP1,HLA-A,HMOX1,HSPA8,IFITM3,ISG15,JUN,MAP1B,MAP2,MT-CO2,PDPN,PKM,PRDX6,S100A6,S100B,SEPTIN11,SERPINE1,SNAP25,SYP,THY1,TUBA1C,TUBB6,VIM	Upstream
vancomycin Signaling	17.289	-2.549	ANXA1,ANXA2,APOD,CCND1,CD44,CD63,CLU,CST3,EMP3,FOS,FTH1,GPM6A,HMOX1,KHDRBS3,LGALS1,LGALS3,RHOA,S100A10,SOX4,SPP1,TIMP1,TMEM100,TMSB10/TMSB4X,TNFRSF12A,VIM	Upstream
Organismal death	17.2644	-0.518	FTL,TNFRSF1A,SFRP1,CST3,PKM,FOS,TNC,S100A10,ZFP36,SPP1,NPY,TXNIP,MYT1,OLIG2,APOD,TCF4,NOVA1,GRID2,ZFAS1,TNFRSF12A,JUN,EPN2,CCN1,GAD1,SNAP25,ELAVL3,RICTOR,ST3GAL5,NEAT1,NPC2,PDE4B,CITED1,CKB,CA2,VIM,TKT,ISG15,HOPX,NTRK3,GSTP1,SERPINH1,ID1,RBPJ,S100A13,CELF1,B2M,BCHE,PLAT,DLL3,GFAP,NCAM1,APOE,FTH1,PLPP3,FGFR1,CASK,YBX3,LHX2,BRINP1,MAP2,ASCL1,ZFP36L1,MAP1B,CNN3,NKX2-2,CRYAB,PDGFRA,GAS1,GAP43,ANXA2,M…	Functional
Cell survival	17.0061	0.033	FGFR1,FTL,CASK,TNFRSF1A,SFRP1,CST3,PKM,FOS,PRDX6,ZFP36,SPP1,SOX2,NKX2-2,NPY,TXNIP,CRYAB,PDGFRA,APOD,EZR,NRG1,TAOK3,S100B,MGST1,EBNA1BP2,SOX10,HSPB1,CLU,FBXO32,CCND1,PPP1CB,SERPINE1,SOX4,JUN,CRH,CCN1,SNAP25,RICTOR,NEAT1,PCSK1N,CA2,VIM,CHI3L1,BEX2,HSPA8,CDKN1A,HOPX,NTRK3,GSTP1,ENO1,MDK,HMGA1,BAMBI,ID1,RBPJ,ANXA5,S100A6,SAT1,B2M,PLAT,SIRT2,CD44,HMOX1,RHOA,SHC3,NCAM1,ATF4,HLA-A,EMP1,IGFBP7,SOX11,CCL2…	Functional
Neuromuscular disease with neuropathy	16.7423	0	FTL,SNAP25,TNFRSF1A,NSG2,TUBB6,CST3,TUBA1C,PDE4B,THY1,VIM,BRINP1,TNR,ASCL1,ISG15,TNC,MAP1B,S100A10,GSTP1,SPP1,EEF1A1,CRYAB,APOD,GAP43,NRG1,ANXA2,BCHE,CD44,GFAP,ANXA1,HSPB1,NELFE,ATF4,CCL2,LDHA,APOE,TIMP1,HLA-B,FTH1	Functional
lipopolysaccharide Signaling	16.6091	-4.366	ANXA1,ANXA5,APOE,ARC,ATF4,BAMBI,CCL2,CCN1,CCND1,CD44,CD63,CDKN1A,CHD7,CHI3L1,CRH,CRYAB,CST3,CXADR,CXCL14,ECI2,ENO1,F3,FBXO32,FOS,FTH1,GAP43,GAS1,GFAP,GPM6A,GSTP1,HLA-A,HMGA1,HMOX1,HSPA8,HSPB1,IFI6,ISG15,JUN,KANK1,LDHA,LGALS1,LGALS3,MT2A,NEK6,NQO1,PDE4B,PDPN,PHLDA1,PID1,PKM,PLAT,PPP1CB,PSME2,SAT1,SERPINE1,SERPINH1,SLC44A1,SPP1,SYP,TCF4,THY1,TIMP1,TKT,TMSB10/TMSB4X,TNC,TNFRSF1A,TSC22D1,TXNIP,VIM,YB…	Upstream
PRL Signaling	16.3316	-2.191	ANXA2,ANXA5,ATP5PD,B2M,CCL2,CCND1,CDKN1A,CLU,CNN3,CRH,CST3,ENO1,FOS,ID1,IFI6,ISG15,JUN,MGST1,NPY,PDGFRA,PDLIM4,PDPN,PLAT,PSME2,SPP1,TIMP1,VIM	Upstream
Amyloidosis	16.2848	1.829	JUN,FGFR1,SNAP25,LGALS1,NEAT1,CST3,IFITM3,PDE4B,THY1,NQO1,VIM,PRDX6,MAP2,CHI3L1,CAPG,CD63,SYP,GRIA2,NTRK3,SPP1,CXADR,PON2,SOX2,NPY,HMGA1,HLA-E,APOD,GAP43,B2M,BCHE,PLAT,S100B,HMOX1,GFAP,DOK5,ARC,ATF4,CLU,CCL2,CCND1,F3,LGALS3,SERPINE1,APOE,TIMP1,MT-CO2	Functional
Progressive neuromuscular disease	16.1284	0	FTL,SNAP25,TNFRSF1A,NSG2,CST3,TUBA1C,PDE4B,THY1,VIM,BRINP1,TNR,ASCL1,ISG15,TNC,MAP1B,S100A10,GSTP1,SPP1,EEF1A1,CRYAB,APOD,GAP43,NRG1,ANXA2,BCHE,CD44,GFAP,ANXA1,HSPB1,NELFE,ATF4,CCL2,LDHA,APOE,TIMP1,HLA-B,FTH1	Functional
JUN Signaling	15.9031	-0.941	ANXA1,ANXA2,APOE,BEX2,CCL2,CCN1,CCND1,CD44,CDKN1A,CLU,CRH,EZR,F3,FOS,FTH1,GAP43,GSTP1,HLA-B,HMGA1,HMOX1,IGFBP7,JUN,LGALS3,MT2A,NCAM1,NQO1,S100A10,SERPINE1,SOX2,SPP1,TIMP1,TNC,VIM,ZFP36	Upstream
Differentiation of nervous tissue	15.6289	0.754	FGFR1,IER2,GLUL,ELAVL3,RICTOR,LHX2,SFRP1,BRINP1,CD63,BEX2,ASCL1,TNC,MAP1B,NTRK3,SOX2,NKX2-2,MDK,SOX6,ID1,OLIG2,PDGFRA,GAP43,TCF4,RBPJ,NRG1,BCHE,SIRT2,DLL3,DOK5,RHOA,SHC3,SOX10,NCAM1,PAX6,SOX11,CCND1,GRID2,TIMP1,SOX4,OLIG1	Functional
progesterone Signaling	15.6216	-3.146	APOD,APOE,ARL4A,ATP5PD,CA2,CCL2,CCND1,CDKN1A,CRH,CRYAB,CST3,EZR,F3,FOS,FTH1,GAD1,GAP43,GFAP,HLA-A,HOPX,HSPA8,ID1,JUN,LDHA,LGALS1,LGALS3,MDK,MT2A,NCAM1,NPY,PDPN,PKM,PLPP3,S100A6,SPP1,SYP,TIMP1,TNFRSF1A,VIM	Upstream
Outgrowth of cells	15.5867	0.591	JUN,FGFR1,CCN1,LGALS1,GPM6A,FAM107A,PCSK1N,VIM,MAP2,SCD5,CDKN1A,TNC,MAP1B,NTRK3,BCAN,MDK,LRRC4C,CRYAB,GAP43,EZR,PLAT,S100B,CSPG5,GFAP,RHOA,NETO2,RAB13,NCAM1,PAX6,CLU,CCL2,CCND1,SERPINE1,APOE,TNFRSF12A,CXCL14	Functional
SOD1 Signaling	15.5654	0	APOE,ARC,ATF4,B2M,CCND1,CKB,CLU,CRYAB,EZR,FGFR1,FOS,FTH1,GFAP,GNG5,GSTP1,HLA-E,HMOX1,HSPA8,HSPB1,ISG15,JUN,NETO2,NPY,PRDX6,SPP1,SYP	Upstream
TSC2 Signaling	15.5186	2.41	ANXA1,ANXA2,ARC,ATF4,BEX1,CCND1,CDKN1A,CRYAB,EMP3,FAM107A,FOS,GAP43,GFAP,HMOX1,HSPB1,IFITM3,LGALS3,NTRK3,PDGFRA,S100A6,ZFP36	Upstream
BDNF Signaling	15.466	0.74	ANXA2,ANXA5,ARC,CCN1,CDKN1A,FOS,FTL,GAP43,GFAP,GLUL,GRB14,GRIA2,JUN,LGALS1,LYPD1,MAP1B,NCAM1,NMB,NPY,RHOA,S100A10,SERPINH1,SFRP1,SNAP25,SPP1,SYP,TXNIP,VIM	Upstream
Cell viability	15.4449	0.173	FGFR1,CASK,TNFRSF1A,SFRP1,CST3,PKM,FOS,PRDX6,ZFP36,SPP1,SOX2,NKX2-2,NPY,TXNIP,CRYAB,PDGFRA,APOD,EZR,NRG1,TAOK3,S100B,MGST1,EBNA1BP2,SOX10,HSPB1,CLU,FBXO32,CCND1,PPP1CB,SERPINE1,JUN,CRH,CCN1,SNAP25,RICTOR,NEAT1,PCSK1N,CA2,CHI3L1,BEX2,HSPA8,CDKN1A,HOPX,NTRK3,GSTP1,ENO1,MDK,HMGA1,ID1,RBPJ,ANXA5,S100A6,SAT1,B2M,PLAT,SIRT2,CD44,HMOX1,RHOA,SHC3,NCAM1,ATF4,HLA-A,IGFBP7,SOX11,CCL2,LDHA,PPP2R2B,LGALS3,APO…	Functional
PDGF BB Signaling	15.4001	-1.405	ASCL1,CCL2,CCN1,CCND1,CD44,CDKN1A,CRYAB,F3,FGFR1,FOS,GLUL,HLA-E,HMOX1,IER2,JUN,LGALS3,MAP2,MGST1,PDGFRA,PHLDA1,PLAT,SAT1,SERPINE1,TIMP1,TNC,TNFRSF12A,ZFP36,ZFP36L1	Upstream
decitabine Signaling	15.1649	-3.326	ANXA2,APOE,B2M,CCND1,CD44,CDKN1A,CHI3L1,CLU,EEF1A1,EZR,FGFR1,GAD1,GAP43,GSTP1,HLA-B,HLA-C,HLA-E,ID1,IGFBP7,ISG15,LGALS1,LGALS3,MAP2,MEG3,MGST3,NCAM1,NEK6,NQO1,PCDH9,PDLIM4,PON2,S100A10,SAT1,SERPINH1,SFRP1,SPP1,SRI,TMEFF2,TMSB10/TMSB4X,TNC,TSC22D1,VIM	Upstream
Morphology of nervous system	14.9706	0	FGFR1,DCLK1,TNFRSF1A,PCDH9,LHX2,CST3,TRIP6,FOS,BRINP1,TNR,MAP2,ASCL1,MAP1B,SPP1,NKX2-2,OLIG2,GAS1,GAP43,TCF4,NRG1,S100B,ANXA1,CCND1,GRID2,SOX4,JUN,CRH,GAD1,SNAP25,LGALS1,RICTOR,ST3GAL5,CKB,NQO1,VIM,TKT,SEPTIN11,GRIA2,CDKN1A,NTRK3,TRAF4,MDK,ID1,ANXA5,B2M,PLAT,CD44,DLL3,GFAP,RHOA,SHC3,ARC,NCAM1,PAX6,SOX11,APOE,OLIG1	Functional
Tauopathy	14.9318	0	JUN,SNAP25,LGALS1,NEAT1,CST3,IFITM3,TUBA1C,PDE4B,THY1,NQO1,VIM,PRDX6,MAP2,CHI3L1,CAPG,CD63,SYP,GRIA2,NTRK3,SPP1,CXADR,PON2,SOX2,NPY,HMGA1,HLA-E,APOD,GAP43,BCHE,PLAT,S100B,HMOX1,GFAP,DOK5,ARC,ATF4,CLU,CCL2,F3,LGALS3,SERPINE1,APOE,TIMP1,MT-CO2	Functional
Activation of cells	14.8125	-0.502	FGFR1,TNFRSF1A,LHX2,SFRP1,CST3,PKM,MT-ND2,FOS,BRINP1,CD63,TNC,SPP1,NPY,TXNIP,CRYAB,PDGFRA,TCF4,ANXA2,NRG1,S100B,MGST1,PDPN,ANXA1,CCND1,HLA-C,SERPINE1,CRH,CCN1,LGALS1,RICTOR,NPC2,ST3GAL5,THY1,PSME2,CLIC1,VIM,CHI3L1,GRIA2,CDKN1A,SERPINH1,HLA-E,BAMBI,ID1,RBPJ,B2M,PLAT,PMP2,CD44,HMOX1,GFAP,RHOA,HLA-A,CCL2,F3,LGALS3,GNG2,APOE,TIMP1	Functional
PD98059 Signaling	14.7905	1.665	ANXA1,ATF4,CA2,CCL2,CCND1,CD44,CDKN1A,CLU,CRH,EEF1A1,EMP1,EMP3,ENO1,F3,FOS,FTH1,GAP43,HMOX1,JUN,LDHA,NPY,NQO1,PDGFRA,PHLDA1,PLAT,S100A10,SERPINE1,SOX2,SPP1,TIMP1,TSC22D1,TXNIP,VIM,ZFP36L1,ZFP36L2	Upstream
Rheumatic Disease	14.757	-0.612	PSD3,TAGLN2,FGFR1,FTL,TNFRSF1A,CST3,GLRX5,TUBA1C,MT-ND2,FOS,TNC,S100A10,ZFP36,SPP1,NPY,CRYAB,PDGFRA,TCF4,ANXA1,SYT6,NELFE,CLU,HLA-C,HLA-B,EIF1B,CXCL14,MMP16,JUN,MT2A,GLUL,SNAP25,LGALS1,IFI6,PDE4B,NQO1,CA2,VIM,CADM2,CHI3L1,HSPA8,ISG15,CDKN1A,TPM2,SNHG29,GSTP1,ENO1,MDK,TMEFF2,HLA-E,RBPJ,MYL12A,S100A6,B2M,PLAT,CD44,HMOX1,GFAP,RHOA,HLA-A,IGFBP7,CCL2,PPP2R2B,APOE,TIMP1,MT-CO2,FTH1	Functional
doxorubicin Signaling	14.6345	-3.196	ANXA1,ANXA2,CA2,CCL2,CCN1,CCND1,CD44,CDKN1A,CLU,EEF1A1,EMP3,F3,FOS,FTH1,GAD1,HMOX1,ID1,IGFBP7,JUN,LGALS3,MT-ND2,NCAM1,NPY,NQO1,NRG1,S100A10,SPP1,TIMP1,TNFRSF12A,TNFRSF1A,VIM	Upstream
Neurological signs	14.5467	-1.342	DCLK1,TNFRSF1A,FAM107A,PCDH9,PKM,MT-ND2,FOS,PRDX6,BRINP1,TNR,MAP2,ASCL1,S100A10,SOX2,NPY,LRRC4C,LSAMP,CRYAB,APOD,TCF4,CLU,PDLIM7,PPP1CB,SERPINE1,SOX4,JUN,MT2A,SNAP25,ST3GAL5,CKB,CA2,CHI3L1,HSPA8,GRIA2,ISG15,NTRK3,ELMO1,HLA-E,MYL12A,WWTR1,SAT1,B2M,CD44,HMOX1,GFAP,LDHA,F3,APOE,ATP5PD,MT-CO2,ANKS1B	Functional
Glucose metabolism disorder	14.5086	-0.312	PDLIM4,FGFR1,TNFRSF1A,YBX3,PKM,IFITM3,TUBA1C,FOS,TNC,S100A10,SPP1,SOX2,NKX2-2,NPY,TXNIP,PDGFRA,APOD,GAS1,TCF4,ANXA2,MGST1,ANXA1,HSPB1,NELFE,CREB5,CLU,CCND1,HLA-C,SERPINE1,HLA-B,CXCL14,GRB14,JUN,GLUL,CRH,MT2A,CCN1,ST3GAL5,MCUB,PDE4B,THY1,CKB,NQO1,CA2,VIM,CAPG,CHI3L1,CDKN1A,GSTP1,ELMO1,CXADR,TMEFF2,HMGA1,BAMBI,ID1,RBPJ,ANXA5,S100A6,B2M,CD44,GFAP,ATF4,HLA-A,PAX6,IGFBP7,KCNQ1OT1,CCL2,F3,PPP2R2B,LGALS…	Functional
thioacetamide Signaling	14.4962	-3.062	ANXA1,ANXA2,CD44,CKB,CLU,EMP1,EMP3,FOS,GFAP,JUN,LGALS1,LGALS3,NPY,PDGFRA,PKM,PLPP3,S100A10,SOX2,SPP1,TAGLN3,TCF4,TIMP1,TMSB10/TMSB4X,TNFRSF12A	Upstream
SMARCA4 Signaling	14.4413	-1.985	BAMBI,CCL2,CCND1,CD44,CD63,CDKN1A,EMP3,F3,FOS,GPM6A,GSTP1,HLA-B,HLA-C,HLA-E,IFITM3,IGFBP7,JUN,KHDRBS3,LGALS1,LGALS3,MAP1B,MT-ND2,NPC2,OCIAD2,OLIG2,PDE4B,PLAT,PLPP3,S100A6,SERPINE1,SERPINH1,SOX2,SPP1,TAOK3,THY1,VIM	Upstream
OSM Signaling	14.4001	-2.342	ANXA1,ANXA2,ARL4A,B2M,BAMBI,CASK,CCL2,CCND1,CDKN1A,CHI3L1,CXADR,EMP3,F3,FOS,GAP43,GLUL,HLA-A,HLA-B,HLA-C,HMOX1,ID1,JUN,MAP2,MLLT11,MT2A,NMB,PDPN,PLLP,SERPINE1,SPP1,TIMP1,TNC,VIM,ZFP36	Upstream
CTNNB1 Signaling	14.2976	0.534	ANXA1,APOD,ARL4A,ASCL1,ATP6V0A1,BAMBI,CCN1,CCND1,CD44,CD99,CDKN1A,CLU,CXCL14,ELMO1,FOS,GAD1,GAP43,GFAP,GLUL,ID1,JUN,LGALS3,LHX2,MMP16,NCAM1,NRG1,OLIG1,PCDH9,PDE4B,PKM,SERPINE1,SFRP1,SMS,SOX11,SOX2,SOX4,SPP1,TCF4,TIMP1,TMSB15A,TNC,TNFRSF1A,TRAF4,TSC22D1,VIM	Upstream
GLI1 Signaling	14.2644	0.832	ANXA1,ARC,CCN1,CCND1,CD44,CDKN1A,CHI3L1,CLU,EMP1,EZR,FOS,ID1,IGFBP7,LGALS1,MT2A,NRG1,PDGFRA,PNISR,S100A6,SAT1,SCD5,SFRP1,SOX2,SOX4,SOX6,SPP1,TIMP1,TMEM100,TNC,TNFRSF12A,TSC22D1,VIM,ZFP36	Upstream
Quantity of cells	14.2343	0.339	FGFR1,DCLK1,TNFRSF1A,PCDH9,LHX2,SFRP1,TRIP6,FOS,BRINP1,TNR,CD63,ASCL1,MAP1B,TNC,ZFP36,SPP1,SOX2,NKX2-2,NPY,TXNIP,OLIG2,CRYAB,PDGFRA,APOD,TCF4,NRG1,ANXA1,SOX10,HSPB1,CLU,CCND1,GRID2,SERPINE1,TNFRSF12A,CXCL14,SOX4,ARL4A,JUN,CRH,MT2A,GAD1,LGALS1,RICTOR,NPC2,CHD7,PDE4B,NQO1,ZFP36L2,VIM,CHI3L1,ISG15,CDKN1A,NTRK3,GSTP1,PCDH17,ELMO1,ENO1,MDK,SOX6,HMGA1,ID1,RBPJ,B2M,PLAT,CD44,HMOX1,GFAP,RHOA,SHC3,ARC,NCA…	Functional
cisplatin Signaling	14.2314	-2.992	ANXA1,ANXA2,ANXA5,ATF4,CCL2,CCND1,CD44,CDKN1A,CLU,CXCL14,EMP3,F3,FOS,GAP43,GAS1,GRIA2,GSTP1,HMOX1,IFI6,JUN,LGALS3,MT2A,NCAM1,NPY,NQO1,PLAT,RICTOR,S100A10,SAT1,SERPINE1,SOX2,SPP1,TIMP1,TMSB10/TMSB4X,TNFRSF12A,TNFRSF1A,TPM2,TSC22D1,TXNIP,VIM	Upstream
D-glucose Signaling	14.1675	0.062	ANXA1,ATF4,CCL2,CCND1,CDKN1A,CLU,ENO1,FBXO32,FOS,GFAP,GLUL,GRIA2,HMOX1,HSPB1,ID1,IER2,JUN,KCNQ1OT1,LDHA,LGALS1,NKX2-2,NPY,NQO1,PAX6,PCSK1N,PDGFRA,PKM,PON2,PPP2R2B,PRDX6,SERPINE1,SIRT2,SNAP25,SPP1,TAGLN2,TIMP1,TKT,TXNIP	Upstream
Development of neurons	14.1385	1.234	FGFR1,DCLK1,FAM107A,PCDH9,TRIP6,FOS,TNR,MAP2,SYP,ASCL1,TNC,MAP1B,SOX2,NKX2-2,LRRC4C,OLIG2,PDGFRA,GAP43,EZR,NRG1,S100B,HSPB1,RAB13,CLU,GRID2,ATCAY,SOX4,JUN,MT2A,CRH,CCN1,GPM6A,CKB,THY1,VIM,SEPTIN11,CDKN1A,NTRK3,BCAN,ELMO1,ID1,RBPJ,PLAT,CD44,RHOA,NCAM1,PAX6,SOX11,APOE,OLIG1	Functional
gentamicin Signaling	14.066	-1.821	APOD,CCL2,CCND1,CD63,CLU,CST3,EEF1A1,FOS,FTH1,GPM6A,HMOX1,HSPB1,JUN,KHDRBS3,LGALS1,LGALS3,NRG1,PLLP,RHOA,SOX4,SPP1,THY1,TIMP1,TMEM100,TSC22D1,YBX3,ZFP36L1	Upstream
Familial encephalopathy	13.9957	0	FGFR1,DCLK1,FTL,CASK,TNFRSF1A,FAM107A,YBX3,PCDH9,CST3,PKM,MT-ND2,FOS,PRDX6,MAP2,SYP,ASCL1,ZFP36L1,MAP1B,SOX2,NPY,LRRC4C,LSAMP,CRYAB,APOD,GAS1,GAP43,TCF4,SLC44A1,KANK1,CLU,PDLIM7,CCND1,GRID2,PPP1CB,SERPINE1,SOX4,JUN,MT2A,GLUL,CRH,GAD1,SNAP25,TUBB6,ST3GAL5,CHD7,CKB,CA2,CHI3L1,BEX2,HSPA8,SEPTIN11,ISG15,ELMO1,SMS,SOX6,HLA-E,MYL12A,WWTR1,SAT1,B2M,CD44,DLL3,HMOX1,GFAP,PAX6,NNAT,SOX11,LDHA,F3,PPP2R2B,AP…	Functional
Morphology of central nervous system	13.9747	0	JUN,FGFR1,DCLK1,SNAP25,LGALS1,TNFRSF1A,RICTOR,ST3GAL5,PCDH9,LHX2,CST3,CKB,VIM,BRINP1,TNR,MAP2,TKT,ASCL1,GRIA2,CDKN1A,MAP1B,NTRK3,SPP1,NKX2-2,MDK,ID1,GAS1,GAP43,TCF4,B2M,S100B,GFAP,ANXA1,RHOA,NCAM1,PAX6,SOX11,CCND1,GRID2,APOE,OLIG1	Functional
TP53 Signaling	13.8996	-2.113	ANXA1,ANXA2,APOE,ATF4,CARHSP1,CCL2,CCN1,CCND1,CD44,CDKN1A,CKB,CLU,CNN3,CRYAB,EEF1A1,EZR,F3,FGFR1,FOS,FTH1,GAS1,GLUL,GPM6A,GSTP1,HLA-B,HMGA1,HMOX1,HSPA8,HSPB1,ID1,IGFBP7,ISG15,JUN,LDHA,LGALS3,MT-CO2,PDE4B,PDGFRA,PHLDA1,PKM,PRDX6,RBPJ,RHOA,S100B,SAT1,SERPINE1,SERPINH1,SFRP1,SOX2,SPP1,TAGLN2,TCF4,TGFB1I1,THY1,TIMP1,TKT,TMSB10/TMSB4X,TMSB15A,TNC,TNFRSF1A,TRAF4,VIM,ZFP36,ZFP36L1	Upstream
F2 Signaling	13.7235	-1.572	CCL2,CCN1,CCND1,CD44,CD63,CDKN1A,CLIC1,CLU,DOK5,F3,FOS,HMGA1,HMOX1,IER2,JUN,PDGFRA,PLAT,RHOA,S100B,SERPINE1,SYP,TAGLN2,TAGLN3,TNFRSF12A	Upstream
FGF2 Signaling	13.7077	-0.491	ARC,ASCL1,ATF4,BAMBI,CCL2,CCN1,CCND1,CDKN1A,CRYAB,ENO1,F3,FGFR1,FOS,FTH1,GAP43,GFAP,HMGA1,JUN,NPY,OLIG2,PAX6,PDGFRA,PLAT,S100A10,SERPINE1,SFRP1,SOX2,SPP1,TIMP1,TNFRSF12A,VIM	Upstream
lactacystin Signaling	13.6946	-1.044	ATP6V0A1,BEX1,CCL2,CCND1,CDKN1A,CLIC1,CRYAB,EBNA1BP2,FTL,GFAP,GSTP1,HLA-A,HLA-B,HLA-C,HMOX1,HSPB1,MAP1B,RICTOR,SAT1,SIRT2,ZFP36L2	Upstream
Outgrowth of neurons	13.5918	0.315	JUN,FGFR1,LGALS1,GPM6A,FAM107A,PCSK1N,VIM,MAP2,SCD5,CDKN1A,TNC,MAP1B,NTRK3,BCAN,MDK,LRRC4C,GAP43,EZR,PLAT,S100B,CSPG5,GFAP,RHOA,NETO2,RAB13,NCAM1,PAX6,CLU,CCL2,SERPINE1,APOE,TNFRSF12A	Functional
Inflammation of joint	13.5638	-1.027	FGFR1,FTL,TNFRSF1A,CST3,GLRX5,TUBA1C,FOS,TNC,S100A10,ZFP36,SPP1,NPY,CRYAB,PDGFRA,TCF4,ANXA1,SYT6,NELFE,CLU,HLA-C,HLA-B,EIF1B,CXCL14,MMP16,GLUL,SNAP25,LGALS1,PDE4B,NQO1,CA2,VIM,CHI3L1,HSPA8,CDKN1A,TPM2,SNHG29,ENO1,MDK,TMEFF2,HLA-E,RBPJ,MYL12A,B2M,PLAT,CD44,HMOX1,GFAP,HLA-A,IGFBP7,CCL2,PPP2R2B,APOE,TIMP1,FTH1	Functional
Familial psychiatric disease	13.5058	0	DCLK1,FTL,CASK,TNFRSF1A,FAM107A,PCDH9,CST3,PKM,MT-ND2,FOS,PRDX6,MAP2,ASCL1,SOX2,NPY,LRRC4C,LSAMP,CRYAB,APOD,GAP43,TCF4,NRG1,KANK1,CLU,PDLIM7,PPP1CB,JUN,MT2A,GAD1,SNAP25,ST3GAL5,CKB,CA2,CHI3L1,HSPA8,GRIA2,ISG15,ELMO1,SOX6,HLA-E,MYL12A,WWTR1,SAT1,B2M,CD44,DLL3,HMOX1,GFAP,LDHA,F3,APOE,ATP5PD,MT-CO2,ANKS1B	Functional
Parkinson's disease	13.4389	0	FTL,SNAP25,NSG2,PDE4B,THY1,TUBA1C,VIM,TNR,MAP1B,S100A10,GSTP1,SPP1,EEF1A1,CRYAB,APOD,GAP43,NRG1,ANXA2,BCHE,GFAP,HSPB1,ATF4,LDHA,APOE,HLA-B,FTH1	Functional
Microtubule dynamics	13.3382	-0.91	FGFR1,DCLK1,TNFRSF1A,FAM107A,PCDH9,LHX2,PKM,TRIP6,FOS,TNR,MAP2,ASCL1,TNC,MAP1B,SOX2,LRRC4C,EEF1A1,CRYAB,PDGFRA,GAP43,EZR,NRG1,TAOK3,S100B,PDPN,HSPB1,RAB13,CLU,GRID2,SERPINE1,TNFRSF12A,ATCAY,JUN,MT2A,CRH,CCN1,STMN4,GPM6A,CKB,THY1,NQO1,BMERB1,VIM,CAPG,SEPTIN11,CDKN1A,NTRK3,ELMO1,MDK,ID1,WWTR1,PLAT,SIRT2,CD44,RHOA,ARC,NCAM1,PAX6,CCL2,F3,APOE,NEK6	Functional
Huntington Disease	13.3143	0	JUN,DCLK1,MT2A,SNAP25,TNFRSF1A,FAM107A,ST3GAL5,PCDH9,PKM,CKB,MT-ND2,CA2,FOS,PRDX6,MAP2,CHI3L1,HSPA8,ASCL1,ISG15,ELMO1,SOX2,NPY,LRRC4C,LSAMP,HLA-E,CRYAB,APOD,MYL12A,SAT1,WWTR1,B2M,CD44,HMOX1,GFAP,CLU,PDLIM7,LDHA,PPP1CB,F3,APOE,ATP5PD,MT-CO2,ANKS1B	Functional
Growth of neurites	13.2652	0.11	JUN,FGFR1,DCLK1,MT2A,SNAP25,LGALS1,GPM6A,FAM107A,PCSK1N,VIM,MAP2,SCD5,HSPA8,CDKN1A,TNC,MAP1B,NTRK3,BCAN,MDK,LRRC4C,GAP43,EZR,NRG1,PLAT,S100B,CSPG5,GFAP,RHOA,RAB13,NCAM1,PAX6,CCL2,SERPINE1,APOE,TNFRSF12A	Functional
UBA1 Signaling	13.1959	1.897	ANXA2,ANXA5,APOE,ATF4,CCND1,HSPA8,HSPB1,TAGLN2,TUBA1C,VIM	Upstream
Alzheimer disease	13.1739	0	JUN,SNAP25,LGALS1,NEAT1,CST3,IFITM3,PDE4B,THY1,NQO1,VIM,PRDX6,MAP2,CHI3L1,SYP,GRIA2,NTRK3,CXADR,PON2,SOX2,NPY,HMGA1,HLA-E,APOD,GAP43,BCHE,PLAT,S100B,HMOX1,GFAP,DOK5,ARC,ATF4,CLU,CCL2,F3,LGALS3,SERPINE1,APOE,TIMP1,MT-CO2	Functional
Sprouting	13.1244	0.014	JUN,FGFR1,CRH,MT2A,GLUL,CCN1,FAM107A,PCDH9,VIM,FOS,TNR,CD63,SEPTIN11,CDKN1A,TNC,MAP1B,NTRK3,SPP1,ELMO1,NPY,GAP43,RBPJ,EZR,NRG1,ANXA2,PLAT,S100B,CD44,ANXA1,RHOA,NCAM1,CCL2,GRID2,APOE	Functional
STAT3 Signaling	13.0329	-1.431	BEX1,BEX2,CCL2,CCND1,CD44,CDKN1A,CHI3L1,F3,FOS,GAP43,GFAP,HLA-A,HMOX1,ID1,IFI6,IFITM3,ISG15,LDHA,MAP2,MT-CO2,MT-ND2,NPY,PAX6,PHLDA1,PON2,RBPJ,SERPINE1,SOX11,SOX2,SOX6,SPP1,TCF4,TIMP1,VIM,ZFP36	Upstream
MAPK1 Signaling	12.9547	1.921	APOE,ARC,CCL2,CCND1,CDKN1A,EMP1,FBXO32,FOS,GFOD1,GNG2,HLA-B,HLA-C,HLA-E,HMOX1,IFI6,IFITM3,IGFBP7,ISG15,JUN,LGALS1,LGALS3,NKX2-2,PSME2,SERPINE1,SPP1,TMEM158,VIM	Upstream
RAF1 Signaling	12.9066	-0.961	ANXA1,CA2,CCND1,CD44,CDKN1A,CRYAB,EMP1,EMP3,FOS,HSPB1,IER2,JUN,LDHA,NPY,NQO1,PHLDA1,PLAT,TIMP1,TSC22D1,TXNIP,ZFP36L2	Upstream
Binding of endothelial cells	12.8928	-1.328	JUN,CCN1,CD99,ANXA5,RICTOR,WWTR1,ANXA2,THY1,CD44,RHOA,VIM,CD63,IGFBP7,CCL2,LGALS3,S100A10,F3,SERPINE1,SPP1,TMSB10/TMSB4X,PLPP3,NPY	Functional
PDX1 Signaling	12.8729	1.376	ANXA2,ATF4,ATP5PD,CCND1,CD44,CKB,F3,FGFR1,GAP43,GFAP,ID1,JUN,MAP2,NKX2-2,NNAT,NQO1,PAX6,PDE4B,SPP1,TXNIP	Upstream
bucladesine Signaling	12.7747	1.516	ANXA1,APOE,BAMBI,CCND1,CD44,CDKN1A,CLU,CRYAB,F3,FGFR1,FOS,GAP43,GFAP,GLUL,GSTP1,HMOX1,ID1,JUN,NCAM1,PDE4B,PDGFRA,S100B,SERPINE1,SNAP25,SYP,TIMP1	Upstream
dihydrotestosterone Signaling	12.7212	-0.189	APOD,APOE,ASCL1,B2M,C1orf21,CCND1,CD63,CDKN1A,CHI3L1,CLU,ENO1,FBXO32,FGFR1,FOS,FTH1,FTL,GAP43,GFAP,GLUL,GSTP1,HLA-A,HSPB1,IGFBP7,JUN,LDHA,LGALS1,MT-CO2,NNAT,PHLDA1,SPP1,SYP,TKT,VIM	Upstream
Development of central nervous system	12.7055	1.616	FGFR1,DCLK1,RICTOR,LHX2,CHD7,CST3,VIM,MAP2,ASCL1,TNC,MAP1B,BCAN,GSTP1,CXADR,SOX2,NKX2-2,MDK,SOX6,MYT1,OLIG2,PDGFRA,GAS1,GAP43,TCF4,RBPJ,EZR,NRG1,SIRT2,S100B,GFAP,RHOA,SOX10,TAGLN3,NCAM1,PAX6,SOX11,CCND1,F3,APOE,TIMP1,SOX4,OLIG1	Functional
SOX2 Signaling	12.6308	1.045	ASCL1,BCAN,CCND1,CD44,CDKN1A,CITED1,CXCL14,FOS,HOPX,JUN,KANK1,LHX2,NKX2-2,OLIG1,OLIG2,PAX6,PDGFRA,PLLP,RBPJ,S100A13,SERPINE1,SIRT2,SLC44A1,SOX10,SOX2,SOX6,SPP1,TMEM100,TNR,VIM	Upstream
NR3C1 Signaling	12.5817	0.292	ANXA1,APOE,B2M,CCL2,CCN1,CCND1,CDKN1A,CRH,CRYAB,EMP1,F3,FOS,GAP43,GAS1,GLUL,GRIA2,GSTP1,IER2,IFI6,ISG15,JUN,MT2A,NPY,NQO1,PDE4B,PDPN,PLAT,PPP1CB,RICTOR,SERPINE1,SOX4,SPP1,TIMP1,TNFRSF12A,TNFRSF1A,TRAF4	Upstream
2-bromoethylamine Signaling	12.5317	-3.45	ANXA1,ANXA2,CD44,CLU,EMP3,LGALS3,S100A10,SPP1,TIMP1,TMSB10/TMSB4X,TNFRSF12A,VIM	Upstream
Formation of cellular protrusions	12.4921	-0.213	FGFR1,DCLK1,TNFRSF1A,FAM107A,PCDH9,TRIP6,FOS,TNR,MAP2,ASCL1,TNC,MAP1B,LRRC4C,EEF1A1,PDGFRA,GAP43,EZR,NRG1,TAOK3,S100B,PDPN,HSPB1,RAB13,CLU,GRID2,SERPINE1,TNFRSF12A,ATCAY,JUN,MT2A,CRH,CCN1,GPM6A,CKB,THY1,VIM,CAPG,SEPTIN11,CDKN1A,NTRK3,ELMO1,ID1,WWTR1,PLAT,SIRT2,CD44,RHOA,NCAM1,PAX6,CCL2,F3,APOE	Functional
Morphology of nervous tissue	12.4881	0	FGFR1,DCLK1,CRH,GAD1,LGALS1,RICTOR,ST3GAL5,PCDH9,CST3,CKB,NQO1,TRIP6,VIM,FOS,BRINP1,MAP2,TNR,SEPTIN11,ASCL1,MAP1B,NTRK3,SPP1,NKX2-2,OLIG2,GAS1,GAP43,ANXA5,NRG1,B2M,PLAT,S100B,GFAP,ANXA1,RHOA,SHC3,ARC,NCAM1,PAX6,SOX11,GRID2,APOE,SOX4,OLIG1	Functional
Severe psychological disorder	12.4401	0	FGFR1,CRH,MT2A,GLUL,GAD1,SNAP25,LGALS1,TNFRSF1A,IFITM3,PDE4B,CA2,VIM,PRDX6,CHI3L1,SYP,SCD5,GRIA2,ISG15,GSTP1,NPY,TXNIP,CRYAB,APOD,GAP43,TCF4,S100A6,NRG1,BCHE,MLLT11,GFAP,SOX10,TAGLN3,RAB13,NCAM1,CLU,CCL2,LGALS3,SERPINE1,GNG2,APOE,HLA-B,MT-CO2	Functional
Branching of cells	12.3757	0.921	JUN,FGFR1,CRH,MT2A,GLUL,CCN1,FAM107A,PCDH9,FOS,TNR,SEPTIN11,CDKN1A,TNC,MAP1B,NTRK3,SPP1,ELMO1,GAP43,RBPJ,EZR,NRG1,ANXA2,PLAT,S100B,CD44,ANXA1,RHOA,NCAM1,CCL2,GRID2,APOE,TIMP1	Functional
allopurinol Signaling	12.3134	-2.703	ANXA1,ANXA2,CD44,CLU,EMP3,F3,HMOX1,LGALS3,S100A10,SPP1,TIMP1,TMSB10/TMSB4X,TNFRSF12A,TXNIP,VIM	Upstream
lomustine Signaling	12.3045	-3.606	ANXA1,ANXA2,CD44,CLU,EMP3,ID1,LGALS3,S100A10,SPP1,TIMP1,TMSB10/TMSB4X,TNFRSF12A,VIM	Upstream
Dementia	12.2291	0	JUN,SNAP25,LGALS1,NEAT1,CST3,IFITM3,PDE4B,THY1,NQO1,CA2,VIM,PRDX6,MAP2,CHI3L1,SYP,GRIA2,NTRK3,CXADR,PON2,SOX2,NPY,HMGA1,HLA-E,APOD,GAP43,BCHE,PLAT,S100B,HMOX1,GFAP,DOK5,ARC,ATF4,CLU,CCL2,F3,LGALS3,SERPINE1,APOE,TIMP1,MT-CO2	Functional
U0126 Signaling	12.2284	0.493	ARC,ATF4,CCL2,CCND1,CD44,CDKN1A,EEF1A1,EMP1,F3,FOS,GFAP,GRIA2,HMOX1,IER2,JUN,NETO2,NNAT,NPY,PAX6,PHLDA1,SERPINE1,SIRT2,SOX2,SPP1,SYP,TMEM158,TPM2,TSC22D1,VIM,WWTR1,ZFP36	Upstream
Outgrowth of neurites	12.2211	0.692	JUN,FGFR1,LGALS1,GPM6A,FAM107A,PCSK1N,VIM,MAP2,SCD5,CDKN1A,TNC,MAP1B,NTRK3,BCAN,MDK,LRRC4C,GAP43,EZR,PLAT,S100B,CSPG5,GFAP,RHOA,RAB13,NCAM1,PAX6,CCL2,SERPINE1,APOE,TNFRSF12A	Functional
Neuritogenesis	12.2041	0.932	JUN,FGFR1,DCLK1,CRH,MT2A,CCN1,GPM6A,FAM107A,PCDH9,CKB,THY1,TRIP6,VIM,FOS,TNR,MAP2,SEPTIN11,ASCL1,CDKN1A,TNC,MAP1B,NTRK3,ELMO1,LRRC4C,ID1,PDGFRA,GAP43,EZR,NRG1,PLAT,S100B,CD44,RHOA,RAB13,NCAM1,PAX6,CLU,GRID2,APOE,ATCAY	Functional
Lichen planus	12.1965	0	JUN,HLA-E,EEF1A1,IFI6,B2M,IFITM3,PSME2,CD44,HLA-A,CCL2,HLA-C,APOE,HLA-B,FTH1,ENO1	Functional
inosine Signaling	12.1959	-3.402	ANXA1,ANXA2,ANXA5,CD63,EMP3,FTL,GAP43,GFAP,IFITM3,NPC2,TIMP1,VIM	Upstream
Cellular infiltration	12.1255	-0.056	JUN,CRH,CCN1,LGALS1,TNFRSF1A,SFRP1,NQO1,FOS,PRDX6,TKT,CDKN1A,TNC,S100A10,SPP1,ENO1,MDK,ID1,CRYAB,APOD,EZR,ANXA2,PLAT,S100B,CD44,HMOX1,GFAP,ANXA1,HSPB1,HLA-A,CCL2,F3,LGALS3,SERPINE1,APOE,TIMP1	Functional
Quantity of nervous tissue	12.0794	-0.405	FGFR1,DCLK1,MT2A,GAD1,PCDH9,NPC2,TRIP6,FOS,TNR,ASCL1,CDKN1A,MAP1B,NTRK3,PCDH17,SPP1,SOX2,NKX2-2,NPY,OLIG2,NRG1,B2M,RHOA,SHC3,SOX10,ARC,NCAM1,PAX6,SOX11,GRID2,LGALS3,APOE,FTH1,OLIG1	Functional
methylprednisolone Signaling	12.0511	-1.442	ANXA1,ANXA2,ARL4A,B2M,CCND1,CD44,CDKN1A,CNN3,CST3,EMP1,EPN2,F3,FBXO32,FOS,GSTP1,HMOX1,ID1,JUN,NPY,PLAT,PLLP,PSME2,RAB13,SERPINE1,SFRP1,SIRT2,SRI,TMSB10/TMSB4X,TUBA1C,VIM,YBX3,ZFP36,ZFP36L1	Upstream
mifepristone Signaling	12.02	-0.158	ANXA1,APOE,CA2,CCL2,CCND1,CDKN1A,CHI3L1,CLU,F3,FOS,FTH1,JUN,MT-CO2,NPY,PDGFRA,PLAT,S100A6,SERPINE1,SFRP1,SNAP25,SOX11,SPP1,TCF4,TIMP1	Upstream
Differentiation of neuroglia	12.0031	-0.112	SOX6,GLUL,OLIG2,PDGFRA,GAP43,RICTOR,NRG1,SIRT2,DLL3,SOX10,CD63,PAX6,ASCL1,CCND1,NTRK3,TNC,TIMP1,SOX2,OLIG1,MDK,NKX2-2	Functional
APOE Signaling	12.0004	1.119	APOD,APOE,ATF4,CCN1,CCND1,CD44,CLU,EPN2,F3,FOS,GLUL,GRIA2,HMOX1,JUN,MAP2,PCDH9,PHLDA1,PLPP3,SERPINE1,SPP1,SYP,THY1,TIMP1,TNFRSF1A,TXNIP	Upstream
Cell movement of endothelial cells	11.9393	-2.37	FGFR1,TAGLN2,GLUL,CCN1,LGALS1,PKM,THY1,VIM,CD63,SPP1,MDK,ID1,CRYAB,NRG1,ANXA2,CD44,ANXA1,RHOA,HSPB1,RAB13,CCL2,F3,LGALS3,SERPINE1,APOE,TIMP1,TNFRSF12A,CXCL14,TMSB10/TMSB4X,PLPP3	Functional
phenacetin Signaling	11.8861	-3.302	ANXA1,ANXA2,CD44,CLU,LGALS3,S100A10,SPP1,TIMP1,TMSB10/TMSB4X,TNFRSF12A,VIM	Upstream
Adhesion of vascular cells	11.8761	-1.784	CCN1,ANXA5,RICTOR,WWTR1,THY1,CD44,RHOA,VIM,CD63,IGFBP7,CCL2,LGALS3,F3,SPP1,TMSB10/TMSB4X,NPY	Functional
Morphology of brain	11.8633	0	JUN,FGFR1,DCLK1,SNAP25,LGALS1,TNFRSF1A,RICTOR,ST3GAL5,PCDH9,LHX2,CST3,CKB,VIM,BRINP1,TNR,MAP2,TKT,ASCL1,GRIA2,CDKN1A,MAP1B,SPP1,MDK,ID1,GAS1,GAP43,TCF4,B2M,GFAP,ANXA1,NCAM1,PAX6,SOX11,CCND1,GRID2,APOE	Functional
Migration of vascular cells	11.7932	-1.562	FGFR1,TAGLN2,GLUL,CCN1,ID1,LGALS1,NRG1,ANXA2,PKM,THY1,NQO1,HMOX1,CD44,ANXA1,RHOA,CD63,CCL2,CCND1,SERPINE1,TIMP1,SPP1,TMSB10/TMSB4X,MDK,PLPP3	Functional
FOS Signaling	11.752	-2.604	CA2,CCL2,CCND1,CD44,CHI3L1,CLU,CRH,ENO1,EZR,F3,FOS,FTH1,GAS1,GSTP1,HLA-B,HMOX1,JUN,LGALS3,MGST1,MT2A,NPY,NQO1,OCIAD2,PDPN,PHLDA1,PLAT,S100A10,SERPINE1,SPP1,TIMP1,VIM	Upstream
AGT Signaling	11.7496	-2.225	ANXA1,CCL2,CCND1,CD44,CDKN1A,CREB5,CXADR,DCLK1,F3,FIBIN,FOS,GAP43,GFOD1,GSTP1,HMOX1,HSPB1,IGFBP7,JUN,LGALS3,MAP2,MGST1,NOVA1,NPY,NRG1,PCDH17,PLPPR1,RHOA,SERPINE1,SOX4,SOX6,SPP1,TAGLN2,TGFB1I1,TIMP1,TNC,TNFRSF12A,TXNIP,VIM,ZFP36	Upstream
Colony formation	11.7144	-0.953	JUN,FGFR1,CCN1,RICTOR,NEAT1,SFRP1,PKM,IFITM3,FOS,CDKN1A,NTRK3,S100A10,TRAF4,SPP1,ENO1,SOX2,MDK,TMEFF2,HMGA1,BAMBI,ID1,PDGFRA,EZR,S100A6,NRG1,CD44,PDPN,ANXA1,RHOA,PHLDA1,PAX6,IGFBP7,CLU,TGFB1I1,CCL2,CCND1,MEG3,LGALS3,NEK6	Functional
hexachlorobenzene Signaling	11.684	-3.45	ANXA1,ANXA2,CD44,CLU,EMP3,LGALS3,S100A10,SPP1,TIMP1,TMSB10/TMSB4X,TNFRSF12A,VIM	Upstream
Synthesis of reactive oxygen species	11.6091	0.946	FTL,CCN1,TNFRSF1A,CST3,NQO1,MT-ND2,CLIC1,FOS,PRDX6,CDKN1A,GSTP1,TRAF4,SPP1,PON2,NPY,EEF1A1,TXNIP,CRYAB,RBPJ,S100A6,ANXA2,SAT1,S100B,CD44,HMOX1,ANXA1,RHOA,HSPB1,CLU,LDHA,LGALS3,APOE,MT-CO2,FTH1,CXCL14	Functional
forskolin Signaling	11.6038	-0.55	ARC,BAMBI,CCL2,CCND1,CD44,CDKN1A,CLU,CRH,CRYAB,EZR,FOS,GAP43,GFAP,GSTP1,HMOX1,ID1,IER2,JUN,NNAT,NPC2,NPY,OCIAD2,PDE4B,PLAT,S100A10,SAT1,SERPINE1,SNAP25,SPP1,TAGLN2,TIMP1,TPM2,TXNIP,VIM,YBX3	Upstream
Metabolism of reactive oxygen species	11.5575	0.861	FTL,CCN1,TNFRSF1A,IFI6,CST3,NQO1,MT-ND2,CLIC1,FOS,PRDX6,CDKN1A,GSTP1,TRAF4,SPP1,PON2,NPY,EEF1A1,TXNIP,CRYAB,RBPJ,S100A6,ANXA2,SAT1,S100B,CD44,HMOX1,ANXA1,RHOA,HSPB1,CLU,LDHA,LGALS3,APOE,MT-CO2,FTH1,CXCL14	Functional
Chemotaxis	11.5421	-1.064	JUN,CCN1,LGALS1,TNFRSF1A,RICTOR,CST3,PDE4B,TNR,CAPG,CDKN1A,NTRK3,SERPINH1,SPP1,ELMO1,CXADR,PON2,MDK,NPY,PDGFRA,NRG1,ANXA2,PLAT,S100B,CD44,ANXA1,RHOA,HSPB1,RAB13,CLU,CCL2,CCND1,LGALS3,SERPINE1,APOE,CXCL14,TMSB10/TMSB4X	Functional
Homing of cells	11.52	-1.084	JUN,CCN1,LGALS1,TNFRSF1A,RICTOR,CST3,PDE4B,NQO1,TNR,CAPG,CDKN1A,NTRK3,SERPINH1,SPP1,ELMO1,CXADR,PON2,MDK,NPY,PDGFRA,NRG1,ANXA2,PLAT,S100B,CD44,ANXA1,RHOA,HSPB1,RAB13,CLU,CCL2,CCND1,LGALS3,SERPINE1,APOE,CXCL14,TMSB10/TMSB4X	Functional
Non-traumatic arthropathy	11.51	0	FGFR1,GLUL,SNAP25,LGALS1,TNFRSF1A,CST3,GLRX5,PDE4B,TUBA1C,CA2,FOS,VIM,CHI3L1,HSPA8,TNC,S100A10,ZFP36,TPM2,SNHG29,SPP1,ENO1,MDK,CRYAB,TCF4,RBPJ,MYL12A,B2M,CD44,HMOX1,GFAP,ANXA1,SYT6,HLA-A,NELFE,IGFBP7,CLU,CCL2,HLA-C,PPP2R2B,APOE,TIMP1,HLA-B,EIF1B,FTH1,CXCL14,MMP16	Functional
Degranulation of cells	11.4976	-0.692	TAGLN2,CRH,FTL,SNAP25,RICTOR,NPC2,CST3,PKM,FOS,PRDX6,CHI3L1,CD63,HSPA8,GSTP1,SCG3,EEF1A1,ANXA5,ANXA2,B2M,PLAT,MGST1,CD44,HMOX1,ANXA1,RHOA,NCAM1,ATP6V0A1,CLU,CCL2,HLA-C,LGALS3,SERPINE1,TIMP1,HLA-B,FTH1,TMSB10/TMSB4X	Functional
Quantity of neurons	11.4365	-0.571	FGFR1,DCLK1,MT2A,GAD1,PCDH9,NPC2,TRIP6,FOS,TNR,ASCL1,CDKN1A,MAP1B,NTRK3,PCDH17,SPP1,SOX2,NKX2-2,NPY,OLIG2,NRG1,B2M,RHOA,SHC3,SOX10,ARC,NCAM1,PAX6,SOX11,GRID2,APOE,FTH1,OLIG1	Functional
phenylbutazone Signaling	11.4001	-3.432	ANXA1,ANXA2,CCND1,CD44,CLU,LGALS3,S100A10,SPP1,TIMP1,TMSB10/TMSB4X,TNFRSF12A,VIM	Upstream
NGF Signaling	11.3799	-0.055	ANXA2,ASCL1,BAMBI,CCND1,CDKN1A,CRH,CRYAB,EEF1A1,FOS,GAP43,GRIA2,HMOX1,ID1,JUN,MAP2,NPY,PPP2R2B,SNAP25,STMN4,TNFRSF12A	Upstream
Benign pelvic disease	11.3335	0	JUN,CCN1,TNFRSF1A,GPM6A,SFRP1,THY1,VIM,FOS,GRIA2,HOPX,TNC,ZFP36,GSTP1,SERPINH1,SPP1,CXADR,ID1,PDGFRA,EZR,S100A6,SAT1,ANXA2,MGST1,CD44,ANXA1,HSPB1,ATF4,CCL2,HLA-C,APOE,MT-CO2,CXCL14,FTH1,SOX4,TMSB10/TMSB4X,PLPP3	Functional
Colony formation of cells	11.3335	-0.625	JUN,FGFR1,CCN1,RICTOR,SFRP1,PKM,IFITM3,FOS,CDKN1A,NTRK3,S100A10,TRAF4,SPP1,ENO1,SOX2,MDK,HMGA1,BAMBI,ID1,PDGFRA,EZR,S100A6,NRG1,CD44,PDPN,ANXA1,RHOA,PHLDA1,PAX6,IGFBP7,CLU,TGFB1I1,CCL2,CCND1,MEG3,NEK6	Functional
Adhesion of endothelial cells	11.3251	-1.685	CCN1,CD99,ANXA5,RICTOR,WWTR1,THY1,CD44,RHOA,VIM,CD63,IGFBP7,CCL2,LGALS3,F3,SPP1,TMSB10/TMSB4X,PLPP3,NPY	Functional
Systemic autoimmune syndrome	11.295	0.022	PSD3,TAGLN2,TNFRSF1A,CST3,GLRX5,MT-ND2,FOS,TNC,S100A10,ZFP36,SPP1,NPY,TCF4,S100B,MGST1,ANXA1,SYT6,NELFE,CLU,HLA-C,HLA-B,EIF1B,CXCL14,ECI2,JUN,IER2,MT2A,GLUL,LGALS1,CHD7,IFI6,PDE4B,SRSF8,CA2,VIM,CADM2,CHI3L1,CAPG,HSPA8,ISG15,TPM2,SNHG29,SERPINH1,ENO1,MDK,CD99,MYL12A,S100A6,B2M,PLAT,CD44,HMOX1,GFAP,HLA-A,IGFBP7,CCL2,PPP2R2B,APOE,TIMP1,MT-CO2,FTH1	Functional
Morphology of vasculature	11.2596	0	JUN,EPN2,TNFRSF1A,RICTOR,NPC2,CST3,CITED1,VIM,ZFP36L1,NTRK3,SERPINH1,SPP1,CXADR,MDK,ID1,CRYAB,PDGFRA,RBPJ,PDPN,HMOX1,CD44,IGFBP7,CLU,CCL2,F3,SERPINE1,APOE,SOX4	Functional
NFkB (complex) Signaling	11.1818	-0.576	APOE,BAMBI,BEX1,BEX2,CCL2,CCN1,CCND1,CD44,CD99,CDKN1A,CLU,DOK5,F3,FOS,FTH1,GAD1,GAP43,GFAP,HLA-A,HMOX1,HSPB1,ISG15,JUN,MT-CO2,NCAM1,RBPJ,SERPINE1,SPP1,TIMP1,TNFRSF1A,VIM,ZFP36	Upstream
PC-SPES Signaling	11.1694	0	ANXA1,B2M,CCL2,CCND1,CDKN1A,CLU,FTL,HLA-B,HLA-C,ID1,MGST1,PRDX6,TMSB10/TMSB4X,VIM	Upstream
8-bromo-cAMP Signaling	11.1361	-0.768	CCND1,CDKN1A,CKB,CLU,CRH,EZR,FGFR1,FOS,GFAP,GLUL,GSTP1,ID1,JUN,MYL12A,MYL12B,NQO1,PDE4B,PDGFRA,PLAT,PPP1CB,SAT1,SERPINE1,SMS,SPP1,TIMP1,TMSB10/TMSB4X,TNC,TRAF4	Upstream
PSEN1 Signaling	11.0942	1.374	APOE,ARC,ATP5PD,CCND1,CKB,DLL3,EMP1,ENO1,FOS,GFAP,GNG2,GSTP1,HLA-E,HSPA8,MAP2,NCAM1,PDGFRA,PKM,PRDX6,RBPJ,S100B,SNAP25,SYP,TUBA1C,TUBB6	Upstream
COVID-19	11.063	0	TAGLN2,IER2,LGALS1,TNFRSF1A,IFI6,PKM,PDE4B,IFITM3,TUBA1C,NQO1,ZFP36L2,FOS,CHI3L1,HSPA8,ISG15,ZFP36,HLA-E,EEF1A1,TXNIP,APOD,SAT1,NRG1,ANXA1,ARC,EMP1,CLU,CCL2	Functional
gentamicin C Signaling	11.0477	-3.464	ANXA1,ANXA2,CD44,CLU,EMP3,LGALS3,S100A10,SPP1,TIMP1,TMSB10/TMSB4X,TNFRSF12A,VIM	Upstream
Synaptic transmission	11.0424	-0.245	CRH,GAD1,SNAP25,TNFRSF1A,RICTOR,NQO1,TNR,SYP,GRIA2,PCDH17,NPY,LRRC4C,BCHE,PLAT,S100B,NOVA1,CSPG5,CD44,SHC3,ARC,NCAM1,HLA-A,GRID2,APOE,LYPD1,TNFRSF12A,ANKS1B	Functional
NRG1 Signaling	11.0101	-1.496	ASCL1,ATF4,CCN1,CCND1,CDKN1A,EEF1A1,FOS,GAD1,HMGA1,HMOX1,ID1,IER2,JUN,NRG1,S100B,SERPINE1,SOX2,SOX4,VIM,ZFP36,ZFP36L2	Upstream
Adhesion of vascular endothelial cells	11.0079	-1.542	CCN1,ANXA5,RICTOR,WWTR1,THY1,CD44,VIM,CD63,IGFBP7,CCL2,LGALS3,F3,SPP1,TMSB10/TMSB4X,NPY	Functional
nitrofurantoin Signaling	10.9706	-1.459	ANXA2,ANXA5,APOE,CCND1,CLU,CST3,EEF1A1,GSTP1,HMOX1,ID1,LGALS3,NQO1,PLAT,S100A10,SPP1,TIMP1,TNFRSF12A	Upstream
TCF7L2 Signaling	10.9281	1.035	ANXA1,APOD,BAMBI,CARHSP1,CCND1,CD44,CDKN1A,CREB5,FBXO32,FOS,FTH1,GLUL,ID1,JUN,NPC2,OLIG2,PLAT,PSD3,RHOA,SIRT2,SLC44A1,SOX10,SOX2,SPP1,VIM	Upstream
triamterene Signaling	10.8794	-3.464	ANXA1,ANXA2,CD44,CLU,EMP3,LGALS3,S100A10,SPP1,TIMP1,TMSB10/TMSB4X,TNFRSF12A,VIM	Upstream
ERK1/2 Signaling	10.8477	-1.332	B2M,CCL2,CCND1,CD44,CDKN1A,ENO1,EZR,F3,FOS,GAD1,HLA-A,HMGA1,ID1,JUN,OLIG2,PDGFRA,PKM,S100A6,SERPINE1,SOX2,SPP1,TIMP1	Upstream
propylthiouracil Signaling	10.8125	-1.069	CARHSP1,ELAVL3,EMP1,EMP3,GAP43,GLUL,ITM2A,JUN,LGALS1,MAP2,MGST3,MLLT11,MYT1,NNAT,PHLDA1,SCG3,SYP,TAGLN3,TXNIP	Upstream
Morphology of neurons	10.7747	0	DCLK1,CRH,GAD1,LGALS1,RICTOR,ST3GAL5,PCDH9,CST3,CKB,NQO1,TRIP6,VIM,FOS,BRINP1,MAP2,TNR,SEPTIN11,ASCL1,MAP1B,NTRK3,NKX2-2,OLIG2,GAS1,GAP43,ANXA5,NRG1,B2M,PLAT,GFAP,RHOA,SHC3,ARC,NCAM1,PAX6,SOX11,GRID2,APOE,SOX4	Functional
Abnormal morphology of nervous system	10.7595	0	JUN,FGFR1,DCLK1,GAD1,SNAP25,LGALS1,TNFRSF1A,ST3GAL5,PCDH9,LHX2,CST3,CKB,NQO1,VIM,BRINP1,TNR,MAP2,ASCL1,GRIA2,MAP1B,NTRK3,TRAF4,SPP1,NKX2-2,MDK,ID1,OLIG2,GAS1,GAP43,ANXA5,B2M,PLAT,CD44,DLL3,GFAP,SHC3,NCAM1,PAX6,SOX11,CCND1,GRID2,APOE,SOX4,OLIG1	Functional
Ngf Signaling	10.719	0.281	ANXA2,CCND1,CDKN1A,CLU,FGFR1,FOS,IER2,JUN,MAP2,NCAM1,SERPINE1,THY1	Upstream
Migration of endothelial cells	10.684	-2.486	FGFR1,TAGLN2,GLUL,CCN1,LGALS1,PKM,THY1,VIM,CD63,SPP1,MDK,ID1,CRYAB,NRG1,ANXA2,CD44,ANXA1,RHOA,HSPB1,CCL2,F3,SERPINE1,APOE,TNFRSF12A,TIMP1,TMSB10/TMSB4X,PLPP3	Functional
fenamic acid Signaling	10.6421	-3.429	ANXA1,ANXA2,CD44,CLU,EMP3,LGALS3,S100A10,SPP1,TIMP1,TMSB10/TMSB4X,TNFRSF12A,VIM	Upstream
sirolimus Signaling	10.6271	0.051	ANXA5,ATF4,B2M,BEX1,BEX2,CCND1,CDKN1A,CLIC1,EEF1A1,ENO1,F3,FOS,FTH1,GAP43,GSTP1,HLA-B,HMOX1,ID1,ISG15,JUN,LDHA,LGALS3,NCAM1,PDGFRA,PKM,RHOA,SERPINE1,TIMP1,VIM,ZFP36	Upstream
colistin Signaling	10.4647	0.535	APOD,CCND1,CD63,CST3,FOS,FTH1,GPM6A,KHDRBS3,LGALS1,LGALS3,RHOA,SOX4,SPP1,TMEM100	Upstream
AGTR1 Signaling	10.4001	-0.277	CCND1,CRH,FOS,GSTP1,HMOX1,JUN,MGST1,RHOA,SERPINE1,TXNIP	Upstream
Recruitment of cells	10.3979	-0.284	JUN,FGFR1,CCN1,LGALS1,TNFRSF1A,SFRP1,PDE4B,THY1,VIM,FOS,CHI3L1,CD63,TNC,SPP1,MDK,CRYAB,CD44,HMOX1,ANXA1,RHOA,CLU,CCL2,F3,LGALS3,SERPINE1,APOE,TIMP1	Functional
HGF Signaling	10.3925	-0.821	CCL2,CCN1,CCND1,CD44,CDKN1A,CRYAB,DOK5,EMP1,F3,FOS,GRB14,HMOX1,ID1,ISG15,LDHA,NRG1,PHLDA1,PLPP3,SERPINE1,SFRP1,SOX2,SPP1,TAGLN2,TIMP1,TMEM158,TNFRSF1A,VIM	Upstream
EGFR Signaling	10.3726	-1.53	ANXA1,CCL2,CCND1,CD63,CDKN1A,CELF1,CHI3L1,CRYAB,CST3,CXCL14,F3,FOS,GFAP,HMGA1,HSPB1,ID1,IER2,JUN,MT-CO2,PKM,PLAT,SERPINE1,SFRP1,SOX2,TNC,TXNIP,VIM	Upstream
kanamycin A Signaling	10.3565	0.535	APOD,CCND1,CD63,CST3,FOS,FTH1,GPM6A,KHDRBS3,LGALS1,LGALS3,RHOA,SOX4,SPP1,TMEM100	Upstream
Rheumatoid arthritis	10.3125	0	GLUL,LGALS1,TNFRSF1A,CST3,GLRX5,PDE4B,CA2,VIM,FOS,CHI3L1,HSPA8,TNC,S100A10,ZFP36,TPM2,SNHG29,SPP1,ENO1,MDK,TCF4,MYL12A,B2M,CD44,HMOX1,GFAP,ANXA1,SYT6,NELFE,HLA-A,IGFBP7,CLU,CCL2,HLA-C,PPP2R2B,APOE,TIMP1,HLA-B,EIF1B,CXCL14,FTH1	Functional
homocysteine Signaling	10.3028	-0.367	ANXA2,ATF4,CCL2,CCND1,CDKN1A,CLU,ECI2,EEF1A1,F3,HMOX1,ID1,PHLDA1,PKM,TIMP1	Upstream
Neurotransmission	10.2487	-0.684	CRH,GAD1,SNAP25,TNFRSF1A,RICTOR,SRI,NQO1,TNR,SYP,GRIA2,PCDH17,NPY,LRRC4C,BCHE,PLAT,NOVA1,S100B,CD44,CSPG5,SHC3,ARC,NCAM1,HLA-A,CCL2,GRID2,LYPD1,APOE,TNFRSF12A,ANKS1B	Functional
Peripheral vascular disease	10.1035	0.159	RCN2,SNAP25,TNFRSF1A,MCUB,CST3,SCRG1,TUBA1C,PDE4B,THY1,CA2,VIM,CAPG,GRIA2,SPP1,NPY,SAT1,ANXA2,B2M,BCHE,PLAT,S100B,RHOA,EBNA1BP2,HSPB1,CLU,PPP1CB,SERPINE1,APOE,TNFRSF12A,EIF1B,FTH1	Functional
FH Signaling	10.0752	0	APOD,ATF4,CDKN1A,HMOX1,LDHA,NQO1,TKT	Upstream
Growth of embryonic tissue	10.058	-0.651	FGFR1,ID1,LGALS1,GAS1,GAP43,LHX2,NRG1,CST3,PLAT,CITED1,CD44,RHOA,SOX10,GNG5,PAX6,CLU,ASCL1,SOX11,CCND1,CDKN1A,TNC,CXCL14,SOX2,MDK	Functional
ethanol Signaling	10.0526	0.419	ANKS1B,ATF4,CCL2,CCND1,CDKN1A,CLU,CRH,FGFR1,FOS,GFAP,GPM6A,HLA-A,HMOX1,ID1,JUN,LGALS1,MAP1B,MAP2,MGST3,NPY,NQO1,PLAT,SERPINE1,SOX2,TIMP1	Upstream
Jnk Signaling	10.0467	-0.711	ANXA5,CCL2,CCND1,CD44,F3,FBXO32,FOS,GAP43,HMOX1,JUN,MT-CO2,NQO1,PLAT,PON2,SERPINE1,TIMP1,TNFRSF12A,ZFP36	Upstream
indomethacin Signaling	10.0395	-3.622	ANXA1,ANXA2,CCL2,CCND1,CD44,CDKN1A,CLU,CRH,EMP3,FOS,HMOX1,IFITM3,LGALS3,S100A10,SPP1,TIMP1,TMSB10/TMSB4X,TNFRSF12A,VIM	Upstream
Vascularization	10.0173	-0.373	FGFR1,CCN1,ID1,CRYAB,LGALS1,SFRP1,ANXA2,PLAT,S100B,CD44,FOS,BEX2,LGALS3,S100A10,F3,SERPINE1,APOE,TIMP1,SPP1,MDK,NPY	Functional
Proliferation of central nervous system cells	10.0061	-1.233	ID1,GAP43,LHX2,NRG1,CST3,S100B,RHOA,NETO2,NCAM1,GNG5,PAX6,ASCL1,SOX11,CLU,CDKN1A,TNC,SPP1,SOX2,MDK	Functional
trichostatin A Signaling	9.97469	-1.431	APOE,ARC,B2M,CCL2,CCND1,CD44,CDKN1A,CLU,CXADR,EZR,F3,FGFR1,FOS,GAP43,GRIA2,HMOX1,ID1,LGALS1,MAP2,MGST3,NCAM1,NEK6,NQO1,PON2,S100A10,SAT1,SFRP1,SIRT2,SPP1,SRI,TIMP1,TMSB10/TMSB4X,TNC,TNFRSF1A,TXNIP,VIM	Upstream
Development of abdomen	9.96257	1.011	JUN,FGFR1,CRH,TNFRSF1A,SFRP1,CST3,PKM,CITED1,FOS,TKT,ASCL1,CDKN1A,SPP1,MDK,NKX2-2,MYT1,PDGFRA,EZR,WWTR1,ANXA2,PLAT,CD44,ANXA1,RHOA,HSPB1,PAX6,CLU,KCNQ1OT1,TSC22D1,LGALS3,SERPINE1,APOE,TIMP1,CXCL14,SOX4	Functional
Inflammatory response	9.96257	-0.061	FGFR1,CRH,LGALS1,TNFRSF1A,RICTOR,NEAT1,SFRP1,CST3,PDE4B,TUBA1C,MT-ND2,FOS,CMC2,CHI3L1,CAPG,CD63,ISG15,CDKN1A,TNC,ZFP36,SPP1,ELMO1,CXADR,PON2,MDK,NPY,ANXA2,NRG1,PLAT,S100B,CD44,HMOX1,ANXA1,RHOA,HSPB1,HLA-A,CCL2,CCND1,LGALS3,SERPINE1,APOE,CXCL14,TMSB10/TMSB4X	Functional
Transcription	9.96257	1.775	TAGLN2,FGFR1,DCLK1,CASK,TNFRSF1A,YBX3,LHX2,SFRP1,FOS,ASCL1,ZFP36L1,TNC,PID1,ZFP36,SPP1,SOX2,NKX2-2,TXNIP,MYT1,OLIG2,CRYAB,TCF4,EZR,NRG1,MLLT11,SOX10,NELFE,CREB5,CLU,TGFB1I1,CCND1,MEG3,SERPINE1,SOX4,JUN,IER2,CRH,EPN2,CCN1,LGALS1,RICTOR,CHD7,CITED1,VIM,HSPA8,BEX1,CDKN1A,HOPX,NTRK3,GSTP1,ELMO1,ENO1,MDK,SOX6,HMGA1,BAMBI,ID1,RBPJ,CELF1,WWTR1,SIRT2,CD44,RHOA,TAGLN3,NCAM1,ATF4,PAX6,TSC22D1,KCNQ1OT1,SOX1…	Functional
PTP4A1 Signaling	9.9431	1.072	ANXA5,C1orf21,EEF1A1,GSTP1,IGFBP7,PKM,RCN2,SEPTIN11,SHC3,SMS,TAGLN2,TKT,TUBA1C,VIM	Upstream
metronidazole Signaling	9.9431	0.535	APOD,CCND1,CD63,CST3,FOS,FTH1,GPM6A,KHDRBS3,LGALS1,LGALS3,RHOA,SOX4,SPP1,TMEM100	Upstream
cyclosporin A Signaling	9.91009	-2.367	ANXA1,ANXA2,APOD,APOE,CCL2,CCND1,CD44,CDKN1A,CLU,EMP3,F3,FOS,GFAP,HMOX1,JUN,LGALS3,PKM,S100A10,SERPINE1,SERPINH1,SPP1,TIMP1,TMSB10/TMSB4X,TNFRSF12A,VIM	Upstream
Mek Signaling	9.8962	0.454	APOE,ASCL1,CCND1,CD63,CDKN1A,CLU,CRYAB,F3,FGFR1,FOS,GAP43,HSPB1,ID1,IER2,JUN,NQO1,PAX6,PDGFRA,PHLDA1,PLPP3,SERPINE1,VIM	Upstream
IL1A Signaling	9.88941	-2.351	APOD,CA2,CCL2,CCN1,CD44,CDKN1A,FGFR1,FOS,FTH1,HMOX1,JUN,LDHA,MT2A,NPY,S100A10,SERPINE1,SPP1,TIMP1,VIM	Upstream
paclitaxel Signaling	9.8729	-2.067	ANXA5,ATF4,CCL2,CCND1,CD44,CDKN1A,CLU,EMP1,GAD1,GFAP,HLA-A,IER2,JUN,LGALS3,NNAT,PHLDA1,SAT1,SOX2,TMEM158,TSC22D1,WWTR1	Upstream
hydrogen peroxide Signaling	9.86328	-1.374	ANXA2,CCL2,CCND1,CD63,CDKN1A,CLU,CRYAB,CST3,EEF1A1,EZR,FBXO32,FOS,FTH1,HMOX1,IFI6,JUN,KCNQ1OT1,MDK,MT-CO2,NQO1,PDGFRA,SERPINE1,SERPINH1,SPP1,TRAF4,TXNIP,VIM	Upstream
5-fluorouracil Signaling	9.84771	-0.937	ANXA2,ATF4,CCND1,CDKN1A,CLU,GAP43,HMOX1,HSPA8,JUN,LDHA,MT-CO2,PKM,PSME2,SAT1,SMS,TMSB10/TMSB4X,TNFRSF12A,TRAF4,TSC22D1,TXNIP,YBX3,ZFP36L1	Upstream
cycloheximide Signaling	9.80967	1.35	B2M,CCL2,CCN1,CCND1,CD44,CDKN1A,EEF1A1,FGFR1,FOS,GAP43,HMGA1,HMOX1,HSPA8,JUN,LDHA,MT-CO2,NQO1,PDGFRA,PLAT,SERPINE1,SIRT2,SPP1,TIMP1	Upstream
Inflammation of absolute anatomical region	9.79588	1.048	TNFRSF1A,GLRX5,CST3,PKM,IFITM3,TUBA1C,FOS,PRDX6,S100A10,ZFP36,SPP1,NPY,PDGFRA,TCF4,NRG1,ANXA1,CLU,FBXO32,SERPINE1,TNFRSF12A,JUN,CRH,CCN1,LGALS1,PDE4B,CKB,NQO1,CA2,VIM,TKT,CAPG,ISG15,CDKN1A,GSTP1,TRAF4,ENO1,MDK,HLA-E,ID1,CD99,RBPJ,ANXA5,SAT1,B2M,PLAT,CD44,HMOX1,GFAP,ATF4,HLA-A,PAX6,CCL2,F3,LGALS3,APOE,TIMP1	Functional
curcumin Signaling	9.78781	-0.266	APOE,CCL2,CCND1,CD44,CDKN1A,CLIC1,F3,FGFR1,FOS,FTH1,FTL,GFAP,GLUL,GSTP1,HMOX1,HSPA8,JUN,MAP2,NCAM1,NQO1,SERPINE1,TNFRSF1A,VIM	Upstream
Proliferation of blood cells	9.74232	1.501	JUN,FGFR1,CRH,FTL,GAD1,LGALS1,TNFRSF1A,NSG2,RICTOR,ST3GAL5,THY1,FOS,VIM,HSPA8,ISG15,CDKN1A,ZFP36L1,GSTP1,SPP1,SOX2,MDK,NPY,SOX6,HMGA1,HLA-E,TXNIP,CD99,RBPJ,EZR,NRG1,B2M,S100B,CD44,HMOX1,ANXA1,RHOA,SOX11,CCL2,CCND1,LGALS3,SERPINE1,TNFRSF12A,APOE,CXCL14	Functional
Formation of filaments	9.72816	-1.932	PDLIM4,CRH,FAM107A,RICTOR,PCSK1N,THY1,VIM,MAP2,CDKN1A,TNC,MAP1B,S100A10,TPM2,SERPINH1,TMEFF2,CRYAB,GAP43,PLAT,CD44,GFAP,RHOA,KANK1,HSPB1,GNG5,CCL2,CCND1,GNG2,APOE,NEK6	Functional
PPP3CA Signaling	9.72584	-1.981	CA2,CDKN1A,CRYAB,FTL,GFAP,GSTP1,MGST1,PDPN,PLPP3,S100B,SPP1,VIM	Upstream
SP1 Signaling	9.65956	-0.864	APOE,CCL2,CCND1,CD99,CDKN1A,CHI3L1,CKB,CRYAB,EZR,F3,FGFR1,FOS,GRIA2,HMGA1,HMOX1,IFITM3,JUN,OLIG2,PCDH17,PDGFRA,PKM,SERPINE1,SNAP25,SPP1,TIMP1,TNC,VIM,ZFAS1	Upstream
Neuronal cell death	9.63264	-0.404	JUN,SNAP25,LGALS1,TNFRSF1A,CITED1,PCSK1N,NQO1,FOS,BEX2,ASCL1,GRIA2,CDKN1A,NTRK3,MAP1B,MDK,NPY,NRG1,PLAT,NOVA1,HMOX1,GFAP,RHOA,SHC3,SOX10,HSPB1,ATF4,HLA-A,PAX6,CLU,SOX11,CCL2,GRID2,LDHA,PPP1CB,PPP2R2B,LGALS3,SERPINE1,APOE,TMEM158,SOX4	Functional
LY294002 Signaling	9.62893	0.701	APOE,ATF4,CCL2,CCN1,CCND1,CD44,CDKN1A,CST3,F3,FOS,GFAP,GSTP1,HMOX1,IER2,JUN,MAP2,MT2A,NQO1,NTRK3,PDE4B,PHLDA1,PLPP3,SERPINE1,SPP1,VIM,ZFP36,ZFP36L2	Upstream
NGFR Signaling	9.6216	-0.388	CCND1,FOS,GFAP,GRIA2,JUN,NCAM1,PLAT,SERPINE1,SNAP25	Upstream
lovastatin Signaling	9.5986	-0.027	APOE,ATF4,CCL2,CCND1,CDKN1A,EBNA1BP2,FGFR1,GAP43,GFAP,HMOX1,NRG1,PLAT,RHOA,SERPINE1,TAGLN2	Upstream
Ap1 Signaling	9.5784	-0.127	CCL2,CCND1,CD44,CLU,EZR,F3,FOS,GFAP,GSTP1,HMOX1,JUN,MT-CO2,MT2A,NQO1,SERPINE1,TIMP1	Upstream
Chronic inflammatory disorder	9.57187	0	TNFRSF1A,CST3,PKM,GLRX5,FOS,TNC,S100A10,ZFP36,SPP1,PDGFRA,TCF4,ANXA1,SYT6,NELFE,CLU,HLA-C,SERPINE1,HLA-B,EIF1B,CXCL14,JUN,GLUL,SNAP25,LGALS1,PDE4B,CKB,CA2,BMERB1,VIM,CHI3L1,CAPG,HSPA8,CDKN1A,TPM2,SNHG29,ENO1,MDK,MYL12A,B2M,CD44,HMOX1,GFAP,RHOA,ATF4,HLA-A,IGFBP7,CCL2,F3,PPP2R2B,APOE,TIMP1,FTH1	Functional
IL6 Signaling	9.5391	-2.309	ANXA1,APOE,BAMBI,CCL2,CCND1,CD44,CDKN1A,CLU,CRH,CRYAB,CST3,F3,FOS,GAP43,GFAP,HLA-A,HMOX1,ID1,IFITM3,JUN,LGALS1,MAP2,NPY,PLAT,PSME2,SERPINE1,SPP1,SYP,TIMP1,TNC,TNFRSF12A,TNFRSF1A,VIM	Upstream
FOSB Signaling	9.50446	-0.802	CCND1,CRH,F3,FOS,FTH1,GRIA2,MT2A,SERPINE1,TIMP1	Upstream
Inflammation of organ	9.48149	0.772	TNFRSF1A,GLRX5,CST3,PKM,IFITM3,TUBA1C,FOS,PRDX6,S100A10,ZFP36,CNN3,SPP1,NPY,EEF1A1,PDGFRA,TCF4,NRG1,ANXA1,CLU,FBXO32,HLA-C,SERPINE1,TNFRSF12A,JUN,CRH,CCN1,LGALS1,PDE4B,CKB,NQO1,CA2,VIM,TKT,CAPG,GRIA2,ISG15,CDKN1A,GSTP1,TRAF4,ENO1,MDK,HLA-E,ID1,CD99,RBPJ,ANXA5,SAT1,B2M,PLAT,CD44,HMOX1,GFAP,ATF4,HLA-A,PAX6,CCL2,F3,LGALS3,APOE,TIMP1	Functional
PIK3R1 Signaling	9.41794	0.36	ATF4,CCND1,CD44,F3,FOS,HMOX1,ISG15,LDHA,PDGFRA,PKM,SERPINE1,TXNIP	Upstream
AKT1 Signaling	9.40121	-1.506	CCL2,CCND1,CD44,CDKN1A,CLU,CST3,ENO1,EZR,FBXO32,FOS,HMOX1,MT2A,NQO1,PDGFRA,PHLDA1,PKM,SERPINE1,SPP1,TIMP1,VIM	Upstream
Movement of vascular endothelial cells	9.40121	-2.165	TAGLN2,GLUL,CCN1,ID1,LGALS1,NRG1,ANXA2,PKM,THY1,CD44,ANXA1,RHOA,CD63,LGALS3,TIMP1,SPP1,TMSB10/TMSB4X,MDK,PLPP3	Functional
Severe COVID-19	9.39577	0	IER2,TAGLN2,HLA-E,EEF1A1,TXNIP,APOD,LGALS1,IFI6,PKM,TUBA1C,IFITM3,ZFP36L2,FOS,CLU,CCL2,ISG15	Functional
KDM1A Signaling	9.38828	1.104	ATP6V0E2,CAPG,CCL2,CD63,CDKN1A,CXADR,GAP43,GFAP,HLA-A,HMOX1,IFITM3,ISG15,KHDRBS3,MAP2,PDPN,S100A6,SERPINE1,SFRP1,SNAP25,SOX2,VIM,WWTR1	Upstream
RELA Signaling	9.38195	-0.457	APOE,B2M,BEX1,BEX2,CCL2,CCND1,CD44,CDKN1A,CHI3L1,CRYAB,ELMO1,F3,FOS,HLA-B,HMOX1,ID1,IER2,ISG15,JUN,PDE4B,PKM,PRDX6,S100A6,TMSB10/TMSB4X,VIM	Upstream
Differentiation of stem cells	9.37675	0.648	JUN,RCN2,SOX6,OLIG2,PDGFRA,GPM6A,RBPJ,WWTR1,NRG1,MLLT11,GFAP,ZFP36L2,SHC3,NCAM1,PAX6,ASCL1,SOX11,CCND1,CDKN1A,TNC,TPM2,SOX2,OLIG1	Functional
Growth of organism	9.36957	-0.313	FGFR1,EPN2,LGALS1,TNFRSF1A,LHX2,CST3,CITED1,TKT,ASCL1,ISG15,CDKN1A,ZFP36L1,TNC,NTRK3,MAP1B,SPP1,SOX2,MDK,ID1,PDGFRA,GAS1,GAP43,WWTR1,NRG1,PLAT,CD44,HMOX1,RHOA,SOX10,ARC,NCAM1,GNG5,HLA-A,PAX6,CLU,SOX11,CCND1,PPP1CB,F3,APOE,CXCL14,SOX4	Functional
cigarette smoke Signaling	9.32331	-1.338	ATF4,CCL2,CCN1,CCND1,CDKN1A,CKB,CLU,FBXO32,FOS,FTL,GSTP1,HMOX1,JUN,NQO1,NRG1,SERPINE1,THY1,TIMP1,TNFRSF1A	Upstream
cyclophosphamide Signaling	9.30016	-0.087	B2M,CD44,CLU,FOS,GAP43,HLA-E,LGALS1,LGALS3,SPP1,TIMP1,TNFRSF12A,ZFP36L2	Upstream
puromycin aminonucleoside Signaling	9.29757	-3.053	ANXA1,ANXA2,CD44,CLU,EMP3,GSTP1,LGALS3,S100A10,SPP1,TIMP1,TMSB10/TMSB4X,TNFRSF12A,VIM	Upstream
Migration of vascular endothelial cells	9.2644	-2.165	TAGLN2,GLUL,CCN1,ID1,LGALS1,ANXA2,NRG1,PKM,THY1,CD44,RHOA,ANXA1,CD63,TIMP1,SPP1,TMSB10/TMSB4X,MDK,PLPP3	Functional
Abnormal morphology of central nervous system	9.26043	0	JUN,FGFR1,DCLK1,SNAP25,LGALS1,ST3GAL5,LHX2,PCDH9,CKB,BRINP1,MAP2,TNR,ASCL1,GRIA2,MAP1B,SPP1,NKX2-2,MDK,ID1,GAS1,GAP43,B2M,GFAP,NCAM1,PAX6,SOX11,CCND1,GRID2,APOE,OLIG1	Functional
Fibrogenesis	9.26043	-2.071	PDLIM4,CRH,TNFRSF1A,FAM107A,RICTOR,PCSK1N,THY1,VIM,MAP2,CDKN1A,TNC,MAP1B,S100A10,TPM2,SERPINH1,TMEFF2,CRYAB,GAP43,PLAT,CD44,GFAP,RHOA,KANK1,HSPB1,GNG5,CCL2,CCND1,GNG2,APOE,NEK6	Functional
Insulin Signaling	9.24872	1.322	APOE,CCL2,CCND1,CDKN1A,CRH,CRYAB,ECI2,FBXO32,FOS,FTL,GFAP,GRB14,GSTP1,HMOX1,HSPA8,JUN,LDHA,NPY,PDGFRA,PKM,PLAT,PRDX6,RHOA,SERPINE1,SNAP25,SYP,THY1,TIMP1,TNC,VIM	Upstream
SNAI1 Signaling	9.24033	-2.009	CCL2,CCN1,CCND1,CDKN1A,CXADR,FOS,GFAP,ID1,OLIG1,OLIG2,SERPINE1,SERPINH1,SOX2,THY1,VIM	Upstream
WNT3A Signaling	9.23958	-0.68	CCN1,CCND1,CD44,DCLK1,GAP43,GAS1,ID1,JUN,NCAM1,NEK6,NRG1,OLIG1,PDGFRA,PMP2,RHOA,SOX4,THY1,TMEM158,TNC,TXNIP,VIM	Upstream
Survival of organism	9.22988	0.156	FGFR1,GLUL,FTL,EPN2,SNAP25,LGALS1,TNFRSF1A,PKM,FOS,PRDX6,GRIA2,CDKN1A,NTRK3,GSTP1,SPP1,SOX2,MDK,SOX6,ID1,CRYAB,APOD,GAP43,TCF4,NRG1,B2M,BCHE,PLAT,CD44,HMOX1,ANXA1,RHOA,NCAM1,HLA-A,CCL2,CCND1,PPP1CB,F3,SERPINE1,APOE,SOX4,BAALC	Functional
tetradecanoylphorbol acetate Signaling	9.22915	-2.744	ANXA1,ARC,ASCL1,CA2,CAPG,CCL2,CCN1,CCND1,CD44,CDKN1A,CRH,EZR,F3,FOS,FTH1,GAP43,GSTP1,HMGA1,ID1,ISG15,ITM2A,JUN,MT2A,NPY,NQO1,PDLIM7,PDPN,PKM,PLAT,RBPJ,S100A10,SERPINE1,SNAP25,SPP1,THY1,TIMP1,TNFRSF12A,TRAF4,TUBB6,VIM,ZFP36	Upstream
Differentiation of neurons	9.20343	1.596	FGFR1,IER2,ELAVL3,LHX2,SFRP1,BRINP1,ASCL1,MAP1B,NTRK3,TNC,SOX2,NKX2-2,MDK,OLIG2,TCF4,GAP43,RBPJ,NRG1,BCHE,DOK5,SHC3,RHOA,NCAM1,PAX6,SOX11,GRID2,SOX4	Functional
ethionine Signaling	9.17587	-3	ANXA1,CD44,CLU,LGALS3,S100A10,SPP1,TIMP1,TMSB10/TMSB4X,TNFRSF12A	Upstream
cadmium chloride Signaling	9.10292	-1.446	ANXA5,ATF4,CCND1,FOS,HMOX1,HSPB1,JUN,LDHA,PKM,RICTOR,VIM	Upstream
DACH1 Signaling	9.07263	-1.44	CDKN1A,FGFR1,FOS,ID1,IER2,JUN,PLAT,SERPINE1,SOX2	Upstream
Quantity of reactive oxygen species	9.07007	1.501	JUN,HMGA1,BAMBI,TXNIP,TNFRSF1A,SIRT2,NQO1,HMOX1,CD44,PRDX6,CLU,CCL2,CDKN1A,APOE,GSTP1,ELMO1,FTH1,PON2,MGST3	Functional
Benign oral disorder	9.04191	-1.931	FGFR1,GAD1,SNAP25,LGALS1,TUBB6,LHX2,CST3,TUBA1C,IFITM3,PDE4B,CDKN1A,TPM2,SPP1,PDGFRA,GAS1,B2M,CD44,ANXA1,RHOA,SOX10,HLA-A,PAX6,CLU,KCNQ1OT1,SOX11,CCND1,F3,TIMP1,HLA-B,FTH1,SOX4,MMP16	Functional
Proliferation of immune cells	9.04048	1.221	JUN,CRH,FTL,GAD1,LGALS1,TNFRSF1A,RICTOR,ST3GAL5,THY1,FOS,VIM,HSPA8,ISG15,CDKN1A,ZFP36L1,GSTP1,SPP1,SOX2,MDK,NPY,HMGA1,HLA-E,TXNIP,CD99,RBPJ,EZR,NRG1,B2M,S100B,CD44,HMOX1,ANXA1,RHOA,SOX11,CCL2,CCND1,LGALS3,SERPINE1,APOE,CXCL14	Functional
CREB1 Signaling	9.03292	-1.473	APOE,ARC,CCN1,CCND1,CDKN1A,CRH,FOS,GAD1,GAP43,HLA-A,HMOX1,ID1,IER2,JUN,NNAT,NPC2,NPY,OCIAD2,PDGFRA,PLAT,PLPPR1,SAT1,SMS,TAGLN2,TMEFF2,VIM,ZFP36	Upstream
nitroarginine Signaling	8.98716	-0.646	CCL2,CD44,HMOX1,NCAM1,PLAT,RHOA,SPP1,TNFRSF1A	Upstream
IL15 Signaling	8.96658	-1.92	ANXA1,ATF4,BAMBI,CCL2,CCND1,CD44,CDKN1A,ENO1,HMOX1,HSPA8,IFI6,ISG15,JUN,LDHA,NCAM1,PDE4B,PKM,RBPJ,SERPINE1,TIMP1,TKT,TNFRSF1A,ZFP36,ZFP36L1	Upstream
GNAQ Signaling	8.95468	-0.447	CCND1,CD44,EMP1,FOS,GRB14,LGALS3,MGST1,MMP16,PHLDA1,PLAT,SERPINE1,TNFRSF12A,TUBA1C,ZFP36L1	Upstream
medroxyprogesterone acetate Signaling	8.94692	-0.829	CCL2,CCN1,CCND1,CD44,CDKN1A,CKB,EZR,F3,FAM107A,FGFR1,GLUL,ID1,IGFBP7,JUN,MYL12A,MYL12B,PDGFRA,PPP1CB,SAT1,SERPINE1,SMS,TMSB10/TMSB4X,TNC,TRAF4	Upstream
TWIST1 Signaling	8.9431	0.173	APOD,CCL2,CD44,CDKN1A,CHI3L1,CLU,EMP3,FIBIN,FOS,MGST3,NCAM1,PDGFRA,RHOA,SPP1,VIM	Upstream
Viral Infection	8.9393	1.239	TAGLN2,FGFR1,DCLK1,FTL,TNFRSF1A,CST3,PKM,IFITM3,TUBA1C,FOS,CD63,ZFP36,SPP1,EEF1A1,TXNIP,CRYAB,PDGFRA,APOD,ANXA2,NRG1,ANXA1,RAB13,CLU,HLA-C,SERPINE1,HLA-B,ATCAY,SOX4,JUN,IER2,GLUL,MT2A,EPN2,LGALS1,RICTOR,ST3GAL5,IFI6,PDE4B,NQO1,PSME2,ZFP36L2,CA2,VIM,TKT,CHI3L1,NDUFAF3,HSPA8,ISG15,CXADR,HMGA1,HLA-E,RBPJ,ANXA5,SAT1,B2M,PLAT,CD44,HMOX1,RHOA,ARC,ATF4,HLA-A,EMP1,ATP6V0A1,CCL2,F3,LGALS3,APOE,TIMP1	Functional
Growth of brain	8.90658	-0.658	FGFR1,ID1,GAP43,LHX2,CST3,RHOA,GNG5,PAX6,ASCL1,SOX11,CLU,CDKN1A,TNC,SPP1,SOX2,MDK	Functional
MAP2K1 Signaling	8.88941	0.501	APOE,CCL2,CCN1,CCND1,CD44,CDKN1A,CRYAB,ENO1,F3,FOS,JUN,LGALS3,OLIG2,PDGFRA,PMP2,TNC	Upstream
Growth of embryo	8.85699	-0.551	FGFR1,EPN2,LGALS1,LHX2,CST3,CITED1,ASCL1,CDKN1A,TNC,SPP1,SOX2,MDK,ID1,PDGFRA,GAS1,GAP43,NRG1,PLAT,CD44,RHOA,SOX10,ARC,NCAM1,GNG5,PAX6,CLU,SOX11,CCND1,CXCL14,SOX4	Functional
Cellular homeostasis	8.83565	-0.475	FGFR1,FTL,TNFRSF1A,SFRP1,PKM,PNISR,FOS,ZFP36L1,PID1,SPP1,SOX2,NPY,TXNIP,MYT1,CRYAB,PDGFRA,TCF4,EZR,ANXA2,NRG1,S100B,MLLT11,ANXA1,HSPB1,NMB,CCND1,GRID2,SERPINE1,SOX4,JUN,CRH,MT2A,CCN1,LGALS1,RICTOR,ST3GAL5,NEAT1,CHD7,IFI6,PDE4B,CKB,NQO1,CLIC1,ZFP36L2,CA2,VIM,HSPA8,CDKN1A,SERPINH1,MDK,HMGA1,ID1,RBPJ,B2M,SIRT2,HMOX1,RHOA,ATF4,HLA-A,PAX6,ATP6V0A1,CCL2,LDHA,F3,APOE,FTH1	Functional
CG Signaling	8.74473	-1.949	B2M,BAMBI,CCL2,CCND1,CDKN1A,CLU,CRYAB,EMP1,FOS,GAS1,HLA-A,HLA-E,HMGA1,JUN,PHLDA1,PLAT,PLPP3,S100A10,S100A6,SNAP25,SPP1,TIMP1,TMEM158,TNFRSF12A	Upstream
captopril Signaling	8.72584	-3.13	ANXA1,CD44,CLU,F3,HMOX1,LGALS3,S100A10,SPP1,TIMP1,TMSB10/TMSB4X,TNFRSF12A	Upstream
EDN1 Signaling	8.6968	-0.405	ANXA1,ANXA5,CCL2,CCN1,CCND1,CST3,EZR,FOS,HSPA8,JUN,NRG1,SERPINE1,TIMP1,TNC,TPM2,VIM	Upstream
Abnormal morphology of neurons	8.6968	0	DCLK1,GAD1,LGALS1,ST3GAL5,PCDH9,CST3,CKB,NQO1,VIM,BRINP1,TNR,MAP2,ASCL1,MAP1B,NTRK3,NKX2-2,OLIG2,GAS1,GAP43,ANXA5,B2M,PLAT,GFAP,SHC3,NCAM1,PAX6,SOX11,GRID2,APOE,SOX4	Functional
Size of lesion	8.69037	0	JUN,LGALS1,TNFRSF1A,ST3GAL5,CST3,FOS,CDKN1A,SPP1,MDK,ID1,OLIG2,CRYAB,APOD,ANXA5,WWTR1,PLAT,CD44,HMOX1,ANXA1,HLA-A,CLU,LDHA,LGALS3,SERPINE1,APOE,TIMP1	Functional
Cognition	8.66959	1.076	JUN,CRH,SNAP25,TNFRSF1A,FAM107A,ST3GAL5,PCDH9,CHD7,PKM,BRINP1,TNR,GRIA2,TNC,NTRK3,MDK,NPY,APOD,TCF4,NRG1,BCHE,PLAT,S100B,SHC3,ARC,NCAM1,PAX6,GRID2,LYPD1,APOE	Functional
Expression of RNA	8.63639	1.543	FGFR1,DCLK1,CASK,TNFRSF1A,YBX3,LHX2,SFRP1,FOS,ASCL1,ZFP36L1,TNC,PID1,ZFP36,SPP1,SOX2,NKX2-2,TXNIP,MYT1,OLIG2,CRYAB,TCF4,EZR,NRG1,MLLT11,SOX10,HSPB1,NELFE,CREB5,CLU,TGFB1I1,CCND1,MEG3,SERPINE1,SOX4,JUN,IER2,CRH,EPN2,CCN1,LGALS1,RICTOR,CHD7,CITED1,NQO1,VIM,HSPA8,BEX1,CDKN1A,HOPX,NTRK3,GSTP1,ENO1,MDK,SOX6,HMGA1,BAMBI,ID1,RBPJ,CELF1,WWTR1,SIRT2,CD44,RHOA,TAGLN3,NCAM1,ATF4,PAX6,TSC22D1,KCNQ1OT1,SOX11,…	Functional
valproic acid Signaling	8.61979	0.952	ATF4,CCL2,CCN1,CCND1,CD44,CDKN1A,CRH,CXADR,FAM107A,GAP43,GFAP,GLUL,HMOX1,JUN,NCAM1,NPC2,NQO1,PLAT,PSME2,SERPINE1,SERPINH1,SOX2,SPP1,ST3GAL5	Upstream
Extension of cellular protrusions	8.61083	-1.272	DCLK1,PDGFRA,GAP43,LHX2,PLAT,CD44,MAP2,TNR,NCAM1,PAX6,CCL2,CDKN1A,MAP1B,NTRK3,SERPINE1,APOE,TNFRSF12A,MDK	Functional
Neovascularization	8.60555	-0.13	FGFR1,CCN1,LGALS1,SFRP1,ANXA2,PLAT,CD44,FOS,LGALS3,S100A10,F3,TIMP1,APOE,SPP1,MDK,NPY	Functional
MKNK1 Signaling	8.60206	-1.732	ANXA2,ANXA5,CCN1,FOS,GAP43,ISG15,MAP1B,SERPINH1,SFRP1,SNAP25,TXNIP,VIM	Upstream
EP300 Signaling	8.5867	-0.75	B2M,CA2,CAPG,CCL2,CCND1,CDKN1A,CKB,CNN3,FOS,FTH1,GNG2,HLA-B,HMOX1,ID1,JUN,LDHA,NTRK3,PDLIM4,RHOA,SOX2,TNC,TXNIP,ZFP36L2	Upstream
F2R Signaling	8.55284	-1.555	CCL2,CCN1,CCND1,CD44,F3,FOS,HMOX1,IGFBP7,PLAT,RHOA,TGFB1I1,VIM	Upstream
Hepatic steatosis	8.51004	1.518	JUN,TXNIP,ID1,TNFRSF1A,RBPJ,SFRP1,PKM,SIRT2,PDE4B,HMOX1,CD44,TKT,ATF4,CLU,CCL2,ISG15,CCND1,CDKN1A,LGALS3,S100A10,APOE,GSTP1,SPP1,GRB14	Functional
Hypersensitive reaction	8.50307	-1.958	JUN,LGALS1,TNFRSF1A,CST3,PDE4B,PSME2,PRDX6,TKT,CAPG,CD63,GRIA2,ZFP36,CNN3,SPP1,ENO1,EEF1A1,ANXA5,NRG1,SIRT2,CD44,ANXA1,HLA-A,CCL2,HLA-C,APOE,TIMP1,HLA-B	Functional
C1QA Signaling	8.49485	-1.526	CD44,F3,MAP2,S100A10,SERPINE1,SYP,TIMP1,VIM	Upstream
Transcription of RNA	8.49485	2.252	FGFR1,DCLK1,CASK,TNFRSF1A,YBX3,LHX2,SFRP1,FOS,ASCL1,PID1,ZFP36,SPP1,SOX2,NKX2-2,TXNIP,MYT1,OLIG2,CRYAB,TCF4,EZR,NRG1,MLLT11,SOX10,NELFE,CREB5,TGFB1I1,CCND1,MEG3,SERPINE1,SOX4,JUN,IER2,EPN2,CCN1,LGALS1,CHD7,CITED1,HSPA8,BEX1,CDKN1A,HOPX,GSTP1,ENO1,MDK,SOX6,HMGA1,BAMBI,ID1,RBPJ,WWTR1,SIRT2,CD44,RHOA,TAGLN3,NCAM1,ATF4,PAX6,TSC22D1,SOX11,CCL2,GNG2,APOE,TIMP1,NEK6,OLIG1	Functional
actinomycin D Signaling	8.49214	0.7	ARC,ATF4,CCL2,CCN1,CCND1,CDKN1A,F3,FGFR1,FOS,FTH1,GSTP1,HMOX1,JUN,NPY,SERPINE1,SFRP1,SPP1	Upstream
wortmannin Signaling	8.45346	1.506	CCL2,CCND1,CD44,CDKN1A,CKB,EZR,F3,FOS,GAP43,GSTP1,HMOX1,JUN,MT2A,RHOA,SERPINE1,VIM	Upstream
CAV1 Signaling	8.451	-1.594	CCND1,CDKN1A,FOS,HMOX1,HSPA8,ID1,NQO1,SERPINE1,SOX2,TGFB1I1,TMEM100,TNC,TNFRSF1A,VIM	Upstream
Morphology of lesion	8.43063	0	JUN,LGALS1,TNFRSF1A,ST3GAL5,CST3,FOS,CDKN1A,SPP1,MDK,ID1,OLIG2,CRYAB,APOD,ANXA5,WWTR1,PLAT,CD44,HMOX1,ANXA1,HLA-A,CLU,CCND1,LDHA,LGALS3,SERPINE1,APOE,TIMP1	Functional
Morphology of cerebral cortex	8.41454	0	FGFR1,SNAP25,GAP43,PCDH9,LHX2,CST3,CKB,GFAP,VIM,BRINP1,MAP2,TNR,NCAM1,PAX6,SOX11,GRIA2,MAP1B,APOE,MDK	Functional
FGF1 Signaling	8.39254	-0.16	APOE,CCN1,CCND1,CDKN1A,FGFR1,FOS,GSTP1,HMOX1,JUN,NQO1,SOX2,SPP1,TNFRSF12A	Upstream
Transmigration of cells	8.37779	-1.041	CRH,ID1,LGALS1,TNFRSF1A,CD99,THY1,CD44,RHOA,ANXA1,CCL2,CCND1,TNC,F3,SERPINE1,APOE,SPP1,NPY	Functional
CEBPA Signaling	8.36856	-2.247	ANXA1,ASCL1,ATF4,CA2,CCND1,CDKN1A,CHI3L1,FOS,GAS1,GSTP1,HLA-B,HMGA1,HMOX1,ID1,IFI6,ISG15,JUN,LGALS1,MT2A,SERPINE1,SPP1,TNFRSF1A,TRAF4	Upstream
Abnormal morphology of brain	8.34486	0	JUN,FGFR1,DCLK1,SNAP25,LGALS1,ST3GAL5,LHX2,PCDH9,CKB,BRINP1,MAP2,TNR,ASCL1,GRIA2,MAP1B,SPP1,MDK,ID1,GAS1,GAP43,B2M,NCAM1,PAX6,SOX11,CCND1,GRID2,APOE	Functional
HMGA1 Signaling	8.32698	1.905	ARL2BP,ARL4A,B2M,CCN1,CCND1,CD44,CITED1,CRYAB,FOS,IER2,IGFBP7,SERPINH1,SHC3,SOX4,VIM	Upstream
Development of neuroglia	8.30103	1.708	SOX10,VIM,FGFR1,OLIG2,SOX11,ASCL1,RBPJ,NRG1,SOX4,NKX2-2,OLIG1,GFAP	Functional
ERBB2 Signaling	8.29499	-0.065	ANXA2,ATF4,BEX2,CCL2,CCND1,CDKN1A,CHD7,CLU,EMP1,EMP3,F3,FOS,HSPB1,ID1,JUN,LDHA,LGALS1,LGALS3,MAP1B,MMP16,NPC2,NRG1,PDLIM4,PLAT,PPP2R2B,S100A6,SERPINE1,SFRP1,SOX4,THY1,TNC,TSC22D1,VIM,ZFP36L2	Upstream
Cell-cell contact	8.28735	-0.102	DCLK1,CRH,CCN1,LGALS1,GPM6A,YBX3,RICTOR,CST3,IFITM3,THY1,VIM,TNR,SYP,TNC,NTRK3,BCAN,CXADR,SOX2,MDK,GAP43,CD99,ANXA5,NRG1,B2M,CD44,PDPN,GFAP,ANXA1,RHOA,RAB13,NCAM1,CLU,CCL2,GRID2,LGALS3,APOE,TIMP1,SOX4,PLPP3	Functional
NFKBIA Signaling	8.27901	-0.353	CCL2,CCND1,CD44,CDKN1A,CHI3L1,CLU,CRYAB,F3,FOS,HLA-A,HMGA1,HMOX1,HSPA8,ID1,IFI6,ISG15,JUN,PLAT,SAT1,SFRP1,TGFB1I1,TIMP1,TNC	Upstream
Morphology of blood vessel	8.27737	0	JUN,CRYAB,PDGFRA,TNFRSF1A,RBPJ,CST3,PDPN,HMOX1,VIM,CLU,CCL2,ZFP36L1,NTRK3,F3,SERPINE1,APOE,SERPINH1,SPP1,CXADR,SOX4	Functional
enalapril Signaling	8.26922	0.923	CCN1,CLU,HMOX1,HSPB1,LGALS3,S100A10,S100A6,SERPINE1,SPP1,TIMP1,TNFRSF12A	Upstream
Differentiation of oligodendrocytes	8.2644	1.565	SOX6,OLIG2,PDGFRA,RICTOR,SIRT2,SOX10,ASCL1,TNC,TIMP1,SOX2,MDK,NKX2-2,OLIG1	Functional
nitric oxide Signaling	8.23508	-0.936	CCND1,CD44,CDKN1A,CRH,FOS,FTH1,GSTP1,HMOX1,JUN,MGST1,NCAM1,NPY,NQO1,SPP1	Upstream
HTT Signaling	8.23062	-1.673	APOE,ATP6V0E2,B2M,CCND1,CDKN1A,CRYAB,EEF1A1,EMP3,FGFR1,FOS,GAD1,GAP43,GFAP,GLUL,HMGA1,HSPA8,JUN,LDHA,MAP2,NPY,NSG2,PDE4B,PDLIM4,SERPINH1,SFRP1,SNAP25,SPP1,SYP,TAGLN3	Upstream
Proliferation of neural precursor cells	8.22621	-0.408	ID1,GAP43,LHX2,CST3,RHOA,GNG5,PAX6,SOX11,ASCL1,CLU,CDKN1A,SOX2,MDK	Functional
PRMT1 Signaling	8.21968	-0.267	CCND1,FTH1,FTL,MT2A,NKX2-2,OLIG1,OLIG2,SERPINE1,SOX10,VIM	Upstream
Proliferation of brain cells	8.21042	-0.944	ID1,GAP43,LHX2,CST3,RHOA,GNG5,PAX6,ASCL1,SOX11,CLU,CDKN1A,TNC,SPP1,SOX2,MDK	Functional
Morphology of neuroglia	8.18046	0	FGFR1,ST3GAL5,NRG1,S100B,GFAP,RHOA,VIM,NCAM1,PAX6,ASCL1,MAP1B,APOE,SPP1,OLIG1,NKX2-2	Functional
IL2 Signaling	8.16877	-1.728	ANXA1,ARC,CAPG,CCL2,CCND1,CD44,CDKN1A,CRH,EMP1,FGFR1,FOS,GFAP,HOPX,IFI6,ISG15,JUN,NEAT1,NETO2,PDE4B,PDLIM4,PHLDA1,PPP2R2B,SERPINE1,SPP1,TIMP1,TNFRSF12A,TNFRSF1A,VIM	Upstream
COL18A1 Signaling	8.16241	0.627	CCL2,CCND1,F3,FGFR1,FOS,GFAP,ID1,JUN,LDHA,SERPINE1,TNFRSF1A	Upstream
TFRC Signaling	8.16241	-0.777	ANXA2,ATF4,CDKN1A,FOS,FTH1,FTL,HMOX1,JUN,LDHA,SOX11,TNFRSF12A	Upstream
HRAS Signaling	8.14086	-1.076	ANXA2,ASCL1,B2M,CAPG,CCN1,CCND1,CD44,CDKN1A,CLU,FOS,HLA-B,HMOX1,HSPA8,HSPB1,JUN,MYL12A,NNAT,NQO1,PDGFRA,PRDX6,RHOA,SERPINE1,SOX4,SPP1,TGFB1I1,TMSB10/TMSB4X,TSC22D1,VIM	Upstream
Branching of neurons	8.12148	1.451	JUN,FGFR1,CRH,MT2A,CCN1,FAM107A,GAP43,EZR,PCDH9,NRG1,PLAT,S100B,RHOA,FOS,TNR,NCAM1,SEPTIN11,CDKN1A,GRID2,MAP1B,NTRK3,APOE,ELMO1	Functional
PI3K (family) Signaling	8.08884	-1.003	CCL2,FBXO32,FOS,FTH1,HMOX1,ISG15,NQO1,PKM,SERPINE1,SOX4,TNC,TXNIP	Upstream
Activation of blood cells	8.05998	-0.586	CRH,LGALS1,TNFRSF1A,SFRP1,CST3,THY1,PSME2,MT-ND2,CLIC1,FOS,BRINP1,CHI3L1,CD63,CDKN1A,TNC,SPP1,NPY,HLA-E,TXNIP,PDGFRA,RBPJ,ANXA2,NRG1,B2M,PLAT,PMP2,MGST1,CD44,PDPN,HMOX1,ANXA1,RHOA,HLA-A,CCL2,F3,LGALS3,GNG2,APOE	Functional
ESR2 Signaling	8.0575	-0.808	ANXA1,APOE,ARL4A,BAMBI,CA2,CCL2,CCN1,CCND1,CDKN1A,CLU,EMP3,FGFR1,FOS,GFAP,GSTP1,HMGA1,MDK,NKX2-2,NPY,NRG1,PLAT,SERPINE1,SOX11,SOX4,SPP1,TIMP1,TNFRSF12A,TSC22D1,VIM	Upstream
HDAC4 Signaling	8.03716	-0.883	ARC,CCND1,CDKN1A,FOS,GPM6A,IFITM3,ISG15,JUN,LDHA,NTM,SCRG1,SNAP25,TNFRSF12A	Upstream
diethylnitrosamine Signaling	8.0013	-0.097	CCND1,CD63,CDKN1A,CELF1,DCLK1,GSTP1,HMOX1,JUN,NQO1,PHLDA1,THY1,TIMP1	Upstream
KITLG Signaling	7.99568	-1.069	B2M,CA2,CCL2,CDKN1A,CLIC1,CLU,EEF1A1,FGFR1,FOS,FTH1,GFAP,GRIA2,HMOX1,PAX6,PKM,TNFRSF1A,TXNIP	Upstream
steroid Signaling	7.97062	-1.342	ANXA1,CCN1,FOS,GAP43,PLAT,SPP1,TIMP1,TNC	Upstream
6-hydroxydopamine Signaling	7.95861	0.657	ATF4,CRH,FOS,GAD1,GAP43,GFAP,HSPA8,JUN,NCAM1,NPY,S100B	Upstream
carbon tetrachloride Signaling	7.9431	-2.054	APOE,CDKN1A,DCLK1,FOS,GSTP1,HMOX1,HSPB1,JUN,NQO1,PDGFRA,RAB13,S100A6,SPP1,TIMP1,TNFRSF12A,VIM	Upstream
Angiogenesis of lesion	7.9431	-1.459	CCN1,PDGFRA,LGALS1,TNFRSF1A,ANXA2,NRG1,PKM,CST3,CD44,CHI3L1,F3,TIMP1,SERPINE1,SPP1	Functional
Development of cytoplasm	7.92812	-1.056	PDLIM4,CRH,GLUL,FAM107A,RICTOR,THY1,MAP2,HSPA8,CDKN1A,TNC,MAP1B,PID1,S100A10,TPM2,TMEFF2,CRYAB,GAP43,PLAT,CD44,ANXA1,RHOA,KANK1,GNG5,CCL2,CCND1,GRID2,GNG2,APOE,NEK6	Functional
Development of endothelial tissue	7.92082	-1.719	JUN,FGFR1,CCN1,ID1,LGALS1,RICTOR,WWTR1,NRG1,ANXA2,PKM,PLAT,THY1,CD44,HMOX1,RHOA,CCL2,CDKN1A,F3,LGALS3,SERPINE1,APOE,TNFRSF12A,SPP1,MDK	Functional
MYD88 Signaling	7.91009	-1.661	ATF4,BAMBI,CCL2,CCN1,CD44,FBXO32,FOS,HLA-A,HMOX1,ISG15,JUN,PDE4B,SERPINE1,SPP1,TIMP1,TNFRSF12A,TNFRSF1A,TSC22D1	Upstream
Endocytosis	7.89279	-1.815	FGFR1,CRH,EPN2,SNAP25,TNFRSF1A,PKM,CKB,IFITM3,VIM,CAPG,CD63,SYP,HSPA8,ISG15,MAP1B,S100A10,GSTP1,ELMO1,GAP43,ANXA5,EZR,B2M,PLAT,CD44,HMOX1,ANXA1,RHOA,CLU,PDLIM7,LGALS3,SERPINE1,APOE	Functional
Peripheral arterial disease	7.89279	0	RCN2,MCUB,SAT1,ANXA2,B2M,SCRG1,PLAT,THY1,TUBA1C,EBNA1BP2,CAPG,GRIA2,PPP1CB,SERPINE1,APOE,EIF1B,SPP1,FTH1	Functional
Apoptosis of neurons	7.86967	0.873	JUN,LGALS1,TNFRSF1A,CITED1,NQO1,FOS,ASCL1,GRIA2,CDKN1A,MAP1B,NTRK3,MDK,PLAT,NOVA1,HMOX1,RHOA,SHC3,HSPB1,ATF4,SOX11,CCL2,GRID2,LGALS3,PPP2R2B,APOE,SOX4	Functional
ASCL1 Signaling	7.86012	0.684	CDKN1A,DLL3,GAD1,ID1,NPY,PDGFRA,RHOA,SNAP25,SOX2,SYT6,WWTR1	Upstream
Assembly of cells	7.84466	-1.525	JUN,FGFR1,CCN1,ID1,LGALS1,PDGFRA,RICTOR,WWTR1,NRG1,ANXA2,PKM,THY1,CD44,HMOX1,RHOA,CCL2,CDKN1A,F3,LGALS3,SERPINE1,APOE,TNFRSF12A,SPP1,MDK	Functional
DYSF Signaling	7.80967	0	ANXA1,ANXA2,B2M,FTL,HLA-A,HSPB1,LGALS3,PDGFRA,PLPP3,S100A13,TIMP1	Upstream
MYCN Signaling	7.80688	1.726	B2M,CCND1,CDKN1A,CLU,EEF1A1,EMP1,FBXO32,HLA-A,HMGA1,IGFBP7,LDHA,LGALS1,MYL12A,NCAM1,OLIG1,S100A10,SERPINE1,TNFRSF1A,VIM	Upstream
CXCL12 Signaling	7.75203	-0.133	ANKRD12,ANKS1B,CA2,CCL2,CCND1,CD44,CELF1,FOS,GAD1,HLA-B,ID1,IGFBP7,JUN,TIMP1,VIM	Upstream
Learning	7.73283	1.318	JUN,CRH,SNAP25,TNFRSF1A,PCDH9,PKM,BRINP1,TNR,GRIA2,TNC,NTRK3,MDK,NPY,APOD,TCF4,NRG1,BCHE,PLAT,S100B,SHC3,ARC,NCAM1,PAX6,GRID2,LYPD1,APOE	Functional
CD 437 Signaling	7.72354	2.091	CDKN1A,CLIC1,ENO1,F3,FOS,FTH1,FTL,HLA-C,HSPA8,JUN,LGALS1,MGST1,SOX11,SOX4,TMSB10/TMSB4X	Upstream
Function of blood cells	7.70997	-0.152	TAGLN2,CRH,LGALS1,TNFRSF1A,NPC2,PSME2,FOS,CHI3L1,CAPG,CDKN1A,ZFP36,TRAF4,SPP1,HLA-E,TXNIP,ID1,TCF4,B2M,PLAT,CD44,RHOA,HSPB1,HLA-A,CCL2,LDHA,F3,LGALS3,APOE	Functional
corticosterone Signaling	7.70774	-1.083	ANXA1,ARC,CCND1,CDKN1A,CRH,FOS,GFAP,GLUL,JUN,NMB,NPY,SFRP1,TIMP1	Upstream
Cell cycle progression	7.70333	-0.223	JUN,FGFR1,DCLK1,CRH,CCN1,CHD7,SFRP1,FOS,BRINP1,BEX2,HSPA8,ASCL1,CDKN1A,TNC,NTRK3,ZFP36,SPP1,SOX2,MDK,TMEFF2,TXNIP,MYT1,ID1,CRYAB,PDGFRA,GAS1,EZR,NRG1,SIRT2,CD44,HMOX1,RHOA,HSPB1,EMP1,PAX6,CLU,PDLIM7,CCND1,PPP2R2B,LGALS3,TNFRSF12A,APOE,TIMP1,CXCL14,NEK6	Functional
PTEN Signaling	7.69897	0.025	ANXA1,BEX1,CA2,CCND1,CD44,CDKN1A,CNN3,ECI2,F3,FGFR1,FOS,FTH1,GNG2,GPM6A,ISG15,JUN,LGALS3,MT-CO2,MT2A,NCAM1,NQO1,PPP2R2B,SAT1,SERPINE1,SFRP1,SOX4,SPP1,TRAF4	Upstream
Differentiation of embryonic tissue	7.68194	0.148	JUN,FGFR1,SOX6,ID1,OLIG2,PDGFRA,RBPJ,WWTR1,NRG1,BCHE,SHC3,RHOA,SOX10,BEX2,ASCL1,SOX11,CCND1,HOPX,TPM2,SOX2	Functional
Development of endocrine gland	7.66756	0	CRH,MYT1,PDGFRA,RBPJ,CST3,PLAT,ANXA1,PAX6,ASCL1,CLU,SOX4,SOX2,MDK,NKX2-2	Functional
BEX2 Signaling Pathway	7.65	0.632456	BEX1,BEX2,CCND1,CDKN1A,JUN,LGALS1,MAP2,PPP2R2B,SPP1,TCF4	Canonical
PRNP Signaling	7.62709	-0.436	APOE,ATF4,CCL2,CCND1,CD44,HSPA8,HSPB1,PLPP3,SNAP25,SYP	Upstream
Y 27632 Signaling	7.62709	1.223	CCL2,CCN1,CD44,CDKN1A,FOS,RHOA,SERPINE1,SOX6,TAGLN2,VIM	Upstream
15-deoxy-delta-12,14 -PGJ 2 Signaling	7.62709	-1.392	CCL2,CCND1,CDKN1A,FOS,FTH1,GFAP,GSTP1,HMOX1,HSPB1,JUN,NQO1,OLIG2,PAX6,PDGFRA,SERPINE1,SPP1	Upstream
Schizophrenia	7.61261	0	MT2A,GLUL,GAD1,SNAP25,LGALS1,IFITM3,CA2,PRDX6,CHI3L1,SYP,SCD5,NPY,TXNIP,APOD,GAP43,TCF4,S100A6,NRG1,BCHE,MLLT11,GFAP,SOX10,TAGLN3,NCAM1,GNG2,MT-CO2	Functional
streptozocin Signaling	7.6073	-1.857	ATF4,CLU,FBXO32,FOS,GFAP,HMOX1,LGALS3,NPY,NQO1,NTRK3,PDGFRA,S100B,SERPINE1,SPP1,TNFRSF1A,TXNIP,VIM	Upstream
CD44 Signaling	7.58336	-1.389	CCND1,CD44,CD63,CDKN1A,CLU,CXADR,EPN2,JUN,LGALS1,LGALS3,PLPP3,SOX2,SPP1,THY1,VIM	Upstream
OGA Signaling	7.5817	-0.346	APOE,CCL2,CCND1,CD44,CDKN1A,CREB5,DCLK1,FGFR1,GAS1,GFOD1,GLUL,IGFBP7,JUN,PLPP3,S100A6,SOX2,TIMP1,TNC,TNFRSF12A,VIM,WWTR1	Upstream
Pdgf (complex) Signaling	7.57675	-0.42	CCL2,CCND1,CD44,CDKN1A,F3,FOS,HMOX1,JUN,NCAM1,SERPINE1,TIMP1	Upstream
Binding of blood cells	7.57675	-1.848	JUN,CCN1,LGALS1,TNFRSF1A,RICTOR,PKM,THY1,TNR,TNC,SERPINH1,SPP1,NPY,CD99,ANXA5,EZR,CD44,ANXA1,RHOA,CLU,CCL2,CCND1,F3,LGALS3,SERPINE1,APOE	Functional
Z-LLL-CHO Signaling	7.52143	-0.791	ATF4,CCL2,CCND1,CDKN1A,CLIC1,CLU,CRYAB,FOS,GFAP,GSTP1,HMOX1,HSPA8,HSPB1,JUN,NQO1,PAX6,PDGFRA,TIMP1,YBX3	Upstream
Axonogenesis	7.51428	-0.535	JUN,LRRC4C,DCLK1,GAP43,EZR,PLAT,S100B,THY1,RHOA,VIM,FOS,MAP2,PAX6,ASCL1,GRID2,MAP1B,NTRK3,APOE	Functional
Sclerotic lesion	7.47496	1.523	FGFR1,PDGFRA,TNFRSF1A,WWTR1,NRG1,CST3,TUBA1C,HMOX1,CD44,CCL2,F3,SERPINE1,APOE,ZFP36,TIMP1,SPP1	Functional
SRC Signaling	7.47366	-0.906	CA2,CCL2,CCND1,CDKN1A,ENO1,F3,FOS,ID1,JUN,PLAT,SPP1,VIM	Upstream
deferoxamine Signaling	7.47366	-1.444	ANXA2,CCND1,CDKN1A,ENO1,F3,FOS,HMOX1,IFI6,JUN,LDHA,PKM,PLAT,SERPINE1,SPP1,TSC22D1	Upstream
cytokine Signaling	7.46725	-1.907	CCL2,CCN1,CCND1,CLU,CRH,F3,FOS,GFAP,HMOX1,JUN,PLAT,SERPINE1,TIMP1	Upstream
IgG Signaling	7.45223	3.02	APOE,B2M,CCL2,CDKN1A,EMP1,EZR,GFAP,HLA-E,HSPB1,IER2,IFITM3,ISG15,LGALS1,LGALS3,PDPN,SERPINE1,TNC,ZFP36	Upstream
Transport of molecule	7.44977	0.158	FGFR1,FTL,CASK,TNFRSF1A,PKM,PRDX6,TNR,ZFP36L1,MAP1B,PID1,ZFP36,NKX2-2,NPY,TXNIP,CRYAB,GAP43,EZR,ANXA2,SLC44A1,NRG1,S100B,ANXA1,RAB13,NMB,CLU,GLUL,CRH,MT2A,GAD1,SNAP25,LGALS1,ATP6V0E2,RICTOR,MCUB,NPC2,SRI,CITED1,CLIC1,CA2,HSPA8,GRIA2,CDKN1A,GSTP1,PLLP,HMGA1,B2M,PMP2,CD44,HMOX1,GFAP,RHOA,ATF4,HLA-A,PAX6,ATP6V0A1,SOX11,CCL2,PPP2R2B,APOE,FTH1	Functional
Endometriosis	7.44855	0	JUN,CCN1,ID1,PDGFRA,TNFRSF1A,EZR,SAT1,THY1,MGST1,CD44,VIM,HSPB1,FOS,ATF4,CCL2,HLA-C,APOE,ZFP36,GSTP1,SPP1,CXADR,TMSB10/TMSB4X,PLPP3	Functional
PAX3-FOXO1 Signaling	7.44733	0.632	ANXA1,ANXA5,CCN1,CCND1,CD63,CDKN1A,CHD7,CLIC1,ENO1,GSTP1,HMOX1,PDE4B,SPP1,SRI,ST3GAL5,VIM,ZFP36L2	Upstream
Endothelial cell development	7.41908	-1.525	JUN,FGFR1,CCN1,ID1,LGALS1,RICTOR,ANXA2,WWTR1,NRG1,PKM,THY1,CD44,HMOX1,RHOA,CCL2,CDKN1A,F3,LGALS3,SERPINE1,APOE,TNFRSF12A,SPP1,MDK	Functional
Degenerative brain disorder	7.4168	0	FTL,CCN1,CASK,NEAT1,TUBA1C,PDE4B,ZFP36L2,VIM,GRIA2,CDKN1A,ZFP36L1,NXPH1,EEF1A1,ANXA5,EZR,S100A6,S100A13,WWTR1,GFAP,ANXA1,RHOA,CLU,GRID2,APOE,TIMP1,SOX4	Functional
TGFA Signaling	7.41454	-0.31	CCL2,CCND1,CDKN1A,FOS,GFAP,GSTP1,PLAT,S100A10,SERPINE1,VIM	Upstream
LIF Signaling	7.39254	-0.03	CCND1,CDKN1A,FOS,GFAP,JUN,MT-CO2,MT-ND2,NPY,OLIG1,OLIG2,PAX6,SOX2,SPP1,TIMP1,TNC	Upstream
simvastatin Signaling	7.39254	1.011	ANXA1,APOE,CCL2,CCN1,CCND1,CDKN1A,F3,FOS,HMOX1,PLAT,S100A6,SERPINE1,SPP1,TIMP1,VIM	Upstream
Adhesion of blood cells	7.37469	-2.101	CCN1,LGALS1,TNFRSF1A,CD99,ANXA5,RICTOR,EZR,PKM,THY1,CD44,ANXA1,RHOA,TNR,CLU,CCL2,CCND1,TNC,F3,LGALS3,SERPINE1,APOE,SPP1,NPY	Functional
Quantity of blood cells	7.36653	0.634	JUN,FGFR1,LGALS1,TNFRSF1A,RICTOR,NPC2,LHX2,CHD7,PDE4B,NQO1,ZFP36L2,FOS,CHI3L1,ISG15,CDKN1A,ZFP36,GSTP1,SPP1,ELMO1,MDK,NPY,SOX6,TXNIP,ID1,TCF4,RBPJ,B2M,PLAT,CD44,HMOX1,ANXA1,RHOA,SOX10,ATF4,HLA-A,CLU,CCL2,CCND1,F3,LGALS3,SERPINE1,APOE,TIMP1,CXCL14,SOX4	Functional
SB-431542 Signaling	7.36151	1.026	CCND1,CD44,FOS,GFAP,ID1,IGFBP7,PAX6,RHOA,SERPINE1,SPP1,TNFRSF12A,VIM	Upstream
OGT Signaling	7.35655	-0.849	CCND1,CDKN1A,FOS,GAP43,GFAP,HMGA1,JUN,OLIG1,THY1,TNC,VIM	Upstream
CREBBP Signaling	7.35067	0.306	B2M,CA2,CAPG,CCN1,CCND1,CD44,CDKN1A,CKB,CNN3,FOS,GNG2,GRIA2,HLA-B,ISG15,JUN,NTRK3,PDLIM4,RHOA,TNC,ZFP36L2	Upstream
Proliferation of neuroglia	7.34969	-1.505	NRG1,SIRT2,S100B,GFAP,SOX10,VIM,NCAM1,ASCL1,SOX11,CCND1,TNC,LGALS3,SOX4,SOX2	Functional
CXCR4 Signaling	7.33913	-0.894	ANKS1B,CCL2,CCND1,CD44,CDKN1A,F3,GAD1,ID1,IGFBP7	Upstream
HDAC1 Signaling	7.33536	0.21	ARC,BAMBI,CCND1,CD44,CDKN1A,FAM107A,FOS,GLUL,GSTP1,ID1,PPP2R2B,SERPINE1,SFRP1,SOX10,SOX11,SOX2,SPP1	Upstream
Inflammation of central nervous system	7.33348	0.782	CRH,LGALS1,TNFRSF1A,CST3,IFITM3,VIM,ISG15,SPP1,MDK,NPY,HLA-E,ID1,CD99,RBPJ,NRG1,B2M,PLAT,CD44,GFAP,ANXA1,HLA-A,CCL2,LGALS3,SERPINE1,TIMP1	Functional
POU5F1 Signaling	7.31426	0.637	ASCL1,CCND1,CD63,CDKN1A,CITED1,ENO1,HOPX,LDHA,LHX2,NCAM1,NKX2-2,NPC2,OLIG2,PAX6,PDGFRA,SOX2,SPP1,TNFRSF1A,TRAF4,VIM	Upstream
PP2/AG1879 tyrosine kinase inhibitor Signaling	7.31247	1.581	CCL2,CDKN1A,FOS,GRIA2,HMOX1,ID1,RHOA,SERPINE1,SPP1,VIM	Upstream
SPP1 Signaling	7.31247	-2.353	CA2,CCL2,CCND1,CD44,CDKN1A,FOS,GFAP,HMOX1,JUN,S100A6,SERPINE1,SPP1,TIMP1,VIM	Upstream
Adhesion of immune cells	7.27737	-2.389	CCN1,LGALS1,TNFRSF1A,CD99,RICTOR,EZR,PKM,THY1,CD44,ANXA1,RHOA,TNR,CLU,CCL2,CCND1,TNC,F3,LGALS3,SERPINE1,APOE,SPP1,NPY	Functional
camptothecin Signaling	7.27654	-0.834	ANXA2,APOE,ARL4A,BAMBI,CCL2,CCND1,CDKN1A,EEF1A1,F3,FOS,HLA-A,HLA-B,HLA-C,HLA-E,ID1,JUN,LGALS3,PDLIM7,SAT1,SERPINE1,SPP1,TAGLN2,TMEM158,TRAF4,ZFP36L1	Upstream
kainic acid Signaling	7.27084	-0.594	APOE,ATF4,CCND1,FOS,GAP43,GFAP,GRIA2,JUN,NCAM1,SPP1,SYP,TIMP1,TMEM158	Upstream
Fgfr Signaling	7.25727	0	FGFR1,FOS,HMOX1,PAX6,SOX2,SPP1	Upstream
Branching of endothelial cells	7.24795	-0.552	FOS,FGFR1,GLUL,CCN1,CCL2,RBPJ,TNC,SPP1,CD44,ANXA1	Functional
Development of artery	7.24336	-0.412	JUN,EMP3,TUBB6,RBPJ,CHD7,TUBA1C,HMOX1,EMP1,CCL2,F3,SERPINE1,APOE,MDK	Functional
estrogen receptor Signaling	7.23657	2.882	ANXA1,CAPG,CCND1,CD44,CD99,FGFR1,FOS,JUN,MAP1B,MT-CO2,SAT1,SERPINE1,SYP,TIMP1,TNC,VIM	Upstream
caffeic acid phenethyl ester Signaling	7.22988	-0.292	CCND1,CD44,CDKN1A,F3,FTH1,FTL,HMOX1,HSPB1,NQO1,S100A6,VIM	Upstream
estrogen Signaling	7.20482	-0.412	APOE,CCL2,CCN1,CCND1,CDKN1A,CKB,CLU,CRH,FOS,FTH1,GAP43,ITM2A,JUN,LGALS1,PLAT,SPP1,ZFP36	Upstream
Cell spreading	7.20204	-0.535	CCN1,CRYAB,LGALS1,GAP43,NRG1,PDPN,CSPG5,CD44,GFAP,RHOA,VIM,MAP2,TGFB1I1,TNC,LGALS3,SERPINE1,ELMO1,SPP1,MDK	Functional
EGR1 Signaling	7.19791	-1.849	ARC,CCL2,CCND1,CD44,CDKN1A,CLU,F3,FTL,GAD1,HMOX1,JUN,SERPINE1,SPP1,TIMP1	Upstream
MET Signaling	7.1798	0.938	CCND1,CD44,CDKN1A,FBXO32,FOS,HMOX1,HSPB1,JUN,SOX2,SPP1,TSC22D1,VIM	Upstream
grape seed extract Signaling	7.16115	0	CCND1,CDKN1A,CKB,ENO1,GFAP,HSPA8,VIM	Upstream
Abnormal morphology of vasculature	7.14267	0	JUN,EPN2,ID1,TNFRSF1A,RBPJ,RICTOR,NPC2,CST3,CITED1,PDPN,HMOX1,CD44,CLU,ZFP36L1,NTRK3,APOE,SPP1,CXADR,SOX4,MDK	Functional
SHH Signaling	7.14206	2.46	ASCL1,CCND1,HMGA1,ID1,NKX2-2,NPY,OLIG1,OLIG2,PAX6,PDGFRA,PLAT,SERPINE1,SFRP1,SPP1	Upstream
Cell movement of neurons	7.12378	-0.915	FGFR1,DCLK1,GAD1,GPM6A,MYL12A,NRG1,PLAT,CSPG5,RHOA,MAP2,PAX6,HSPA8,ASCL1,CCL2,MAP1B,NTRK3,TIMP1,MDK	Functional
Differentiation of oligodendrocyte precursor cells	7.05799	1.48	SOX10,SOX6,PDGFRA,ASCL1,TNC,TIMP1,OLIG1,MDK	Functional
PI3K (complex) Signaling	7.05651	-0.856	ATF4,CCL2,CCND1,CD44,CDKN1A,FBXO32,FOS,GAP43,GSTP1,HMOX1,JUN,MAP2,MT2A,NQO1,SERPINE1,SPP1,TXNIP	Upstream
molybdenum disulfide Signaling	7.04001	-1.155	CCL2,CKB,CRYAB,FTH1,HMGA1,HMOX1,MGST1,NQO1,PHLDA1,SCD5,SPP1,TPM2	Upstream
diclofenac Signaling	7.02273	-1.238	ATF4,CCND1,CDKN1A,FOS,JUN,LDHA,LGALS3,SERPINE1,TMEM100,TNFRSF12A	Upstream
Morphology of neurites	7.01189	0	DCLK1,CRH,GAS1,GAP43,RICTOR,ST3GAL5,PCDH9,NRG1,CKB,RHOA,TRIP6,FOS,ARC,MAP2,NCAM1,SEPTIN11,SOX11,GRID2,MAP1B,APOE	Functional
nicotine Signaling	7.01055	-1.554	CA2,CCL2,CCND1,CD44,CDKN1A,ENO1,FOS,HMOX1,HSPA8,ID1,LGALS3,PLAT,SERPINE1,SPP1,ZFP36	Upstream
CCND1 Signaling	7.01011	2.355	CCND1,CD44,CDKN1A,COL20A1,ENO1,FGFR1,HSPA8,HSPB1,ID1,MYT1,PDLIM4,SOX11,SOX2,SOX4,SPP1,TCF4,TMSB15A,TUBA1C	Upstream
Frontotemporal degeneration spectrum disorder	7.00568	0	EEF1A1,CCN1,ANXA5,EZR,S100A6,NEAT1,S100A13,WWTR1,PDE4B,TUBA1C,GFAP,ANXA1,ZFP36L2,RHOA,VIM,CLU,GRIA2,CDKN1A,ZFP36L1,NXPH1,APOE,TIMP1,SOX4	Functional
Growth of axons	6.99568	-0.143	LRRC4C,DCLK1,MT2A,SNAP25,GAP43,GPM6A,EZR,NRG1,PLAT,GFAP,RHOA,VIM,NCAM1,HSPA8,MAP1B	Functional
Long-term potentiation	6.99568	1.994	CRH,SNAP25,TCF4,NRG1,B2M,PLAT,S100B,THY1,GFAP,ARC,TNR,SYP,NCAM1,GRIA2,NTRK3,TNC,APOE,NPY	Functional
ERBB3 Signaling	6.98716	-0.156	CCN1,CCND1,CDKN1A,CLU,EZR,F3,HMOX1,IER2,SERPINE1,SFRP1,TNC	Upstream
Branching of neurites	6.98716	1.674	FGFR1,CRH,MT2A,CCN1,FAM107A,GAP43,EZR,PCDH9,NRG1,PLAT,S100B,RHOA,FOS,TNR,NCAM1,SEPTIN11,CDKN1A,MAP1B,NTRK3,APOE,ELMO1	Functional
RASSF1 Signaling	6.97881	-0.102	APOE,CCND1,CDKN1A,CLU,EMP1,FOS,MAP1B,MDK,SPP1,TMEM158	Upstream
Cell death of embryonic cell lines	6.96658	0.725	TMEFF2,JUN,EMP3,EEF1A1,CRYAB,TNFRSF1A,TCF4,SIRT2,CD44,RHOA,TRIP6,PRDX6,HSPB1,ATF4,EMP1,TGFB1I1,CCND1,CDKN1A,LDHA,NTRK3,GSTP1,SPP1	Functional
L-glutamic acid Signaling	6.95078	1.286	B2M,CCND1,CDKN1A,FOS,GRIA2,JUN,MAP1B,MAP2,NPY,RHOA,TIMP1	Upstream
Tgf beta Signaling	6.93181	-1.92	BAMBI,CCL2,CCN1,CCND1,CDKN1A,CLU,FOS,HMOX1,ID1,JUN,PLAT,PLPP3,SERPINE1,SPP1,TIMP1,TNFRSF12A,VIM	Upstream
bromobenzene Signaling	6.93181	-1.408	CDKN1A,FOS,GSTP1,HMOX1,HSPB1,JUN,NQO1,TIMP1,TSC22D1	Upstream
TGFBR2 Signaling	6.92445	-0.348	ATF4,CCND1,CD44,CDKN1A,CITED1,CKB,CLU,CRYAB,GFAP,JUN,LDHA,PDPN,PKM,SERPINE1,SPP1,TIMP1,TMEM158,TNFRSF12A,TXNIP	Upstream
cyclic AMP Signaling	6.91721	-0.953	ARC,CA2,CCL2,CCND1,CDKN1A,CRH,CRYAB,F3,FOS,GAP43,JUN,PDE4B,SERPINE1,SYP,TIMP1,TXNIP	Upstream
butyric acid Signaling	6.91721	-1.392	ANXA1,ANXA2,ANXA5,CCND1,CD44,CDKN1A,CLU,EMP3,FOS,FTH1,GSTP1,MT-CO2,MT2A,PLAT,RCN2,RHOA,SAT1,SERPINE1,SPP1,TIMP1,ZFP36L1	Upstream
VEGFA Signaling	6.91364	-0.307	CCL2,CCN1,CCND1,CDKN1A,CST3,F3,FGFR1,FOS,GRIA2,HMOX1,ID1,PLAT,PLPP3,SERPINE1,TIMP1,TMSB10/TMSB4X,TNC	Upstream
GH1 Signaling	6.91009	0.544	ATF4,CLU,FOS,JUN,MGST1,RHOA,SPP1,TKT,TNFRSF1A,VIM,ZFP36	Upstream
sulforafan Signaling	6.8729	-2.321	CCL2,CCND1,CD44,CDKN1A,FOS,FTL,GSTP1,HMOX1,NEAT1,NQO1,TKT,VIM	Upstream
Motor function	6.85387	1.633	HSPB1,HLA-A,FTL,PAX6,GRIA2,MAP1B,S100A10,APOE,PLAT,NOVA1,FTH1,SOX2	Functional
Migration of neuroglia	6.84466	-2.013	VIM,TNR,NCAM1,CHI3L1,CCL2,TNC,NRG1,SERPINE1,MDK,GFAP	Functional
DGCR8 Signaling	6.84164	-0.794	CCND1,FOS,NCAM1,OLIG1,SOX10,SOX2,TCF4,TNC	Upstream
ADCYAP1 Signaling	6.84164	-1.139	CNN3,CRH,DLL3,FOS,GAP43,GAS1,GFAP,NQO1,PRDX6,RAB3IP,S100A10,SNAP25,TCF4,TMSB10/TMSB4X,TSC22D1	Upstream
tert-butyl-hydroquinone Signaling	6.84164	-1.101	FOS,FTH1,FTL,GSTP1,HMOX1,HSPA8,JUN,NQO1,SERPINE1,ZFP36L2	Upstream
Akt Signaling	6.83565	-0.446	ATF4,CCL2,CCND1,CD44,CD63,CDKN1A,F3,FBXO32,FOS,HMOX1,JUN,MAP2,MT-CO2,MT2A,SERPINE1,SOX2,SOX4,SPP1,TNC	Upstream
Immunoglobulin Signaling	6.83268	0.279	ARC,B2M,CAPG,CCL2,CD44,CD63,ENO1,F3,FAM107A,FOS,GFAP,GSTP1,HLA-A,HLA-E,HMOX1,IFITM3,ISG15,LGALS1,LGALS3,MGST3,PDLIM4,SAT1,SOX2,SPP1,THY1,TIMP1,TRAF4,YBX3,ZFP36L2	Upstream
DICER1 Signaling	6.83268	-0.547	APOD,CCN1,CCND1,CD44,CDKN1A,CHD7,CRH,FOS,GNG2,JUN,KCNQ1OT1,MAP2,MT2A,RICTOR,SERPINE1,SOX2,VIM	Upstream
mezerein Signaling	6.82974	0	CDKN1A,EEF1A1,HLA-B,IFI6,MT-CO2,MT-ND2	Upstream
Engulfment of cells	6.82974	-1.368	FGFR1,CRH,EPN2,SNAP25,PKM,CKB,VIM,CAPG,CD63,SYP,HSPA8,ISG15,MAP1B,S100A10,GSTP1,ELMO1,NPY,ANXA5,EZR,PLAT,CD44,HMOX1,ANXA1,RHOA,LGALS3,SERPINE1,APOE	Functional
RC3H1 Signaling	6.82391	2.828	CCL2,CD44,ENO1,HSPB1,IFI6,IFITM3,ISG15,MT2A,SPP1	Upstream
Commitment	6.78252	2.433	SOX6,OLIG2,GAP43,GAS1,RBPJ,LHX2,PAX6,ASCL1,TGFB1I1,NTRK3,SOX2,OLIG1,NKX2-2	Functional
2-deoxyglucose Signaling	6.76955	1.017	ATF4,CCND1,CDKN1A,CRH,FOS,JUN,NPY,SPP1,TXNIP	Upstream
FOXC1 Signaling	6.76195	-2.53	B2M,CLU,FOS,HLA-B,HLA-C,IFI6,IFITM3,ISG15,PAX6,SERPINE1,TSC22D1	Upstream
Cell death of central nervous system cells	6.75696	-0.905	JUN,CRYAB,TNFRSF1A,PLAT,GFAP,RHOA,SHC3,FOS,HSPB1,ATF4,CLU,ASCL1,GRIA2,CDKN1A,GRID2,MAP1B,NTRK3,SERPINE1,APOE	Functional
EHF Signaling	6.75449	-0.707	HMOX1,HOPX,PLAT,RBPJ,SERPINE1,TCF4,THY1,TIMP1,TNC,ZFP36L1	Upstream
hemin Signaling	6.75449	-2.438	CCND1,CDKN1A,FTH1,FTL,GFAP,GSTP1,HMOX1,JUN,NQO1,SPP1	Upstream
Formation of brain	6.75203	0.829	FGFR1,DCLK1,LHX2,CHD7,CST3,ASCL1,TNC,MAP1B,BCAN,CXADR,SOX2,NKX2-2,MDK,OLIG2,GAS1,GAP43,TCF4,EZR,NRG1,RHOA,NCAM1,PAX6,CCND1,F3,APOE,TIMP1,SOX4	Functional
CNR1 Signaling	6.74232	0.711	APOE,ATP5PD,CRH,FOS,GAD1,MDK,PAX6,PDGFRA,S100A6,S100B,SOX6,TIMP1	Upstream
Morphology of cellular protrusions	6.72816	0	DCLK1,CRH,GAS1,GAP43,RICTOR,ST3GAL5,PCDH9,NRG1,CKB,RHOA,TRIP6,FOS,ARC,MAP2,NCAM1,SEPTIN11,SOX11,GRID2,MAP1B,TNC,LGALS3,APOE	Functional
Growth hormone Signaling	6.72584	1.02	APOE,CCND1,CLU,FOS,FTH1,GFAP,GSTP1,ID1,JUN,MT-CO2,S100B,SPP1,TKT,TSC22D1,TXNIP	Upstream
Cytolysis	6.72584	-0.325	JUN,LGALS1,TNFRSF1A,RICTOR,B2M,THY1,IFITM3,PSME2,HMOX1,CD44,ANXA1,ZFP36L2,VIM,HLA-A,ISG15,LGALS3,F3,SPP1	Functional
Encephalitis	6.72354	0.743	HLA-E,CRH,ID1,LGALS1,TNFRSF1A,CD99,RBPJ,NRG1,B2M,CST3,PLAT,IFITM3,CD44,GFAP,VIM,HLA-A,CCL2,ISG15,LGALS3,TIMP1,SPP1,MDK,NPY	Functional
MAP3K1 Signaling	6.70997	-0.602	CCND1,FOS,HMOX1,HSPB1,JUN,SERPINE1,TIMP1,TNC	Upstream
NADPH oxidase Signaling	6.70333	-0.747	CCL2,F3,FOS,HMOX1,JUN,SERPINE1	Upstream
Extension of neurites	6.70333	-1.015	DCLK1,PDGFRA,LHX2,PLAT,MAP2,TNR,NCAM1,PAX6,CDKN1A,MAP1B,NTRK3,SERPINE1,APOE,TNFRSF12A	Functional
Pituitary lesion	6.70333	0	HMGA1,ID1,ANXA2,TAOK3,IFITM3,THY1,HMOX1,ANXA1,NCAM1,SOX11,CCND1,CDKN1A,LGALS3,SOX2	Functional
BMP7 Signaling	6.70115	-1.237	CCL2,CD44,CDKN1A,F3,GRB14,ID1,NCAM1,PAX6,SERPINE1,SOX10,SPP1,TIMP1,VIM	Upstream
docosahexaenoic acid Signaling	6.70115	-0.021	APOE,ATF4,CCL2,CD44,CDKN1A,FOS,HMOX1,LDHA,PLAT,SERPINE1,SERPINH1,TIMP1,TNFRSF1A	Upstream
SP600125 Signaling	6.69465	1.957	APOE,CCL2,CCN1,CCND1,CD44,CDKN1A,F3,FOS,HMOX1,ISG15,JUN,PDGFRA,SERPINE1,SERPINH1,SOX2,SPP1,ZFP36	Upstream
FN1 Signaling	6.6925	-1.046	APOE,CCL2,CCN1,CCND1,CDKN1A,F3,FOS,HLA-B,PDGFRA,SERPINE1,SOX2,SPP1,TCF4,VIM	Upstream
staurosporine Signaling	6.68825	0.23	ANXA5,ARC,CA2,CCND1,CDKN1A,FOS,HMOX1,ISG15,NQO1,PLAT,SERPINE1	Upstream
Frontotemporal lobar degeneration or amyotrophic lateral sclerosis	6.68825	0	EEF1A1,CCN1,ANXA5,EZR,S100A6,NEAT1,S100A13,WWTR1,PDE4B,GFAP,ANXA1,ZFP36L2,RHOA,VIM,CLU,GRIA2,CDKN1A,ZFP36L1,NXPH1,APOE,TIMP1,SOX4	Functional
IL4 Signaling	6.67366	-0.833	ANXA1,ANXA2,APOE,ARC,CA2,CAPG,CCL2,CCND1,CD44,CDKN1A,CITED1,CKB,EBNA1BP2,F3,FOS,HOPX,IER2,IFITM3,ISG15,JUN,LDHA,LGALS1,LGALS3,PDE4B,PKM,RHOA,S100A10,SERPINE1,SOX2,SPP1,THY1,TIMP1,TMEM158,TNC,VIM,ZFP36	Upstream
Length of cells	6.66959	0	TRIP6,ARC,FOS,MAP2,CRH,SEPTIN11,SOX11,RICTOR,SRI,APOE,SPP1,RHOA	Functional
G protein alphai Signaling	6.66756	-2.343	CCN1,FOS,HLA-A,IFITM3,ISG15,TAGLN2,TIMP1,TNFRSF12A,TUBB6	Upstream
Formation of cytoskeleton	6.65956	-1.095	TMEFF2,PDLIM4,CRH,CRYAB,FAM107A,GAP43,RICTOR,PLAT,THY1,CD44,RHOA,KANK1,MAP2,GNG5,CCL2,CCND1,CDKN1A,MAP1B,TNC,S100A10,GNG2,TPM2,NEK6	Functional
IFNA2 Signaling	6.65758	-3.552	ANXA1,B2M,CCL2,CDKN1A,HLA-A,HLA-B,HLA-C,HLA-E,IFI6,IFITM3,ISG15,MT-CO2,MT2A,PLAT,TNFRSF1A	Upstream
N-acetyl-L-cysteine Signaling	6.65758	1.056	ATF4,CCL2,CCN1,CCND1,CDKN1A,FBXO32,FOS,GSTP1,HMOX1,JUN,NQO1,SERPINE1,SPP1,TNC,TXNIP	Upstream
Formation of actin filaments	6.6517	-0.666	TMEFF2,PDLIM4,CRH,FAM107A,GAP43,RICTOR,PLAT,THY1,CD44,RHOA,KANK1,MAP2,GNG5,CCL2,CCND1,CDKN1A,TNC,S100A10,GNG2,TPM2	Functional
carboplatin Signaling	6.64782	-2.121	CD44,CLU,LGALS3,SOX2,SPP1,TIMP1,TNFRSF12A,VIM	Upstream
Development of central nervous system cells	6.63451	1.461	VIM,FGFR1,NCAM1,OLIG2,ASCL1,RBPJ,EZR,LHX2,OLIG1,GFAP,RHOA	Functional
Development of cerebral cortex	6.63078	0.6	FGFR1,GAP43,EZR,LHX2,CST3,RHOA,NCAM1,PAX6,ASCL1,BCAN,APOE,CXADR,SOX2,MDK	Functional
1-methyl-4-phenyl-1,2,3,6-tetrahydropyridine Signaling	6.62709	-0.638	ANXA2,FOS,GFAP,HMOX1,HSPB1,JUN,MAP2,PDGFRA,RHOA,TNFRSF1A	Upstream
sphingosine-1-phosphate Signaling	6.62709	-0.818	ANXA2,CCL2,CCND1,CD44,FOS,GAP43,JUN,SERPINE1,TIMP1,VIM	Upstream
ZNF217 Signaling	6.61618	-1.342	CCL2,CITED1,CREB5,GAD1,ITM2A,LYPD1,OLIG2,PAX6,PLAT	Upstream
Atherogenesis	6.60033	1.297	TNFRSF1A,CCL2,NRG1,SERPINE1,APOE,ZFP36,CST3,SPP1,CD44,HMOX1	Functional
SMAD3 Signaling	6.5986	-1.311	ATF4,CCL2,CCND1,CDKN1A,FOS,HMOX1,ID1,JUN,SERPINE1,SOX2,SPP1,TIMP1,TNC,TPM2,VIM,ZFP36	Upstream
SB203580 Signaling	6.59517	2.19	ANXA1,CCL2,CCND1,CDKN1A,CRYAB,ENO1,F3,FOS,GSTP1,HMOX1,ISG15,JUN,NQO1,PDE4B,PDGFRA,PLAT,S100A10,SERPINE1,SPP1,TIMP1,VIM	Upstream
filgrastim Signaling	6.59517	0	ANXA1,B2M,CD44,CLU,CST3,ENO1,HMGA1,IFI6,ISG15,JUN,LDHA,LGALS3,OLIG2,PDE4B,PSME2,S100A10,SPP1,TSC22D1,VIM,ZFP36L1	Upstream
ketamine Signaling	6.58336	0.185	ARC,FOS,GAD1,GFAP,HMOX1,NQO1	Upstream
melatonin Signaling	6.5817	-1.215	CCL2,CDKN1A,FOS,GFAP,HMOX1,NCAM1,NPY,NQO1,PLAT,SPP1,VIM	Upstream
cerivastatin Signaling	6.56703	0.594	CCL2,CDKN1A,F3,HMOX1,HSPB1,JUN,PLAT,SERPINE1,TMSB10/TMSB4X	Upstream
hydrocortisone Signaling	6.55596	-0.009	CCL2,CCND1,CRH,EZR,GAP43,GLUL,IGFBP7,NPY,PLAT,SERPINE1,SFRP1,VIM	Upstream
Morphology of cytoskeleton	6.54363	0	PSD3,CRYAB,GAP43,EZR,SFRP1,CD44,CSPG5,RHOA,KCNQ1OT1,CCND1,MAP1B,NEK6,MDK	Functional
PPARGC1A Signaling	6.53313	0.435	APOD,ATP5PD,CDKN1A,CXCL14,ELMO1,FBXO32,FIBIN,FOS,HMOX1,IGFBP7,LDHA,MT-CO2,PDPN,SERPINH1,SOX2,TCF4,THY1,TIMP1,TNFRSF12A,TNFRSF1A	Upstream
Aggregation of cells	6.53165	-3.546	LGALS1,TNFRSF1A,PDGFRA,MYL12B,NRG1,CST3,PLAT,CITED1,CD44,PDPN,CLIC1,HSPB1,NCAM1,CD63,CLU,CDKN1A,F3,TIMP1,SERPINH1,PLPP3	Functional
Epilepsy or neurodevelopmental disorder	6.53165	0	JUN,IER2,CRH,CCN1,GAD1,TNFRSF1A,ELAVL3,ST3GAL5,CHD7,CA2,FOS,TNR,LUC7L3,HSPA8,ASCL1,GRIA2,CDKN1A,MAP1B,ZFP36,TCF4,WWTR1,SLC44A1,HMOX1,GFAP,SOX10,ARC,NNAT,CLU,PPP1CB,APOE,FTH1	Functional
bicuculline Signaling	6.52288	0.047	ARC,CCN1,FOS,GRIA2,HSPA8,IER2,JUN,PKM	Upstream
Size of cells	6.52288	0	JUN,RICTOR,SFRP1,CST3,SEPTIN11,CDKN1A,PON2,NPY,ID1,GAP43,RBPJ,WWTR1,NRG1,B2M,PLAT,CD44,ANXA1,RHOA,NCAM1,ATF4,PAX6,CREB5,CCL2,CCND1,GRID2,SERPINE1,APOE,CXCL14	Functional
RELB Signaling	6.51856	-1.406	ANXA5,B2M,CCND1,CDKN1A,CHI3L1,CRH,OLIG2,PLPP3,TNFRSF1A	Upstream
TNFSF10 Signaling	6.50446	-1.966	FOS,FTH1,HLA-A,HLA-C,IFI6,ISG15,JUN,PSME2,SERPINH1,TIMP1	Upstream
Abnormal morphology of hippocampus	6.50031	0	BRINP1,MAP2,TNR,NCAM1,SOX11,GRIA2,MAP1B,LHX2,APOE,CKB,MDK	Functional
FSH Signaling	6.49894	1.963	CCND1,CITED1,EZR,FGFR1,FOS,ID1,JUN,LGALS1,MT2A,NPC2,NPY,PKM,PLAT,PPP1CB,SERPINE1,SNAP25,TIMP1,TPM2,YBX3	Upstream
pirinixic acid Signaling	6.48678	-0.785	ANXA2,APOE,CCL2,CCND1,CD63,CDKN1A,CLU,ECI2,F3,GLUL,HLA-E,HMOX1,HSPB1,IFITM3,LGALS3,MGST3,NPC2,PHLDA1,SERPINE1,ST3GAL5	Upstream
Abnormality of cerebral cortex	6.47886	0.183	SNAP25,GAP43,LHX2,PCDH9,PLAT,CKB,GFAP,VIM,BRINP1,MAP2,TNR,NCAM1,SOX11,GRIA2,MAP1B,APOE,MDK	Functional
(+)-MK-801 Signaling	6.4698	-1.888	ARC,CCND1,CDKN1A,CRH,FOS,JUN,NPY,RHOA,TIMP1	Upstream
CCL5 Signaling	6.4698	-0.404	ATF4,CCL2,CD44,EMP1,FOS,GFAP,HMGA1,IER2,ZFP36	Upstream
MAP2K1/2 Signaling	6.4698	0.706	ARC,CCND1,CHI3L1,FOS,HMOX1,HSPB1,JUN,PHLDA1,VIM	Upstream
NTRK2 Signaling	6.4698	0.832	CCND1,CDKN1A,FOS,GAD1,SERPINE1,SNAP25,SPP1,SYP,VIM	Upstream
P2RY2 Signaling	6.46852	-0.25	CCND1,CDKN1A,F3,GAP43,JUN,SERPINE1	Upstream
LEP Signaling	6.46471	0.174	CCL2,CCN1,CCND1,CD63,CDKN1A,CRH,F3,FGFR1,FOS,GAP43,GFAP,JUN,NPY,PLAT,SERPINE1,SNAP25,SPP1,TIMP1,TNFRSF1A,VIM,ZFP36	Upstream
Binding of professional phagocytic cells	6.44491	-1.333	JUN,CD99,PKM,THY1,CD44,ANXA1,RHOA,TNR,CCL2,CCND1,LGALS3,F3,SERPINE1,APOE,NPY	Functional
RUNX1 Signaling	6.43533	2.047	ANXA2,ATF4,BAALC,CCND1,CDKN1A,CHI3L1,EBNA1BP2,IFITM3,ISG15,NCAM1,SERPINE1,SOX6,SPP1,ST3GAL5,TIMP1	Upstream
TP73 Signaling	6.43415	0.398	B2M,CCL2,CCN1,CDKN1A,CITED1,CNN3,CRYAB,LDHA,MDK,NCAM1,PDPN,SAT1,SCRG1,SERPINE1,SPP1,THY1,TIMP1,TNFRSF12A,TNFRSF1A	Upstream
Function of blood vessel	6.43415	0	TGFB1I1,RICTOR,F3,TIMP1,APOE,SPP1,HMOX1,CD44	Functional
Differentiation of central nervous system cells	6.40894	-0.87	SOX10,SOX6,BEX2,PAX6,ID1,OLIG2,ASCL1,CCND1,GRID2,NTRK3,DLL3,NKX2-2	Functional
NEUROD1 Signaling	6.4045	0.8	CDKN1A,NCAM1,NKX2-2,NTRK3,PAX6,PKM,RHOA,SYP	Upstream
Differentiation of progenitor cells	6.4023	1.086	JUN,LGALS1,LHX2,SFRP1,ASCL1,CDKN1A,ZFP36L1,HOPX,HMGA1,ID1,OLIG2,PDGFRA,BCHE,MLLT11,HMOX1,GFAP,RHOA,NCAM1,ATF4,EMP1,TIMP1,TNFRSF12A,CXCL14,SOX4,OLIG1	Functional
CYP19A1 Signaling	6.38616	-0.485	CCND1,CD44,FAM107A,GFAP,HLA-A,HLA-E,JUN,S100A10,SYP,TIMP1	Upstream
RAS Signaling	6.37675	-0.144	CCL2,CCND1,CDKN1A,FOS,GSTP1,HMGA1,HMOX1,JUN,NPY,SERPINE1,VIM	Upstream
JUND Signaling	6.37572	-0.132	CCND1,CLU,F3,FTH1,HMOX1,SAT1,SOX4,SPP1,TIMP1	Upstream
F7 Signaling	6.37572	0.892	CCN1,CCND1,EEF1A1,F3,FOS,IER2,ZFP36	Upstream
PDGF-AA Signaling	6.35853	1.546	CDKN1A,FOS,GFAP,PDGFRA,SOX2,VIM	Upstream
Thyroid nodule	6.35655	0	HSPB1,PRDX6,FTL,HSPA8,ANXA5,GSTP1,MT-ND2	Functional
Colonization	6.35556	-0.051	VIM,EZR,TNC,F3,SERPINE1,SERPINH1,HMOX1,SOX4,MLLT11	Functional
AGN194204 Signaling	6.35458	-2.212	ANXA2,CA2,CDKN1A,CST3,EMP1,EMP3,IFITM3,ITM2A,LGALS1,NPC2,PHLDA1,SPP1,TIMP1,TRAF4	Upstream
PTGES Signaling	6.34582	0	ANXA1,ANXA2,CDKN1A,CXCL14,EZR,RHOA,SERPINE1,VIM	Upstream
dalfampridine Signaling	6.34582	-0.164	ARC,CCN1,FOS,GRIA2,HSPA8,IER2,JUN,PKM	Upstream
Uptake of D-glucose	6.34486	-1.333	HMGA1,TXNIP,RBPJ,NPC2,NRG1,PKM,PLAT,CLU,S100A16,CCND1,PID1,SERPINE1,APOE,GSTP1,SPP1,NPY	Functional
Accumulation of cells	6.32975	0.032	FGFR1,CCN1,CRYAB,TNFRSF1A,CD99,RBPJ,B2M,PLAT,MLLT11,HMOX1,CD44,ANXA1,CLU,CCL2,CDKN1A,F3,APOE,TIMP1,SPP1,MDK	Functional
bexarotene Signaling	6.32698	-0.484	APOE,CCL2,CCN1,CCND1,CST3,GFAP,ID1,IER2,ITM2A,MLLT11,PAX6,PLAT,SYP	Upstream
calcitriol Signaling	6.32698	-0.587	ANXA2,CA2,CCN1,CCND1,CD44,CDKN1A,DOK5,F3,FAM107A,FOS,FTH1,FTL,ID1,ISG15,JUN,LDHA,LGALS1,MYT1,NCAM1,PAX6,SPP1,TAGLN2,TMEM100,TXNIP	Upstream
BMP2 Signaling	6.30803	-0.227	ASCL1,CCND1,CDKN1A,F3,FGFR1,FOS,GFAP,ID1,JUN,NTRK3,SOX2,SOX6,SPP1,TIMP1	Upstream
CSF1 Signaling	6.30803	-0.551	APOE,CCL2,CCND1,CDKN1A,ENO1,FOS,HLA-A,JUN,LDHA,MMP16,PKM,RHOA,SFRP1,SPP1,TNFRSF1A	Upstream
DRD2 Signaling	6.30016	0.543	CCL2,CRYAB,FOS,GAD1,JUN,NPY,SERPINE1	Upstream
KDM3A Signaling	6.30016	-0.894	CCL2,CCN1,CCND1,GNG2,HMOX1,SERPINE1,TNC	Upstream
QKI Signaling	6.28988	-1.45	GFAP,GPM6A,ID1,MAP1B,NSG2,SOX2,TNC,VIM	Upstream
Mapk Signaling	6.27165	0.651	ARC,CCL2,CCND1,CDKN1A,F3,FOS,HMOX1,JUN,OLIG2,SPP1	Upstream
Nkx2-2os Signaling	6.25571	0.13	CCND1,NKX2-2,NNAT,PAX6,PCSK1N	Upstream
SP2 Signaling	6.25571	0	CCND1,CDKN1A,FOS,SERPINE1,SERPINH1	Upstream
EPCAM Signaling	6.25337	1.039	CCND1,CDKN1A,FOS,ID1,JUN,SOX2	Upstream
GPER1 Signaling	6.23359	0.132	CCN1,CCND1,CDKN1A,FOS,IER2,JUN,MT2A,ZFP36	Upstream
EED Signaling	6.22768	-1	CELF1,GFAP,MYT1,OLIG1,OLIG2,PPP2R2B,THY1	Upstream
sanguinarine Signaling	6.21824	0	CCL2,HMOX1,NQO1,TIMP1	Upstream
CX3CL1 Signaling	6.21396	-0.254	APOD,CCL2,GFAP,HMOX1,MAP1B,PAX6,SNAP25,SOX4,SPP1,SYP,TIMP1	Upstream
VCAN Signaling	6.20621	1.155	APOE,CCL2,CDKN1A,CLU,F3,IFI6,LGALS3,MAP1B,PCSK1N,RBPJ,TIMP1,YBX3	Upstream
NOTCH1 Signaling	6.18376	-1.499	ASCL1,CCN1,CCND1,CD44,CDKN1A,FOS,GFAP,HMOX1,HSPA8,ID1,NRG1,SERPINE1,SOX10,SPP1,SYP	Upstream
verapamil Signaling	6.15677	0	ANXA2,ENO1,FOS,JUN,S100A10,S100A6,TXNIP	Upstream
FOSL1 Signaling	6.15181	-1.238	CCL2,CCN1,CCND1,CD44,FOS,JUN,MAP1B,MT2A,SERPINE1	Upstream
VHL Signaling	6.1512	-0.07	ATF4,CCND1,CDKN1A,F3,FTH1,FTL,HMOX1,IFITM3,MYL12B,VIM,ZFP36L1	Upstream
epigallocatechin-gallate Signaling	6.15058	0.555	CA2,CCL2,CCN1,CCND1,CDKN1A,F3,FOS,HMOX1,ISG15,JUN,SERPINE1,SFRP1,TIMP1,VIM	Upstream
PPARG Signaling	6.14267	-1.553	APOE,CA2,CCL2,CCND1,CDKN1A,CXCL14,HMOX1,IGFBP7,JUN,MAP2,MGST1,PID1,PPP2R2B,SAT1,SERPINE1,SLC44A1,SPP1,TCF4,TKT,VIM,WWTR1	Upstream
STK3 Signaling	6.09745	-0.555	CCND1,PDPN,SOX4,SPP1,WWTR1	Upstream
GNA15 Signaling	6.08884	0	CRYAB,GLUL,HLA-E,HMOX1,LGALS3,MAP2,MGST1,PLAT,TIMP1,ZFP36L1	Upstream
baicalein Signaling	6.08778	-1.698	APOE,CCL2,CCND1,FOS,HMOX1,JUN,PRDX6	Upstream
SBDS Signaling	6.06651	0	BEX1,FBXO32,FOS,GAP43,ID1,IGFBP7,MT2A,SPP1,TNC	Upstream
IL1 Signaling	6.02457	-2.455	APOE,CCL2,CDKN1A,CHI3L1,CRH,F3,FOS,FTH1,GFAP,HMOX1,JUN,NRG1,PDGFRA,SERPINE1,THY1,TIMP1,TNC	Upstream
Vegf Signaling	6.02182	-2.63	CA2,CCN1,CD44,CHI3L1,CRYAB,DOK5,EMP1,F3,GRB14,HMOX1,HOPX,ID1,JUN,NRG1,PHLDA1,PLPP3,SFRP1,TIMP1,TMEM158,TNC,VIM	Upstream
oxaliplatin Signaling	6.02136	-1.248	ANXA2,CCND1,CDKN1A,GAP43,GFAP,SAT1,TMSB10/TMSB4X,VIM	Upstream
triamcinolone acetonide Signaling	5.98297	-1.982	CAPG,CD44,CXADR,FOS,GAS1,IER2,JUN,MT2A,NTM,SOX4,SPP1,ST3GAL5,TXNIP	Upstream
arsenite Signaling	5.98297	0.355	ATF4,CCND1,CDKN1A,FOS,GSTP1,HMOX1,HSPB1,JUN,NQO1,SERPINE1	Upstream
vitamin E Signaling	5.97062	2.18	CCL2,CD44,CDKN1A,F3,PLAT,SERPINE1,SPP1,TNFRSF1A	Upstream
CD40LG Signaling	5.95468	-0.973	B2M,CA2,CCL2,CD44,CD63,CDKN1A,CLU,F3,FOS,IFI6,ISG15,JUN,MT2A,PSME2,SERPINE1,TRAF4,YBX3,ZFP36L1	Upstream
7-nitroindazole Signaling	5.95078	0	FOS,GFAP,GSTP1,MAP2,NCAM1	Upstream
NCAM1 Signaling	5.95078	-0.277	GLUL,MAP2,NCAM1,SYP,THY1	Upstream
triclosan Signaling	5.95078	-1.342	FOS,HMOX1,JUN,NQO1,TIMP1	Upstream
TCF Signaling	5.9431	0	APOD,ARL4A,CCND1,CD44,FOS,GAD1,LGALS3,SERPINE1,TSC22D1	Upstream
N-Cadherin Signaling	5.92082	0	CCL2,CCND1,CDKN1A,SOX11	Upstream
3,3'-diindolylmethane Signaling	5.92082	-1.903	CCND1,CDKN1A,HLA-A,HLA-B,HLA-C,HMOX1,NQO1,VIM	Upstream
trovafloxacin Signaling	5.92082	-0.707	B2M,CDKN1A,FOS,HLA-A,HMOX1,PDE4B,PHLDA1,SERPINE1	Upstream
metribolone Signaling	5.91364	-3.329	ATP5PD,ATP6V0E2,B2M,CCND1,CDKN1A,CLU,CRYAB,ENO1,EZR,FOS,LDHA,MGST3,MYL12B,PKM,PRDX6,SAT1,SMS,TSC22D1,TXNIP	Upstream
RET Signaling	5.87943	-2.135	ANXA1,ATF4,CCL2,CCND1,CLU,CRYAB,FOS,HSPA8,TAGLN2,TAGLN3,TNC	Upstream
crocidolite asbestos Signaling	5.8729	-0.15	CCND1,CD44,FOS,JUN,SPP1,TNFRSF1A	Upstream
ERK Signaling	5.8729	-0.496	CCL2,CCND1,CDKN1A,CLU,FOS,HMGA1,HMOX1,JUN,SERPINE1,SOX4,STMN4,TIMP1,ZFP36,ZFP36L1	Upstream
F3 Signaling	5.86967	-1.913	CCL2,CCN1,F3,FOS,MDK,PLPP3,RHOA,SERPINE1	Upstream
genistein Signaling	5.83268	0.633	ATF4,ATP6V0A1,CCL2,CCND1,CD44,CDKN1A,CLU,F3,FOS,HLA-A,HMOX1,ID1,JUN,NPC2,PCDH17,PLAT,SERPINE1,SPP1	Upstream
ITGA5 Signaling	5.82681	0.492	APOE,CCND1,CD44,CDKN1A,FOS,GAS1,JUN	Upstream
Angiotensin II receptor type 1 Signaling	5.81248	-2.19	CCL2,GAP43,NPY,SERPINE1,TIMP1	Upstream
vinorelbine Signaling	5.81248	1.387	B2M,HLA-E,LGALS1,LGALS3,ZFP36L2	Upstream
SMAD4 Signaling	5.81248	-1.653	CCL2,CCND1,CDKN1A,FOS,HMOX1,ID1,PAX6,PKM,SERPINE1,SOX2,TIMP1,TNC,TPM2,VIM,ZFP36	Upstream
defibrotide Signaling	5.80967	0	F3,PLAT,SERPINE1	Upstream
riociguat Signaling	5.80967	0	SERPINE1,SPP1,TIMP1	Upstream
KLF4 Signaling	5.80688	0.748	ASCL1,CCL2,CCND1,CD44,CDKN1A,CITED1,HSPB1,IFITM3,NEAT1,PDGFRA,PLAT,SERPINE1,SERPINH1,SOX2,TNC,VIM	Upstream
SP3 Signaling	5.80134	-0.555	CCND1,CDKN1A,CHI3L1,F3,FOS,JUN,OLIG2,PKM,SERPINE1,SERPINH1,TIMP1,TNC,VIM	Upstream
halofuginone Signaling	5.79317	0	CD44,CKB,EMP1,LGALS1,PDGFRA,PKM,PLPP3,SPP1,TAGLN3,TCF4,TIMP1	Upstream
PRKG1 Signaling	5.78781	-0.132	CCND1,CDKN1A,FOS,ID1,RHOA,SERPINE1	Upstream
FGF8 Signaling	5.78516	0.399	CCL2,CCND1,CRYAB,FGFR1,MDK,PAX6,S100B,SPP1,TRIP6	Upstream
isobutylmethylxanthine Signaling	5.77728	-0.707	CCND1,CD44,CDKN1A,CRH,FOS,JUN,LDHA,PDGFRA,PLAT,SERPINE1,SYP,TIMP1,TNC	Upstream
metformin Signaling	5.77728	0.543	ATF4,BAMBI,CCL2,CCND1,F3,FOS,FTH1,GRB14,HMOX1,MT-CO2,NPY,PKM,SERPINE1	Upstream
PLAU Signaling	5.77469	-0.813	CCL2,CCN1,CCND1,F3,NPY,PHLDA1,SERPINE1,VIM	Upstream
Phagosome Maturation	5.76	0	ATP6V0A1,ATP6V0E2,B2M,HLA-A,HLA-B,HLA-C,HLA-E,PRDX6,SNAP25,TUBA1C,TUBB6	Canonical
SHC1 Signaling	5.72816	-2.733	CDKN1A,FOS,FTH1,FTL,GSTP1,NQO1,PHLDA1,SERPINE1	Upstream
H2AB3 (includes others) Signaling	5.70553	0.378	ARC,CDKN1A,DCLK1,FOS,GAS1,LYPD1,PCDH9	Upstream
ICMT Signaling	5.70553	0	CDKN1A,CRYAB,RCN2,RHOA,S100A13,WWTR1	Upstream
NCF1 Signaling	5.70553	-2.219	CD44,CDKN1A,F3,HMOX1,ISG15,SERPINE1	Upstream
NKX2-3 Signaling	5.69037	-0.882	BCHE,CDKN1A,CRYAB,CXADR,DCLK1,HLA-B,HLA-C,LYPD1,MAP2,NETO2,SOX2,TMEM100,TMEM158	Upstream
KLF2 Signaling	5.68613	-0.349	CCL2,CD44,CDKN1A,F3,ID1,MT2A,NQO1,PDPN,PLPP3,SERPINE1,TCF4,TIMP1	Upstream
ACTN4 Signaling	5.68403	-0.651	CCL2,CCND1,FOS,RHOA,SERPINE1	Upstream
REST Signaling	5.68403	-0.143	ASCL1,CRH,GAD1,GAP43,GRIA2,NPC2,NTRK3,S100B,SCG3,SNAP25,SYP	Upstream
MEMO1 Signaling	5.66959	1.236	CA2,CCND1,FOS,JUN	Upstream
raltitrexed Signaling	5.66959	-2	ANXA2,CDKN1A,SAT1,TMSB10/TMSB4X	Upstream
atorvastatin Signaling	5.66756	1.493	APOE,CCL2,CCN1,F3,FOS,HMOX1,JUN,PLAT,RHOA,S100B,SERPINE1,SPP1,ZFP36	Upstream
PTGS2 Signaling	5.66154	-1.4	ANXA1,ANXA2,CCL2,CCND1,CD44,CDKN1A,CLU,CXCL14,EZR,FOS,RHOA,TNFRSF12A	Upstream
NOX4 Signaling	5.64782	-1.091	CCL2,CD44,CDKN1A,HMOX1,RHOA,SERPINE1,VIM	Upstream
RAC2 Signaling	5.64782	0	ANXA1,FOS,LDHA,PKM,S100A6,TKT,TSC22D1	Upstream
SQSTM1 Signaling	5.64782	-0.292	HMOX1,ISG15,JUN,LHX2,NQO1,PLAT,TSC22D1	Upstream
NOS2 Signaling	5.63827	-2.376	CCL2,CD44,CDKN1A,CHI3L1,HMOX1,ISG15,PRDX6,SERPINH1,SYP,THY1,TIMP1,TKT	Upstream
lysophosphatidic acid Signaling	5.63264	0.013	CCL2,CCN1,CCND1,F3,FOS,JUN,PDGFRA,SERPINE1,VIM	Upstream
EWSR1 Signaling	5.62525	0.323	CCND1,CD99,FOS,GAS1,NPY,PCDH17	Upstream
ILK Signaling	5.62	0.301511	ATF4,CCND1,CREB5,FOS,JUN,PPP2R2B,RHOA,RICTOR,TGFB1I1,TMSB10/TMSB4X,TNFRSF1A,VIM	Canonical
INSR Signaling	5.61439	1.268	ARL4A,ATP5PD,CCL2,CCND1,CDKN1A,FOS,GAS1,IER2,LGALS1,MT-CO2,NKX2-2,PAX6,PDE4B,PHLDA1,SAT1,SERPINE1,SIRT2,SLC44A1,SOX2,TNFRSF1A,TSC22D1	Upstream
E. coli B5 lipopolysaccharide Signaling	5.59176	-2.318	B2M,CCL2,CCND1,CD44,CDKN1A,EEF1A1,F3,FOS,HLA-A,HMOX1,PDE4B,PHLDA1,SERPINE1,SPP1	Upstream
RTN4 Signaling	5.59007	0	GAP43,GFAP,GNG2,JUN,MAP2,NQO1,TAGLN3	Upstream
HIF1A Signaling	5.59007	-2.491	APOE,CCL2,CCN1,CCND1,CD44,CDKN1A,ENO1,FOS,HMOX1,HSPB1,ID1,JUN,LDHA,LGALS1,PKM,SERPINE1,SFRP1,SIRT2,TIMP1,VIM	Upstream
Neuroinflammation Signaling Pathway	5.57	-0.83205	ATF4,B2M,CCL2,CREB5,FOS,GAD1,GLUL,HLA-A,HLA-B,HLA-C,HLA-E,HMOX1,JUN,S100B,TNFRSF1A	Canonical
PLCG1 Signaling	5.56384	1.387	CCL2,CCND1,FOS,LDHA,SERPINE1	Upstream
SAV1 Signaling	5.56384	0.555	CCND1,CDKN1A,SOX4,SPP1,VIM	Upstream
TAZ Signaling	5.56225	-0.897	ANXA1,CCL2,CCN1,CCND1,CD44,HMOX1,LDHA,PKM,SERPINE1,TIMP1	Upstream
daporinad Signaling	5.54821	0.128	CCL2,CD44,ID1,SERPINE1,SOX11,SOX2	Upstream
INHBA Signaling	5.54363	-1.093	BAMBI,CCL2,CDKN1A,CHD7,MYT1,NRG1,PCDH9,SERPINE1,SOX2,SOX4,TIMP1,TMEFF2	Upstream
EPO Signaling	5.54061	0.198	B2M,CA2,CDKN1A,CLIC1,CRH,EEF1A1,FOS,GLUL,ID1,JUN,PAX6,RHOA,SPP1,SYP,TXNIP	Upstream
DETA-NONOate Signaling	5.53462	-1.887	CCND1,CDKN1A,FOS,HMOX1,SERPINE1,TIMP1,TXNIP	Upstream
platelet activating factor Signaling	5.53462	-1.756	CCL2,CDKN1A,F3,FOS,SERPINE1,TIMP1,VIM	Upstream
salirasib Signaling	5.53462	1.23	ATF4,LDHA,LGALS1,PDGFRA,PKM,PLAT,SERPINE1	Upstream
quercetin Signaling	5.51856	1.911	BCHE,CCL2,CD44,CD63,CRH,FOS,HMOX1,ISG15,JUN,MAP2,MEG3,PON2,ZFAS1	Upstream
palmitic acid Signaling	5.5157	-1.101	ATF4,CCL2,CDKN1A,EEF1A1,FBXO32,FOS,HMOX1,JUN,NPY,PAX6,PPP2R2B,SERPINE1,TXNIP,WWTR1	Upstream
CDKN2A Signaling	5.50585	-1.902	CAPG,CCL2,CCND1,CDKN1A,CXCL14,EEF1A1,FGFR1,FOS,JUN,LGALS3,S100A6,SERPINE1,SOX2,TNFRSF1A,VIM	Upstream
glucocorticoid Signaling	5.50585	-0.553	ANXA1,CCL2,CD44,CDKN1A,CLU,CRH,GLUL,HMOX1,MT2A,NPY,PLAT,SERPINE1,SPP1,TNFRSF1A,TXNIP	Upstream
tazemetostat Signaling	5.50585	-1.033	CCND1,CD44,EZR,FGFR1,GAP43,ID1,LGALS1,MAP2,NCAM1,NEK6,NQO1,PON2,SPP1,SRI,TNC	Upstream
ESR1 Signaling	5.50585	0.002	APOE,CA2,CCL2,CCN1,CCND1,CDKN1A,CKB,CXADR,ENO1,F3,FGFR1,FOS,GFAP,GRIA2,HLA-B,HLA-C,HLA-E,ID1,IFI6,IFITM3,JUN,LGALS1,LYPD1,MAP1B,MAP2,NPY,NQO1,RCN2,RICTOR,S100B,SERPINE1,SLC44A1,SOX4,SPP1,TMSB15A,TXNIP,VIM	Upstream
Estrogen Receptor Signaling	5.5	1.5	ATF4,CCND1,CDKN1A,CREB5,FBXO32,FOS,GNG2,GNG5,JUN,MDK,MMP16,MT-ND2,MYL12A,MYL12B,PPP1CB,RHOA,SHC3	Canonical
PLAT Signaling	5.47366	1.729	CCND1,FOS,GFAP,JUN,PLAT,SERPINE1	Upstream
DAB2IP Signaling	5.45223	0.899	CD44,CDKN1A,CLU,VIM	Upstream
RANBP9 Signaling	5.45223	0.655	FOS,GAP43,JUN,SYP	Upstream
PAX3 Signaling	5.451	0	ANXA1,ARC,CDKN1A,CLU,CST3,F3,NPC2,SOX10,SOX4,TNC,TSC22D1,ZFP36L2	Upstream
NLRC5 Signaling	5.44977	-2.209	B2M,HLA-A,HLA-B,HLA-C,HLA-E	Upstream
tetrachlorodibenzodioxin Signaling	5.43297	-3.312	ATF4,CCN1,CCND1,CDKN1A,CHD7,EMP3,F3,FOS,GAD1,HMOX1,HSPA8,JUN,NNAT,NQO1,PDE4B,SAT1,SERPINE1,SERPINH1,TNC	Upstream
CAT Signaling	5.42597	2.6	CCL2,CDKN1A,HMOX1,SERPINE1,TIMP1,TNC,VIM	Upstream
lipoxin A4 Signaling	5.40012	0.094	CCL2,CCND1,CDKN1A,HMOX1,SERPINE1,TIMP1	Upstream
WNT/β-catenin Signaling	5.4	-0.904534	CCND1,CD44,JUN,PPP2R2B,SFRP1,SOX10,SOX11,SOX2,SOX4,SOX6,TCF4	Canonical
SERPINF1 Signaling	5.37366	1.812	CCND1,CRYAB,OLIG1,OLIG2,PDGFRA,SOX10,VIM	Upstream
Hdac Signaling	5.36856	-0.744	ARC,CCND1,CDKN1A,CRH,FBXO32,FOS,GAD1,JUN,SFRP1,SPP1,TXNIP	Upstream
LDL Signaling	5.34775	-1.054	APOE,CCL2,CCND1,CDKN1A,F3,FOS,HMOX1,ID1,JUN,MMP16,NPC2,PLAT,SERPINE1,TMEM100	Upstream
APC Signaling	5.34294	-0.288	B2M,CCND1,CD44,CDKN1A,CLU,GLUL,ID1,JUN,SPP1,TIMP1,TNFRSF12A	Upstream
TP63 Signaling	5.34199	-0.911	CCN1,CCND1,CDKN1A,EMP1,F3,FOS,HSPA8,ID1,IGFBP7,JUN,SERPINE1,SOX2,SOX4,THY1,TNC,TNFRSF1A,TRAF4,VIM,WWTR1	Upstream
ACVR1C Signaling	5.34199	-1.387	CCND1,CDKN1A,FOS,NPY,SERPINE1	Upstream
ETS Signaling	5.34199	0	CHI3L1,CRH,FOS,SERPINE1,TIMP1	Upstream
dimethyl fumarate Signaling	5.34199	0.985	F3,HMOX1,JUN,SERPINE1,VIM	Upstream
ATF4 Signaling	5.33913	-1.555	APOE,ATF4,CCL2,CDKN1A,IGFBP7,JUN,LGALS3,MGST1,MT2A,RBPJ,TKT,TNFRSF12A	Upstream
GAPDH Signaling	5.32975	0.816	CCL2,ENO1,HLA-C,IFI6,SPP1,TXNIP	Upstream
TWIST2 Signaling	5.32975	-1.577	CCND1,CD44,CDKN1A,MGST3,SOX2,VIM	Upstream
BCL2 Signaling	5.31876	0.843	CCND1,CDKN1A,FOS,GAP43,NNAT,NSG2,SCG3,SNAP25,TIMP1	Upstream
STAT5B Signaling	5.30277	-0.054	ANKS1B,APOE,CA2,CCND1,CD63,CDKN1A,FOS,GLUL,GSTP1,HLA-A,IFITM3,JUN,NQO1,TNFRSF1A,TRAF4,ZFP36	Upstream
PTK2 Signaling	5.27165	-0.513	CCN1,CCND1,CDKN1A,FOS,SPP1,TIMP1,TNC	Upstream
clioquinol Signaling	5.25964	0	CCND1,CDKN1A,FOS,JUN	Upstream
CNTF Signaling	5.25806	0.233	FGFR1,FOS,GFAP,NPY,OLIG2,TIMP1,VIM,ZFP36	Upstream
HTATIP2 Signaling	5.23958	-0.555	CCND1,FOS,PKM,SOX2,SPP1	Upstream
Mt2 Signaling	5.23958	0	CCND1,FOS,GSTP1,JUN,SERPINE1	Upstream
diallyl trisulfide Signaling	5.23958	-2.213	CDKN1A,FOS,HMOX1,JUN,NQO1	Upstream
AHR Signaling	5.22475	-0.656	CCND1,CDKN1A,CHD7,CHI3L1,ENO1,FOS,GAS1,JUN,LDHA,MT2A,NQO1,PDE4B,PDGFRA,PLAT,SERPINE1,SOX2,SPP1,VIM	Upstream
S-nitroso-N-acetyl-DL-penicillamine Signaling	5.22185	-1.385	CCL2,CDKN1A,GRIA2,HMOX1,S100A10,SPP1,TIMP1	Upstream
anisomycin Signaling	5.22185	0.519	CCND1,CDKN1A,FOS,HMGA1,JUN,SERPINE1,SPP1	Upstream
MAPK7 Signaling	5.21896	0.988	CCND1,HMOX1,ID1,JUN,NQO1,PLAT,TRAF4,VIM	Upstream
ITGB1 Signaling	5.21467	-0.732	APOE,BCAN,CCL2,CDKN1A,FOS,GAS1,GFAP,JUN,SERPINE1,VIM	Upstream
SP110 Signaling	5.21467	1.265	ANXA5,CCN1,CLU,F3,IFI6,IFITM3,SOX4,TIMP1,TNFRSF1A,TXNIP	Upstream
GALNS Signaling	5.21183	0	GAP43,GFAP,MAP2	Upstream
Mt3 Signaling	5.21183	0	GFAP,GSTP1,MT2A	Upstream
ibotenic acid Signaling	5.21183	0	CRH,FOS,JUN	Upstream
MTOR Signaling	5.21183	-1.151	BEX1,CCL2,CCND1,CDKN1A,ENO1,FBXO32,GAP43,HSPB1,LDHA,MAP2,NCAM1,PKM,RHOA,SOX4,TNFRSF1A,TXNIP	Upstream
RARA Signaling	5.19654	0.577	CCND1,CD44,CDKN1A,CRH,FGFR1,FOS,GAP43,HLA-B,HLA-C,JUN,LGALS1,LYPD1,MAP1B,SOX2,SPP1,TMSB15A	Upstream
carbamylcholine Signaling	5.19518	0.861	APOE,ARC,CCND1,CDKN1A,FOS,JUN	Upstream
fluvastatin Signaling	5.19518	0.916	CCND1,CDKN1A,DCLK1,HMOX1,PLAT,SERPINE1	Upstream
tetraethylammonium Signaling	5.19518	0.816	ATP5PD,FTH1,HSPA8,HSPB1,RHOA,SRI	Upstream
mycophenolic acid Signaling	5.18046	-1.238	CCL2,CCN1,CD63,CDKN1A,CLU,MYL12A,NPY,SERPINE1	Upstream
RETN Signaling	5.17328	-0.671	CCL2,FOS,HMOX1,NPY,PLAT,SERPINE1,SPP1	Upstream
SAFB2 Signaling	5.14206	0.447	B2M,FOS,HLA-C,HLA-E,JUN	Upstream
4-methylnitrosoamino-1-(3-pyridinyl)-1-butanone Signaling	5.13077	-0.456	ANXA1,CDKN1A,FOS,JUN,SPP1,TKT	Upstream
memantine Signaling	5.13077	-0.896	CRH,FOS,GFAP,GLUL,GSTP1,NPY	Upstream
carbon monoxide Signaling	5.12552	0.295	ATF4,CCL2,CDKN1A,F3,HMOX1,NQO1,SERPINE1	Upstream
tacrolimus Signaling	5.12321	-1.179	APOD,CAPG,CCL2,CCND1,CXADR,FOS,GAP43,JUN,PDLIM4,SPP1,TMEM100,TNC,TNFRSF12A	Upstream
resiquimod Signaling	5.10127	-2	ATF4,CCL2,CD44,CREB5,GNG2,HSPB1,IFITM3,ISG15,JUN,PKM,PLAT,PRDX6,SPP1,TNFRSF1A	Upstream
TWIST Signaling	5.08778	0.849	CDKN1A,SERPINH1,ST3GAL5,THY1	Upstream
putrescine Signaling	5.08778	1	CCL2,CDKN1A,FOS,JUN	Upstream
ATF1 Signaling	5.06803	0.602	FOS,FTH1,HLA-B,HMOX1,JUN,RHOA	Upstream
MYOC Signaling	5.06753	-0.447	ANXA1,CA2,CD44,FBXO32,S100B,SFRP1,SOX11,SPP1	Upstream
STAT1 Signaling	5.03527	-1.802	APOE,B2M,CCL2,CCND1,CDKN1A,FOS,HLA-E,IFI6,IFITM3,ISG15,JUN,NKX2-2,PAX6,PCDH17,PSME2,S100A10	Upstream
TCR Signaling	5.03527	0.048	APOD,APOE,ATP5PD,CCND1,CD44,EBNA1BP2,ENO1,FOS,IFI6,ISG15,JUN,PRDX6,SPP1,TNFRSF12A,TNFRSF1A,TSC22D1	Upstream
DDX5 Signaling	5.03292	0.814	ATP5PD,CCND1,CDKN1A,FOS,JUN,MT-CO2,TIMP1	Upstream
rotenone Signaling	5.03292	-0.97	ATF4,CCND1,FOS,GFAP,HMOX1,TIMP1,TXNIP	Upstream
FAS Signaling	5.02091	0.401	ANXA2,ARL4A,CCL2,CD44,CDKN1A,F3,FOS,JUN,LGALS3,PDLIM7,SERPINE1,SPP1,TAGLN2,TNC,TNFRSF1A,ZFP36	Upstream
P38 MAPK Signaling	5.02091	-2.074	ANXA5,CCL2,CCND1,CD44,CDKN1A,F3,FBXO32,FOS,HMOX1,JUN,MT-CO2,SERPINE1,SPP1,TIMP1,TNFRSF1A,ZFP36	Upstream
JAK Signaling	5.007	-2.433	CCL2,FBXO32,IFI6,IFITM3,ISG15,VIM	Upstream
IL17A Signaling	5.00043	0.113	B2M,CCL2,CCN1,CCND1,FOS,ISG15,JUN,PLAT,SERPINE1,SPP1,TIMP1,TNC,TRAF4,VIM	Upstream
CEBPB Signaling	4.99568	-2.458	CCL2,CCND1,CDKN1A,CRH,FBXO32,FOS,FTL,GAS1,GFAP,HLA-A,HMGA1,HSPA8,ID1,IFITM3,JUN,PDGFRA,SAT1,SERPINE1,SPP1,TNFRSF1A,VIM	Upstream
ERBB4 Signaling	4.99568	1.158	CCL2,CCND1,CDKN1A,GAP43,HMOX1,JUN,SFRP1,TNC	Upstream
ILF3 Signaling	4.99568	2.746	ANXA5,CAPG,CHI3L1,FOS,ISG15,LGALS3,TNC,TNFRSF12A	Upstream
S100A8 Signaling	4.98716	0.302	BCHE,CCL2,CCND1,CXCL14,HMOX1,ISG15,NRG1,NTRK3,PHLDA1,SHC3,TXNIP	Upstream
aflatoxin B1 Signaling	4.98297	-3.207	CA2,CDKN1A,CRYAB,EZR,GRIA2,GSTP1,HLA-A,ID1,IGFBP7,MAP1B,NQO1,NRG1,SFRP1,SPP1	Upstream
4-hydroxytamoxifen Signaling	4.96658	-0.327	CA2,CCN1,CCND1,CDKN1A,CLU,FGFR1,FOS,IER2,JUN,MT2A,ZFP36	Upstream
BAG1 Signaling	4.96257	0.762	CCND1,CDKN1A,FOS,JUN,MT2A	Upstream
Mt1 Signaling	4.96257	0	CCND1,FOS,GSTP1,JUN,SERPINE1	Upstream
miR-17-5p (and other miRNAs w/seed AAAGUGC) Signaling	4.95861	0.679	BAMBI,CCN1,CCND1,CDKN1A,MT2A,RHOA,TXNIP,VIM	Upstream
phorbol esters Signaling	4.95861	-0.33	ANXA1,B2M,CD44,CRH,FOS,JUN,PLAT,TIMP1	Upstream
ZNF106 Signaling	4.94692	2.449	HSPB1,IFITM3,LGALS1,LGALS3,PMP2,TNFRSF12A	Upstream
IFN Beta Signaling	4.9431	-1.791	CDKN1A,CXCL14,EEF1A1,HLA-A,HLA-B,IFI6,ISG15,MT-CO2,MT-ND2,SERPINE1,SPP1	Upstream
S-equol Signaling	4.93181	-1.222	HMOX1,NQO1,PLAT,SERPINE1	Upstream
Ferroptosis Signaling Pathway	4.93	-1	ATF4,CDKN1A,EMP1,FTH1,FTL,HMOX1,HSPB1,SAT1,WWTR1	Canonical
THRA Signaling	4.92445	1.457	ATF4,CCL2,CCND1,CD44,CDKN1A,FGFR1,FOS,HMOX1,JUN,SERPINE1	Upstream
Pkc(s) Signaling	4.92082	-1.026	CCL2,CCN1,CDKN1A,F3,FOS,GAP43,HMOX1,JUN,NQO1,PHLDA1,SERPINE1,SPP1	Upstream
benzo(a)pyrene Signaling	4.92082	-2.184	ANXA1,CCN1,CDKN1A,DOK5,FOS,GSTP1,HMOX1,HSPB1,JUN,NQO1,SERPINE1,TKT	Upstream
SPI1 Signaling	4.91721	-2.158	CCND1,CDKN1A,CHI3L1,CXCL14,FOS,FTH1,HSPA8,IFI6,IFITM3,ISG15,JUN,MT2A,SPP1,VIM	Upstream
PPARA Signaling	4.90658	1.183	ANXA2,APOE,CCND1,CD63,CDKN1A,ECI2,FOS,GLUL,GSTP1,HLA-E,HMOX1,IFITM3,MGST1,MGST3,MT-CO2,PHLDA1,PRDX6,SAT1	Upstream
CDK19 Signaling	4.88606	1.414	CDKN1A,CLU,HMOX1,JUN,SAT1,TRAF4,TSC22D1,TXNIP,ZFP36L1	Upstream
NFIX Signaling	4.87615	-1.213	CCND1,CHI3L1,CXCL14,GFAP,SERPINE1	Upstream
TLR3 Signaling	4.86967	-2.554	CCL2,CLU,FOS,HMOX1,ID1,IFI6,ISG15,NPY,PHLDA1,SERPINE1,TIMP1,TNC,TNFRSF1A	Upstream
CLDN7 Signaling	4.85699	1.667	APOE,F3,HLA-B,IFI6,IGFBP7,LGALS3,MT2A,NETO2,NRG1	Upstream
WWTR1 Signaling	4.85699	-1.912	CCN1,CD44,CDKN1A,EMP1,SERPINE1,SPP1,THY1	Upstream
levodopa Signaling	4.83863	2.024	ARC,CAPG,CASK,CCND1,CD63,FOS,FTL,GFAP,GRIA2,GRID2,HLA-A,LYPD1,NPC2,NSG2,NTRK3,PLPPR1,RAB13,S100A10,ST3GAL5,TCF4,TNR,WWTR1	Upstream
cyclopamine Signaling	4.83268	-1.362	CCND1,CDKN1A,OLIG2,SERPINE1,SOX2,SPP1	Upstream
4-aminophenol Signaling	4.81816	0	CLU,SPP1,VIM	Upstream
ZMIZ2 Signaling	4.81816	0	CCND1,CD44,JUN	Upstream
gabapentin Signaling	4.81816	0	FOS,GFAP,NCAM1	Upstream
JAG1 Signaling	4.81531	-0.61	CCND1,CDKN1A,NCAM1,SOX2,SPP1,TNC,VIM	Upstream
PDGFB Signaling	4.81531	-0.368	CCND1,FOS,HMGA1,PHLDA1,SPP1,TIMP1,TNC	Upstream
prexasertib Signaling	4.81531	-0.378	CDKN1A,FOS,HMOX1,PHLDA1,SERPINE1,TXNIP,ZFP36	Upstream
Histone h3 Signaling	4.80967	0	B2M,CCL2,CCND1,CDKN1A,CRH,FGFR1,FOS,GAD1,GRIA2,ID1,IFI6,IFITM3,JUN,MYT1,PPP2R2B,SFRP1,SOX11,SPP1	Upstream
FOXO3 Signaling	4.8041	0.379	ANXA1,CCN1,CCND1,CDKN1A,DOK5,FBXO32,FOS,GLUL,GRB14,IGFBP7,RICTOR,SERPINE1,TNFRSF1A,TXNIP,VIM	Upstream
PRKCA Signaling	4.80134	1.639	CCL2,CCND1,CDKN1A,FOS,GFAP,ID1,JUN,NQO1,SERPINE1	Upstream
dimethyl itaconate Signaling	4.79588	0.13	ATF4,HMOX1,IFITM3,ISG15,NQO1	Upstream
growth factor Signaling	4.79048	0	CLU,FGFR1,FOS,GLUL	Upstream
daidzein Signaling	4.78781	0.127	APOE,CCL2,CCND1,GFAP,HLA-A,HMOX1,NQO1,SYP	Upstream
RBPJ Signaling	4.77989	0.438	ASCL1,CCND1,CD44,CDKN1A,FOS,JUN,MDK,SOX2,SOX4,TNC	Upstream
Pro-inflammatory Cytokine Signaling	4.77211	0	APOE,CLU,F3,GLUL,HMOX1,LGALS1,TIMP1	Upstream
sodium arsenite Signaling	4.77211	-1.117	CCND1,CDKN1A,ENO1,FOS,FTH1,HMOX1,JUN	Upstream
RUNX2 Signaling	4.77211	0.781	CCND1,CDKN1A,LGALS3,OLIG1,SERPINE1,SOX6,SPP1,ST3GAL5,TIMP1	Upstream
MAPK14 Signaling	4.75203	-2.58	CCL2,CCND1,CRYAB,FOS,HMOX1,JUN,NPY,SOX2,SPP1,TIMP1,ZFP36	Upstream
TLR4 Signaling	4.74473	-2.439	BAMBI,CCL2,CCN1,CD44,F3,FBXO32,FOS,GFAP,HMOX1,IFITM3,ISG15,LHX2,PLAT,SPP1,TCF4,TSC22D1	Upstream
SP2509 Signaling	4.74232	-0.826	CCND1,EZR,FGFR1,GAP43,ID1,LGALS1,MAP2,NCAM1,NEK6,NQO1,PON2,SPP1,SRI,TNC	Upstream
diethylstilbestrol Signaling	4.74232	0.09	BCHE,CCND1,CDKN1A,CLU,CXCL14,DCLK1,EMP1,F3,FOS,GAP43,HLA-A,LGALS1,PDGFRA,S100A6	Upstream
ADRA1B Signaling	4.72354	0	ARC,CCND1,CDKN1A,FOS,JUN,NPY	Upstream
dimethylnitrosamine Signaling	4.72354	-0.487	CDKN1A,HMOX1,NQO1,RAB13,TIMP1,VIM	Upstream
CDKN1B Signaling	4.71897	0.819	B2M,CCND1,CDKN1A,GAP43,LGALS3,MMP16,SERPINE1,SOX2,TMEFF2	Upstream
LEF1 Signaling	4.70774	0.15	ATP6V0A1,CCND1,CD44,CDKN1A,NCAM1,PHLDA1,SPP1,TMEM158,TSC22D1,VIM	Upstream
GnRH-A Signaling	4.6925	-0.218	ANXA5,CDKN1A,FOS,IER2,JUN,SERPINE1,ZFP36	Upstream
MSTN Signaling	4.6925	-0.878	CDKN1A,FBXO32,FOS,SERPINH1,SPP1,TNC,VIM	Upstream
ETV5 Signaling	4.69037	-0.053	BEX1,CCND1,CHI3L1,HOPX,LGALS3,S100A6,SPP1,WWTR1	Upstream
PAF1 Signaling	4.67162	-0.816	ARL4A,BAMBI,IFITM3,ISG15,SERPINE1,ZFP36	Upstream
SCARB1 Signaling	4.67162	-0.447	APOD,APOE,CCL2,F3,FBXO32,SPP1	Upstream
TFAP4 Signaling	4.67162	-0.069	CD44,CDKN1A,CXCL14,FOS,ID1,VIM	Upstream
RUNX3 Signaling	4.66354	0.168	CCN1,CCND1,CDKN1A,KHDRBS3,SPP1,ST3GAL5,THY1,TPM2,VIM	Upstream
CRTC1 Signaling	4.65956	-1.067	MT-CO2,MT2A,NQO1,TIMP1	Upstream
Nos Signaling	4.65956	0.152	ARC,FOS,HMOX1,TIMP1	Upstream
PNN Signaling	4.65956	-1.067	CDKN1A,JUN,RHOA,TIMP1	Upstream
ATM Signaling	4.6517	-0.967	CCND1,CDKN1A,CLU,HMOX1,JUN,PSME2,SERPINE1	Upstream
SERPINE1 Signaling	4.6517	-2.383	CDKN1A,FOS,GAP43,PHLDA1,SYP,VIM,ZFP36	Upstream
bleomycin Signaling	4.64782	-2.317	CCL2,CDKN1A,FGFR1,ID1,LGALS3,PLAT,SERPINE1,SFRP1,SPP1,TIMP1,TNFRSF1A	Upstream
NFkB (family) Signaling	4.64207	-0.106	CCL2,CCND1,NCAM1,PLAT,TIMP1	Upstream
poly rI:rC-RNA Signaling	4.63639	-1.635	ANXA1,ATF4,B2M,CCL2,CD44,CHD7,EZR,FOS,HLA-A,HLA-B,HLA-C,HLA-E,IFI6,IFITM3,ISG15,JUN,PHLDA1,PSME2,SAT1,SOX2,VIM,ZFP36	Upstream
eicosapentenoic acid Signaling	4.62709	0.2	APOE,CCL2,CD44,FOS,HMOX1,JUN,SERPINE1,TNFRSF1A	Upstream
BAPTA-AM Signaling	4.61979	-0.896	CCL2,CDKN1A,FOS,JUN,MMP16,S100B	Upstream
FASLG Signaling	4.61979	0.513	CCL2,CD44,FOS,FTH1,SOX2,THY1	Upstream
FGFR2 Signaling	4.58503	0.902	CA2,CCND1,CDKN1A,CITED1,NNAT,PDGFRA,SFRP1,SOX2,SPP1	Upstream
TFAP2A Signaling	4.58503	-1.26	ANXA1,APOE,CCND1,CDKN1A,DCLK1,MT2A,NPY,SERPINE1,TIMP1	Upstream
WNT1 Signaling	4.58503	-1.158	CCND1,CDKN1A,EEF1A1,FOS,GAS1,JUN,NKX2-2,SERPINE1,SPP1	Upstream
JAK1 Signaling	4.57512	-1.091	CCL2,CDKN1A,CHI3L1,FOS,HLA-A,HLA-C,ID1	Upstream
cadmium Signaling	4.57512	-0.976	B2M,CCND1,CDKN1A,HMOX1,JUN,LGALS3,TIMP1	Upstream
beta-naphthoflavone Signaling	4.57025	-2.19	APOE,CCN1,FOS,FTH1,GSTP1,NQO1	Upstream
tamoxifen Signaling	4.54668	-0.715	ATF4,CA2,CCN1,CCND1,CDKN1A,CLU,CRH,FOS,GAP43,JUN,PKM,SPP1,SYT6,TMSB15A	Upstream
N1,N11-diethylnorspermine Signaling	4.5376	-1.207	CCND1,CDKN1A,MT-CO2,SAT1	Upstream
PMP22 Signaling	4.5376	0	APOE,EMP3,JUN,SOX2	Upstream
spermidine Signaling	4.5376	-0.152	CDKN1A,FOS,HMOX1,SAT1	Upstream
tranylcypromine Signaling	4.5376	0.218	CDKN1A,CRH,FOS,PDE4B	Upstream
AGER Signaling	4.5376	-1.257	CCL2,CCND1,CDKN1A,F3,SERPINE1,TNC,TXNIP	Upstream
Hif1 Signaling	4.5376	-2.219	CDKN1A,ENO1,HMOX1,LDHA,LGALS1,PKM,SERPINE1	Upstream
MEF2D Signaling	4.5376	-1.673	CCND1,FOS,HMOX1,JUN,NQO1,VIM,ZFP36	Upstream
prostaglandin E2 Signaling	4.52433	-0.063	ANXA2,ARC,CCL2,CCND1,CD44,CDKN1A,FOS,GFAP,HMOX1,IGFBP7,JUN,PDE4B,SPP1,TSC22D1,VIM	Upstream
EEF2K Signaling	4.51999	0	CDKN1A,MAP1B,VIM	Upstream
norethindrone acetate Signaling	4.51999	0	F3,PLAT,SERPINE1	Upstream
NANOG Signaling	4.50864	2.236	FOS,HOPX,LGALS1,LHX2,MAP1B,NKX2-2,PAX6,S100A6,SOX2	Upstream
PRKAA1 Signaling	4.50446	1.414	CA2,CDKN1A,CLU,LDHA,MAP2,MGST1,MMP16,PDGFRA,SIRT2,ZFP36L1	Upstream
arachidonic acid Signaling	4.50446	-0.259	CLU,F3,FOS,HMOX1,JUN,SPP1,TNFRSF1A,VIM	Upstream
dinoprost Signaling	4.50031	1.195	CCND1,FOS,GSTP1,ID1,JUN,MGST1,SPP1	Upstream
ROR1 Signaling	4.50031	0	CCN1,MAP1B,MAP2,SERPINE1,VIM	Upstream
butylated hydroxyanisol Signaling	4.50031	-0.711	FOS,GSTP1,JUN,NQO1,SOX2	Upstream
ELAVL1 Signaling	4.4908	-1.596	APOD,ASCL1,B2M,CDKN1A,FOS,HLA-A,HMOX1,IFITM3,SAT1,VIM,ZFP36	Upstream
ATF3 Signaling	4.4828	0.146	ATF4,CCND1,CDKN1A,HSPB1,ID1,JUN,MT2A,SERPINE1,SRI	Upstream
CCN5 Signaling	4.47366	1.698	CCND1,CD44,IGFBP7,JUN,SERPINE1,VIM	Upstream
etoposide Signaling	4.47108	-1.454	CA2,CCL2,CCND1,CDKN1A,EEF1A1,FTH1,ID1,JUN,MT-CO2,NPY,TNFRSF1A	Upstream
IL10 Signaling	4.46725	-1.963	ATP6V0A1,CCL2,CD44,CD63,CDKN1A,F3,FOS,HMOX1,JUN,LGALS1,PDE4B,S100B,SPP1,TIMP1,TMEM158,TNFRSF1A,ZFP36	Upstream
raloxifene Signaling	4.46218	-0.308	CCND1,CDKN1A,CLU,HMOX1,JUN,PDGFRA,RHOA,SERPINE1,SPP1,TIMP1	Upstream
NEUROG3 Signaling	4.44491	0.14	CD63,CDKN1A,FGFR1,MDK,NKX2-2,OLIG1,PAX6,SYP	Upstream
methapyrilene Signaling	4.43415	0	ANXA2,ANXA5,APOE,ATF4,CCND1,CST3,EEF1A1,GRB14,HMOX1	Upstream
TAS4464 Signaling	4.43297	0.447	ATF4,CDKN1A,FOS,TIMP1,VIM	Upstream
sodium tungstate Signaling	4.43297	-0.152	CKB,ENO1,GFAP,HSPA8,SNAP25	Upstream
NFE2L2 Signaling	4.4318	-0.41	ATF4,CDKN1A,FTH1,FTL,GFAP,GSTP1,HMOX1,ISG15,MGST1,MGST3,MT-CO2,NQO1,S100A13,SAT1,SERPINE1,SYP,TKT	Upstream
MMP9 Signaling	4.42829	0	CCND1,CD44,CDKN1A,FOS,GAP43,TIMP1,VIM	Upstream
ROCK Signaling	4.42597	-0.132	CCL2,CCND1,CDKN1A,F3,FOS,SPP1	Upstream
ADP Signaling	4.42597	0.339	F3,FOS,HMOX1,SERPINE1	Upstream
DAXX Signaling	4.42597	0	CCND1,CDKN1A,HSPB1,SERPINE1	Upstream
ethidium Signaling	4.42597	0	CCN1,CCND1,SERPINE1,TIMP1	Upstream
glutamyl-Se-methylselenocysteine Signaling	4.42597	0	CLU,GSTP1,ID1,JUN	Upstream
silicon dioxide Signaling	4.42597	1	CCL2,CST3,FOS,JUN	Upstream
IL5 Signaling	4.42481	-1.155	ANXA2,ATF4,CCL2,CD63,CDKN1A,ENO1,IER2,PDE4B,PKM,S100A6,SRI,THY1,VIM	Upstream
IKBKB Signaling	4.39469	-0.69	CCL2,CCND1,CD44,CDKN1A,CLU,F3,FOS,HLA-A,HMOX1,IGFBP7,ISG15,SFRP1,TNC	Upstream
EWSR1-FLI1 Signaling	4.39254	0.109	CCN1,CCND1,CD99,FIBIN,ID1,MAP2,PDGFRA	Upstream
N-Ac-Leu-Leu-norleucinal Signaling	4.39254	1.852	ATF4,CCL2,CCND1,CDKN1A,HLA-A,HLA-B,HLA-C	Upstream
glutamine Signaling	4.38722	-1.219	ATF4,CCND1,CDKN1A,FOS,JUN,SOX10,SOX2,VIM	Upstream
uranyl nitrate Signaling	4.38722	-2.204	CST3,FTL,HSPA8,IGFBP7,LGALS3,SPP1,TAGLN2,TUBA1C	Upstream
ciglitazone Signaling	4.3851	-1.383	APOE,CCL2,CCND1,CDKN1A,GFAP,MT-CO2,OLIG2,PAX6,SERPINE1	Upstream
SAFB Signaling	4.38091	0.816	B2M,FOS,HLA-C,HLA-E,HMOX1,JUN	Upstream
colchicine Signaling	4.38091	-0.685	CRH,FOS,GAP43,JUN,NQO1,TNFRSF1A	Upstream
iron Signaling	4.38091	-0.777	CCND1,CDKN1A,FTH1,FTL,HMOX1,ID1	Upstream
CHUK Signaling	4.37675	-1.126	CCL2,CCND1,CDKN1A,CLU,F3,FOS,HLA-A,HMOX1,ISG15,SFRP1,SPP1	Upstream
FGFR4 Signaling	4.36754	0	CCND1,CD44,CDKN1A,FOS,SERPINE1	Upstream
bardoxolone Signaling	4.36754	-2.224	CCND1,CDKN1A,FTH1,HMOX1,NQO1	Upstream
tetrodotoxin Signaling	4.36051	-0.555	ARC,B2M,CADM2,GAD1,GRID2,ID1,MYT1,PDE4B,THY1	Upstream
CCN2 Signaling	4.35853	0.623	CCND1,CD44,ENO1,JUN,SERPINE1,SOX2,SOX4,TIMP1	Upstream
RARB Signaling	4.35556	-1.783	ASCL1,CDKN1A,CRYAB,EZR,GAP43,HLA-C,ID1,JUN,SOX2,SPP1	Upstream
NFKB1 Signaling	4.34872	-0.236	APOE,B2M,BAMBI,CCL2,CCN1,CCND1,CD44,CDKN1A,CHI3L1,FOS,HMOX1,ISG15,LGALS1	Upstream
thapsigargin Signaling	4.34008	0.646	ARC,ATF4,CCND1,CDKN1A,CLU,FOS,HMOX1,IER2,JUN,SRI,TMEM100	Upstream
Pka Signaling	4.33724	-0.063	APOE,ARC,CD44,CDKN1A,FOS,HMOX1,IFI6,JUN,PDE4B	Upstream
plicamycin Signaling	4.33068	0.728	CCL2,CDKN1A,F3,HMOX1,ID1,SERPINE1,SNAP25,TIMP1	Upstream
NMDA Receptor Signaling	4.32057	1	ARC,FOS,NCAM1,SYP	Upstream
S100B Signaling	4.32057	0.927	CDKN1A,FOS,GFAP,JUN	Upstream
glycine Signaling	4.32057	0.339	ATF4,CCND1,CDKN1A,FOS	Upstream
hemoglobin Signaling	4.32057	-1.119	CDKN1A,HMOX1,MGST1,NQO1	Upstream
indirubin Signaling	4.32057	-2	CCN1,CCND1,JUN,MT-CO2	Upstream
IGF2BP1 Signaling	4.30452	-1	CD44,CDKN1A,LGALS1,SERPINH1,TNC	Upstream
ING1 Signaling	4.30452	0.374	CCL2,CDKN1A,SPP1,STMN4,ZFP36	Upstream
green tea polyphenol Signaling	4.30452	0	ANXA1,CDKN1A,FOS,HMOX1,JUN	Upstream
indole-3-carbinol Signaling	4.30452	-1.172	ANXA1,CCND1,CDKN1A,FOS,SPP1	Upstream
BRCA1 Signaling	4.29414	-1.291	CCND1,CDKN1A,EZR,HMOX1,HSPB1,IFI6,NQO1,PHLDA1,SAT1,VIM	Upstream
brefeldin A Signaling	4.29158	1.56	CD44,HLA-A,HLA-B,HLA-C,HMOX1,TIMP1	Upstream
losartan potassium Signaling	4.28988	1.559	ATF4,ATP5PD,CST3,F3,FOS,MAP2,SERPINE1,SPP1,TIMP1	Upstream
zinc Signaling	4.28904	-0.755	CA2,CCND1,ENO1,HMOX1,MT2A,NPY,PDE4B	Upstream
GABBR2 Signaling	4.2815	0	ARC,GLUL,GRIA2	Upstream
Muscarinic cholinergic receptor Signaling	4.2815	0	CCN1,FOS,JUN	Upstream
nicotinic acetylcholine receptor Signaling	4.2815	0	FOS,ID1,JUN	Upstream
IL3 Signaling	4.27819	0.714	CCL2,CCND1,CD63,CDKN1A,EEF1A1,ELAVL3,EMP3,FGFR1,FOS,HLA-A,JUN,PDPN,RBPJ,SOX4	Upstream
FOXP3 Signaling	4.27409	0	ANXA1,CAPG,CDKN1A,FOS,HLA-A,JUN,LDHA,LGALS1,LGALS3,NTRK3	Upstream
SIRT1 Signaling	4.2668	0.832	CCND1,CD63,CDKN1A,CRH,EPM2AIP1,FBXO32,FGFR1,HLA-A,HMOX1,ID1,IFITM3,LGALS3,MYT1,NPY,PDGFRA,SERPINE1	Upstream
CLEC11A Signaling	4.24795	0	ANXA1,FOS,LDHA,S100A6,TKT,TSC22D1	Upstream
WT1 Signaling	4.24795	0.589	CCL2,CCND1,CDKN1A,CLIC1,EZR,FGFR1,LGALS3,MGST1,PHLDA1,RBPJ,SERPINE1,TSC22D1	Upstream
mir-1 Signaling	4.24795	1.544	ANXA2,ATP6V0A1,CCL2,CNN3,FBXO32,SFRP1,TAGLN2,ZFP36L1	Upstream
COL5A1 Signaling	4.24413	2.236	APOE,LGALS1,LGALS3,PKM,S100A6	Upstream
MDK Signaling	4.24413	-1.387	CCL2,LGALS1,PLAT,S100A6,SPP1	Upstream
NLRP12 Signaling	4.24413	-2.204	HLA-A,HLA-B,HLA-C,HLA-E,JUN	Upstream
PML-RARA Signaling	4.24413	0	CDKN1A,F3,FOS,HMOX1,JUN	Upstream
mercuric chloride Signaling	4.24413	0	CDKN1A,HMOX1,HSPB1,JUN,SPP1	Upstream
miR-450a-5p (and other miRNAs w/seed UUUGCGA) Signaling	4.24413	1.342	EMP3,SERPINE1,SPP1,TCF4,VIM	Upstream
FOXM1 Signaling	4.24336	0.42	ANXA1,CCND1,CDKN1A,FOS,JUN,LDHA,SFRP1,SOX2,VIM	Upstream
HOXA10 Signaling	4.23359	0.333	APOE,ARL4A,BCHE,CDKN1A,ID1,MAP1B,NCAM1,PDPN,S100B,SAT1	Upstream
IL13 Signaling	4.2321	-0.792	CA2,CCL2,CD44,CHI3L1,EZR,F3,HMOX1,JUN,PHLDA1,PID1,RHOA,SEPTIN11,SERPINE1,SPP1,TIMP1,TNFRSF1A	Upstream
romidepsin Signaling	4.22257	0.787	CCND1,CDKN1A,CXADR,FOS,JUN,RAB3IP,RHOA	Upstream
CDK5R1 Signaling	4.22185	0	CD63,FOS,SERPINE1,SOX6	Upstream
MST1R Signaling	4.22185	1.131	CCND1,FOS,JUN,VIM	Upstream
S1PR2 Signaling	4.22185	-0.048	F3,FOS,JUN,TIMP1	Upstream
SEL1L Signaling	4.22185	0	OLIG2,PAX6,SOX2,TIMP1	Upstream
diethylmaleate Signaling	4.22185	-1.929	CDKN1A,GSTP1,HMOX1,NQO1	Upstream
miR-503-5p (miRNAs w/seed AGCAGCG) Signaling	4.22185	-1.225	CCND1,CDKN1A,FGFR1,RICTOR	Upstream
IL27 Signaling	4.2204	-1.6	B2M,CCL2,CD63,FOS,HLA-A,HLA-B,HLA-C,HLA-E,VIM	Upstream
PGR Signaling	4.21538	-0.476	CCND1,CD44,CDKN1A,CRH,EZR,F3,FOS,GLUL,ID1,ISG15,S100A6,SNAP25,TNC	Upstream
PRKCG Signaling	4.20551	0	CCND1,GRID2,MAP1B,MAP2,NPY,RICTOR	Upstream
NFKB2 Signaling	4.19791	0	ANXA5,CCND1,CDKN1A,CRH,DCLK1,FOS,PDGFRA,PLPP3,ZFP36L1	Upstream
5-N-ethylcarboxamido adenosine Signaling	4.19382	-0.822	CCL2,HMOX1,IER2,NKX2-2,SERPINE1,SOX2,TXNIP,VIM	Upstream
CCN1 Signaling	4.18977	-1.264	CCL2,CCN1,CCND1,CDKN1A,SERPINE1,SFRP1,TIMP1	Upstream
GAST Signaling	4.18977	0.349	ATF4,CCND1,FOS,JUN,RHOA,S100A6,TNC	Upstream
MAPK3 Signaling	4.18977	0.714	ARC,CCND1,CDKN1A,FOS,JUN,SPP1,TIMP1	Upstream
amphetamine Signaling	4.18977	1.292	ATF4,EZR,F3,FOS,HSPA8,JUN,SYP	Upstream
rosiglitazone Signaling	4.18575	0.871	APOE,CCL2,CCND1,CDKN1A,F3,FOS,GRIA2,HMOX1,LDHA,NPY,PDGFRA,PLPP3,SERPINE1,TIMP1,TNC,TSC22D1,WWTR1	Upstream
exenatide Signaling	4.18509	0	CASK,FOS,HMOX1,PAX6,TXNIP	Upstream
ozone Signaling	4.18509	0.601	F3,FOS,HMOX1,JUN,SPP1	Upstream
xanthohumol Signaling	4.18509	0	ANXA1,CCND1,FOS,HMOX1,NQO1	Upstream
CD40 Signaling	4.17914	-0.72	ATF4,CCL2,CCND1,CD44,CDKN1A,F3,FOS,JUN,LGALS3,SERPINE1,TRAF4	Upstream
AR Signaling	4.17849	1.886	BEX1,CCND1,CDKN1A,CNN3,ELMO1,GFAP,GSTP1,HLA-A,HOPX,MT-CO2,PCSK1N,PDGFRA,PDLIM4,PLAT,SERPINE1,SPP1,TMEM158,TNFRSF12A,TRIP6,VIM,WWTR1	Upstream
adenosine Signaling	4.16431	0.765	FOS,HMOX1,PLAT,SERPINE1,TIMP1,TXNIP	Upstream
YY1 Signaling	4.15802	-1.423	ATF4,CAPG,CCL2,CDKN1A,CLU,CRYAB,FOS,HMOX1,NNAT,PDGFRA,TCF4,TIMP1,VIM	Upstream
MRTFA Signaling	4.1549	-0.121	CCN1,FIBIN,FOS,HLA-A,ID1,MAP2,MMP16,PDGFRA,SERPINE1,TNC	Upstream
PPARD Signaling	4.15304	0.219	APOE,CCND1,ECI2,ENO1,LDHA,NPY,PKM,PLAT,S100A6,SAT1,ST3GAL5,TNFRSF12A	Upstream
LEPR Signaling	4.13549	1.078	ANXA5,APOE,CD63,FOS,GAP43,GFAP,NPY,SERPINE1,SNAP25,TIMP1	Upstream
Aryl Hydrocarbon Receptor Signaling	4.13	2	CCND1,CDKN1A,FOS,GSTP1,HSPB1,JUN,MGST1,MGST3,NQO1	Canonical
MPZ Signaling	4.12901	0	ATF4,JUN,SOX2,SOX4	Upstream
FGFR3 Signaling	4.12784	0	CCND1,CDKN1A,FOS,GFAP,SPP1	Upstream
FOXP1 Signaling	4.12784	-0.277	CDKN1A,GAP43,GAS1,JUN,NXPH1	Upstream
GJA1 Signaling	4.12784	2.213	CCL2,CCND1,CDKN1A,SPP1,VIM	Upstream
NEUROG2 Signaling	4.12784	0	ASCL1,NKX2-2,PAX6,RHOA,SOX10	Upstream
SUMO3 Signaling	4.12784	0.555	GRB14,HMGA1,HSPA8,ISG15,TNC	Upstream
HES1 Signaling	4.12378	-0.786	ASCL1,CDKN1A,DLL3,NKX2-2,PAX6,SPP1	Upstream
HIC1 Signaling	4.12378	-1.633	CA2,CCND1,CDKN1A,CXCL14,SNAP25,SPP1	Upstream
valsartan Signaling	4.12378	1.779	F3,FOS,GFAP,SERPINE1,SPP1,TIMP1	Upstream
topotecan Signaling	4.11634	-2.53	CDKN1A,ENO1,GRID2,HLA-E,HSPA8,NNAT,NXPH1,PCDH9,PDE4B,SOX4	Upstream
TAC1 Signaling	4.09474	-0.478	CCL2,CCN1,FOS,GFAP,HMOX1,PLAT,SERPINE1	Upstream
resveratrol Signaling	4.08778	0.399	CCL2,CCND1,CDKN1A,F3,FOS,HMOX1,ISG15,JUN,NQO1,PKM,RICTOR,SERPINE1,SPP1	Upstream
CACNA1C Signaling	4.08092	0	ANXA2,ENO1,S100A10	Upstream
FBXL5 Signaling	4.08092	0	FTH1,HMOX1,NQO1	Upstream
PBX2 Signaling	4.08092	0	CCL2,FOS,PDGFRA	Upstream
PNPLA8 Signaling	4.08092	0	FBXO32,HMOX1,NQO1	Upstream
RHOC Signaling	4.08092	0	CDKN1A,GLUL,RHOA	Upstream
SNW1 Signaling	4.08092	0	CCND1,CDKN1A,SERPINE1	Upstream
TAPBP Signaling	4.08092	0	HLA-A,HLA-B,HLA-E	Upstream
chlorpyrifos Signaling	4.08092	0	CRH,HMOX1,NPY	Upstream
miR-2392 (miRNAs w/seed AGGAUGG) Signaling	4.08092	0	MT-CO2,MT-ND2,PKM	Upstream
mir-2392 Signaling	4.08092	0	MT-CO2,MT-ND2,PKM	Upstream
PRKCD Signaling	4.07831	-1.699	CCL2,CCND1,CDKN1A,FOS,GFAP,JUN,PDLIM7,SERPINE1,SOX2,ZFP36	Upstream
TNFSF11 Signaling	4.07624	-1.226	CA2,CCL2,CCND1,CD44,CDKN1A,CKB,F3,FOS,HMOX1,JUN,SERPINE1,SPP1	Upstream
SMAD7 Signaling	4.0655	1.7	CCL2,CDKN1A,HMOX1,ID1,PLAT,SERPINE1,SOX2,TIMP1,TPM2	Upstream
FMR1 Signaling	4.04431	0.942	ARC,ENO1,GAP43,MAP1B,NKX2-2,PLAT,SNAP25,SYP,TAGLN2	Upstream
GDF15 Signaling	4.04096	0	CCND1,CDKN1A,RHOA,SERPINE1	Upstream
Ras homolog Signaling	4.04096	0.911	CCND1,CDKN1A,FOS,PDGFRA	Upstream
SP100 Signaling	4.04096	0	CDKN1A,FOS,HSPA8,THY1	Upstream
Ifn Signaling	4.03953	-2.135	B2M,CD44,FOS,HLA-A,IFITM3,ISG15,SERPINE1,SPP1	Upstream
TRAP1 Signaling	4.03339	1.195	ANXA1,CD44,GNG2,NCAM1,PKM,PPP2R2B,SOX2	Upstream
ABCB4 Signaling	4.01818	2	LGALS3,SERPINE1,SPP1,TIMP1,VIM	Upstream
PSMB11 Signaling	4.01457	-0.707	CCND1,CREB5,GFAP,HMOX1,LGALS3,MT-ND2,NCAM1,TNFRSF12A	Upstream
Interferon alpha Signaling	4.00568	-3.445	ANXA5,B2M,CCL2,CCND1,CDKN1A,F3,FOS,HLA-A,HLA-B,HLA-C,IFI6,IFITM3,ISG15,PLAT,SAT1,WWTR1	Upstream
TGFBR1 Signaling	4.00305	-1.234	CCND1,CDKN1A,GAS1,HMOX1,SERPINE1,VIM,ZFP36	Upstream
BCL2L1 Signaling	3.96658	0	CD44,GFAP,MAP2,NQO1,TIMP1,TNFRSF1A	Upstream
GSTO1 Signaling	3.96658	-0.186	F3,IFI6,PDE4B,SAT1,SOX4,ZFP36L1	Upstream
NRG2 Signaling	3.96658	0	CCN1,EEF1A1,GAD1,HMOX1,IER2,SOX2	Upstream
RCE1 Signaling	3.96658	0	B2M,CRYAB,MGST1,RCN2,S100A13	Upstream
propofol Signaling	3.96658	-0.063	ANXA1,CCL2,FOS,HMOX1,ZFP36	Upstream
MIR17HG Signaling	3.96658	-1.941	CCND1,CDKN1A,CLIC1,DLL3,HOPX,PDGFRA,SOX11,SOX4	Upstream
EIF4G2 Signaling	3.95861	0	CDKN1A,JUN,PLAT,SOX2	Upstream
MAP3K5 Signaling	3.95861	0	CCND1,CDKN1A,HMOX1,JUN	Upstream
SMARCC1 Signaling	3.95861	0	CCND1,CDKN1A,MYT1,SOX2	Upstream
BMP10 Signaling	3.9431	-0.522	FOS,HLA-A,ID1,IGFBP7,NCAM1,PHLDA1,TIMP1	Upstream
MAX Signaling	3.9431	0.651	CDKN1A,FBXO32,FTH1,HMGA1,ID1,RHOA,TXNIP	Upstream
celecoxib Signaling	3.9431	-1.564	ATF4,CCND1,CDKN1A,F3,FOS,HMOX1,SERPINE1,TRAF4	Upstream
bisphenol A Signaling	3.93181	1.016	CCL2,CCN1,CCND1,CDKN1A,CLU,FOS,GAD1,PAX6,SOX2,TNC	Upstream
POLR2A Signaling	3.93181	0	ASCL1,CCND1,CDKN1A,FOS,IFI6,VIM	Upstream
monocrotaline Signaling	3.93181	0.391	CCND1,GAP43,HMOX1,ID1,NCAM1,SPP1	Upstream
HIF1α Signaling	3.93	-0.632456	CDKN1A,HMOX1,HSPA8,JUN,LDHA,MMP16,PKM,SAT1,SERPINE1,VIM	Canonical
H89 Signaling	3.91721	-0.227	ANXA1,CCND1,CDKN1A,CRH,FOS,GSTP1,HMOX1,SERPINE1,SNAP25	Upstream
HMOX1 Signaling	3.91721	-1.421	CCL2,CCND1,CDKN1A,FOS,HMOX1,ID1,NQO1,ZFP36	Upstream
DSCAM Signaling	3.91364	-0.478	ELMO1,LHX2,MAP2,MYT1,PCDH17,SFRP1,VIM	Upstream
methamphetamine Signaling	3.91364	-0.13	FOS,GFAP,HMOX1,JUN,LGALS1,NPY,TNFRSF1A	Upstream
S-nitrosoglutathione Signaling	3.91364	-0.607	CCL2,CDKN1A,GFAP,NQO1,S100A10	Upstream
SAHM1 Signaling	3.91364	-0.447	CD44,ELMO1,HES4,ID1,ZFP36L2	Upstream
SUMO2 Signaling	3.91364	0.555	GRB14,HMGA1,HSPA8,ISG15,TNC	Upstream
Ck2 Signaling	3.91009	0	ATF4,FOS,ZFP36	Upstream
ILF2 Signaling	3.91009	0	FOS,SOX2,THY1	Upstream
PPP1CA Signaling	3.91009	0	FOS,SPP1,WWTR1	Upstream
SIX3 Signaling	3.91009	0	CCND1,PAX6,PDGFRA	Upstream
TACSTD2 Signaling	3.91009	0	CCND1,NCAM1,SYP	Upstream
acrylamide Signaling	3.91009	0	FOS,JUN,NCAM1	Upstream
aurothioglucose Signaling	3.91009	0	HMOX1,NPY,NQO1	Upstream
genipin Signaling	3.91009	0	CCND1,CDKN1A,HMOX1	Upstream
sphingosylphosphocholine Signaling	3.91009	0	CCL2,FOS,JUN	Upstream
diphenyleneiodonium Signaling	3.89279	1.476	CCL2,F3,FOS,HMOX1,SERPINE1,TIMP1	Upstream
tanespimycin Signaling	3.89279	0.06	CCND1,CDKN1A,HSPA8,JUN,LDHA,PDGFRA,SERPINE1,SERPINH1	Upstream
HDAC3 Signaling	3.88606	-0.505	CCND1,CDKN1A,FOS,HMOX1,SERPINE1,SPP1,VIM	Upstream
Ifnar Signaling	3.88606	-1.969	B2M,CCL2,HLA-A,HLA-E,IFITM3,ISG15,SPP1	Upstream
PDGF-DD Signaling	3.87943	-1	CLU,PDGFRA,TNFRSF12A,TUBB6	Upstream
PDGFC Signaling	3.87943	0.404	CCND1,GFAP,PDGFRA,TIMP1	Upstream
Ro41-5253 Signaling	3.87943	-1.188	APOD,CDKN1A,F3,PLAT	Upstream
desipramine Signaling	3.87943	0	CDKN1A,FOS,HMOX1,PDE4B	Upstream
dipyridamole Signaling	3.87943	0	CCL2,HMOX1,SPP1,TIMP1	Upstream
TNFRSF1A Signaling	3.87943	-2.189	CCL2,CD44,CDKN1A,GFAP,JUN,NQO1,SERPINE1,SOX6,TNFRSF1A	Upstream
BATF2 Signaling	3.8729	0	CCN1,JUN	Upstream
CRTAP Signaling	3.8729	0	CDKN1A,SERPINE1	Upstream
ING2 Signaling	3.8729	0	SERPINE1,SPP1	Upstream
MCF2L Signaling	3.8729	0	CCND1,RHOA	Upstream
NASP Signaling	3.8729	0	CCND1,CDKN1A	Upstream
NMB Signaling	3.8729	0	FOS,JUN	Upstream
POLDIP3 Signaling	3.8729	0	CDKN1A,ISG15	Upstream
RAMP3 Signaling	3.8729	0	FOS,VIM	Upstream
ST8SIA2 Signaling	3.8729	0	GFAP,PAX6	Upstream
TH Signaling	3.8729	0	FOS,NPY	Upstream
ZFYVE16 Signaling	3.8729	0	CDKN1A,SERPINE1	Upstream
gentamicin C1 Signaling	3.8729	0	CD44,SPP1	Upstream
methiothepin Signaling	3.8729	0	F3,SERPINE1	Upstream
sarpogrelate Signaling	3.8729	0	F3,SERPINE1	Upstream
CSF1R Signaling	3.86646	0.692	CCND1,CDKN1A,FOS,HMOX1,JUN	Upstream
PML Signaling	3.85699	0.548	APOE,CCND1,CDKN1A,FTL,HMOX1,HSPB1,ISG15,NQO1,VIM	Upstream
calphostin C Signaling	3.85699	0.777	CCL2,CCND1,CDKN1A,CLU,FOS,NQO1	Upstream
oleic acid Signaling	3.84771	0.235	APOE,ATF4,CLU,FOS,HMOX1,NPY,SERPINE1,WWTR1	Upstream
FOXO1 Signaling	3.82391	1.059	ATP6V0A1,CA2,CCND1,CDKN1A,FBXO32,FOS,HMOX1,IGFBP7,JUN,NPY,RICTOR,SERPINE1,SOX2,SOX4,TKT,TXNIP	Upstream
Raf Signaling	3.82391	0.713	CCND1,CDKN1A,FOS,IER2,JUN,PLPP3	Upstream
SETD2 Signaling	3.81816	0.2	CCN1,CCND1,JUN,RBPJ,SERPINE1	Upstream
ouabain Signaling	3.81816	-1.133	ANXA5,CDKN1A,FOS,HSPA8,VIM	Upstream
Glutathione Redox Reactions I	3.81	-2	GSTP1,MGST1,MGST3,PRDX6	Canonical
Ige Signaling	3.80688	-1.835	ANXA1,CARHSP1,CCL2,CDKN1A,CXADR,ELMO1,HMOX1,NPY,SPP1,TNC,TNFRSF12A,TUBB6,VIM	Upstream
IGFBP5 Signaling	3.8041	-0.988	CCND1,F3,SERPINE1,TNFRSF1A	Upstream
IPMK Signaling	3.8041	0.392	CCN1,FOS,JUN,TAGLN2	Upstream
L-buthionine (SR)-sulfoximine Signaling	3.8041	0	FOS,HMOX1,NQO1,SERPINE1	Upstream
LCAT Signaling	3.8041	1	APOE,CCND1,CLU,RHOA	Upstream
NTRK1 Signaling	3.8041	-0.218	CDKN1A,FOS,LGALS1,TSC22D1	Upstream
TGFB1I1 Signaling	3.8041	-0.14	CDKN1A,FOS,ID1,SERPINE1	Upstream
ASPSCR1-TFE3 Signaling	3.8041	-1.89	APOE,ATP6V0A1,CRYAB,EZR,HLA-E,HMOX1,NPC2	Upstream
EIF2AK2 Signaling	3.8041	0.354	ATF4,CCND1,CDKN1A,FOS,IFI6,ISG15,JUN	Upstream
arsenic trioxide Signaling	3.79317	-2.742	CCL2,CCND1,CD44,CDKN1A,CST3,FTH1,HMOX1,HSPA8,KCNQ1OT1,MT2A,NQO1,RHOA,TNFRSF1A	Upstream
PKD1 Signaling	3.79048	0.047	CCN1,CDKN1A,FGFR1,IER2,MCUB,PCDH9,PDE4B,RHOA,SOX6,WWTR1	Upstream
YAP1 Signaling	3.78516	0.096	CCN1,CCND1,CDKN1A,FBXO32,FOS,ID1,LDHA,MAP1B,SERPINE1,SOX2,VIM,WWTR1	Upstream
IRF2 Signaling	3.77728	-0.277	B2M,CCND1,CDKN1A,CLIC1,HLA-B,ID1,ISG15,PSME2	Upstream
AG490 Signaling	3.77469	1.883	CCL2,CDKN1A,FOS,GFAP,S100A10,SPP1,TIMP1	Upstream
BMPR1A Signaling	3.76955	-1.188	CDKN1A,ID1,OLIG2,SERPINE1,SOX6	Upstream
Collagen(s) Signaling	3.76955	0.555	ATF4,CCN1,CD63,SERPINH1,TNC	Upstream
NME1 Signaling	3.76955	1.128	CCND1,CDKN1A,NETO2,SERPINE1,TIMP1	Upstream
eflornithine Signaling	3.76955	-0.678	ATF4,CDKN1A,HLA-B,LGALS3,SERPINE1	Upstream
IGF2 Signaling	3.75945	0	ARL4A,CCND1,CDKN1A,GAS1,IER2,PHLDA1,SAT1,SERPINE1,SPP1	Upstream
ATF5 Signaling	3.75696	0	ID1,PLAT,TXNIP	Upstream
PARP Signaling	3.75696	0	APOE,CDKN1A,VIM	Upstream
SS18-SSX1 Signaling	3.75696	0	APOD,CCND1,SOX2	Upstream
Sox2ot Signaling	3.75696	0	CD44,SOX2,VIM	Upstream
TEAD Signaling	3.75696	0	CCN1,CCND1,CD44	Upstream
tiron Signaling	3.75696	0	CDKN1A,HMOX1,TNC	Upstream
ATN1 Signaling	3.75696	0	GAD1,NSG2,PPP1CB,SOX10,SOX11,SOX4,SPP1,TAGLN3	Upstream
MEF2C Signaling	3.75696	0.963	ARC,CCL2,CDKN1A,CKB,FOS,JUN,VIM,ZFP36	Upstream
Sb202190 Signaling	3.75696	1.588	CCL2,CCND1,CDKN1A,FOS,HMOX1,PHLDA1,SERPINE1,VIM	Upstream
ELK1 Signaling	3.75449	-0.183	CCL2,CDKN1A,FOS,JUN,SPP1,ZFP36	Upstream
Tight Junction Signaling	3.75	0	CASK,FOS,JUN,PPP2R2B,RAB13,RHOA,SNAP25,TNFRSF1A,YBX3	Canonical
testosterone Signaling	3.74958	-0.358	ANXA1,CCND1,CDKN1A,CLU,FBXO32,FGFR1,FOS,ID1,JUN,LGALS1,MGST1,MT-CO2,NPY,NXPH1	Upstream
POMC Signaling	3.74958	0.259	CRH,FOS,GAD1,GSTP1,HMOX1,JUN,TCF4	Upstream
BTG2 Signaling	3.73283	0	CCND1,HMOX1,NCAM1,NQO1	Upstream
HEXIM1 Signaling	3.73283	0	ANXA1,CCND1,CDKN1A,VIM	Upstream
CDK2 Signaling	3.72354	0	CDKN1A,FOS,MAP2,MT2A,SNAP25	Upstream
N-acetylsphingosine Signaling	3.72354	-0.314	CDKN1A,CRYAB,FOS,JUN,SERPINE1	Upstream
PTC-209 Signaling	3.72354	-2.236	CDKN1A,CRYAB,HOPX,MMP16,PDGFRA	Upstream
PAX6 Signaling	3.72354	-1.342	ASCL1,CCND1,CRYAB,GNG2,LGALS1,NCAM1,NKX2-2,PCSK1N,SOX2,TNC	Upstream
S100A9 Signaling	3.72354	0.333	BCHE,CCND1,CXCL14,ISG15,NRG1,NTRK3,PHLDA1,SHC3,TXNIP	Upstream
N-nitro-L-arginine methyl ester Signaling	3.72125	-1.431	CCL2,GFAP,HMOX1,MAP1B,RHOA,SERPINE1,TIMP1	Upstream
ETS2 Signaling	3.72125	0	CDKN1A,FOS,HMOX1,JUN,SOX2,SPP1	Upstream
FBXW7 Signaling	3.72125	0.447	HSPA8,HSPB1,JUN,MT-CO2,NQO1,SERPINE1	Upstream
GDNF Signaling	3.72125	-0.447	CCND1,GFAP,LGALS1,NNAT,PAX6,SOX10	Upstream
PPARGC1B Signaling	3.72125	0.343	CCND1,CKB,ENO1,FBXO32,MT-CO2,MT-ND2	Upstream
CSF2 Signaling	3.71897	-0.011	ANXA1,CCL2,CCND1,CD63,CDKN1A,F3,FOS,HMOX1,IFITM3,JUN,LDHA,NCAM1,PDE4B,SPP1,TCF4,TNFRSF1A,ZFP36	Upstream
VDR Signaling	3.7122	-0.135	CCND1,CD44,CDKN1A,F3,ID1,ISG15,JUN,LGALS1,SPP1,TMEM100,TXNIP	Upstream
fluticasone propionate Signaling	3.70333	-1.414	CCL2,CHI3L1,EMP1,MT2A,PHLDA1,SERPINE1,SPP1,TIMP1,TSC22D1	Upstream
CEBPD Signaling	3.69465	-0.397	CCND1,CDKN1A,CLU,CRH,FOS,GFAP,PDGFRA	Upstream
FGFR1 Signaling	3.69465	0.487	CCND1,CDKN1A,EEF1A1,FGFR1,FOS,JUN,VIM	Upstream
PSEN2 Signaling	3.69465	0.422	ANXA5,EMP1,GFAP,HLA-E,MT-CO2,PDGFRA,THY1	Upstream
HIPK2 Signaling	3.68825	-0.461	CDKN1A,CITED1,HMOX1,LGALS3,NQO1,VIM	Upstream
tyrphostin AG 1478 Signaling	3.68825	0.373	CCL2,CCND1,CDKN1A,F3,FOS,S100A10	Upstream
5-azacytidine Signaling	3.68403	-1.556	ANXA2,CD44,CDKN1A,F3,GSTP1,HSPA8,IFI6,NTRK3,SOX11	Upstream
SPHK1 Signaling	3.67985	0.365	CCND1,CDKN1A,JUN,SERPINE1,TIMP1	Upstream
BMP6 Signaling	3.66959	-2.562	CD44,CDKN1A,HMOX1,ID1,SERPINE1,TIMP1,TNFRSF12A	Upstream
MAPK9 Signaling	3.66555	0.963	CCL2,CDKN1A,FOS,HMGA1,IER2,JUN,LUC7L3,PLAT,ZFP36	Upstream
CHI3L1 Signaling	3.66354	0	EMP1,SERPINE1,TMEM158,TNC	Upstream
FOXF2 Signaling	3.66354	0.991	CCND1,CDKN1A,PDGFRA,VIM	Upstream
KISS1 Signaling	3.66354	0.985	FOS,GSTP1,MT-ND2,NPY	Upstream
MST1 Signaling	3.66354	0.152	CCND1,FOS,SOX4,SPP1	Upstream
Signaling by Rho Family GTPases	3.66	-1.66667	EZR,FOS,GFAP,GNG2,GNG5,JUN,MYL12A,MYL12B,RHOA,SEPTIN11,VIM	Canonical
TSC1 Signaling	3.65561	0.221	BEX1,CRYAB,GLUL,HMOX1,NQO1,PDGFRA	Upstream
sulindac sulfide Signaling	3.65561	0.074	ATF4,CCND1,CDKN1A,LDHA,NQO1,NRG1	Upstream
quinolinic acid Signaling	3.63639	-0.061	FOS,GAD1,GFAP,JUN,NTRK3	Upstream
ANGPT2 Signaling	3.62525	-2.55	CDKN1A,CRH,CRYAB,HMOX1,MGST1,PHLDA1,SERPINE1,TNFRSF12A,TXNIP,VIM	Upstream
AFP Signaling	3.62342	0	FOS,TNFRSF12A,TSC22D1	Upstream
CARTPT Signaling	3.62342	0	CRH,FOS,GAP43	Upstream
CHRM3 Signaling	3.62342	0	CCN1,FOS,HMOX1	Upstream
ELK3 Signaling	3.62342	0	FOS,HMOX1,SERPINE1	Upstream
EPHB1 Signaling	3.62342	0	FOS,JUN,SERPINE1	Upstream
L-serine Signaling	3.62342	0	ATF4,CCND1,CDKN1A	Upstream
RLIM Signaling	3.62342	0	CDKN1A,SERPINE1,VIM	Upstream
SNHG20 Signaling	3.62342	0	CCND1,CDKN1A,VIM	Upstream
allopregnanolone Signaling	3.62342	0	CRH,FOS,LGALS3	Upstream
coal tar Signaling	3.62342	0	GSTP1,HMOX1,NQO1	Upstream
pargyline Signaling	3.62342	0	CDKN1A,GFAP,MAP2	Upstream
scopolamine Signaling	3.62342	0	BCHE,FOS,GFAP	Upstream
PIK3CA Signaling	3.62342	-0.447	CCND1,CD44,PDGFRA,SERPINE1,THY1,VIM	Upstream
dopamine Signaling	3.61083	2.058	CCL2,FOS,GAD1,HMOX1,JUN,MAP2,PLPPR1,SYP,SYT6	Upstream
MITF Signaling	3.61083	-0.053	APOE,CD44,CDKN1A,FBXO32,FOS,LGALS3,PAX6,SERPINE1,SOX10,SOX6,TXNIP	Upstream
JUN/JUNB/JUND Signaling	3.59688	0	CCN1,FOS,HMOX1,JUN	Upstream
MK2206 Signaling	3.59688	-0.762	ATF4,CCND1,RHOA,SOX2	Upstream
NFAT (complex) Signaling	3.59688	0	CCL2,F3,SERPINE1,SPP1	Upstream
UTP Signaling	3.59688	-1.985	CCL2,F3,SERPINE1,SPP1	Upstream
p70 S6k Signaling	3.59688	0	CCND1,EEF1A1,GAP43,VIM	Upstream
DMD Signaling	3.59346	0	BAALC,CDKN1A,EEF1A1,FBXO32,FTH1,HSPA8,PKM,PLPP3,S100A10,VIM	Upstream
MYB Signaling	3.59346	-0.415	CCND1,CNN3,HSPA8,JUN,METTL7B,PAX6,SOX2,SPP1,VIM	Upstream
LGALS1 Signaling	3.59176	-1.455	BEX2,CDKN1A,F3,LGALS1,LGALS3,SERPINE1	Upstream
STK40 Signaling	3.59176	-0.371	APOE,CCL2,DLL3,JUN,PDGFRA,PDPN	Upstream
ADRB Signaling	3.58336	1.51	ANXA5,CCND1,CDKN1A,CRYAB,FOS,HMOX1,JUN,NQO1	Upstream
SYVN1 Signaling	3.56225	-2.121	CCND1,CD44,F3,HLA-A,HLA-C,HSPB1,PLPP3,SIRT2	Upstream
MAP2K6 Signaling	3.56067	-0.937	CCL2,CCND1,CDKN1A,CRYAB,ISG15,JUN	Upstream
PLG Signaling	3.56067	-1.683	CCL2,CCN1,ELMO1,F3,RHOA,SERPINE1	Upstream
AVP Signaling	3.55129	-1.452	ATF4,CCL2,CCND1,FOS,S100A6	Upstream
KAT2B Signaling	3.55129	-2.168	B2M,CCL2,CDKN1A,HLA-B,ISG15	Upstream
MAPK8 Signaling	3.54061	1.168	APOD,APOE,CCND1,CDKN1A,FOS,FTH1,HMOX1,JUN,ZFP36	Upstream
ACE Signaling	3.53462	0	CCL2,LDHA,MDK,SERPINE1	Upstream
ADA Signaling	3.53462	1.091	PLAT,SERPINE1,SPP1,TIMP1	Upstream
BMPR1B Signaling	3.53462	0	CDKN1A,ID1,SERPINE1,SOX6	Upstream
CCR1 Signaling	3.53462	0	ATF4,FOS,SPP1,VIM	Upstream
GAS6 Signaling	3.53462	2	CCN1,OLIG2,PDGFRA,SOX10	Upstream
MAP2K2 Signaling	3.53462	0	CDKN1A,FOS,OLIG2,PDGFRA	Upstream
RASSF5 Signaling	3.53462	-0.13	CD99,CDKN1A,MDK,SAT1	Upstream
dibutyl phthalate Signaling	3.53462	0.195	FOS,JUN,SERPINE1,SPP1	Upstream
BMP4 Signaling	3.53018	-2.145	ASCL1,CCN1,CCND1,CDKN1A,HOPX,ID1,JUN,NCAM1,SERPINE1,SOX2	Upstream
FGF7 Signaling	3.53018	0.128	CCND1,CD44,CDKN1A,FGFR1,S100A10,SERPINE1	Upstream
Semaphorin Neuronal Repulsive Signaling Pathway	3.53	0	BCAN,CD44,CSPG5,MYL12A,MYL12B,PDE4B,PPP1CB,RHOA	Canonical
fenofibrate Signaling	3.51286	1.082	CCL2,CCND1,CLU,ECI2,FBXO32,GLUL,HMOX1,JUN,SERPINE1,TIMP1,TXNIP	Upstream
9,10-dimethyl-1,2-benzanthracene Signaling	3.51145	0	CCND1,CDKN1A,JUN,NQO1,SERPINE1	Upstream
TIMP3 Signaling	3.51145	0.447	BAMBI,FOS,JUN,SERPINE1,VIM	Upstream
candesartan Signaling	3.51145	1.41	CRH,FOS,RHOA,SERPINE1,SPP1	Upstream
palbociclib Signaling	3.51145	0.6	CCND1,CDKN1A,JUN,S100B,ZFP36	Upstream
gefitinib Signaling	3.50446	-1.706	ARC,CCL2,CCND1,HMOX1,HSPB1,ID1,PDGFRA,PPP2R2B,VIM	Upstream
TERT Signaling	3.50169	0	B2M,CCND1,CDKN1A,HLA-B,ISG15,PAX6,SPP1,VIM	Upstream
4-octyl itaconate Signaling	3.50169	0	HMOX1,ISG15,NQO1	Upstream
ANTXR2 Signaling	3.50169	0	CCND1,PPP2R2B,VIM	Upstream
GADD45G Signaling	3.50169	0	ARC,CDKN1A,FOS	Upstream
N4BP1 Signaling	3.50169	0	HLA-A,HLA-B,JUN	Upstream
RB1CC1 Signaling	3.50169	0	CCND1,CDKN1A,SERPINE1	Upstream
SOX2-OT Signaling	3.50169	0	CD44,SOX2,VIM	Upstream
brusatol Signaling	3.50169	0	CCL2,SERPINE1,TNFRSF1A	Upstream
erastin Signaling	3.50169	0	CDKN1A,FTH1,HMOX1	Upstream
ferric ammonium citrate Signaling	3.50169	0	FTH1,FTL,HMOX1	Upstream
ferric chloride Signaling	3.50169	0	FTH1,FTL,PLAT	Upstream
midostaurin Signaling	3.50169	0	CCL2,HMOX1,VIM	Upstream
pentylenetetrazol Signaling	3.50169	0	FOS,JUN,TIMP1	Upstream
tetrathiomolybdate Signaling	3.50169	0	S100A13,SERPINE1,TIMP1	Upstream
GNA12 Signaling	3.49894	-1.3	EZR,FOS,GSTP1,PDGFRA,RHOA,VIM	Upstream
PRKCE Signaling	3.49894	1.549	CCN1,CCND1,CDKN1A,FOS,JUN,SYP	Upstream
POU4F1 Signaling	3.49621	0.418	CDKN1A,LHX2,NOVA1,NPY,NTRK3,OLIG1,SNAP25	Upstream
YBX1 Signaling	3.49621	-0.447	CDKN1A,F3,FGFR1,FOS,ID1,LGALS3,S100A13	Upstream
thyroid hormone Signaling	3.48812	-0.2	APOE,ATF4,CCND1,CDKN1A,FOS,ID1,NNAT,S100A10,VIM	Upstream
morphine Signaling	3.48149	-0.04	ARC,CCND1,CDKN1A,FOS,GFAP,NTRK3,PLAT,SOX2	Upstream
IL33 Signaling	3.48017	-0.492	APOE,CCL2,CCND1,ELMO1,HMOX1,LGALS1,MDK,PLAT,RBPJ,SERPINE1,ST3GAL5,TIMP1,TUBB6	Upstream
CHADL Signaling	3.47366	-2	CDKN1A,CRYAB,FAM107A,NTRK3	Upstream
acteoside Signaling	3.47366	-1.091	FOS,HMOX1,MAP2,NQO1	Upstream
arsenic Signaling	3.47366	0	FOS,FTH1,FTL,NQO1	Upstream
methylnitronitrosoguanidine Signaling	3.47366	-0.468	CCND1,CDKN1A,PLAT,SERPINE1	Upstream
NRF2-mediated Oxidative Stress Response	3.47	-0.816497	ATF4,FOS,FTH1,FTL,GSTP1,HMOX1,JUN,MGST1,MGST3,NQO1	Canonical
IRAK4 Signaling	3.4698	0	FOS,IER2,JUN,PDE4B,PHLDA1,ZFP36	Upstream
heparin Signaling	3.4698	0.788	APOE,CCND1,F3,FOS,PLAT,VIM	Upstream
ETS1 Signaling	3.4698	-1.969	CCL2,CCND1,CD44,CDKN1A,HMOX1,HSPA8,NQO1,SERPINE1,SPP1,THY1	Upstream
CDKN1A Signaling	3.45717	1.437	CCL2,CCN1,CCND1,CD44,CDKN1A,CRYAB,IFITM3,LGALS3,LUC7L3,SERPINE1,VIM	Upstream
NKX2-1 Signaling	3.45346	1.477	CLU,HLA-A,OLIG2,PDGFRA,PDPN,SERPINE1,SOX2,THY1,TNC	Upstream
bisindolylmaleimide I Signaling	3.44855	1.959	CD44,CDKN1A,CLU,FOS,GAP43,HMOX1,SERPINE1	Upstream
ETV6-RUNX1 Signaling	3.44733	2.371	CD44,CLIC1,EMP3,FGFR1,FTH1,IFI6,ISG15,LGALS1,NEK6,NPY,PDE4B,SPP1	Upstream
Histone h4 Signaling	3.44249	0	CCND1,CDKN1A,FOS,GAS1,GRIA2,GSTP1,SFRP1,SPP1	Upstream
NFAT5 Signaling	3.44249	-2.155	CCL2,CD44,F3,IGFBP7,NRG1,PLAT,SPP1,TNC	Upstream
dehydroisoandrosterone Signaling	3.44009	0.44	B2M,CCND1,GFAP,LGALS3,PRDX6,TNFRSF1A	Upstream
estradiol benzoate Signaling	3.44009	-0.799	FOS,HSPA8,NPY,NQO1,PLAT,SYP	Upstream
IRF4 Signaling	3.43652	1.414	ATF4,B2M,EZR,HSPA8,ISG15,RHOA,SPP1,TMSB10/TMSB4X,ZFP36L1	Upstream
E2F1 Signaling	3.4318	-0.56	CA2,CCND1,CD44,CDKN1A,CKB,CLIC1,CRYAB,FGFR1,FOS,HMGA1,HSPA8,MMP16,SERPINE1,VIM,YBX3,ZFP36	Upstream
bromodeoxyuridine Signaling	3.4318	-2.219	F3,GSTP1,IFI6,ISG15,SERPINE1	Upstream
hyaluronic acid Signaling	3.42481	-0.627	CD44,FOS,JUN,RHOA,SERPINE1,SPP1,TIMP1	Upstream
BGN Signaling	3.41567	1.982	CCL2,CCND1,NPY,SERPINE1	Upstream
ETV1 Signaling	3.41567	0	ASCL1,CCL2,VIM,WWTR1	Upstream
INHBB Signaling	3.41567	-1.982	NKX2-2,SERPINE1,TIMP1,TNC	Upstream
ferulic acid Signaling	3.41567	0	CDKN1A,GFAP,HMOX1,TIMP1	Upstream
MACROH2A1 Signaling	3.41229	0	ANXA2,ASCL1,CDKN1A,ID1,SERPINE1,SOX2	Upstream
3,7-dimethyl-1-propargylxanthine Signaling	3.39794	0	F3,FOS	Upstream
C1QL1 Signaling	3.39794	0	CRH,FOS	Upstream
CDK5R2 Signaling	3.39794	0	ARC,FOS	Upstream
EIF2B1 Signaling	3.39794	0	ATF4,CCND1	Upstream
ELL Signaling	3.39794	0	CDKN1A,FOS	Upstream
FTMT Signaling	3.39794	0	FTH1,FTL	Upstream
GY1-22 Signaling	3.39794	0	CCND1,CDKN1A	Upstream
KLHL2 Signaling	3.39794	0	CCND1,JUN	Upstream
MAT2B Signaling	3.39794	0	CCND1,HMOX1	Upstream
NIBAN2 Signaling	3.39794	0	CCND1,PKM	Upstream
OLA1 Signaling	3.39794	0	CCND1,CDKN1A	Upstream
PES1 Signaling	3.39794	0	CCND1,HMOX1	Upstream
RAB3B Signaling	3.39794	0	SNAP25,SYP	Upstream
RASSF7 Signaling	3.39794	0	CCND1,CDKN1A	Upstream
RING1 Signaling	3.39794	0	FOS,JUN	Upstream
SPRED2 Signaling	3.39794	0	CRH,VIM	Upstream
STRAP Signaling	3.39794	0	JUN,SERPINE1	Upstream
U2AF2 Signaling	3.39794	0	CCND1,CDKN1A	Upstream
ZNF451 Signaling	3.39794	0	CDKN1A,SERPINE1	Upstream
ethyl ether Signaling	3.39794	0	CRH,FOS	Upstream
methylamphotericin B Signaling	3.39794	0	SPP1,TIMP1	Upstream
natamycin Signaling	3.39794	0	SPP1,TIMP1	Upstream
phloretin Signaling	3.39794	0	HMOX1,TXNIP	Upstream
potassium channel Signaling	3.39794	0	FOS,JUN	Upstream
propentofylline Signaling	3.39794	0	GAP43,GFAP	Upstream
4-hydroxycinnamyl aldehyde Signaling	3.39147	0	RHOA,S100B,VIM	Upstream
AK1 Signaling	3.39147	0	ENO1,LDHA,PKM	Upstream
CHRM1 Signaling	3.39147	0	CCN1,FOS,JUN	Upstream
GSX2 Signaling	3.39147	0	ASCL1,GAD1,PAX6	Upstream
Pdgfr Signaling	3.39147	0	CCL2,TNC,VIM	Upstream
hydroquinone Signaling	3.39147	0	FOS,HMOX1,JUN	Upstream
phencyclidine Signaling	3.39147	0	FOS,NRG1,SYP	Upstream
trans-stilbene oxide Signaling	3.39147	0	GSTP1,HMOX1,NQO1	Upstream
trypsin Signaling	3.39147	0	CDKN1A,F3,FOS	Upstream
vatalanib Signaling	3.39147	0	CCND1,CDKN1A,TIMP1	Upstream
miR-1-3p (and other miRNAs w/seed GGAAUGU) Signaling	3.36957	1.625	ANXA2,ATP6V0A1,CNN3,NETO2,PDLIM7,SLC44A1,TAGLN2,TMSB10/TMSB4X,TPM2	Upstream
CFLAR Signaling	3.35952	0.577	CDKN1A,FOS,HMOX1,ISG15	Upstream
PTX3 Signaling	3.35952	-1.235	CCL2,F3,FOS,JUN	Upstream
VTN Signaling	3.35952	-1.199	CDKN1A,F3,S100A10,SERPINE1	Upstream
leucine Signaling	3.35952	0	ATF4,CDKN1A,EEF1A1,FOS	Upstream
selumetinib Signaling	3.35952	-1.067	CCND1,CDKN1A,FOS,JUN	Upstream
urethane Signaling	3.35952	1.195	CCND1,CDKN1A,HMOX1,SFRP1	Upstream
5-hydroxytryptamine Signaling	3.35655	-0.649	ARC,CCL2,F3,FOS,GAD1,SERPINE1,TNFRSF1A	Upstream
TGFB2 Signaling	3.35655	-0.129	FOS,GAS1,HMOX1,KCNQ1OT1,SERPINE1,SPP1,TIMP1	Upstream
FGF10 Signaling	3.35655	-1.982	ANXA1,ANXA2,S100A13,S100A6,SOX2	Upstream
leukotriene D4 Signaling	3.35655	-2.19	CCL2,CCN1,CITED1,F3,ZFP36	Upstream
USF1 Signaling	3.35556	-0.958	B2M,CHI3L1,FBXO32,SERPINE1,SPP1,TXNIP	Upstream
fluoxetine Signaling	3.35556	1.013	ARC,CRH,FOS,NPY,PDE4B,S100A10	Upstream
Endocannabinoid Developing Neuron Pathway	3.34	0.377964	ATF4,CCND1,CREB5,GNG2,GNG5,PAX6,RHOA	Canonical
let-7 Signaling	3.3363	1.214	CCND1,CD44,HMGA1,HMOX1,NQO1,PKM,SERPINE1,SOX2,VIM,ZFP36	Upstream
RAC1 Signaling	3.33442	1	CCND1,FOS,HMOX1,HSPB1,JUN,RHOA,SOX6	Upstream
3,4,5,3',4'-pentachlorobiphenyl Signaling	3.3279	-2.16	CD44,GSTP1,JUN,NQO1,TMSB10/TMSB4X,TNC	Upstream
Bay 11-7082 Signaling	3.3279	1.092	CCL2,CCND1,CD44,CHI3L1,F3,HMOX1	Upstream
CXCL8 Signaling	3.3279	-0.068	ANXA1,CD44,F3,LGALS3,SOX2,ZFP36	Upstream
JAK2 Signaling	3.3279	-0.04	CCL2,CCND1,CDKN1A,FOS,GFAP,MYL12A,SERPINH1,TSC22D1	Upstream
JUNB Signaling	3.3279	-1.982	CCND1,CD44,CLU,FTH1,HMOX1,MYL12A,SERPINE1,TIMP1	Upstream
SNCA Signaling	3.32606	-2.137	CCL2,EZR,FAM107A,GFAP,ISG15,LHX2,MAP1B,NQO1,S100A6,SERPINE1,SYP,TMEFF2	Upstream
LMNB1 Signaling	3.31966	0	B2M,CRYAB,MGST1,RCN2,S100A13	Upstream
STEAP3 Signaling	3.31966	2.236	ANXA2,CD44,HSPA8,S100A10,TNFRSF12A	Upstream
ATP Signaling	3.31247	0.83	CCND1,F3,FOS,PAX6,SAT1,SERPINE1,TXNIP	Upstream
fulvestrant Signaling	3.31247	-1.381	ANKS1B,ATF4,CCL2,CCN1,CCND1,CDKN1A,FOS,GSTP1,ID1,JUN,NQO1	Upstream
TO-901317 Signaling	3.30803	-0.694	APOD,APOE,CCL2,CCND1,ENO1,GSTP1,LGALS3,SYP,TIMP1,TKT	Upstream
ALDH1A2 Signaling	3.30539	2	CCN1,CD44,SPP1,TIMP1	Upstream
HEIH Signaling	3.30539	1.206	FGFR1,FOS,JUN,VIM	Upstream
ITGAV Signaling	3.30539	-0.762	CDKN1A,FOS,SERPINE1,TIMP1	Upstream
MYOG Signaling	3.30539	-1.067	CDKN1A,FBXO32,FOS,S100B	Upstream
NF2 Signaling	3.30539	0	CCND1,CDKN1A,GLUL,HMOX1	Upstream
RNASEL Signaling	3.30539	0	CDKN1A,ISG15,MT-CO2,PCDH9	Upstream
mir-23 Signaling	3.30539	0	CELF1,FBXO32,HMGA1,SPP1	Upstream
H1-6 Signaling	3.30016	0	ATP6V0E2,B2M,FOS,GLUL,GPM6A,PHLDA1	Upstream
H1f1 Signaling	3.30016	0	ATP6V0E2,B2M,FOS,GLUL,GPM6A,PHLDA1	Upstream
HDAC5 Signaling	3.30016	-0.246	ARC,CDKN1A,GAP43,JUN,MEG3,TNFRSF1A	Upstream
17-alpha-ethinylestradiol Signaling	3.29073	-0.808	APOE,ATF4,CDKN1A,CKB,F3,FOS,JUN,SERPINH1	Upstream
TGFB3 Signaling	3.29073	-0.72	CCN1,CDKN1A,FOS,JUN,RHOA,SERPINE1,TNC	Upstream
berberine Signaling	3.29073	-1.362	CCL2,CCND1,CDKN1A,HMOX1,SAT1,TIMP1,VIM	Upstream
Cd2+ Signaling	3.29073	0	CCND1,FOS,HMOX1	Upstream
F10 Signaling	3.29073	0	CCL2,CCN1,F3	Upstream
HOXA4 Signaling	3.29073	0	CCN1,CCND1,TAGLN2	Upstream
Ptprd Signaling	3.29073	0	CCL2,CDKN1A,CXCL14	Upstream
Rac Signaling	3.29073	0	CCL2,CCND1,FOS	Upstream
SRSF3 Signaling	3.29073	0	CCND1,CD44,JUN	Upstream
anti-benzo(a)pyrene-diol-epoxide Signaling	3.29073	0	CCND1,CDKN1A,JUN	Upstream
clasto-lactacystin beta-lactone Signaling	3.29073	0	ATF4,GSTP1,SIRT2	Upstream
cytochalasin B Signaling	3.29073	0	CD63,CDKN1A,TAGLN2	Upstream
ethyl 2-{[(6,7-dimethyl-3-oxo-1,2,3,4-tetrahydro-2-quinoxalinyl)acetyl]amino}-4,5-dimethyl-3-thiophenecarboxylate Signaling	3.29073	0	CDKN1A,MAP2,PLAT	Upstream
exisulind Signaling	3.29073	0	CDKN1A,NQO1,SAT1	Upstream
nickel chloride Signaling	3.29073	0	CCL2,JUN,MEG3	Upstream
L-methionine Signaling	3.284	0.152	CLU,EEF1A1,F3,PLAT,SPP1	Upstream
TXNIP Signaling	3.284	0.737	CCND1,CDKN1A,ENO1,LDHA,TXNIP	Upstream
FEV Signaling	3.27409	-0.816	ANXA2,CITED1,FOS,NPY,PCDH9,VIM	Upstream
let-7a-5p (and other miRNAs w/seed GAGGUAG) Signaling	3.27246	1.547	ATP6V0A1,CAPG,CARHSP1,CCND1,HMGA1,HMOX1,NQO1,TPM2,VIM	Upstream
AMPK Signaling	3.26922	0.679	CCL2,CDKN1A,FBXO32,HMOX1,MT-CO2,SERPINE1,VIM	Upstream
Alpha catenin Signaling	3.26922	1.768	GAP43,IGFBP7,PDGFRA,TIMP1,TNC,TNFRSF12A,VIM	Upstream
salmonella minnesota R595 lipopolysaccharides Signaling	3.26922	0.152	CCL2,FOS,ISG15,JUN,PDE4B,SERPINE1,TSC22D1	Upstream
14-3-3-mediated Signaling	3.26	0	FOS,GFAP,JUN,TNFRSF1A,TUBA1C,TUBB6,VIM	Canonical
TREM1 Signaling	3.25727	-0.426	EPM2AIP1,F3,HES4,ISG15,KANK1,PHLDA1,PLPP3,SPP1,TMEM158	Upstream
alitretinoin Signaling	3.25414	-1.398	ANXA5,APOD,CCND1,CDKN1A,FOS,ISG15,SPP1,VIM	Upstream
NFIC Signaling	3.25337	-0.218	CCND1,CDKN1A,GFAP,PDGFRA	Upstream
EBI3 Signaling	3.24949	-2.236	B2M,FOS,HLA-A,HLA-B,HLA-C	Upstream
MAP2K4 Signaling	3.24949	0.059	CCND1,CD44,CDKN1A,FOS,JUN	Upstream
PTPN6 Signaling	3.24949	1.506	CCND1,CD44,ISG15,TIMP1,VIM	Upstream
NEDD9 Signaling	3.24718	-0.218	CD44,FOS,LYPD1,SERPINE1,TXNIP,VIM	Upstream
cinnamaldehyde Signaling	3.24718	-1.044	FOS,FTH1,HMOX1,NQO1,TGFB1I1,TXNIP	Upstream
CXCR4 Signaling	3.24	-0.816497	ELMO1,FOS,GNG2,GNG5,JUN,MYL12A,MYL12B,RHOA	Canonical
L-triiodothyronine Signaling	3.22695	0.394	BAALC,CCND1,CD44,CDKN1A,CLU,CST3,CXCL14,F3,FGFR1,FOS,ID1,LGALS3,MGST3,MT-CO2,NPY,SERPINE1	Upstream
pioglitazone Signaling	3.22621	-0.077	APOE,ATF4,CCND1,CDKN1A,FOS,GFAP,HMOX1,SERPINE1,TNFRSF1A	Upstream
KLF5 Signaling	3.22113	0.091	CCND1,CDKN1A,JUN,SOX2,SOX4,ZFP36L1	Upstream
LCN2 Signaling	3.22113	-0.6	CAPG,GFAP,HMOX1,SPP1,TAGLN2,VIM	Upstream
NCOA3 Signaling	3.22113	-0.667	CCN1,CCND1,CDKN1A,HMOX1,LDHA,TKT	Upstream
CD38 Signaling	3.21824	-1.97	ANXA2,CD44,LGALS3,NCAM1,PKM,S100A6,THY1,VIM	Upstream
MAPKAPK2 Signaling	3.21467	-1.067	CCL2,HSPB1,PLAT,TSC22D1,ZFP36	Upstream
NCOR2 Signaling	3.21467	0	CCND1,CDKN1A,CRH,FOS,JUN	Upstream
PRKCB Signaling	3.21467	0	CCND1,CDKN1A,FOS,JUN,SERPINE1	Upstream
Calcineurin A Signaling	3.20343	0	CCND1,FOS,JUN,TIMP1	Upstream
FLCN Signaling	3.20343	-0.865	CKB,MT-CO2,MT-ND2,SERPINE1	Upstream
SND1 Signaling	3.20343	0	EMP1,ID1,SOX4,VIM	Upstream
ST1926 Signaling	3.20066	0.788	CDKN1A,CLIC1,ENO1,LGALS1,MGST1,SOX11,SOX4,TMSB10/TMSB4X	Upstream
Betacatenin/TCF Signaling	3.19723	0	CCND1,CD44,JUN	Upstream
CDH2 Signaling	3.19723	0	CCND1,CDKN1A,THY1	Upstream
CHD8 Signaling	3.19723	0	ASCL1,MAP2,PAX6	Upstream
GTF2I Signaling	3.19723	0	CCND1,CDKN1A,FOS	Upstream
PSME3 Signaling	3.19723	0	ENO1,LDHA,PKM	Upstream
PTBP1 Signaling	3.19723	0	CD44,FGFR1,PKM	Upstream
SLC2A1 Signaling	3.19723	0	HMOX1,NQO1,SERPINE1	Upstream
TCF/LEF Signaling	3.19723	0	CCND1,JUN,VIM	Upstream
amphotericin B Signaling	3.19723	0	CCL2,SPP1,TIMP1	Upstream
cyclic GMP Signaling	3.19723	0	CDKN1A,FOS,SERPINE1	Upstream
zinc protoporphyrin IX Signaling	3.19723	0	CCND1,CDKN1A,HMOX1	Upstream
DSCAML1 Signaling	3.19518	0	DCLK1,MAP2,MYT1,PCDH17,SFRP1,SOX6	Upstream
lithium chloride Signaling	3.18442	0.44	CCND1,CD44,CDKN1A,FOS,GFAP,HMOX1,MT2A	Upstream
IL11 Signaling	3.18111	-1.41	ANXA2,EZR,FOS,SPP1,TIMP1	Upstream
thioctic acid Signaling	3.18111	0.376	CCL2,FOS,HMOX1,JUN,NQO1	Upstream
BCR-ABL1 Signaling	3.17005	-2.183	CCL2,CCND1,HMOX1,ID1,LDHA,PKM	Upstream
ADIPOQ Signaling	3.16941	-0.457	CCL2,CCND1,CDKN1A,CRH,F3,FGFR1,FOS,HMOX1,SYP,TIMP1	Upstream
C5 Signaling	3.16368	-1.35	CCL2,CCND1,CD63,F3,PLAT,SERPINE1,ZFP36	Upstream
DDIT3 Signaling	3.16368	-0.896	ATF4,HMOX1,PDPN,PLAT,SOX2,TXNIP,VIM	Upstream
GSK3B Signaling	3.16368	-1.687	CCL2,CCND1,CDKN1A,FOS,ISG15,SERPINE1,SPP1	Upstream
STAT5a/b Signaling	3.16368	-0.478	CCND1,CDKN1A,CLU,EMP1,FOS,NETO2,PDE4B	Upstream
HOXC8 Signaling	3.15428	1.067	ELMO1,GAS1,NQO1,SPP1	Upstream
PAK1 Signaling	3.15428	0.095	CCND1,CDKN1A,F3,FBXO32	Upstream
TET1 Signaling	3.15428	1.165	ARC,FOS,PAX6,SOX2	Upstream
choline Signaling	3.15428	1.951	CDKN1A,HMOX1,SLC44A1,SPP1	Upstream
eplerenone Signaling	3.15428	0	CRH,LGALS3,SERPINE1,SPP1	Upstream
methylnitrosourea Signaling	3.15428	0	CLU,GSTP1,ID1,JUN	Upstream
sodium orthovanadate Signaling	3.15428	-0.882	CCL2,CCND1,CDKN1A,SERPINE1	Upstream
INS Signaling	3.14874	0.404	CCN1,CCND1,CDKN1A,F3,FOS,IER2,JUN,NPY	Upstream
prostaglandin D2 Signaling	3.14813	-1.446	CCND1,CD44,HMOX1,RBPJ,TNFRSF12A	Upstream
GDF2 Signaling	3.14448	-0.913	CRYAB,FOS,ID1,NPY,SPP1,TMEM100	Upstream
EPAS1 Signaling	3.14267	-0.842	CCN1,CCND1,CDKN1A,CKB,ENO1,FOS,LDHA,NEAT1,SERPINE1,SOX2	Upstream
IGF1R Signaling	3.13787	-1.539	ATP5PD,CAPG,CDKN1A,CLU,FOS,FTH1,PKM,PLAT,RHOA,SPP1,ZFP36L2	Upstream
reactive oxygen species Signaling	3.12321	-1.715	CCL2,CDKN1A,F3,HMOX1,JUN,SERPINE1,SYP	Upstream
ZEB1 Signaling	3.11976	-1.528	CCN1,CXADR,MAP1B,S100A10,SERPINE1,VIM	Upstream
ZFP36 Signaling	3.11976	-0.447	CDKN1A,FOS,JUN,SOX6,SPP1,ZFP36	Upstream
mir-29 Signaling	3.11976	-0.768	CCND1,HMGA1,PDGFRA,TRAF4,VIM,ZFP36L1	Upstream
methylselenic acid Signaling	3.11577	0	APOD,CCND1,CD44,CDKN1A,CLU,ID1,JUN,MAP1B,NQO1,SAT1	Upstream
GFAP Signaling	3.1107	0	CD44,GFAP,VIM	Upstream
IL2RB Signaling	3.1107	0	CCL2,FOS,JUN	Upstream
MAPK10 Signaling	3.1107	0	CD44,FOS,JUN	Upstream
NTF4 Signaling	3.1107	0	FOS,GAP43,SPP1	Upstream
POU3F2 Signaling	3.1107	0	CRH,NCAM1,SYP	Upstream
TNFAIP2 Signaling	3.1107	0	LHX2,PLAT,VIM	Upstream
epoprostenol Signaling	3.1107	0	FOS,SERPINE1,SPP1	Upstream
glyburide Signaling	3.1107	0	CCL2,FOS,HMOX1	Upstream
miR-128-3p (and other miRNAs w/seed CACAGUG) Signaling	3.1107	0	NTRK3,SNAP25,TXNIP	Upstream
olaparib Signaling	3.1107	0	CDKN1A,NCAM1,SYP	Upstream
prostaglandin A2 Signaling	3.1107	0	CCND1,CDKN1A,HMOX1	Upstream
tofacitinib Signaling	3.1107	0	CCL2,CCND1,ISG15	Upstream
8-bromoguanosine 3',5'-cyclic monophosphate Signaling	3.10735	-1.067	CDKN1A,FOS,HMOX1,S100A10	Upstream
ACVRL1 Signaling	3.10735	0	CDKN1A,ID1,PLAT,SERPINE1	Upstream
GSR Signaling	3.10735	2	HMOX1,MGST3,NQO1,TKT	Upstream
MYL2 Signaling	3.10735	1.982	ANXA1,ANXA2,ANXA5,LGALS1	Upstream
resolvin D1 Signaling	3.10735	-0.762	CCL2,CCND1,HMOX1,JUN	Upstream
vinblastine Signaling	3.10735	-0.832	CDKN1A,FOS,HLA-A,NPY	Upstream
MECP2 Signaling	3.10347	0	ANXA1,APOE,CAPG,CRH,GAD1,GSTP1,VIM	Upstream
TMPRSS2-ERG Signaling	3.10347	-1.89	BEX2,GSTP1,ID1,PHLDA1,PLAT,SFRP1,VIM	Upstream
mir-155 Signaling	3.10347	0.342	ANXA2,CCL2,CCND1,CDKN1A,HMOX1,RICTOR,SERPINE1	Upstream
IKZF1 Signaling	3.10292	1.54	B2M,CDKN1A,EMP1,FGFR1,IFI6,MAP2,NCAM1,S100A16,SERPINH1,TXNIP	Upstream
IFNB1 Signaling	3.10237	-1.912	ANXA5,CCL2,CDKN1A,CRYAB,FOS,GAS1,HLA-A,IFI6,ISG15,SPP1,TIMP1	Upstream
4-methylcatechol Signaling	3.10018	0	HMOX1,JUN	Upstream
AHNAK Signaling	3.10018	0	CCND1,CDKN1A	Upstream
ANXA5 Signaling	3.10018	0	CDKN1A,F3	Upstream
ARID1B Signaling	3.10018	0	ARC,FOS	Upstream
CALCR Signaling	3.10018	0	CDKN1A,FOS	Upstream
CDP-choline Signaling	3.10018	0	GFAP,SYP	Upstream
CHCHD4 Signaling	3.10018	0	ATF4,MT-CO2	Upstream
CINP Signaling	3.10018	0	CCND1,CDKN1A	Upstream
COL1A2 Signaling	3.10018	0	CDKN1A,SERPINE1	Upstream
DEETGE-CAL-Tat Signaling	3.10018	0	HMOX1,NQO1	Upstream
DNAJB4 Signaling	3.10018	0	CCND1,CDKN1A	Upstream
GCLC Signaling	3.10018	0	FOS,JUN	Upstream
GCLM Signaling	3.10018	0	FOS,JUN	Upstream
L-alanine Signaling	3.10018	0	CCND1,CDKN1A	Upstream
LEO1 Signaling	3.10018	0	SOX2,SOX4	Upstream
MME Signaling	3.10018	0	MAP2,SYP	Upstream
MOAP1 Signaling	3.10018	0	HMOX1,NQO1	Upstream
MUCL1 Signaling	3.10018	0	CCND1,CDKN1A	Upstream
NBN Signaling	3.10018	0	CDKN1A,CLU	Upstream
NR2F1-AS1 Signaling	3.10018	0	CCND1,VIM	Upstream
OSMI-1 Signaling	3.10018	0	CCND1,CDKN1A	Upstream
OTULIN Signaling	3.10018	0	ID1,TMEM100	Upstream
RAB11FIP3 Signaling	3.10018	0	FOS,JUN	Upstream
Sapk Signaling	3.10018	0	FBXO32,FOS	Upstream
Slfn1 Signaling	3.10018	0	CCND1,PDGFRA	Upstream
TEX11 Signaling	3.10018	0	CCND1,FOS	Upstream
TIAM1 Signaling	3.10018	0	JUN,TIMP1	Upstream
VLDL Signaling	3.10018	0	PON2,SERPINE1	Upstream
carboxyamido-triazole Signaling	3.10018	0	CCND1,FOS	Upstream
chlorophyllin Signaling	3.10018	0	CCL2,HMOX1	Upstream
cyclohexanecarboxylic acid Signaling	3.10018	0	NCAM1,SYP	Upstream
dexpramipexole Signaling	3.10018	0	LDHA,PKM	Upstream
inecalcitol Signaling	3.10018	0	CCND1,CDKN1A	Upstream
isoacteoside Signaling	3.10018	0	HMOX1,NQO1	Upstream
sofalcone Signaling	3.10018	0	HMOX1,NQO1	Upstream
ticrynafen Signaling	3.10018	0	HMOX1,NQO1	Upstream
tirapazamine Signaling	3.10018	0	CDKN1A,SPP1	Upstream
tyrosine kinase Signaling	3.10018	0	CD44,HMOX1	Upstream
CCL2 Signaling	3.09528	0.422	CCL2,CCND1,F3,FOS,SERPINE1,TIMP1	Upstream
desmopressin Signaling	3.09528	0	CAPG,CRH,ENO1,FOS,HSPA8,RHOA	Upstream
EIF4E Signaling	3.09044	-1.102	B2M,CAPG,CCND1,CDKN1A,HLA-A,HMOX1,SIRT2,TNC,TRIP6	Upstream
IL6ST Signaling	3.08407	0.277	CCND1,CD44,GFAP,JUN,TNFRSF1A	Upstream
N-methyl-D-aspartate Signaling	3.08407	-0.049	ARC,CCL2,FOS,GFAP,MAP1B	Upstream
Glutamate Receptor Signaling	3.08	0	GLUL,GNG2,GNG5,GRIA2,GRID2	Canonical
SRF Signaling	3.07831	1.216	ARC,CDKN1A,EZR,FOS,GPM6A,HMOX1,IER2,JUN,MGST1,PDLIM7,TGFB1I1,TNC	Upstream
lenalidomide Signaling	3.07676	0.408	CCND1,ENO1,IFI6,LRRC4C,MAP2,NEK6,NETO2,S100A16,TCF4,VIM	Upstream
IL1RN Signaling	3.06399	1.206	CCL2,CD44,CRH,IFI6,SERPINE1,SPP1,TIMP1	Upstream
PDPK1 Signaling	3.06148	0.87	CCND1,CDKN1A,CST3,SERPINE1	Upstream
PLP1 Signaling	3.06148	0	ATF4,CCL2,SIRT2,TIMP1	Upstream
XDH Signaling	3.06148	0.762	F3,SERPINE1,SPP1,VIM	Upstream
PLN Signaling	3.05257	0	ANXA2,DLL3,ENO1,EZR,VIM	Upstream
SIRT3 Signaling	3.05257	0.425	MT-CO2,MT-ND2,RICTOR,SOX2,VIM	Upstream
MIF Signaling	3.04479	1.64	CCL2,CCND1,CD44,FOS,JUN,SOX6,TIMP1	Upstream
ERG Signaling	3.03245	-1.4	ELMO1,NRG1,PLAT,PLPP3,RHOA,SOX4,SPP1,TGFB1I1,VIM	Upstream
phytohemagglutinin Signaling	3.03198	-0.962	BCHE,CCL2,CD44,FOS,MAP1B,NCAM1,PON2,SOX10,SOX4,SPP1,TIMP1	Upstream
CSDE1 Signaling	3.03012	0	CCL2,TNC,VIM	Upstream
DDX17 Signaling	3.03012	0	CCND1,CDKN1A,JUN	Upstream
Foxo Signaling	3.03012	0	CDKN1A,FBXO32,RICTOR	Upstream
Integrin Signaling	3.03012	0	CCND1,FOS,JUN	Upstream
PPP1R1B Signaling	3.03012	0	CCND1,CD44,FOS	Upstream
S1PR3 Signaling	3.03012	0	CD44,FOS,JUN	Upstream
ZC3H14 Signaling	3.03012	0	LHX2,PLAT,TSC22D1	Upstream
amlodipine Signaling	3.03012	0	ANXA2,ENO1,S100A10	Upstream
canrenoate potassium Signaling	3.03012	0	CDKN1A,LGALS3,SPP1	Upstream
desoxycorticosterone Signaling	3.03012	0	FOS,SERPINE1,SPP1	Upstream
oxysterol Signaling	3.03012	0	APOE,CCL2,TIMP1	Upstream
pCPT-cAMP Signaling	3.03012	0	FOS,JUN,MT-ND2	Upstream
RUNX1-RUNX1T1 Signaling	3.02411	0	BAALC,CDKN1A,ID1,IFITM3,MT2A,SOX4	Upstream
BACH1 Signaling	3.02182	1.948	FTH1,FTL,HMOX1,NQO1,SPP1	Upstream
IL2RG Signaling	3.02182	0.692	FOS,HLA-A,ISG15,JUN,NPC2	Upstream
OTX2 Signaling	3.02182	-0.784	NCAM1,NKX2-2,PAX6,SOX2,TNC	Upstream
capsaicin Signaling	3.02182	-0.623	ATF4,CCND1,FOS,HMOX1,RHOA	Upstream
KDM2B Signaling	3.01728	0	CDKN1A,FOS,NSG2,PDGFRA	Upstream
PAK2 Signaling	3.01728	2	CKB,HMGA1,ID1,S100A6	Upstream
SKP2 Signaling	3.01728	-1.4	CCND1,CDKN1A,RHOA,VIM	Upstream
cilostazol Signaling	3.01728	1.131	CCL2,GFAP,HMOX1,SERPINE1	Upstream
PRKAA2 Signaling	3.00612	1.941	CA2,CDKN1A,LDHA,MGST1,PDGFRA,VIM,ZFP36L1	Upstream
cholecalciferol Signaling	3.00612	-0.284	ANXA2,CCL2,FOS,JUN,PDGFRA,SERPINE1,SPP1	Upstream

## Sheet: GPC vs Pre-GPC Regulon DE 
Log2FC_GPC_vs_Pre-GPC	Percent 1	Percent 2	Adj_P_Val	Regulon
0.0870799	0.968	0.289	6.72567e-90	NKX2-2-extended (22g)
-0.0711133	1	1	1.81464e-84	FOS-extended (3656g)
0.0631988	0.986	0.515	2.11947e-84	OLIG2-extended (40g)
0.0327246	0.979	0.482	2.92645e-83	SOX10-extended (60g)
-0.0467221	0.996	1	1.10074e-80	STAT3 (78g)
0.0427777	0.911	0.173	2.18373e-80	SOX6-extended (21g)
-0.0496685	1	1	3.2597e-78	FOS (2430g)
0.0618926	0.982	0.604	1.45351e-74	SATB1 (25g)
-0.0322662	1	1	1.12199e-72	STAT3-extended (172g)
0.0439557	1	1	2.12651e-71	SOX11-extended (1027g)
0.0253483	0.844	0.146	2.45375e-71	SOX8-extended (41g)
0.0735011	1	1	9.73794e-70	YY1-extended (4970g)
-0.0200863	0.638	0.979	1.08459e-69	CEBPD-extended (149g)
-0.0724853	1	1	3.18885e-69	EGR1-extended (4821g)
0.0335651	1	1	2.70274e-68	HCFC1-extended (1546g)
0.0720665	0.84	0.176	2.37739e-67	NKX2-2 (11g)
-0.0176581	0.56	0.973	2.98336e-67	TEAD2-extended (63g)
0.0336367	1	0.988	5.22807e-65	TCF4-extended (47g)
0.0248347	0.741	0.071	2.20878e-64	NR0B1 (24g)
0.0231502	1	0.997	1.03389e-63	ELK1-extended (1484g)
-0.0461152	1	1	6.88922e-63	EGR1 (2549g)
0.0168574	1	0.988	2.86404e-62	ELK1 (1024g)
0.0170592	0.918	0.327	6.69545e-62	TCF12-extended (72g)
0.0108783	0.975	0.667	2.29961e-60	TCF7L2 (134g)
0.0112437	0.702	0.062	1.44727e-59	MYPOP (42g)
0.0144402	0.936	0.518	2.76303e-58	TRAF4-extended (94g)
0.0641254	0.865	0.304	7.1179e-57	TCF4 (11g)
0.00697051	0.954	0.601	1.16633e-56	SP2-extended (393g)
0.0127499	1	0.997	1.70552e-56	THAP11-extended (665g)
0.0122251	0.883	0.333	3.06046e-56	CREB3L1-extended (116g)
0.0166804	1	1	3.07294e-56	MXI1-extended (769g)
0.0200193	1	1	1.62004e-54	RFX1-extended (506g)
0.0141916	1	1	2.75676e-54	E2F3-extended (1086g)
0.00811446	0.943	0.604	1.34146e-53	PBX3-extended (297g)
0.0314011	1	1	1.42931e-53	SOX4 (847g)
0.0275162	0.723	0.125	1.79265e-53	ZNF281-extended (20g)
0.0599824	1	1	1.91133e-53	CREB1-extended (4555g)
-0.0119044	0.979	1	2.47317e-53	RELB (406g)
0.0238772	1	1	4.70936e-53	SOX11 (653g)
-0.0457741	1	1	2.38844e-52	NELFE-extended (6503g)
0.0177066	1	1	1.43445e-51	GTF2F1 (987g)
0.0090897	1	1	1.14441e-50	MXI1 (410g)
0.011611	1	1	1.50771e-50	E2F3 (867g)
0.012353	1	1	2.81353e-50	ZNF91-extended (437g)
0.0205854	1	1	7.67605e-50	RELA-extended (1746g)
0.0327508	1	1	9.09607e-50	MAX-extended (2152g)
-0.0267129	1	1	2.53812e-49	JUNB (538g)
0.027014	1	1	4.6364e-49	TFDP1-extended (2712g)
0.0475428	1	1	4.86522e-49	GTF2F1-extended (3325g)
0.0277609	1	1	1.25023e-47	SREBF2-extended (2874g)
0.00753046	0.656	0.104	3.34504e-47	TCF7L1-extended (62g)
0.0225702	1	1	9.27825e-47	TFDP1 (2097g)
0.0088012	0.635	0.092	1.04019e-46	TCF7L1 (52g)
0.0443125	1	1	2.34058e-45	YY1 (3252g)
-0.0126719	1	1	2.70726e-45	RELB-extended (674g)
0.0194471	1	1	1.24536e-43	UBTF-extended (1950g)
0.0151266	1	1	1.84412e-43	ZMIZ1-extended (1477g)
-0.046198	0.348	0.833	9.0502e-43	HES1 (12g)
0.0368332	1	1	8.64536e-42	SOX4-extended (1263g)
-0.0277155	0.929	0.976	1.59084e-41	EMX2 (27g)
0.0117723	0.83	0.399	3.96754e-41	VEZF1-extended (44g)
0.00513541	0.911	0.583	4.01869e-41	PHF8-extended (308g)
0.0123358	0.993	0.848	4.1175e-41	ZEB1-extended (168g)
0.00827455	0.993	0.964	4.55431e-41	FOXO3-extended (233g)
0.0139548	0.855	0.473	8.4114e-40	PRRX1-extended (95g)
-0.0547214	0.911	0.991	1.61894e-39	LHX2 (17g)
0.0139859	0.745	0.244	2.06951e-38	TCF12 (33g)
-0.0268034	1	1	2.50276e-38	JUNB-extended (980g)
0.0197057	1	1	7.34633e-38	SMARCC2-extended (1546g)
0.00744508	1	1	2.41535e-36	SMARCC2 (546g)
0.0145678	1	1	6.00409e-36	SAP30-extended (1551g)
-0.0174064	0.255	0.729	1.06152e-35	CEBPD (39g)
0.00336062	0.918	0.565	1.30372e-35	SP1-extended (482g)
0.00900925	1	0.985	6.44497e-35	ZNF143-extended (376g)
0.0141849	1	1	1.88468e-34	THAP1 (926g)
0.0212352	1	1	4.73852e-34	ATF1-extended (1335g)
0.00219122	0.691	0.232	6.67053e-34	RFX5-extended (188g)
0.00885297	1	1	1.56462e-33	SAP30 (909g)
0.00533641	0.972	0.732	2.47379e-33	RBBP5-extended (274g)
0.0223039	1	1	2.63153e-33	CHD2-extended (1042g)
0.0272106	1	1	8.97804e-33	USF2-extended (3076g)
0.0243965	0.933	0.661	6.75601e-32	FOXG1 (27g)
0.0228282	1	1	2.85275e-31	THAP1-extended (1638g)
0.0231498	1	1	2.13282e-30	TAF7 (516g)
0.0268122	0.638	0.196	3.24217e-30	RBPJ (14g)
0.00386585	0.989	0.804	6.72471e-30	PATZ1-extended (404g)
0.0027648	0.954	0.643	9.31531e-30	XRCC4-extended (552g)
0.0224919	0.915	0.601	1.40078e-29	POU3F3 (21g)
0.0333908	1	1	2.09729e-29	KDM5B-extended (2457g)
0.00628194	0.965	0.839	2.68489e-29	ESRRA-extended (1064g)
0.00404591	0.457	0.062	1.04448e-28	CNOT3-extended (64g)
0.024239	1	1	2.81854e-28	ETV5-extended (5254g)
0.00876168	0.848	0.488	3.97548e-28	NFIL3-extended (117g)
0.00278198	1	1	1.53828e-27	NR2C2-extended (371g)
-0.00342775	0.585	0.899	1.18882e-26	NFKB2 (228g)
-0.0088013	0.018	0.39	4.05468e-26	NR2E1-extended (24g)
0.0119211	0.681	0.271	7.78038e-26	FOXN3 (26g)
0.0057027	0.642	0.241	1.69532e-25	DLX6-extended (54g)
0.0159923	1	1	3.18651e-25	POLR2A (2298g)
0.0103362	1	1	7.71033e-25	GABPB1-extended (957g)
0.00825273	1	1	8.68462e-25	USF2 (877g)
-0.0140194	0.004	0.351	1.28049e-24	NR2E1 (13g)
0.0173392	1	1	1.32901e-24	ETV5 (3724g)
0.0166639	1	1	1.88616e-24	POLR2A-extended (2612g)
0.00859476	1	1	1.89068e-24	NFYB-extended (833g)
0.00210915	0.699	0.307	2.5278e-24	SP4-extended (307g)
0.00453151	0.543	0.17	3.04945e-24	FOXO1-extended (95g)
0.00653026	1	0.997	4.24845e-24	NFYB (702g)
0.0043575	0.908	0.708	4.50798e-24	ERF-extended (324g)
0.00723497	0.397	0.054	8.09699e-24	ZNF148-extended (30g)
0.0100159	0.369	0.036	9.11999e-24	BCL6 (16g)
0.00874242	0.826	0.476	1.08114e-23	FOXN3-extended (49g)
-0.00953032	0.982	0.994	1.36579e-23	FOSL2 (632g)
0.00231472	0.557	0.173	1.38943e-23	NFYA-extended (178g)
0.00279791	0.989	0.952	1.55365e-23	HDAC6-extended (456g)
0.00267151	0.798	0.47	1.69973e-23	TFEB-extended (570g)
0.00238212	0.535	0.158	4.62864e-23	NFYA (159g)
0.00670374	0.989	0.967	5.05555e-23	TFE3-extended (535g)
0.0103252	0.691	0.36	6.39864e-23	KLF3-extended (67g)
0.00174567	0.564	0.167	2.00698e-22	JDP2-extended (181g)
0.0171409	0.319	0.018	2.09406e-22	SOX8 (14g)
0.00672022	0.5	0.146	2.2914e-22	DLX6 (36g)
-0.00315504	0.819	0.964	1.46195e-21	NFKB2-extended (472g)
0.0031166	0.972	0.926	3.76399e-21	ZNF429-extended (227g)
0.0535002	1	1	4.48801e-21	ATF4-extended (2186g)
0.0294486	1	1	1.23499e-20	EZH2-extended (4298g)
0.019089	1	1	1.99309e-20	KDM5A-extended (2369g)
0.00210366	0.745	0.396	2.36674e-20	ETS1-extended (342g)
-0.0192268	1	1	3.34179e-20	LHX2-extended (72g)
0.0144797	1	1	3.52757e-20	E2F4-extended (2868g)
0.00311848	0.855	0.568	5.17341e-20	ELK4-extended (391g)
0.0258653	1	1	7.19668e-20	E2F6-extended (2499g)
0.00664885	1	1	7.86869e-20	NFYC-extended (888g)
0.00219155	0.652	0.307	8.02991e-20	ZFY-extended (234g)
0.00166301	0.571	0.208	8.61834e-20	KLF11-extended (257g)
-0.00989694	1	1	1.23115e-19	HMGB1 (212g)
0.00271593	0.553	0.185	1.39151e-19	SP1 (82g)
-0.0118354	0.812	0.973	1.78045e-19	NFE2L2-extended (81g)
0.00320758	0.901	0.601	1.79296e-19	SOX5-extended (197g)
0.00598279	1	1	1.85796e-19	ATF2-extended (184g)
0.038029	1	1	4.93113e-19	ATF4 (1411g)
-0.012803	0.908	0.985	5.40742e-19	SOX3-extended (36g)
0.00180789	0.638	0.286	5.79847e-19	TFEB (330g)
0.0236733	1	1	9.3067e-19	CTCF-extended (3998g)
0.0300456	1	1	1.4839e-18	CREB5-extended (1104g)
0.00717544	0.986	0.926	1.74814e-18	ZNF134 (212g)
0.00328945	0.546	0.211	2.16854e-18	GMEB2 (87g)
0.0039634	1	1	2.32473e-18	ATF7-extended (465g)
0.00299946	0.766	0.512	2.37842e-18	GABPA-extended (463g)
0.00170426	0.589	0.235	3.49327e-18	SIN3A-extended (180g)
0.00395242	0.996	0.985	6.84002e-18	NFYC (494g)
0.00931309	0.844	0.658	8.92498e-18	SMC3-extended (58g)
-0.0292193	1	1	2.61617e-17	BCLAF1-extended (4998g)
0.00169349	0.518	0.188	4.49336e-17	BRF1-extended (124g)
0.00569313	0.621	0.292	5.02011e-17	ATF2 (48g)
0.00265455	0.876	0.667	9.98109e-17	SETDB1-extended (286g)
0.00224978	0.862	0.643	1.32205e-16	ZNF76-extended (627g)
0.0173876	1	1	1.44373e-16	CREB5 (356g)
0.00268883	0.525	0.199	1.71094e-16	RXRA-extended (104g)
0.00253122	0.305	0.045	5.77971e-16	ETV3-extended (62g)
0.00685236	0.401	0.107	9.63204e-16	ATF6B-extended (25g)
0.00396078	0.56	0.259	2.23855e-15	BDP1-extended (81g)
0.00351516	0.72	0.408	2.65494e-15	SOX5 (83g)
0.00278473	0.883	0.705	3.28065e-15	BRF2-extended (625g)
0.00634267	0.681	0.381	3.53542e-15	KLF7-extended (46g)
0.0026393	0.472	0.173	5.04625e-15	TAF1-extended (109g)
0.00250875	0.426	0.125	7.03622e-15	ZFHX2-extended (69g)
0.0446629	1	1	1.74622e-14	JUND-extended (2621g)
0.00751157	1	1	1.84319e-14	KDM5A (278g)
-0.00824282	0.989	0.997	1.94189e-14	FOSL2-extended (955g)
-0.0188943	1	1	2.29222e-14	BCLAF1 (2909g)
0.0137613	0.525	0.217	2.34617e-14	ZNF135 (13g)
0.00157374	0.833	0.562	2.66942e-14	PML-extended (539g)
0.00199876	0.755	0.521	4.38947e-14	FLI1 (696g)
0.00258461	0.574	0.301	5.19991e-14	PPARG (128g)
-0.0048634	1	1	6.94557e-14	KLF2-extended (958g)
0.0303967	1	1	1.08933e-13	XBP1-extended (2126g)
0.00170398	0.734	0.47	1.31276e-13	RFX2-extended (263g)
-0.00819771	1	1	2.78293e-13	SPI1 (1888g)
-0.00885033	0.993	0.997	3.31968e-13	EMX2-extended (98g)
0.00313545	0.34	0.08	3.35046e-13	ZBTB17-extended (34g)
0.00730887	0.968	0.929	3.5572e-13	CEBPG-extended (313g)
0.00147251	0.734	0.494	3.62524e-13	GTF3C2-extended (374g)
0.00145883	0.727	0.479	3.72837e-13	GTF3C2 (356g)
0.00331725	0.429	0.143	6.85119e-13	RFXAP-extended (47g)
-0.00672517	1	1	7.29568e-13	KLF6 (615g)
0.00212639	0.606	0.339	1.44499e-12	HIC1-extended (273g)
0.00552111	1	1	3.1338e-12	SUPT20H-extended (1314g)
-0.00580718	1	1	3.71492e-12	CEBPB (601g)
0.00303824	0.663	0.414	4.02905e-12	ZBTB14 (155g)
0.0050437	1	1	4.94185e-12	ELF2 (915g)
0.030129	1	1	4.97746e-12	TAF7-extended (2780g)
0.00185634	0.794	0.604	5.1029e-12	ZNF513-extended (352g)
0.00228588	0.316	0.077	5.29454e-12	KLF9-extended (60g)
-0.00227382	0.557	0.756	5.42479e-12	MEF2C (174g)
0.00692981	0.248	0.042	8.23095e-12	FOXO3 (17g)
0.00355438	0.333	0.092	1.30961e-11	NFATC1-extended (49g)
0.00132822	0.521	0.265	1.88104e-11	ZNF76 (220g)
0.00692193	0.95	0.893	2.30531e-11	ATF1 (186g)
0.00430413	0.677	0.426	2.71883e-11	ATF7 (68g)
0.00422902	0.809	0.61	3.29278e-11	SIRT6-extended (75g)
0.00443333	0.472	0.22	4.62743e-11	BDP1 (49g)
0.00278615	0.333	0.098	5.15171e-11	ZNF362 (44g)
0.00201043	1	1	7.04526e-11	DNMT3A (299g)
0.00191527	0.223	0.03	7.26047e-11	RELA (38g)
0.00338104	0.401	0.14	7.8091e-11	RFXAP (41g)
0.0151183	0.457	0.196	8.82063e-11	PBX1 (10g)
0.00922253	0.929	0.839	1.29276e-10	MAFG-extended (210g)
0.00679352	1	1	1.49604e-10	ELF2-extended (1363g)
0.0023643	0.897	0.732	1.57244e-10	ZNF16-extended (358g)
0.00251924	0.663	0.432	1.7386e-10	ELK4 (185g)
0.0011317	0.624	0.369	1.90563e-10	SIX5-extended (361g)
0.00202977	0.309	0.083	2.04858e-10	FOXJ2 (44g)
-0.0251707	1	1	3.28332e-10	HDAC2-extended (5739g)
-0.00769695	1	1	4.36992e-10	SPI1-extended (2191g)
0.0142638	1	1	4.42066e-10	KDM5B (1209g)
0.00253775	0.592	0.321	5.78795e-10	MXD4-extended (74g)
0.00527858	1	1	9.33814e-10	E2F1-extended (1516g)
-0.00152374	0.855	0.976	9.68118e-10	RUNX1 (443g)
0.00384335	0.28	0.074	9.84831e-10	ZNF226 (25g)
0.00254956	0.521	0.265	1.08843e-09	ZNF682 (100g)
0.00139696	0.418	0.173	1.09028e-09	HIVEP1-extended (92g)
0.00540778	1	1	1.7503e-09	NPDC1-extended (179g)
0.003126	0.23	0.045	2.55052e-09	KLF9 (31g)
0.00345163	1	1	2.6908e-09	RFX4-extended (351g)
0.00154034	0.209	0.033	2.73639e-09	KLF11 (47g)
0.00115587	0.677	0.408	2.7732e-09	E2F8-extended (409g)
0.00171845	0.762	0.586	3.43414e-09	ZNF513 (306g)
0.00551532	1	1	4.76469e-09	NPDC1 (166g)
0.000914028	0.284	0.08	5.77376e-09	ZBTB7A-extended (104g)
0.00164881	0.316	0.101	6.55986e-09	FOXJ2-extended (52g)
0.00170388	0.716	0.476	8.22073e-09	E2F2-extended (545g)
0.035222	1	1	8.51377e-09	SOX2-extended (26g)
0.00127225	0.585	0.345	8.75348e-09	E2F7-extended (310g)
-0.0125859	0.631	0.771	9.75592e-09	PAX6-extended (45g)
0.00162105	0.316	0.104	1.10523e-08	STAT2-extended (76g)
-0.00209135	0.972	0.994	1.73429e-08	PRDM1-extended (1046g)
0.00151884	0.255	0.068	2.82198e-08	CREB3L2-extended (70g)
0.00215397	0.316	0.107	3.00375e-08	SUZ12 (52g)
0.00685023	0.929	0.86	3.57405e-08	CEBPG (179g)
0.00125967	0.362	0.143	3.83244e-08	ETS1 (108g)
0.00105616	0.553	0.28	4.29692e-08	E2F8 (239g)
0.00509009	1	1	5.18992e-08	EGR2 (338g)
-0.0100092	1	1	5.62665e-08	FOSL1 (983g)
0.00737632	0.514	0.271	5.64431e-08	PBX1-extended (19g)
0.00471401	1	1	5.76254e-08	E2F1 (1409g)
0.00287854	0.124	0.003	8.3584e-08	ZEB2 (15g)
0.00113341	0.365	0.152	1.05045e-07	MEIS1 (96g)
0.00111029	0.365	0.152	1.05045e-07	MEIS1-extended (98g)
-0.0127164	1	1	1.96026e-07	KLF6-extended (1993g)
0.00178008	0.326	0.122	1.96427e-07	ZFX-extended (58g)
-0.00353353	0.326	0.554	2.16922e-07	ELK3 (41g)
-0.00951224	0.947	0.988	2.93485e-07	DLX1-extended (48g)
0.00420031	0.819	0.646	3.03743e-07	BACH2-extended (140g)
0.00125354	0.401	0.188	4.24533e-07	MAFK-extended (134g)
0.00087949	0.514	0.283	5.03584e-07	SIX5 (248g)
0.00154637	0.681	0.464	5.65639e-07	E2F2 (486g)
-0.00781642	0.121	0.327	7.49006e-07	PAX6 (13g)
0.00116981	0.415	0.205	8.67453e-07	E2F7 (154g)
0.00208827	0.266	0.089	1.11432e-06	ZNF607-extended (56g)
0.0016765	0.17	0.03	1.14328e-06	YY2-extended (29g)
0.00225972	0.17	0.03	1.25152e-06	HEY2-extended (21g)
-0.00149224	0.996	1	1.84888e-06	MAFB-extended (73g)
0.00054065	0.408	0.199	2.05792e-06	IRF5 (277g)
-0.00166801	1	1	2.27123e-06	IKZF1-extended (1223g)
0.00282949	0.982	0.985	2.36252e-06	RFX4 (186g)
0.00254085	0.16	0.027	2.56109e-06	TEF (30g)
0.0024297	0.908	0.83	3.28013e-06	REL-extended (510g)
0.00157248	0.238	0.074	3.74772e-06	ZMIZ1 (61g)
-0.00154246	0.993	1	4.85272e-06	STAT1 (301g)
0.00649398	1	1	7.47572e-06	YBX1-extended (1526g)
0.00155161	0.099	0.003	9.89282e-06	HESX1-extended (18g)
0.000657521	0.273	0.098	1.03423e-05	NR1H3-extended (126g)
0.00105857	0.121	0.012	1.06808e-05	KLF13-extended (35g)
0.00212857	0.77	0.586	1.06996e-05	FOXP1-extended (219g)
-0.00284516	0.975	0.985	1.07521e-05	CREM-extended (274g)
0.00231937	0.177	0.042	1.32853e-05	TEF-extended (37g)
0.00449026	0.284	0.11	1.49888e-05	ZNF821 (16g)
0.0018734	0.177	0.042	1.61975e-05	POU3F1-extended (33g)
0.00116597	0.557	0.354	1.62435e-05	RFX2 (162g)
0.0115551	1	1	1.65218e-05	XBP1 (724g)
0.0011532	1	1	1.72157e-05	IRF9-extended (409g)
0.00351116	0.142	0.024	1.82585e-05	DEAF1 (10g)
0.00167339	0.986	0.985	1.85854e-05	SREBF1-extended (50g)
-0.0100812	0.156	0.354	1.93517e-05	GLIS3-extended (15g)
0.0140992	0.787	0.649	2.66848e-05	NFIA-extended (11g)
0.0154801	0.784	0.649	3.11696e-05	NFIA (10g)
0.00126502	0.17	0.045	7.61388e-05	CREB3L2 (49g)
0.00181491	0.777	0.676	8.3832e-05	FLI1-extended (814g)
0.0013242	0.16	0.036	8.78906e-05	MEF2A (24g)
-0.00838882	0.553	0.741	9.67631e-05	GSX2 (17g)
-0.00127867	0.152	0.324	0.000151383	CEBPA (91g)
-0.00176313	0.965	0.976	0.000154408	NFKB1 (623g)
0.000854887	0.195	0.06	0.000166552	PPARA-extended (57g)
0.00132375	0.16	0.039	0.000202711	MEF2A-extended (25g)
0.0097216	0.401	0.223	0.000206504	MAFG (18g)
-0.00155302	0.819	0.929	0.000237738	ELK3-extended (331g)
-0.0022295	0.996	1	0.000305086	BHLHE41-extended (844g)
-0.00211594	0.684	0.795	0.000349249	CREB3 (81g)
0.00272804	0.195	0.065	0.00035445	ZNF607 (32g)
-0.000889673	0.234	0.411	0.000369971	CEBPA-extended (140g)
0.00206586	1	1	0.000419788	MLX-extended (366g)
0.00195753	0.106	0.015	0.000467092	ZNF565 (21g)
0.00224586	1	1	0.00052807	SREBF2 (380g)
0.00208817	0.092	0.009	0.000544116	TCF7-extended (16g)
-0.00135225	0.989	0.997	0.000689886	MYBL2 (206g)
0.00221453	0.124	0.024	0.00074567	TERF1-extended (12g)
0.00231248	0.11	0.018	0.000867593	HCFC1 (14g)
-0.00877422	0.152	0.324	0.000870288	FOSB (10g)
0.00272003	0.245	0.11	0.000966782	KAT2A-extended (42g)
-0.00436512	1	1	0.00107196	TBL1XR1-extended (1249g)
0.00132041	0.181	0.06	0.00107557	PBX4 (34g)
-0.00124784	0.993	0.997	0.00110966	MYBL2-extended (221g)
0.00269859	1	1	0.00127388	BRCA1-extended (1039g)
0.00184897	0.241	0.101	0.00128481	BHLHE22-extended (35g)
-0.00459945	0.234	0.399	0.00140847	CD59 (31g)
-0.00634031	0.067	0.188	0.00143849	HIVEP3-extended (17g)
0.00244826	0.099	0.015	0.00167824	ERF (11g)
0.00239986	0.291	0.146	0.00175299	ZNF778 (46g)
0.000939962	0.294	0.14	0.00213757	NEUROG2-extended (65g)
0.00109173	0.11	0.021	0.00221877	BACH1-extended (39g)
0.00130513	0.113	0.024	0.0029118	RARA-extended (25g)
-0.00978222	1	1	0.00300473	JUN (1486g)
0.00296304	0.067	0.003	0.00347166	ZNF41 (11g)
0.000798378	0.496	0.315	0.00491297	EMX1-extended (106g)
0.0114633	1	1	0.00518211	ZNF274-extended (743g)
-0.0076905	1	1	0.00874108	FOSL1-extended (1832g)
