# Supplementary material for: Repression of developmental transcription factor networks triggers aging-associated gene expression in human glial progenitor cells
Source: Nat Commun. 2024 May 8;15:3873. doi: 10.1038/s41467-024-48118-2 (PMC11079006; doi:10.1038/s41467-024-48118-2)
Supplement: Supplementary file 6 — Supplementary Data 3 [file 41467_2024_48118_MOESM6_ESM.xlsx]

## Sheet: Adult vs Fetal hGPC DE
Ensembl_ID

## Sheet: Adult vs Fetal GPC IPA terms
Pathway

## Sheet: Active TFs in Fetal vs Adult
motif
