# Supplementary material for: Repression of developmental transcription factor networks triggers aging-associated gene expression in human glial progenitor cells
Source: Nat Commun. 2024 May 8;15:3873. doi: 10.1038/s41467-024-48118-2 (PMC11079006; doi:10.1038/s41467-024-48118-2)
Supplement: Supplementary file 7 — Supplementary Data 4 [file 41467_2024_48118_MOESM7_ESM.xlsx]

## Sheet: GPC Cluster Markers
Log2FC GPC vs Non-GPC	GPC pct	Non-GPC pct	Adj P-Vale	Gene
2.75287	0.884	0.281	0	CENPF
2.64449	0.834	0.384	0	TOP2A
2.59766	0.924	0.547	0	HMGB2
2.44744	0.933	0.819	1.39116e-249	PEG10
2.30292	0.727	0.13	0	MKI67
2.09517	0.999	0.977	0	TUBA1B
2.05386	0.974	0.631	0	HES6
2.02247	0.651	0.108	3.35454e-257	ASPM
1.91995	0.847	0.42	9.35416e-228	PTTG1
1.90592	0.724	0.228	1.26999e-224	UBE2C
1.82088	0.845	0.259	1.60602e-294	ASCL1
1.80835	0.752	0.177	0	TYMS
1.80398	0.974	0.962	3.31929e-88	HIST1H4C
1.75559	0.834	0.268	0	SMC4
1.75507	0.654	0.135	1.17777e-249	TPX2
1.72065	0.688	0.135	2.49956e-283	NUSAP1
1.65276	0.684	0.145	2.42548e-265	BIRC5
1.62499	0.688	0.143	4.51908e-277	PCLAF
1.57857	0.938	0.743	3.9227e-228	UBE2S
1.57023	0.75	0.253	2.41783e-217	RASD1
1.56345	0.691	0.185	4.39817e-245	CDK1
1.54239	0.743	0.19	6.25492e-296	ATAD2
1.54215	0.893	0.614	3.61578e-192	TUBB4B
1.51062	0.666	0.107	1.44877e-279	PBK
1.49073	1	0.997	0	HMGB1
1.47411	0.706	0.201	2.07092e-255	H2AFX
1.4594	1	0.978	0	HMGN2
1.42933	0.731	0.188	1.73749e-257	HELLS
1.42628	0.98	0.572	0	GNG5
1.42004	0.636	0.07	4.97647e-297	KNL1
1.41905	0.74	0.161	1.90029e-306	MAD2L1
1.40094	0.813	0.535	5.59406e-151	HIST1H1C
1.39856	0.748	0.171	1.59913e-293	SMC2
1.39695	0.832	0.415	4.52252e-173	CKS2
1.39296	0.716	0.107	0	CENPU
1.37421	0.727	0.242	9.87062e-193	NPY
1.35462	0.922	0.529	1.88738e-297	ANP32E
1.35016	0.725	0.244	5.67296e-253	UBE2T
1.31681	0.569	0.067	2.32218e-240	GTSE1
1.31065	0.502	0.127	3.89794e-155	HIST1H1B
1.30776	0.848	0.307	8.89858e-216	PDGFRA
1.30044	0.621	0.122	2.82829e-204	CCNB2
1.29428	0.606	0.086	1.55649e-240	NUF2
1.27894	0.526	0.079	7.27601e-190	CENPE
1.23423	0.483	0.054	1.22998e-196	DLGAP5
1.23209	1	0.98	0	H2AFZ
1.23012	0.861	0.48	1.15343e-143	RPN2
1.22056	0.669	0.14	2.75656e-223	MIS18BP1
1.19043	0.616	0.07	1.62681e-277	KIF15
1.18416	0.732	0.263	8.54187e-199	CKS1B
1.174	0.606	0.254	6.46251e-139	HIST2H2AC
1.17186	0.745	0.326	9.21303e-138	KPNA2
1.1704	0.853	0.573	4.13101e-143	DUT
1.14767	0.982	0.76	1.67474e-303	H2AFV
1.14171	0.519	0.077	2.81078e-185	SGO2
1.12276	0.57	0.047	1.09137e-279	ESCO2
1.12203	0.587	0.198	1.50728e-111	LGALS1
1.11981	0.581	0.058	5.41865e-263	KIFC1
1.11339	0.704	0.287	2.27814e-142	CKAP2
1.10449	0.974	0.743	5.79961e-178	CCND2
1.10014	0.682	0.124	4.76254e-255	ORC6
1.09052	0.877	0.393	2.51721e-216	HAT1
1.08005	0.595	0.069	7.35655e-257	CLSPN
1.07984	0.783	0.566	7.51095e-78	HIST1H1D
1.04495	0.906	0.43	5.37223e-184	POU3F2
1.03152	0.856	0.43	3.02906e-198	LMNB1
1.02794	0.907	0.493	2.37674e-209	SNRPB
1.01923	0.579	0.072	1.62832e-234	KIF11
1.01372	0.571	0.11	2.73851e-179	CDKN3
1.01055	0.989	0.887	2.98845e-252	DEK
1.00629	0.931	0.695	4.41973e-199	TMPO
1.00459	0.408	0.074	4.11402e-118	CDC20
0.999052	0.883	0.515	7.14462e-149	CDK6
0.994137	1	1	9.32115e-253	TMSB4X
0.991888	0.609	0.133	9.98921e-196	FBXO5
0.990974	0.678	0.202	2.59646e-180	PCNA
0.989974	0.621	0.109	4.41554e-214	PRC1
0.985522	0.401	0.11	5.39348e-83	CCNB1
0.983844	0.959	0.665	5.73332e-187	HMGB3
0.981111	0.228	0.026	5.53577e-80	COL1A2
0.980995	0.595	0.11	2.45943e-200	C21orf58
0.979818	0.734	0.224	4.15438e-196	CENPH
0.975376	0.544	0.06	3.2448e-230	SPC25
0.973383	0.666	0.133	6.65925e-222	TUBB6
0.965778	0.554	0.055	1.88254e-245	NCAPG
0.964243	0.945	0.766	5.07195e-176	NASP
0.957105	0.555	0.055	2.3587e-242	SGO1
0.954411	0.596	0.145	6.08739e-168	DHFR
0.945205	0.55	0.047	7.27976e-256	MYBL2
0.942626	0.612	0.083	3.82761e-245	CENPK
0.939372	0.988	0.855	3.34873e-231	HNRNPA3
0.936457	0.761	0.231	1.07784e-204	VRK1
0.933995	0.583	0.065	1.43295e-252	ZWINT
0.92976	0.511	0.061	2.82533e-203	AURKB
0.922003	0.527	0.072	2.4963e-196	CCNA2
0.913497	0.746	0.306	2.67421e-144	MCM7
0.912153	0.682	0.221	6.06222e-154	DBF4
0.911318	0.579	0.057	2.85187e-260	BRCA1
0.911056	0.617	0.213	2.58326e-123	KIF20B
0.904408	0.898	0.478	3.75931e-175	SRSF2
0.903363	0.924	0.577	5.48909e-178	ANP32B
0.899731	0.697	0.197	3.02022e-175	PHGDH
0.899381	0.986	0.892	1.49885e-224	RAN
0.899052	0.925	0.603	3.04164e-187	LSM4
0.897265	0.517	0.051	9.11177e-222	NDC80
0.894493	0.505	0.06	3.60489e-198	PIMREG
0.893138	0.573	0.061	9.11815e-248	RAD51AP1
0.890844	0.48	0.056	3.25168e-190	E2F1
0.888937	0.537	0.062	9.95664e-219	ARHGAP11A
0.888061	0.606	0.14	3.73951e-173	KIF22
0.881366	0.977	0.74	1.68735e-211	SRSF3
0.877352	0.55	0.125	1.07639e-154	MCM4
0.877123	0.636	0.102	1.48894e-232	CENPW
0.876385	0.965	0.75	7.25735e-179	HNRNPAB
0.874557	0.763	0.401	1.37429e-92	MDK
0.874043	0.951	0.533	7.02807e-183	CDK2AP1
0.864479	0.504	0.039	3.60328e-235	BUB1B
0.864342	0.998	0.995	1.52906e-228	PTMA
0.862617	0.998	0.981	6.99405e-226	GAPDH
0.860422	0.53	0.049	1.4057e-235	DIAPH3
0.858567	0.764	0.272	1.38367e-163	GSX2
0.852877	0.519	0.075	3.28881e-185	MXD3
0.850053	0.634	0.145	4.35706e-186	GMNN
0.846544	0.748	0.305	1.98194e-147	RRM1
0.845125	0.845	0.433	1.56705e-138	NME4
0.844507	0.451	0.077	5.76289e-141	CDCA3
0.842748	0.491	0.041	3.08677e-220	CKAP2L
0.842606	0.922	0.382	5.00368e-211	CD99
0.841736	0.496	0.086	7.54962e-157	ECT2
0.840167	0.909	0.527	4.0112e-147	HDGF
0.839336	0.809	0.366	8.85929e-154	ALYREF
0.835931	0.683	0.178	5.05618e-184	BARD1
0.835413	0.561	0.075	7.06858e-214	RTKN2
0.829779	0.954	0.705	1.30812e-160	MAZ
0.82644	0.56	0.097	1.21503e-185	CDKN2C
0.821202	0.541	0.125	3.25545e-147	MCM3
0.819929	0.984	0.79	9.58331e-166	DBI
0.817749	0.992	0.875	4.78757e-198	GSTP1
0.809218	0.979	0.831	2.56551e-183	HNRNPD
0.800724	0.579	0.16	2.34071e-135	GINS2
0.798158	0.384	0.095	2.33232e-86	RGS16
0.795658	0.899	0.503	3.30884e-142	BTG3
0.793326	0.574	0.09	7.17946e-203	CHEK1
0.787829	0.518	0.034	1.23968e-257	XRCC2
0.784231	0.98	0.817	1.24319e-142	TPI1
0.782335	0.736	0.266	7.39375e-154	RPA3
0.7798	1	0.997	1.6306e-189	ACTB
0.771493	0.542	0.055	9.6001e-232	CENPM
0.770554	0.907	0.65	6.29855e-87	EGR1
0.768738	0.96	0.82	1.2828e-138	RANBP1
0.765697	0.482	0.05	4.61011e-198	TACC3
0.764522	0.899	0.618	5.20027e-106	LSM5
0.761043	0.583	0.197	7.24599e-109	PSRC1
0.760659	0.61	0.16	3.03407e-151	DLL1
0.759503	0.999	0.97	2.32722e-177	HNRNPA2B1
0.757692	0.868	0.444	1.06099e-139	GLO1
0.755942	0.911	0.723	5.51e-91	RAD21
0.753331	0.837	0.609	1.32251e-67	HSP90B1
0.752144	0.837	0.325	2.17135e-175	ANXA5
0.751672	0.583	0.164	3.09064e-132	CCNE2
0.751539	0.992	0.956	1.13944e-196	PPIA
0.751358	0.99	0.964	4.78612e-116	NUCKS1
0.749771	0.572	0.131	3.93665e-155	MMS22L
0.746425	0.866	0.696	8.54095e-57	GAD2
0.742805	0.856	0.515	7.80116e-112	EZH2
0.740615	0.756	0.363	8.80106e-114	DTYMK
0.73992	0.826	0.548	4.74331e-68	SCRG1
0.737139	0.713	0.387	3.20954e-81	RNASEH2B
0.737039	0.927	0.629	1.75092e-124	HNRNPM
0.733522	0.704	0.273	1.25271e-120	METRN
0.730936	0.939	0.71	2.32364e-131	SNRPD1
0.729947	0.984	0.819	8.71242e-159	SEM1
0.729414	0.457	0.062	1.65727e-162	PRR11
0.729029	0.431	0.038	6.81277e-184	CDCA8
0.72792	0.46	0.028	1.96431e-226	MCM10
0.727457	0.686	0.216	1.55852e-152	CTNNAL1
0.725925	0.737	0.326	1.55451e-116	PXMP2
0.725672	0.9	0.636	3.69612e-99	PRKDC
0.719913	0.419	0.036	6.85463e-180	KIF2C
0.715519	0.927	0.624	6.90999e-111	ENO1
0.715357	0.737	0.398	2.66829e-89	DNMT1
0.712421	0.518	0.047	2.13332e-228	SPC24
0.711397	0.426	0.059	1.42511e-146	TROAP
0.708622	0.461	0.045	1.1802e-191	FAM111B
0.708103	0.648	0.245	5.21302e-110	MZT1
0.707583	0.444	0.037	1.24656e-194	KIF4A
0.706865	0.81	0.31	1.3499e-164	SLC25A37
0.702182	0.852	0.414	1.24516e-134	NAA38
0.701623	0.377	0.084	3.43428e-88	OLIG1
0.700619	0.977	0.843	2.75882e-138	MZT2B
0.700212	0.915	0.727	2.16379e-61	VIM
0.69869	0.459	0.04	5.75467e-200	RRM2
0.697637	0.999	0.981	5.22552e-167	HNRNPA1
0.696985	0.425	0.038	7.69034e-179	KIF23
0.695612	0.403	0.032	5.61955e-175	CDCA2
0.692965	0.535	0.062	2.48026e-214	MND1
0.69085	0.528	0.105	3.05052e-152	SOX21
0.688443	0.421	0.026	2.08734e-202	HJURP
0.683677	0.87	0.509	5.23373e-119	NUDT1
0.682378	0.957	0.74	2.04975e-130	PFN1
0.680274	0.862	0.485	8.04029e-112	UQCC2
0.678973	0.358	0.052	1.16107e-114	CENPA
0.678297	0.837	0.469	9.10967e-104	NFIC
0.676959	0.821	0.44	4.66369e-102	DCXR
0.675732	1	0.996	7.4244e-141	CKB
0.675446	0.51	0.067	5.12539e-189	CHAF1A
0.675411	0.723	0.304	1.63556e-116	TMEM106C
0.667082	0.466	0.036	2.72786e-212	BRCA2
0.666413	0.758	0.392	8.18823e-95	CDK5RAP2
0.665708	0.865	0.382	6.10653e-158	HSPB1
0.664919	0.48	0.049	2.98715e-197	FOXM1
0.66308	0.483	0.044	1.12695e-208	CDT1
0.662348	0.953	0.78	1.54523e-113	CBX5
0.661414	0.374	0.041	1.85126e-139	BUB1
0.660976	0.481	0.033	7.91663e-230	CDCA5
0.660123	0.699	0.307	8.15841e-101	ATAD5
0.658209	0.777	0.396	1.43326e-96	ZEB1
0.656227	0.821	0.519	3.85571e-81	SMC1A
0.652984	0.547	0.076	6.49737e-202	FANCA
0.65033	0.707	0.231	1.51815e-151	RAB13
0.650213	0.871	0.525	2.02902e-104	IDH2
0.647774	0.83	0.419	1.48145e-120	SIVA1
0.647385	0.903	0.565	9.07848e-106	FBLN1
0.64433	0.993	0.896	6.54129e-115	SFPQ
0.644074	0.534	0.057	1.0481e-223	CENPN
0.643579	0.902	0.553	1.3967e-105	PKM
0.643244	0.819	0.44	2.75654e-95	FOS
0.642531	0.507	0.08	5.46368e-169	CEP152
0.6421	0.813	0.473	1.34562e-91	USP1
0.641536	0.997	0.992	1.14748e-171	RPL23A
0.64137	0.416	0.031	7.12512e-188	CEP55
0.640459	0.695	0.387	6.07616e-60	SMOC1
0.640119	0.986	0.91	3.67563e-121	CENPV
0.639462	0.591	0.176	2.56832e-124	NCAPD3
0.639179	0.408	0.047	1.0359e-151	DEPDC1
0.634965	0.702	0.367	2.8493e-70	GADD45G
0.634957	0.321	0.065	8.02179e-81	AURKA
0.63433	0.99	0.928	2.46118e-130	LDHB
0.63371	0.398	0.032	2.17217e-173	TTK
0.631284	0.713	0.478	4.15213e-50	HIST1H1E
0.628849	0.79	0.304	1.56555e-154	TJP1
0.628727	0.524	0.076	2.59825e-187	FANCI
0.625031	0.564	0.193	9.12656e-100	PMP2
0.620536	0.965	0.822	2.76283e-115	SNRPG
0.618784	0.874	0.619	5.15837e-63	ODC1
0.61775	0.505	0.068	9.0385e-185	NCAPG2
0.617482	0.999	0.979	2.38836e-127	RPS6
0.617113	0.835	0.438	1.61288e-108	NT5DC2
0.61673	0.953	0.664	6.80772e-108	TPM4
0.615175	0.79	0.374	6.71554e-113	STK39
0.614726	0.344	0.035	6.19492e-131	KIF14
0.613918	0.738	0.334	6.65298e-104	AKAP12
0.611163	0.463	0.052	3.40732e-181	UHRF1
0.610464	0.964	0.733	1.54164e-88	SRI
0.609135	0.477	0.107	8.72486e-120	RACGAP1
0.607488	0.925	0.647	1.09112e-93	PARP1
0.602498	0.972	0.883	3.36174e-102	COX8A
0.600215	0.904	0.648	3.71214e-67	IER2
0.599788	0.468	0.351	6.31055e-10	FABP5
0.598091	0.996	0.96	1.61297e-129	NAP1L1
0.596146	0.876	0.522	1.18045e-93	CALR
0.59447	0.484	0.088	2.962e-144	FEN1
0.59139	0.569	0.132	9.89041e-151	WEE1
0.590436	0.999	0.999	3.4602e-58	NNAT
0.590067	0.562	0.152	8.84354e-128	UCP2
0.589619	0.648	0.209	1.07371e-132	C12orf75
0.589086	0.615	0.183	7.93334e-133	DNAJC9
0.588939	0.58	0.101	1.42768e-192	LRR1
0.588349	0.776	0.431	3.8368e-82	CDK4
0.585715	0.467	0.057	2.16157e-175	CIP2A
0.584719	0.435	0.167	3.99221e-58	KNSTRN
0.584683	0.987	0.849	1.01527e-113	EEF1D
0.581897	0.619	0.243	4.6887e-94	HIRIP3
0.581232	0.301	0.054	1.06885e-83	GNG11
0.580679	0.635	0.174	1.19025e-152	DERA
0.578594	0.793	0.39	5.14834e-105	PAICS
0.578172	0.34	0.036	4.80961e-127	HMMR
0.578067	0.959	0.704	4.92526e-95	PRDX1
0.576347	0.712	0.307	3.26522e-105	SEPHS1
0.576271	0.444	0.219	4.70714e-36	HES5
0.575848	0.883	0.536	1.83317e-93	LAPTM4B
0.575366	0.633	0.18	6.22655e-147	CNTLN
0.573248	0.965	0.849	1.84053e-97	ANAPC11
0.571308	0.65	0.287	4.5198e-85	RAB3IP
0.570566	0.895	0.521	5.56408e-111	CSRP2
0.569252	0.793	0.379	2.3968e-110	CALU
0.569225	0.761	0.359	1.06682e-103	NDUFAF3
0.56571	0.657	0.229	5.94399e-123	DDX39A
0.564827	0.495	0.113	5.95314e-125	NCAPD2
0.564573	0.991	0.895	8.98195e-86	B2M
0.564194	0.388	0.037	5.31266e-155	HIST1H3B
0.563538	0.453	0.037	1.20032e-200	MELK
0.560903	0.283	0.056	5.82112e-70	PLK1
0.559661	0.716	0.255	8.09723e-142	NOTCH1
0.557258	0.986	0.887	4.54434e-103	SERF2
0.55578	0.79	0.465	1.87157e-68	HLA-B
0.553988	0.542	0.199	9.00895e-84	POLD3
0.552684	0.719	0.422	7.68731e-58	CKAP5
0.55198	0.97	0.834	1.3119e-88	SRSF7
0.551362	0.732	0.389	5.16698e-77	CMC2
0.551288	0.984	0.879	1.67227e-91	HNRNPDL
0.549482	0.887	0.584	3.01042e-86	PIN1
0.54735	0.989	0.943	2.15913e-96	HNRNPU
0.546722	0.727	0.303	9.14429e-116	SEPT10
0.543519	0.756	0.394	6.68e-83	CHIC2
0.543384	0.629	0.214	2.25007e-122	ZFHX4
0.541726	0.562	0.139	2.25789e-141	RFC3
0.541405	0.851	0.536	1.13205e-79	PSMC3
0.540708	0.903	0.632	2.51036e-70	SMS
0.54052	0.746	0.32	5.55198e-117	ECI1
0.540157	0.402	0.069	1.73236e-118	MCM5
0.539305	0.292	0.047	1.71966e-83	NMU
0.538895	0.99	0.915	3.01426e-111	ERH
0.532742	0.429	0.031	1.85221e-196	NCAPH
0.532582	0.532	0.125	9.24961e-136	C19orf48
0.531654	0.868	0.545	7.8518e-80	PDIA6
0.531412	0.391	0.082	5.13974e-98	APOLD1
0.528249	0.435	0.099	1.11582e-105	MCM6
0.52817	0.683	0.246	2.23752e-130	GCA
0.527784	0.96	0.803	3.79309e-76	RBMX
0.526622	0.82	0.456	2.21271e-88	ARL6IP6
0.526549	0.889	0.561	3.209e-88	PSMB3
0.526466	0.539	0.121	2.29992e-151	YBX3
0.523567	0.481	0.091	1.51564e-139	EMP2
0.521795	0.735	0.368	1.35964e-84	ACAT2
0.52151	0.384	0.023	4.76492e-183	DTL
0.518455	0.858	0.532	7.97232e-78	CLIC1
0.518236	0.881	0.591	2.28221e-67	TFDP2
0.517269	0.418	0.044	4.16205e-164	SPAG5
0.516394	0.894	0.573	1.19566e-82	BSG
0.516143	0.751	0.365	1.55383e-95	NES
0.514315	0.531	0.138	1.48589e-138	ZFP36L1
0.513805	0.431	0.059	1.43753e-150	DEPDC1B
0.513364	0.394	0.065	1.15237e-118	CDC25B
0.512301	0.985	0.938	4.96092e-80	TMSB15A
0.512263	0.941	0.732	4.0652e-74	SLC25A5
0.51186	0.324	0.025	2.44571e-137	KIF20A
0.510982	0.877	0.67	1.28364e-41	INSM1
0.50887	0.935	0.665	3.61754e-85	NDUFS6
0.507226	0.896	0.584	1.25292e-82	MINOS1
0.506863	0.889	0.636	1.69909e-69	CCT5
0.506705	0.73	0.357	2.39184e-88	CEMIP2
0.506459	0.413	0.052	9.70246e-148	ANLN
0.505506	0.189	0.021	1.63949e-64	PIF1
0.50532	0.768	0.421	1.17819e-77	RBBP7
0.504946	0.566	0.161	1.12904e-123	WDR34
0.504829	0.564	0.163	8.95532e-121	CTPS1
0.503914	0.799	0.39	1.29634e-109	PRDX6
0.503195	0.402	0.046	9.98005e-150	CIT
0.502246	0.986	0.899	1.09029e-79	SEPT11
0.501874	0.549	0.27	1.07494e-50	LDHA
0.501621	0.978	0.924	4.62096e-48	DLX2
0.498318	0.931	0.72	6.49546e-69	ILF2
0.497547	0.76	0.315	1.13347e-130	HNRNPA1P48
0.495428	0.779	0.407	2.26613e-88	TMEM256
0.495398	0.857	0.493	6.61196e-92	PDIA3
0.493948	0.933	0.68	9.42284e-77	RHOA
0.493937	0.387	0.082	8.76384e-96	GJA1
0.49122	0.749	0.358	1.12935e-97	ALDH9A1
0.490435	0.603	0.236	1.26914e-90	GGCT
0.489983	0.584	0.214	4.65231e-95	RFC4
0.489386	0.584	0.192	4.45788e-111	SAE1
0.489113	0.922	0.674	1.2804e-72	MRPL51
0.48824	0.999	0.995	7.75839e-69	TUBB
0.487053	0.442	0.063	3.72325e-153	DNA2
0.485779	0.657	0.232	1.01751e-127	FLNA
0.485127	0.27	0.032	6.38475e-91	NEK2
0.483777	0.901	0.633	1.14636e-66	SKA2
0.483572	0.629	0.195	9.21861e-145	CD9
0.483165	0.385	0.053	4.46171e-129	MCM2
0.482882	0.748	0.41	1.5975e-72	SSRP1
0.482189	0.438	0.056	2.16868e-160	TIMELESS
0.481866	0.309	0.035	8.56865e-110	KIF18A
0.481709	0.932	0.755	1.66635e-60	BANF1
0.4817	0.407	0.03	2.63097e-182	SKA3
0.48042	0.711	0.281	4.88608e-126	EIF1AY
0.48012	0.937	0.725	5.26027e-58	HSPD1
0.478287	0.934	0.727	9.14009e-58	HSPE1
0.477849	0.391	0.032	1.90398e-168	BLM
0.477658	0.996	0.991	2.55435e-70	MARCKS
0.477212	0.953	0.802	5.59864e-66	H2AFY
0.476828	0.909	0.617	1.08118e-76	TALDO1
0.476176	0.798	0.508	1.05508e-58	NSD2
0.476031	0.353	0.03	1.56398e-145	HIST1H2AH
0.475736	0.708	0.355	2.39308e-79	TMEM158
0.475048	0.966	0.844	5.71815e-54	SYNE2
0.473944	0.826	0.455	9.8142e-92	TAF10
0.473283	0.917	0.623	5.69856e-81	PSMB2
0.47327	0.526	0.162	8.79693e-103	AHI1
0.472715	0.686	0.331	3.17659e-80	JUNB
0.471989	0.607	0.221	3.15379e-103	TUBG1
0.471637	0.398	0.039	2.87904e-159	FANCD2
0.471521	0.307	0.072	3.21933e-65	VIPR2
0.471502	0.893	0.637	1.74936e-62	RHEB
0.470385	0.989	0.92	3.63827e-78	HNRNPR
0.46976	0.37	0.024	6.37961e-170	CDC45
0.469115	0.97	0.784	4.24881e-71	RDX
0.469057	0.872	0.52	1.08736e-88	TOX3
0.467749	0.684	0.335	9.05058e-79	MYO10
0.467571	0.959	0.741	1.11756e-75	NDUFA11
0.467225	0.398	0.058	1.65619e-130	FAM111A
0.466395	0.502	0.128	8.06652e-117	E2F3
0.46593	0.958	0.833	4.93192e-44	CALM3
0.464721	0.682	0.282	6.3953e-106	CHCHD3
0.463545	0.647	0.226	1.16739e-126	MIS18A
0.461638	0.934	0.727	8.23246e-63	EIF5A
0.459997	0.976	0.748	5.99168e-76	NFIA
0.459341	0.319	0.021	2.77667e-142	CDC25C
0.45928	1	0.993	4.82614e-98	CFL1
0.459125	0.445	0.12	3.01492e-93	WDR76
0.457145	0.683	0.299	7.14736e-96	GGH
0.456536	0.764	0.371	3.24345e-100	SNRPA
0.454912	0.515	0.122	2.63306e-142	ZFP36L2
0.454385	0.999	0.988	5.1067e-90	SET
0.453743	0.871	0.563	4.11987e-70	ITGB1
0.453461	0.298	0.042	3.28043e-92	SAPCD2
0.452281	0.995	0.965	2.16092e-74	NPM1
0.451752	0.622	0.259	1.0834e-91	MOB3B
0.450836	0.654	0.329	3.39551e-66	NIN
0.45036	0.396	0.08	3.42496e-103	FIGN
0.44985	0.853	0.543	8.13926e-70	RALY
0.449497	0.492	0.126	1.57464e-114	RBBP8
0.447787	0.375	0.024	1.94508e-172	BRIP1
0.447274	0.268	0.017	8.81489e-119	BEST3
0.446604	0.579	0.191	7.76578e-113	ITGB3BP
0.446309	0.855	0.495	9.513e-90	HIGD2A
0.444978	0.351	0.018	3.05146e-170	MYBL1
0.444643	0.514	0.121	7.57477e-135	MGME1
0.44451	0.913	0.633	5.42839e-70	NDUFA6
0.443502	0.984	0.882	7.15368e-62	EEF1B2
0.442648	0.87	0.543	2.05868e-77	SFRP1
0.442583	0.996	0.937	8.15928e-62	NCL
0.441466	0.807	0.466	4.82082e-76	SPECC1
0.441449	0.87	0.642	5.07909e-42	MCUB
0.441431	0.978	0.812	9.5313e-67	SLC25A6
0.441103	0.605	0.239	5.48198e-94	CENPJ
0.439851	0.363	0.064	2.00998e-102	INCENP
0.439848	0.369	0.067	1.17499e-101	SPA17
0.439536	0.489	0.126	1.18643e-112	CDCA4
0.438523	0.438	0.104	2.33565e-102	SLC20A1
0.438059	0.954	0.769	1.94955e-63	SNRPF
0.437169	0.556	0.169	3.05358e-114	TEAD2
0.436633	0.393	0.103	4.57443e-81	DSEL
0.435982	0.6	0.211	4.57033e-111	PCBD1
0.435767	0.564	0.179	9.52114e-122	MRC2
0.434987	0.992	0.955	3.50859e-50	HNRNPK
0.434802	0.347	0.027	6.29825e-150	HIST1H3G
0.43417	0.975	0.866	9.70941e-34	RPS27L
0.433792	0.995	0.976	1.40932e-58	MYL6
0.43362	0.806	0.443	8.38971e-86	MAGOH
0.433531	0.776	0.484	1.48463e-54	GPSM2
0.431307	0.807	0.427	1.34523e-95	MPST
0.431105	0.895	0.681	1.1902e-45	PA2G4
0.430703	0.35	0.041	9.40181e-126	HIST1H2BH
0.429915	0.898	0.629	1.57214e-64	LSM2
0.429861	0.396	0.053	8.36718e-138	KNTC1
0.42883	0.91	0.654	2.52281e-60	PGAM1
0.428823	0.861	0.514	6.67905e-85	PSMA4
0.42867	0.659	0.301	1.65455e-82	SAC3D1
0.428606	0.953	0.716	2.24026e-71	PSMB6
0.428135	0.945	0.692	1.65846e-69	ENY2
0.428134	0.995	0.969	4.0023e-82	HINT1
0.428098	0.835	0.51	3.96549e-72	NUTF2
0.42754	0.41	0.052	1.78234e-150	DSN1
0.426896	0.365	0.04	3.16365e-136	PARPBP
0.426562	0.84	0.525	2.34895e-69	HNRNPL
0.426324	0.911	0.662	2.43384e-59	FKBP3
0.425322	0.9	0.66	1.34881e-57	LSM3
0.425193	0.416	0.095	1.22009e-100	LIG1
0.424701	0.36	0.025	2.00933e-161	PKMYT1
0.424283	0.364	0.025	2.98198e-164	ASF1B
0.422879	0.729	0.337	7.38417e-104	ADK
0.421214	0.422	0.085	1.07855e-112	KREMEN1
0.421211	0.678	0.375	8.8887e-56	CENPC
0.420225	0.694	0.415	1.59738e-47	BTG2
0.419906	0.384	0.054	8.10998e-129	MASTL
0.419495	0.864	0.565	4.98086e-65	HES4
0.419338	0.858	0.534	2.69903e-74	POLR2L
0.419219	0.405	0.071	3.34177e-119	ILDR2
0.418593	0.916	0.702	1.83847e-51	SUPT16H
0.418432	0.964	0.816	3.57646e-55	SNRPE
0.418223	0.651	0.278	2.70748e-93	NSMCE4A
0.418202	0.675	0.304	3.95444e-91	PTBP1
0.417822	0.67	0.318	4.81367e-80	PSME2
0.416895	0.605	0.232	1.04479e-98	TP53I13
0.416608	0.556	0.169	1.65672e-124	GLI3
0.415994	0.333	0.05	3.93248e-103	MFNG
0.414754	0.549	0.249	1.34609e-60	KMT5A
0.414091	0.635	0.284	8.01445e-82	MPHOSPH9
0.412998	0.725	0.473	3.00394e-39	BUB3
0.412667	0.379	0.036	3.03238e-153	PLK4
0.410614	0.855	0.572	5.00551e-58	FDPS
0.410117	0.784	0.448	6.43293e-74	EBPL
0.410004	0.625	0.277	6.09853e-83	RMI1
0.408802	0.352	0.021	3.28793e-164	E2F7
0.407275	0.313	0.012	2.24924e-159	E2F2
0.40647	0.747	0.41	3.58372e-72	ASRGL1
0.406111	0.774	0.467	4.29646e-60	SAP30
0.406048	0.651	0.27	1.70572e-101	UFD1
0.405024	0.512	0.149	9.86857e-109	NEDD1
0.404372	0.913	0.645	5.81309e-64	BRD7
0.403474	0.42	0.09	2.39618e-111	MCM8
0.40235	0.355	0.024	1.04375e-160	SHCBP1
0.401655	0.786	0.477	1.57425e-61	SUZ12
0.401521	0.591	0.223	4.66467e-98	JAM2
0.401381	0.779	0.49	2.56902e-53	TLE1
0.40098	0.755	0.439	2.12679e-63	BAX
0.399805	0.872	0.46	4.95142e-118	PTPRZ1
0.399332	0.645	0.281	2.99497e-91	MANF
0.397702	0.543	0.204	5.43843e-87	TMA16
0.396036	0.317	0.008	4.32053e-177	AC007240.1
0.394813	0.638	0.29	5.21583e-82	TOPBP1
0.394363	0.633	0.282	9.37341e-83	DESI2
0.394252	0.84	0.568	1.65435e-53	CCDC167
0.39412	0.726	0.348	2.34833e-97	MSN
0.394094	0.684	0.398	3.4467e-50	EIF4EBP1
0.39402	0.543	0.237	1.09125e-65	DNAJC1
0.393967	0.941	0.71	2.58559e-61	RTRAF
0.39389	0.371	0.037	8.69295e-147	TRIP13
0.393417	0.499	0.145	9.75682e-108	PAWR
0.393217	0.488	0.189	6.02577e-69	MED9
0.391571	0.622	0.274	4.88764e-83	HAUS6
0.391176	0.966	0.871	5.3945e-21	DPYSL3
0.390412	0.488	0.37	4.59001e-06	UBB
0.390389	0.383	0.082	1.76652e-97	CCDC18
0.390369	0.558	0.233	2.48478e-79	CEP135
0.388198	0.988	0.945	3.58914e-51	PPDPF
0.387806	0.825	0.485	2.72478e-78	SNRPC
0.38766	0.811	0.474	1.50886e-76	PSME1
0.386842	0.826	0.538	2.33218e-56	LBR
0.385411	0.79	0.44	4.022e-81	FBL
0.384378	0.585	0.28	6.10699e-62	CNTRL
0.383815	0.852	0.579	2.82508e-54	XPO1
0.383574	0.717	0.386	7.89124e-70	IPO5
0.383565	0.363	0.045	2.11833e-126	TTF2
0.383188	0.739	0.388	2.51603e-83	VEGFB
0.382726	0.762	0.417	1.82631e-77	NENF
0.382444	0.876	0.615	7.52766e-54	XRCC6
0.380203	0.286	0.019	1.34303e-125	CDC6
0.379907	0.964	0.77	8.26278e-60	ANP32A
0.379462	0.309	0.015	8.75226e-152	E2F8
0.379162	0.946	0.772	1.29909e-43	CARHSP1
0.379111	0.87	0.598	8.59279e-56	CYCS
0.378904	0.408	0.097	1.0363e-95	WDHD1
0.378558	0.346	0.059	2.58969e-100	PROM1
0.378556	0.349	0.046	3.6402e-121	HIST1H2AG
0.377096	0.971	0.825	1.88419e-46	ATP5F1B
0.376361	0.762	0.458	1.31926e-59	IFI16
0.376335	0.828	0.55	3.72298e-53	RFC1
0.376176	0.574	0.23	1.8623e-87	MCUR1
0.375493	0.754	0.398	7.1969e-84	GMPS
0.374871	0.94	0.703	4.10432e-60	COX5A
0.373459	0.586	0.269	1.09289e-69	CASD1
0.373306	0.762	0.326	3.31874e-134	ADGRV1
0.372708	0.912	0.672	1.11734e-52	ROMO1
0.372623	0.606	0.241	7.30194e-98	COPRS
0.37223	0.709	0.393	3.37686e-66	PRDX4
0.371191	0.569	0.215	8.28871e-95	TBC1D1
0.370975	0.311	0.016	3.29485e-148	POLQ
0.369947	0.327	0.028	1.51893e-133	DSCC1
0.368819	0.722	0.368	1.93828e-83	NUDT5
0.368722	0.807	0.491	1.34155e-67	HLA-A
0.368513	0.995	0.97	6.86304e-26	PFN2
0.368091	0.898	0.639	1.97201e-56	SNRPD3
0.366967	0.899	0.673	1.11403e-46	TRA2B
0.366862	0.426	0.112	3.6493e-92	PSMB9
0.366165	0.752	0.422	1.24235e-70	EXOSC8
0.36597	0.837	0.493	1.23179e-83	CYC1
0.365388	0.54	0.193	6.47653e-98	CHRDL1
0.364877	0.527	0.205	4.18103e-79	JADE1
0.364054	0.342	0.044	4.54893e-118	GINS4
0.363269	0.502	0.165	1.58582e-93	CRTAP
0.362678	0.453	0.198	1.10779e-50	GAS1
0.36244	0.466	0.169	1.72251e-70	RFC2
0.362188	0.408	0.078	7.99189e-120	HAUS8
0.3621	0.783	0.53	5.16211e-41	NME1
0.361241	0.71	0.343	3.15455e-93	PPP1CA
0.361146	0.44	0.114	8.04194e-100	RFC5
0.361044	0.79	0.458	1.04095e-74	BAZ1A
0.360591	0.485	0.148	1.13921e-107	C1QL1
0.35987	0.537	0.215	4.43589e-78	AC008012.1
0.359734	0.98	0.906	3.46173e-49	HNRNPH3
0.359496	0.861	0.556	1.36393e-67	SEC11A
0.359226	0.845	0.586	2.47847e-48	HNRNPUL1
0.358799	0.324	0.024	3.78166e-138	POC1A
0.358791	0.608	0.348	1.08018e-40	SLBP
0.358474	0.846	0.538	2.1864e-67	AC011043.1
0.357837	0.691	0.326	1.12077e-93	SCCPDH
0.356791	0.397	0.136	1.77508e-60	RANGAP1
0.356686	0.675	0.33	4.57346e-81	RUVBL1
0.35658	0.976	0.928	1.66859e-38	GPX4
0.355931	0.965	0.774	2.28365e-53	CCT6A
0.355885	0.934	0.733	5.56258e-47	VDAC1
0.354617	1	1	6.44534e-88	H3F3A
0.354013	0.346	0.079	6.60784e-81	SHD
0.353837	0.328	0.046	1.45785e-105	PDLIM1
0.353357	0.97	0.846	2.9583e-47	UQCRQ
0.352696	0.939	0.856	8.18185e-11	DLX1
0.352118	0.438	0.163	1.95324e-61	EMC9
0.351923	0.319	0.024	4.21289e-136	TK1
0.351695	0.713	0.409	3.92647e-60	HSPA5
0.350884	0.976	0.945	9.40762e-34	PSIP1
0.350105	0.811	0.485	2.22879e-72	DHX9
0.349661	0.736	0.391	6.01955e-80	NELFE
0.349457	0.803	0.453	1.33626e-84	LSM6
0.348818	0.691	0.33	1.33981e-91	HAUS1
0.348812	0.89	0.656	1.06333e-46	PPM1G
0.348682	0.543	0.194	1.59038e-99	AAMDC
0.347863	0.762	0.403	1.25325e-89	UQCRC1
0.347519	0.919	0.812	8.98081e-28	SMC3
0.346465	0.504	0.193	3.61341e-79	HUNK
0.345357	0.647	0.303	9.19944e-83	RCC2
0.34471	0.655	0.328	4.75242e-73	HMG20B
0.344601	0.696	0.352	1.84645e-80	DAZAP1
0.343531	0.374	0.075	2.91632e-103	CENPL
0.342878	0.426	0.129	6.29518e-81	FOXP1
0.342738	0.544	0.193	5.58656e-101	SLC16A1
0.341913	0.494	0.178	8.36278e-81	LMNB2
0.341002	0.619	0.241	2.76786e-113	SPTSSA
0.340842	0.404	0.075	2.76078e-120	RCC1
0.339932	0.365	0.074	1.01379e-98	ZGRF1
0.339253	0.79	0.479	2.44875e-65	FUBP1
0.338473	0.629	0.285	3.55486e-83	PMF1
0.338315	0.68	0.339	2.77157e-81	TMX1
0.338189	0.39	0.105	4.87993e-80	BEND7
0.338002	0.408	0.126	5.06018e-76	SPDL1
0.337811	0.831	0.56	5.47997e-51	RAD23A
0.337612	0.73	0.32	6.5789e-131	RHOC
0.337359	0.579	0.214	1.17683e-107	PRPS1
0.336843	0.49	0.159	4.88102e-96	CEP192
0.336826	0.97	0.844	1.93906e-36	PHPT1
0.336099	0.988	0.928	1.42216e-38	FUS
0.335894	0.408	0.119	8.87458e-83	MAN2A1
0.335612	0.542	0.229	6.44452e-74	NLGN4X
0.335327	0.625	0.297	1.0043e-76	TMEM97
0.333977	0.851	0.568	2.34515e-57	TRIM28
0.333858	0.705	0.377	2.0787e-72	GTF3A
0.333848	0.238	0.026	2.89626e-82	FAM83D
0.33372	0.669	0.324	2.77174e-83	SNRNP40
0.333536	0.709	0.372	4.55256e-80	ATRAID
0.333268	0.35	0.05	1.83235e-116	FANCB
0.3329	0.485	0.17	4.65367e-85	MTHFD1
0.332465	0.98	0.863	1.9545e-48	SRSF9
0.332207	0.584	0.247	3.34888e-87	CMSS1
0.332032	0.466	0.136	3.85818e-102	FAT1
0.331859	0.733	0.407	1.80774e-71	WASF2
0.329677	0.355	0.073	7.59431e-90	TMEM54
0.329605	0.37	0.086	3.14334e-87	GPC6
0.329052	0.819	0.528	4.24923e-58	STAG2
0.328846	0.552	0.239	8.68493e-76	IQGAP1
0.328838	0.757	0.418	7.79445e-81	CAPNS1
0.327351	0.727	0.395	2.12948e-75	MRPL14
0.327289	0.326	0.052	3.86952e-98	RNASEH2A
0.326964	0.621	0.313	7.58619e-66	CHML
0.326251	0.656	0.322	1.92278e-78	ANAPC15
0.325948	0.319	0.024	4.31506e-138	OIP5
0.325809	0.61	0.296	7.25958e-68	TFDP1
0.324877	0.707	0.423	5.72647e-51	ACYP1
0.324692	0.35	0.059	2.57712e-104	CDK2
0.324486	0.281	0.028	2.43271e-105	ZNF367
0.324116	0.321	0.051	7.08336e-97	EPB41L2
0.32256	0.641	0.296	1.13508e-88	ACTL6A
0.321939	0.76	0.473	3.00461e-53	POLD2
0.321079	0.304	0.022	3.37386e-131	STIL
0.320854	0.906	0.648	9.11411e-56	PSMA2
0.320802	0.882	0.594	1.38889e-63	POLR2J
0.320162	0.37	0.086	2.59213e-86	PSMG1
0.320107	0.503	0.207	1.80658e-67	TRIOBP
0.31951	0.347	0.052	4.62921e-111	GINS1
0.318258	0.977	0.942	1.04029e-17	DYNLL1
0.316882	0.844	0.586	4.5347e-47	BAZ1B
0.316134	0.686	0.339	1.48462e-86	SRRT
0.315758	0.746	0.433	1.27333e-67	SLC44A1
0.31378	0.509	0.205	7.30489e-76	CEP83
0.313411	0.835	0.605	3.05954e-37	GLCCI1
0.312573	0.717	0.393	1.45549e-72	TXNRD1
0.311986	0.944	0.741	5.48629e-46	NDUFA3
0.311943	0.998	0.997	3.34141e-47	RPLP0
0.311752	0.984	0.917	8.81913e-17	RND3
0.311701	0.691	0.363	2.69819e-74	MRPL23
0.31155	0.914	0.631	6.58465e-68	CD63
0.311424	0.731	0.411	2.00942e-71	SSR3
0.311186	1	1	1.17411e-60	RPLP1
0.310605	0.3	0.027	2.33108e-119	SKA1
0.3105	0.333	0.066	5.56405e-86	STK33
0.31025	0.672	0.396	2.48726e-48	HSPB11
0.310057	0.432	0.141	3.76908e-81	RBL1
0.308583	0.94	0.776	3.91628e-35	SRSF10
0.307812	0.838	0.546	2.05999e-61	MRPL52
0.307486	0.486	0.193	1.21381e-70	RPA2
0.307026	0.443	0.138	7.37853e-97	PSAT1
0.30681	0.319	0.095	8.73664e-55	NDE1
0.30681	0.86	0.582	1.80943e-57	PRDX3
0.306284	0.515	0.19	1.53821e-89	MAT2B
0.306236	0.507	0.188	3.77448e-87	PEX2
0.305951	0.599	0.273	1.15067e-79	YEATS4
0.304924	0.663	0.326	2.93305e-83	MRPL11
0.304367	0.758	0.456	1.06889e-63	HIP1
0.304275	0.969	0.857	4.88375e-30	SERBP1
0.303591	0.515	0.21	1.29402e-78	CRB1
0.303358	0.291	0.032	9.77256e-104	PHF19
0.302571	0.387	0.113	2.10028e-74	CMTM3
0.302405	0.691	0.356	1.11088e-82	DARS
0.302221	0.748	0.436	2.38936e-66	HLA-C
0.301385	0.904	0.644	6.52228e-57	TKT
0.300899	0.872	0.61	1.14537e-52	HACD3
0.300857	0.351	0.082	4.7202e-84	CHTF18
0.300256	0.717	0.459	2.53742e-42	NUDCD2
0.299986	0.895	0.664	1.71079e-44	ARPC5
0.299734	0.982	0.925	6.04054e-35	XRCC5
0.299585	0.821	0.584	2.50126e-38	MYH10
0.299192	0.484	0.161	1.74871e-93	THOC6
0.299094	0.289	0.07	1.10947e-58	DACH1
0.298584	0.482	0.214	1.73282e-56	SMARCA2
0.298258	0.998	0.992	6.37221e-43	RPS20
0.298004	0.838	0.566	1.88978e-53	FADS1
0.297809	0.371	0.071	4.49005e-113	ZNF724
0.297485	0.397	0.103	2.52833e-92	NRM
0.296617	0.642	0.349	3.21811e-60	SORT1
0.296314	0.666	0.356	5.98489e-68	ACADM
0.296275	0.451	0.169	9.29653e-69	DNPH1
0.296139	0.793	0.496	1.48896e-59	CACYBP
0.296059	0.824	0.525	7.43633e-64	TXNDC17
0.29583	0.413	0.141	6.30171e-72	CCDC34
0.295565	0.763	0.432	3.78303e-79	SRPK1
0.295373	0.29	0.068	4.41951e-65	MT2A
0.294896	0.777	0.462	1.09904e-70	TCF3
0.294051	0.302	0.068	6.97682e-70	ADAMTS6
0.293641	0.572	0.249	1.01328e-82	STK24
0.293481	0.564	0.269	1.16771e-65	JAM3
0.292527	0.52	0.228	4.75313e-67	CDYL
0.292389	0.844	0.584	1.46942e-48	CXXC5
0.292362	0.504	0.197	1.06812e-79	HADH
0.29193	0.542	0.244	1.76077e-68	NT5C
0.291833	0.461	0.16	2.83846e-84	HSDL2
0.291597	0.382	0.104	3.2865e-83	CENPQ
0.291275	0.773	0.476	5.05517e-62	GTF3C6
0.29124	0.912	0.671	3.1545e-51	PGK1
0.290997	0.696	0.389	5.66843e-67	STX2
0.290678	0.456	0.154	4.18778e-83	ACAA2
0.290603	0.544	0.234	1.45603e-78	PDIA4
0.290062	0.762	0.456	7.24724e-66	CORO1C
0.289536	0.592	0.328	8.44255e-47	DCTPP1
0.288798	0.496	0.189	4.34251e-81	WDR1
0.288664	0.706	0.385	8.04319e-73	IMMT
0.288434	0.243	0.024	1.65306e-89	ARHGEF39
0.288072	0.989	0.958	1.05489e-31	HMGN1
0.287604	0.288	0.034	3.01014e-103	REXO5
0.286919	0.997	0.989	6.43487e-45	RPS9
0.286786	0.942	0.768	2.63229e-35	NEDD4L
0.28637	0.446	0.145	1.22158e-91	PSMC3IP
0.285903	0.693	0.359	8.52131e-84	KDELR2
0.284831	1	0.999	3.48595e-45	RPS2
0.284091	0.859	0.591	1.25978e-54	CAPZB
0.283591	0.923	0.698	3.59488e-47	ADH5
0.283565	0.515	0.225	2.16764e-66	MAGOHB
0.283499	0.264	0.029	1.35499e-94	RMI2
0.283495	0.779	0.506	1.3889e-50	RAC3
0.283172	0.676	0.383	4.82289e-59	NOP56
0.282911	0.333	0.085	2.23252e-70	NOTCH2
0.281889	0.913	0.746	9.04254e-27	SOX9
0.281837	0.799	0.492	3.02588e-68	PSMA3
0.281361	0.986	0.932	8.82592e-36	UBL5
0.280722	0.53	0.217	4.0118e-81	PPIH
0.280686	0.807	0.528	4.72111e-54	GLRX5
0.28054	0.417	0.132	9.76781e-82	IGF2BP1
0.280526	0.774	0.503	3.03276e-51	PRXL2A
0.280297	0.954	0.782	6.64922e-39	OLA1
0.280258	0.257	0.017	4.7601e-112	NEIL3
0.279887	0.351	0.178	5.67672e-23	CEP70
0.27976	0.426	0.13	2.22054e-87	RPA1
0.27971	0.485	0.214	5.91496e-60	PCNT
0.279434	0.327	0.082	9.8203e-70	GXYLT1
0.279236	0.524	0.228	9.65945e-72	UQCC3
0.279039	0.873	0.604	2.5291e-57	C1orf122
0.278855	0.293	0.055	3.01322e-78	KDELC2
0.278774	0.533	0.243	1.01212e-66	RUVBL2
0.278243	0.735	0.413	6.09904e-77	ASPH
0.277846	0.707	0.403	4.5185e-65	RABL6
0.277794	0.34	0.086	1.04248e-75	PDLIM3
0.276782	0.343	0.107	1.45595e-60	RAB31
0.276418	0.643	0.337	5.69419e-70	VKORC1
0.276213	0.696	0.427	9.99905e-48	PAXX
0.27599	0.371	0.138	1.02983e-51	PRAG1
0.275713	0.819	0.538	5.06018e-57	NFIX
0.275019	0.339	0.082	3.91733e-74	AIF1L
0.274844	0.412	0.151	1.53653e-63	CKLF
0.274394	0.471	0.182	2.68249e-72	TMEM107
0.274391	0.674	0.401	1.68359e-49	IPO7
0.273903	0.979	0.915	5.75694e-30	PTGES3
0.273728	0.523	0.227	4.81619e-72	PPAT
0.273669	0.751	0.426	1.29009e-79	GRHPR
0.273536	0.941	0.756	5.51632e-39	PSMB1
0.273305	0.405	0.158	6.86435e-56	GPC4
0.273108	0.422	0.122	1.16047e-96	SKP2
0.27265	0.794	0.489	6.59044e-68	SNF8
0.272645	0.963	0.843	3.89252e-32	ATP5MC3
0.272134	0.577	0.28	4.78781e-67	PDCL3
0.271727	0.723	0.435	2.65269e-59	CNIH4
0.271626	0.982	0.9	1.0319e-31	PSMA7
0.271619	0.44	0.169	1.39873e-67	POLE4
0.271566	0.278	0.04	4.30854e-87	NEMP1
0.27153	0.36	0.117	5.44479e-63	TRIM56
0.271345	0.584	0.259	1.73915e-86	SNRNP25
0.270887	0.882	0.673	2.28599e-35	TPR
0.270609	0.578	0.283	7.97152e-67	COL4A2
0.270507	0.688	0.379	9.62392e-70	PSMG2
0.270493	0.302	0.062	7.30137e-76	TBC1D31
0.270318	0.846	0.564	2.22756e-59	TOMM22
0.269697	0.374	0.149	7.85867e-47	RPL39L
0.269074	0.855	0.556	3.71565e-69	CUEDC2
0.268752	0.516	0.221	3.81043e-74	EXOSC9
0.268611	0.276	0.047	2.31681e-76	CYYR1
0.268456	0.441	0.169	7.09203e-67	CDK2AP2
0.268323	0.986	0.941	3.74349e-34	COX6C
0.268121	0.4	0.108	2.54613e-92	DCPS
0.267696	0.84	0.547	4.65636e-65	GLUL
0.267677	0.471	0.226	4.30565e-48	MAML2
0.267581	0.331	0.088	6.46596e-70	GULP1
0.267109	0.265	0.03	1.91815e-93	CHEK2
0.266442	0.657	0.349	3.75894e-71	DPM3
0.266235	0.76	0.483	2.99111e-53	PNRC2
0.266194	0.772	0.492	6.65703e-55	COX17
0.265593	0.243	0.052	8.28046e-54	UACA
0.264799	0.663	0.349	1.10181e-75	TMEM230
0.264725	0.843	0.591	1.04191e-46	NDUFS8
0.264426	0.415	0.183	1.28615e-44	PLIN3
0.264386	0.98	0.92	4.78096e-13	DYNC1I2
0.264379	0.251	0.034	1.38281e-79	GEN1
0.264316	1	0.999	7.51222e-35	ACTG1
0.264015	0.585	0.302	8.90973e-61	GSTO1
0.263934	0.871	0.518	4.91111e-99	EZR
0.263321	0.258	0.046	3.61631e-68	HSPA2
0.263088	0.371	0.121	3.01459e-64	SLC2A4RG
0.263037	0.742	0.457	4.88884e-57	EIF4A3
0.262948	0.865	0.622	1.40647e-45	SYNCRIP
0.262074	0.507	0.234	1.32131e-61	SNX5
0.262046	0.731	0.418	3.23539e-75	STOML2
0.261462	0.304	0.053	1.90308e-89	IMPA2
0.261116	0.568	0.307	4.45328e-52	NKAIN4
0.260884	0.73	0.419	3.69823e-73	HDLBP
0.260718	0.42	0.135	1.76114e-91	EMP3
0.260562	0.604	0.29	2.44749e-82	LIMS1
0.260425	0.454	0.176	1.58527e-68	SFT2D2
0.260056	0.562	0.278	1.65664e-65	ABCD3
0.259639	0.707	0.388	1.48744e-78	AGPAT5
0.25921	0.374	0.115	2.62164e-75	RAD18
0.258888	0.882	0.619	2.04392e-55	BLOC1S1
0.258639	0.884	0.666	2.20388e-38	NUDC
0.258551	0.502	0.214	1.08789e-71	RNASEH2C
0.258421	0.96	0.839	1.28912e-28	EDF1
0.257922	0.698	0.398	2.48685e-68	FKBP2
0.257447	0.835	0.578	4.84944e-49	SCAF11
0.257388	0.492	0.202	5.95248e-72	TMEM237
0.257234	0.865	0.712	5.38549e-19	SAMD1
0.256751	0.852	0.626	1.44663e-38	KPNB1
0.256472	0.358	0.11	1.66664e-66	TCF7L2
0.256378	0.864	0.615	3.67194e-49	GADD45GIP1
0.256307	0.342	0.126	1.04356e-49	MFAP2
0.25591	0.663	0.345	4.49177e-79	FMC1
0.255635	0.732	0.434	2.20944e-64	ACTN4
0.254923	0.374	0.13	1.76786e-59	XBP1
0.254056	0.332	0.099	1.63145e-64	COL11A1
0.254051	0.748	0.445	1.00011e-66	DHX15
0.252861	0.336	0.088	6.13615e-72	GLDC
0.25261	0.695	0.351	6.20742e-98	MOB1A
0.252447	0.352	0.115	1.29564e-63	MOXD1
0.252421	0.536	0.395	1.02134e-10	RBP1
0.252319	0.431	0.158	8.36611e-77	DDX11
0.252138	0.517	0.216	1.41582e-82	CBX2
0.251973	0.802	0.535	8.2304e-51	MAD2L2
0.25195	0.599	0.288	2.65384e-79	MRPL34
0.251898	0.333	0.091	3.88105e-70	UTRN
0.251499	0.603	0.304	1.23241e-69	FDX1
0.251433	0.25	0.017	9.46896e-106	WDR62
0.251319	0.397	0.124	4.52759e-81	MPP5
0.251268	0.941	0.777	4.1678e-32	NONO
0.251024	0.647	0.342	1.83899e-76	ITGB8
0.250746	0.493	0.198	2.13207e-80	POLR3K
0.250554	0.278	0.039	4.51812e-93	CCDC150
0.250401	0.646	0.335	3.3904e-75	TTL
0.250192	0.874	0.651	1.9441e-39	NHP2
0.250141	0.63	0.332	2.94842e-68	AKR7A2
0.25	0.681	0.376	5.98905e-71	POLR2G
0.249872	0.433	0.185	3.96579e-59	NKAIN3
0.249801	0.634	0.35	5.8046e-60	CEP57L1
0.2496	0.469	0.2	5.95144e-64	ACADVL
0.249348	0.224	0.011	6.23127e-105	EXO1
0.248652	0.979	0.91	7.39098e-25	HNRNPC
0.248576	0.626	0.403	1.05647e-33	SGCE
0.248433	0.44	0.197	9.28214e-52	RANGRF
0.248021	0.564	0.277	7.22558e-67	PRELID3B
0.247821	0.44	0.171	4.24811e-72	PRIM1
0.247362	0.461	0.186	2.14683e-68	MRPL17
0.246968	0.4	0.132	3.52438e-79	ZNF730
0.246908	0.38	0.124	1.07054e-69	ANKRD9
0.246849	0.983	0.946	3.65313e-16	SUB1
0.246525	0.631	0.356	2.70714e-56	FBXW7
0.246179	0.605	0.287	2.47734e-84	STX10
0.246155	0.461	0.188	1.607e-68	CMTM6
0.246056	0.82	0.567	1.96476e-47	ARL2BP
0.245114	0.709	0.419	1.21282e-61	PPP2R3C
0.244989	0.844	0.564	4.13091e-62	GNB2
0.244906	0.331	0.1	8.7104e-62	SLC25A13
0.244808	0.363	0.131	1.40308e-53	CIB2
0.244527	0.674	0.357	4.1211e-82	FERMT2
0.243793	0.962	0.854	2.08385e-26	PARK7
0.242944	0.417	0.151	3.49959e-71	TMEM141
0.242568	0.535	0.247	6.25517e-71	GPANK1
0.241842	0.895	0.689	5.29184e-36	VBP1
0.241677	0.796	0.502	5.68574e-65	COA1
0.241572	0.587	0.287	2.34555e-75	ZNF680
0.241468	0.539	0.246	7.22896e-76	CSE1L
0.241451	0.881	0.626	5.9078e-54	CCT7
0.241379	0.607	0.333	2.28862e-59	CYB5A
0.240837	0.274	0.055	5.23167e-67	STON2
0.240654	0.354	0.116	8.10567e-60	EMID1
0.240221	0.459	0.198	5.42634e-61	MTAP
0.23994	0.349	0.114	1.77872e-60	SDF2L1
0.239716	0.79	0.527	8.56807e-52	SERINC5
0.23954	0.999	1	1.8942e-18	STMN1
0.239466	0.365	0.121	4.71754e-61	TWSG1
0.239354	0.486	0.204	1.79242e-76	ACOT7
0.239019	0.998	0.995	4.62899e-33	RPL35
0.238844	1	0.999	3.12135e-30	YBX1
0.238704	0.245	0.016	2.58334e-109	KIF18B
0.238606	0.616	0.306	4.09336e-79	MTCH2
0.237346	0.644	0.364	2.05609e-60	COA4
0.23727	0.299	0.055	7.34334e-85	C8orf88
0.236991	0.242	0.052	2.16722e-57	ANGPTL1
0.236985	0.877	0.622	4.07654e-54	ESD
0.236888	0.262	0.038	4.5767e-85	POLA2
0.236563	0.826	0.553	9.11306e-58	GCSH
0.236318	0.776	0.513	9.69137e-50	CTCF
0.236092	0.283	0.081	7.4179e-52	AR
0.235895	0.256	0.067	2.0588e-49	METTL7A
0.235603	0.336	0.099	3.58127e-63	GLI2
0.235479	0.384	0.126	7.05717e-71	PHF10
0.235244	0.531	0.232	7.92366e-82	SRA1
0.2352	0.277	0.072	4.23525e-53	INPPL1
0.2352	0.296	0.057	2.22238e-85	ZNF90
0.234687	0.284	0.041	3.75594e-96	CENPO
0.23393	0.442	0.168	1.00847e-76	PARD3
0.233711	0.195	0.069	1.78156e-21	ASS1
0.233668	0.535	0.249	4.41016e-72	MRPL58
0.233371	0.286	0.103	1.07406e-38	CD44
0.232532	0.107	0.014	6.16846e-31	CCNA1
0.232431	0.62	0.305	1.0909e-84	SRSF1
0.232012	0.385	0.123	1.65988e-76	PPIF
0.230854	0.726	0.424	4.27601e-72	CCDC124
0.230507	0.946	0.779	4.0299e-33	CNBP
0.230458	0.769	0.452	8.62816e-79	MCL1
0.230453	0.395	0.129	5.13412e-79	HPRT1
0.23034	0.985	0.883	1.83662e-28	SLC25A3
0.230112	0.996	0.989	1.11278e-10	CALM2
0.229934	0.734	0.57	2.32174e-15	SUGP2
0.229921	0.888	0.686	4.49671e-34	CSNK2B
0.229336	0.608	0.291	8.21731e-89	MRPS15
0.229295	0.389	0.147	7.55439e-58	AHCY
0.229247	0.379	0.127	1.64861e-70	AASS
0.229167	0.468	0.215	8.17872e-58	SLF1
0.229114	0.966	0.83	1.14317e-30	TBCA
0.228803	0.581	0.294	3.49236e-70	MRPL13
0.228784	0.331	0.109	2.34562e-55	PFKP
0.228683	0.451	0.19	1.49369e-63	HDAC1
0.228159	0.616	0.343	3.94561e-60	MT-ND6
0.227933	0.49	0.227	1.24798e-63	TGIF1
0.227931	0.996	0.987	3.23927e-25	HSP90AA1
0.227858	0.451	0.186	3.27585e-66	SLC25A33
0.227524	0.284	0.07	2.32934e-63	FANCM
0.227522	0.433	0.167	7.55401e-76	IKBIP
0.22719	0.223	0.058	7.0408e-41	EGFR
0.227134	0.239	0.019	2.95172e-97	DDIAS
0.227078	0.689	0.399	1.28565e-64	MED30
0.226987	0.254	0.037	1.26213e-80	POLD1
0.226954	0.702	0.518	5.36103e-20	MSH6
0.226752	0.969	0.858	3.12558e-25	SEC61B
0.226727	0.577	0.293	2.60714e-63	SOX5
0.226499	0.812	0.55	2.88603e-51	KHSRP
0.226334	0.971	0.869	1.22702e-25	SNRPD2
0.225937	0.242	0.038	1.1378e-72	CHAF1B
0.225861	0.995	0.989	6.07215e-25	RPL12
0.225803	0.984	0.914	2.87598e-22	KHDRBS1
0.225426	0.355	0.121	4.76322e-66	ZC3H12C
0.225243	0.748	0.461	1.49334e-64	LARP7
0.22513	0.51	0.232	2.56042e-73	TGFB1I1
0.22475	0.915	0.705	1.87445e-41	NDUFC1
0.224345	0.467	0.19	1.80592e-76	CHRAC1
0.223933	0.366	0.125	5.34229e-68	CEP128
0.223649	0.541	0.271	5.03972e-63	RECQL
0.223606	0.471	0.194	2.05843e-77	ZNF93
0.223601	0.733	0.447	5.40626e-63	PSMD1
0.223169	0.602	0.291	6.98355e-87	NFE2L2
0.223079	0.697	0.397	1.05787e-72	TEAD1
0.222574	0.939	0.819	1.58746e-20	ILF3
0.222566	0.983	0.884	9.19381e-28	ATP5MF
0.222558	0.564	0.296	6.64029e-59	GNB4
0.222532	0.997	0.993	1.97131e-27	YWHAE
0.222513	0.233	0.042	7.66308e-63	DHRS3
0.222371	0.865	0.634	7.09028e-43	NDUFA2
0.221856	0.607	0.311	1.62078e-76	PSPC1
0.22173	0.528	0.257	1.79249e-62	SLC25A11
0.22149	0.91	0.761	3.7494e-21	MIF
0.221137	0.298	0.074	1.05757e-64	MID1
0.221067	0.656	0.388	1.50336e-55	SUMO3
0.220739	0.23	0.032	6.33178e-72	KANK2
0.220163	0.263	0.043	4.03274e-79	NEURL1B
0.220024	0.719	0.429	4.65827e-58	ZBTB18
0.220006	0.941	0.768	1.39793e-33	SPCS2
0.219709	0.844	0.591	6.00009e-51	AURKAIP1
0.219555	0.509	0.252	9.96653e-60	GKAP1
0.219424	0.239	0.055	4.53443e-51	SVIP
0.219276	0.32	0.103	9.74003e-57	POLA1
0.21904	0.4	0.141	9.00479e-75	ZNF100
0.219012	0.342	0.105	5.66241e-68	PRIM2
0.21867	0.486	0.223	5.73654e-66	TUBGCP3
0.218654	0.78	0.493	1.92257e-65	SNRPA1
0.218635	0.491	0.262	7.06143e-43	MYO1B
0.218609	0.634	0.389	2.70213e-43	CCNG1
0.218552	0.718	0.457	2.91875e-50	MAT2A
0.21854	0.308	0.109	3.87503e-45	STK17A
0.218256	0.191	0.025	1.69767e-59	MNS1
0.218208	0.492	0.219	1.41123e-70	HSD17B10
0.217804	0.896	0.691	2.70825e-36	SLIRP
0.21771	0.271	0.064	1.10523e-61	MTHFD2
0.217639	0.48	0.209	3.7734e-71	IFI6
0.217493	0.511	0.254	7.699e-55	HCFC1
0.216837	0.193	0.023	1.30579e-66	HIST1H2AL
0.216835	0.214	0.019	3.85814e-81	TCF19
0.216762	0.417	0.163	7.85653e-66	SORD
0.216557	0.884	0.621	9.81427e-62	LAPTM4A
0.216254	0.655	0.349	1.09479e-79	MLEC
0.216116	0.809	0.574	4.37509e-40	SMCHD1
0.216113	0.998	0.997	5.70667e-31	SUMO2
0.216089	0.442	0.168	1.69508e-77	SUV39H2
0.216026	0.296	0.059	1.31443e-85	RAD54B
0.21573	0.561	0.284	6.5273e-65	TSEN15
0.215535	0.681	0.366	1.40725e-84	MRPL47
0.215383	0.33	0.106	1.90362e-62	RFX4
0.215373	0.445	0.192	1.12739e-61	CEBPG
0.215211	0.237	0.031	7.72125e-77	POLE2
0.215098	0.536	0.247	1.98931e-78	TIMM10
0.215069	0.381	0.145	1.299e-59	STXBP3
0.214404	0.321	0.094	1.76063e-65	CTSC
0.214012	0.322	0.092	3.583e-77	PDPN
0.213593	0.26	0.067	6.1993e-58	MYO3A
0.213497	0.382	0.155	4.68009e-55	LRRCC1
0.212776	0.507	0.237	4.86459e-69	CALCOCO2
0.212394	0.496	0.259	3.14205e-49	ACVR2A
0.212215	0.971	0.857	3.72925e-25	SOD1
0.21207	0.623	0.349	1.17435e-59	RAB8A
0.211579	0.634	0.381	2.13248e-48	PGP
0.211248	0.508	0.229	1.73916e-72	WDR18
0.211185	0.229	0.024	9.36394e-88	HIST1H2AM
0.210882	0.558	0.302	6.60986e-53	RB1
0.210821	0.724	0.422	1.04029e-79	RCN1
0.210803	0.282	0.097	1.96332e-41	LRRC17
0.210405	0.869	0.627	2.63085e-49	UQCRFS1
0.210283	0.79	0.541	7.37844e-46	NAE1
0.210246	0.441	0.191	1.04597e-64	BMP7
0.209884	0.758	0.51	2.96564e-45	ITGB1BP1
0.209856	0.294	0.088	2.55359e-54	RNF26
0.209812	0.529	0.263	1.55668e-62	ILKAP
0.209737	0.294	0.074	2.71638e-69	CDC7
0.209469	0.895	0.678	6.01388e-41	PDCD5
0.209407	0.392	0.14	3.66335e-71	NUP37
0.209333	0.64	0.369	2.72972e-60	SMC5
0.209318	0.355	0.124	2.80678e-60	DAP
0.208992	0.647	0.355	3.79462e-74	MSI1
0.20873	0.381	0.161	5.6511e-52	LSAMP
0.208527	0.498	0.26	1.63387e-50	DDB2
0.20796	0.198	0.018	3.34763e-74	RDM1
0.207543	0.888	0.668	2.61436e-42	UBA2
0.207428	0.808	0.544	2.66665e-54	FDFT1
0.207065	0.471	0.195	6.39709e-79	ANXA7
0.206949	0.203	0.04	5.33231e-46	RFLNB
0.206801	0.939	0.768	1.3989e-33	CNN3
0.206766	0.796	0.585	8.12716e-33	GSPT1
0.206615	0.52	0.242	3.52086e-75	MRPL12
0.206611	0.292	0.065	5.48311e-76	FANCG
0.206339	0.364	0.136	1.53448e-58	LTBP1
0.20626	0.757	0.477	3.68086e-64	CAP1
0.206182	0.494	0.233	4.03167e-66	ELMOD2
0.205691	0.219	0.032	7.69635e-63	FBLN7
0.205618	0.637	0.347	1.62507e-73	ZNF738
0.205497	0.232	0.044	5.85349e-56	STK3
0.20538	0.496	0.226	9.60275e-69	CTNNBIP1
0.205304	0.496	0.227	6.08053e-68	BOLA3
0.205296	0.655	0.345	5.72593e-84	PTS
0.205197	0.992	0.974	1.03604e-17	PRDX2
0.204997	0.6	0.358	3.83645e-46	GNL3
0.204976	0.539	0.257	1.04025e-73	ING5
0.204953	0.63	0.35	2.55081e-66	IMPDH2
0.204947	0.368	0.123	9.54228e-72	FUZ
0.204844	0.221	0.037	9.77137e-63	CHRNA5
0.204731	0.998	0.998	0.00671092	PTMS
0.204708	0.457	0.202	1.15734e-63	PCCB
0.204414	0.902	0.72	5.20639e-30	EIF3A
0.203901	0.378	0.146	6.94812e-60	TIPIN
0.203843	0.29	0.097	2.12208e-47	WWTR1
0.203837	0.369	0.128	1.63383e-67	UBR7
0.203805	0.577	0.28	3.58542e-81	MBD3
0.203771	0.48	0.211	6.50753e-74	GAB1
0.203753	0.195	0.014	6.36398e-80	IQGAP3
0.203578	0.732	0.507	1.5947e-37	CDCA7
0.20352	0.266	0.056	4.62749e-69	ERI2
0.203326	0.641	0.378	1.68448e-55	DCP2
0.203151	0.342	0.136	1.94797e-46	INSIG1
0.20301	0.205	0.011	2.85185e-91	RAD54L
0.202972	0.436	0.188	1.87498e-60	SLC25A39
0.202917	0.973	0.857	2.79111e-25	HNRNPH1
0.202477	0.48	0.206	2.08075e-74	APOO
0.202474	0.699	0.384	2.40674e-70	SCD
0.202155	0.722	0.46	1.4423e-53	HRAS
0.202111	0.4	0.173	4.32373e-53	PTP4A3
0.202097	0.882	0.664	2.38089e-40	SF3B5
0.202061	0.238	0.077	2.83219e-36	NR3C1
0.201959	0.588	0.295	4.58588e-78	TNPO3
0.201937	0.203	0.019	2.31096e-74	CDC25A
0.201867	0.817	0.535	5.6378e-67	CCNB1IP1
0.201623	0.463	0.279	2.24879e-25	KIAA0586
0.201181	0.192	0.024	1.67242e-59	PLAUR
0.201019	0.497	0.241	4.19203e-59	RBM42
0.200795	0.771	0.5	1.55761e-58	NDUFB6
0.200793	0.321	0.116	4.98728e-51	PIM1
0.200599	0.338	0.116	3.8146e-58	ZC3HAV1
0.200588	0.976	0.893	4.82954e-20	RPL36AL
0.200501	0.661	0.384	2.9428e-65	SALL1
0.200348	0.95	0.771	9.06962e-38	CALD1
0.199979	0.385	0.148	9.75803e-61	NUDT15
0.199824	0.304	0.094	1.39379e-58	CORO1A
0.199754	0.583	0.336	3.20689e-48	MSH2
0.199642	0.704	0.435	1.17643e-57	FAAP20
0.198782	0.201	0.046	1.375e-39	FGFRL1
0.198745	0.958	0.793	9.59799e-35	CHD7
0.198465	0.301	0.072	1.80956e-81	POLE
0.198436	0.837	0.551	7.07451e-71	TMEM98
0.198087	0.679	0.385	2.60215e-74	EIF4EBP2
0.19761	0.659	0.371	2.41544e-70	CUX1
0.197569	0.712	0.416	3.7373e-71	TPRKB
0.197364	0.496	0.285	1.31128e-35	PPP1R35
0.197203	0.871	0.656	1.21187e-38	SMARCC1
0.197124	0.849	0.614	2.51652e-45	PCBP1
0.197005	0.375	0.13	3.56317e-71	USP13
0.196331	0.353	0.101	1.08328e-85	LIN9
0.196297	0.664	0.4	8.65496e-56	DNAJC21
0.195962	0.963	0.853	2.81617e-22	UBE2I
0.195552	0.959	0.825	9.07156e-26	COX7B
0.195458	0.204	0.032	1.54235e-59	HIST1H2BC
0.195451	0.376	0.152	2.72194e-53	C15orf61
0.195332	0.973	0.913	6.16576e-16	EID1
0.194884	0.438	0.194	2.20709e-61	BCHE
0.194718	0.216	0.055	4.48041e-40	REEP4
0.19412	0.668	0.401	5.77857e-58	MESD
0.193946	0.388	0.152	9.91703e-62	MFGE8
0.193878	0.199	0.019	3.32507e-71	CENPI
0.193866	0.64	0.356	1.35814e-69	ZNF43
0.193656	0.504	0.258	6.13596e-58	LITAF
0.193626	0.684	0.403	1.44488e-66	MAPRE1
0.193396	0.459	0.213	1.54236e-60	C5orf30
0.193354	0.689	0.402	5.56226e-72	SPAG7
0.193047	0.951	0.839	5.12417e-18	HMGN3
0.192791	0.958	0.791	1.89735e-35	SMARCA5
0.19263	0.202	0.018	1.27077e-79	HIST1H3F
0.192615	0.552	0.291	1.82574e-61	CLGN
0.192491	0.187	0.019	8.0434e-68	STRIP2
0.192489	0.871	0.649	2.90064e-41	ARL6IP4
0.192486	0.571	0.296	4.61625e-69	PSD3
0.19246	0.49	0.221	2.3856e-73	CPSF3
0.192418	0.583	0.3	1.14189e-73	NUP107
0.192204	0.732	0.459	3.70159e-60	COA3
0.192056	0.378	0.14	2.86658e-67	RAI14
0.191843	0.528	0.258	1.52144e-67	ZNF511
0.191827	0.64	0.378	1.96285e-58	ARHGAP5
0.191242	0.496	0.241	1.72329e-61	EIF4G1
0.191177	0.556	0.289	1.01408e-63	DKC1
0.191101	0.36	0.114	9.19923e-82	PON2
0.190802	0.429	0.178	3.96963e-67	NINJ1
0.190784	0.56	0.28	1.44461e-71	DLG1
0.19059	0.664	0.422	2.99398e-47	MAP1A
0.190516	0.631	0.348	5.3806e-70	AIDA
0.19033	0.298	0.08	1.45555e-67	RFWD3
0.190197	0.692	0.397	1.76607e-76	CTNNBL1
0.19019	0.699	0.425	4.01679e-64	TECR
0.189939	0.483	0.227	7.84773e-64	MVB12A
0.18966	0.574	0.306	9.85242e-64	CCM2
0.189645	0.855	0.607	9.7519e-54	KDELR1
0.189609	0.915	0.703	1.28249e-43	NDUFA12
0.189452	0.275	0.086	5.89368e-46	FKBP10
0.189245	0.406	0.175	7.73819e-57	NFATC3
0.189118	1	0.999	3.61114e-25	RPL7A
0.188711	0.79	0.553	1.40526e-43	MDH1
0.188682	0.378	0.168	1.15564e-46	PLCE1
0.188406	0.641	0.358	3.01183e-70	RSRC1
0.18838	0.529	0.192	2.72836e-111	IFITM3
0.188171	0.988	0.957	1.39504e-14	NDUFS5
0.188156	0.237	0.048	6.13566e-58	USP18
0.187878	0.393	0.148	1.55649e-71	MIS12
0.187865	0.287	0.094	1.33686e-46	TGIF2
0.187792	0.477	0.206	4.85717e-75	FH
0.187778	0.521	0.259	4.26127e-67	NIPA2
0.187739	0.56	0.336	6.71905e-42	SNCAIP
0.18758	0.562	0.313	6.93079e-59	NUP50
0.187427	0.23	0.051	4.68233e-49	NBPF14
0.187268	0.588	0.315	4.33435e-68	IFI27L1
0.187122	0.254	0.051	1.86157e-71	TEX30
0.187073	0.975	0.883	6.25004e-21	TRIR
0.187007	0.852	0.593	2.47291e-59	PSMB7
0.18699	0.413	0.177	2.03245e-57	TIMM50
0.186904	0.477	0.23	4.27577e-57	RNF213
0.186746	0.496	0.23	1.76699e-69	TOMM5
0.186583	0.779	0.543	7.13265e-43	URI1
0.186309	0.216	0.046	4.74688e-48	FAM114A1
0.186015	0.261	0.065	1.00747e-54	NBPF19
0.185722	0.227	0.034	3.45695e-73	TEDC2
0.185664	0.999	0.999	7.25016e-22	RPS25
0.185132	0.977	0.873	1.52607e-22	NDUFC2
0.185119	0.811	0.536	8.3156e-64	UBE2L3
0.184985	0.422	0.181	5.82508e-61	COMMD4
0.184572	0.211	0.022	9.56635e-79	EME1
0.184532	0.226	0.05	4.68162e-56	CCNF
0.184443	0.524	0.234	5.9782e-88	NPC2
0.184341	0.35	0.136	3.76215e-54	EPB41
0.184261	0.314	0.105	2.00778e-56	SLC9A3R1
0.183849	1	1	2.57245e-11	MT-CO2
0.183667	0.48	0.227	8.94787e-64	EPS15
0.183599	0.883	0.657	2.33301e-46	C1QBP
0.183403	0.369	0.152	1.0711e-51	TPP2
0.183343	0.524	0.261	1.6931e-67	PHLPP1
0.183226	0.541	0.282	1.01897e-61	AFG3L2
0.183098	0.42	0.198	2.16928e-52	PAQR4
0.183047	0.617	0.34	6.90885e-70	LMAN2
0.18298	0.841	0.588	6.14319e-55	NDUFB3
0.182746	0.28	0.118	6.51218e-31	JAG1
0.182558	0.28	0.1	3.21494e-39	PLOD2
0.182375	0.746	0.476	1.07667e-59	G3BP1
0.182366	0.936	0.752	3.97733e-36	ARL3
0.18226	0.729	0.45	2.37032e-64	THOC7
0.182161	0.199	0.045	3.33176e-40	SLC1A5
0.182001	0.298	0.113	8.80067e-40	GAREM2
0.181944	0.231	0.054	9.93298e-50	PACSIN3
0.181843	0.2	0.032	1.94843e-54	PRPS2
0.18183	0.384	0.14	9.12083e-69	NECTIN3
0.181439	0.713	0.445	1.71968e-60	AKT1
0.181193	0.233	0.036	2.07941e-75	CENPP
0.181119	0.226	0.083	4.96786e-30	PLXNA4
0.181003	0.532	0.274	9.5122e-64	TBC1D5
0.180942	0.508	0.248	2.58145e-65	PPP2R3B
0.180748	0.945	0.826	1.60058e-17	HSPA8
0.180728	0.227	0.06	1.67706e-41	NR2E1
0.180718	0.392	0.156	1.14875e-67	ZWILCH
0.180399	0.815	0.561	2.8006e-56	EIF3G
0.180237	0.913	0.734	5.04739e-31	NDUFAB1
0.180153	0.333	0.118	7.65425e-59	MPP6
0.180131	0.517	0.256	6.00331e-69	ZNRD1
0.180102	0.345	0.11	4.03562e-77	PCGF5
0.180038	0.208	0.04	1.44114e-49	FEZF1
0.179607	0.307	0.113	9.41624e-46	PYCR1
0.179403	0.517	0.24	5.60127e-79	JPT2
0.179359	0.954	0.849	2.30136e-17	CBX1
0.179276	0.613	0.342	9.64953e-67	P4HB
0.179207	0.653	0.373	1.08233e-68	ADRM1
0.179196	0.441	0.2	2.06367e-62	FAM120A
0.179146	0.553	0.288	5.51118e-67	NAA50
0.178301	0.593	0.333	7.82816e-60	KXD1
0.1783	0.999	0.998	1.66702e-18	RPS16
0.178222	0.509	0.264	2.31015e-57	TRPT1
0.178174	0.28	0.088	1.18624e-46	PGM1
0.177676	0.533	0.268	2.55278e-70	TMEM170A
0.177454	0.758	0.477	6.00134e-70	PHB
0.177228	0.205	0.03	5.4827e-67	ZNF695
0.177142	0.463	0.246	6.12285e-42	ASCC3
0.177107	0.349	0.127	5.53945e-59	SHMT2
0.176912	0.761	0.575	7.76739e-24	HNRNPF
0.176826	0.821	0.599	1.38208e-38	ZCRB1
0.176785	0.97	0.866	4.20557e-20	RBX1
0.176696	0.277	0.108	7.42157e-34	PLIN2
0.176255	0.569	0.314	3.56701e-60	CDK16
0.17617	0.843	0.603	6.77788e-48	PPP4C
0.17615	0.429	0.194	2.6985e-59	SELENON
0.175939	0.39	0.163	2.02237e-63	HIST1H4E
0.175805	0.747	0.445	9.26855e-83	PHF5A
0.175294	0.266	0.073	8.27677e-55	GPR180
0.174899	0.749	0.489	3.40827e-59	SSNA1
0.174704	0.392	0.17	1.52129e-58	GABPB1
0.174504	0.544	0.275	1.20032e-71	POLR2D
0.174453	0.263	0.098	1.41451e-37	LMO7
0.174393	0.697	0.421	8.89589e-65	FADS2
0.174304	0.365	0.138	3.07519e-66	NT5M
0.174158	0.91	0.721	3.10552e-34	NDUFV2
0.173988	0.857	0.64	1.63204e-41	LIMA1
0.173621	0.983	0.881	4.13908e-24	ENAH
0.1736	0.654	0.379	1.40394e-69	MRPL22
0.173049	0.908	0.701	2.98654e-40	TCP1
0.17266	0.336	0.121	5.26407e-59	MANEA
0.17248	0.233	0.069	5.69896e-40	SLC10A4
0.172316	0.452	0.21	3.55129e-63	TMED5
0.172164	0.483	0.25	6.03519e-53	PFKL
0.172077	0.697	0.438	2.5268e-57	GOLIM4
0.17199	0.646	0.372	1.13372e-70	ARHGDIA
0.171868	0.22	0.091	1.33332e-21	GPATCH4
0.171769	0.643	0.378	1.62103e-61	PRKRA
0.171717	0.503	0.265	6.09058e-56	EEF1AKMT2
0.171582	0.336	0.113	3.6138e-69	SASS6
0.171496	0.745	0.464	2.07591e-69	FAM192A
0.171441	0.439	0.217	4.80549e-49	CMC1
0.171312	0.813	0.548	1.82721e-60	PIN4
0.171263	0.206	0.019	2.51749e-83	C5orf34
0.171093	0.523	0.28	8.24746e-58	YES1
0.170843	0.382	0.175	1.18503e-47	SLC35B4
0.170711	0.241	0.062	3.04979e-49	ZDHHC12
0.170378	0.526	0.262	7.42759e-70	MCRS1
0.170138	0.16	0.012	5.01932e-62	FKBP5
0.170125	0.317	0.103	3.51573e-65	NUP35
0.170113	0.205	0.061	1.88062e-33	COL5A2
0.1701	0.204	0.026	3.74708e-71	ERCC6L
0.170082	0.823	0.551	3.69529e-66	NDUFS4
0.169926	0.587	0.325	1.97617e-66	FUBP3
0.169796	0.6	0.338	1.45884e-62	LARP1B
0.169635	0.441	0.191	2.43703e-69	TGFBR1
0.169599	0.369	0.154	8.05674e-55	CCDC138
0.169549	0.797	0.6	3.45694e-29	PTP4A2
0.169509	0.393	0.179	1.38649e-48	LAGE3
0.169486	0.833	0.627	2.18486e-35	CRIP2
0.169243	0.352	0.135	1.56309e-58	HEBP1
0.169143	0.496	0.273	5.73153e-49	SH3BP4
0.169079	0.725	0.454	1.07309e-65	UFC1
0.168805	0.231	0.075	2.09117e-36	PLP2
0.168624	0.416	0.191	2.57699e-55	RBM12
0.168524	0.84	0.596	1.99123e-52	FUNDC2
0.168424	0.28	0.085	1.66052e-57	COQ2
0.168283	0.686	0.419	7.38645e-62	C7orf50
0.168003	0.774	0.514	7.06011e-58	CPSF6
0.168001	0.465	0.234	8.5901e-56	SCLT1
0.167877	0.402	0.175	4.05138e-60	PHTF1
0.167821	0.477	0.257	2.86132e-46	FAF1
0.16736	0.706	0.437	1.40902e-65	MXRA7
0.167219	0.757	0.503	9.2898e-58	AKR1A1
0.16717	0.861	0.593	2.63479e-66	POLR2K
0.167144	0.682	0.443	2.51257e-45	TAF15
0.167032	0.334	0.12	4.75329e-61	GLRX2
0.167031	0.374	0.158	2.86835e-55	SP1
0.166914	0.291	0.082	5.4845e-68	NCAPH2
0.16688	0.26	0.064	5.86053e-62	PMP22
0.166814	0.395	0.177	7.80314e-54	SYPL1
0.166777	0.871	0.635	8.28147e-51	MRPL41
0.166758	0.28	0.087	3.77374e-62	HIST1H2AE
0.166319	0.29	0.091	5.09039e-60	F3
0.16628	0.61	0.335	8.74267e-73	PTRHD1
0.166232	0.691	0.41	2.71727e-70	IER3IP1
0.166087	0.776	0.548	4.83131e-42	ACSL3
0.166067	0.718	0.463	2.15664e-54	ELAVL1
0.166032	0.857	0.621	1.56031e-51	PHB2
0.166024	0.322	0.114	3.47772e-58	NUP205
0.165959	0.421	0.188	3.93059e-67	TLN1
0.165953	0.37	0.145	8.64374e-61	NUBP1
0.165735	0.636	0.381	1.99675e-62	LIMD2
0.165713	0.594	0.363	2.28302e-44	CASP8AP2
0.165518	0.267	0.087	7.13899e-45	LIMD1
0.165327	0.269	0.092	1.36902e-46	NMNAT3
0.165281	0.34	0.133	3.12588e-54	TDP1
0.165241	0.385	0.193	3.58016e-36	CEP112
0.165051	0.999	0.999	3.45603e-20	RPL21
0.164923	0.939	0.762	2.3806e-35	PPA1
0.16488	0.539	0.265	9.95743e-78	EXOSC7
0.164874	0.167	0.011	4.7995e-69	ESPL1
0.164727	0.522	0.295	9.79975e-50	CCDC85B
0.164325	0.221	0.062	1.87466e-43	BRI3BP
0.164266	0.523	0.255	4.13296e-78	SDHD
0.164093	0.781	0.524	3.66421e-56	HDGFL2
0.163972	0.826	0.594	1.68624e-46	PSMD2
0.163892	0.352	0.136	1.63109e-59	SPINDOC
0.163797	0.953	0.8	8.96085e-30	TMBIM6
0.163686	0.227	0.068	1.4299e-38	PTX3
0.163557	0.662	0.42	2.37961e-49	LNPK
0.163073	0.973	0.897	3.21787e-12	KIF5B
0.163019	0.353	0.135	1.42452e-54	CYR61
0.162966	0.357	0.156	1.24801e-46	ACTN1
0.162614	0.261	0.078	2.6995e-52	ERLIN1
0.162391	0.213	0.052	2.32044e-46	EFCAB2
0.162192	0.455	0.223	4.83966e-57	NABP2
0.162004	0.32	0.124	2.88315e-49	HEG1
0.161882	0.561	0.303	3.01943e-67	ATP1A1
0.161662	0.416	0.194	4.43388e-52	TMEM126A
0.161448	0.421	0.19	8.80177e-60	VKORC1L1
0.161155	0.975	0.866	1.39538e-22	NDUFA13
0.161148	0.429	0.204	9.36675e-56	GPT2
0.161084	0.337	0.143	1.80775e-43	SREBF1
0.16101	0.624	0.341	6.0566e-78	C22orf39
0.160957	0.461	0.245	3.84329e-48	ALDH7A1
0.160447	0.353	0.143	1.65964e-55	ZNF107
0.160409	0.281	0.096	1.83889e-47	BDH2
0.160389	0.912	0.705	1.72332e-42	GTF2A2
0.160166	0.857	0.628	2.04822e-46	NDUFB1
0.159894	0.751	0.501	1.70461e-54	TCEAL9
0.159796	0.392	0.173	8.65135e-56	DEF8
0.15976	0.709	0.439	9.26889e-67	OSTC
0.159699	0.349	0.143	1.81187e-54	ODF2
0.159667	0.471	0.219	5.04521e-66	SNX7
0.159488	0.885	0.685	3.92106e-36	RWDD1
0.159468	0.596	0.32	2.97293e-78	MRPL4
0.159448	0.423	0.197	1.02102e-56	MRPL37
0.159355	0.963	0.891	1.46006e-12	HSBP1
0.15926	0.403	0.175	4.8582e-63	ALDH6A1
0.159233	0.705	0.42	5.69299e-77	MRPL18
0.159225	0.586	0.318	4.53646e-70	CNOT1
0.159164	0.649	0.369	4.69032e-73	SMIM19
0.158933	0.38	0.182	6.49878e-44	CD320
0.158899	0.418	0.18	2.48438e-66	DCAKD
0.158884	0.409	0.163	3.7218e-78	MRE11
0.158659	0.464	0.231	3.76966e-49	HSPH1
0.158561	0.346	0.136	5.57571e-58	HSPA14.1
0.158468	0.476	0.231	2.56984e-65	STT3B
0.158365	0.172	0.029	3.84899e-45	MED12L
0.158071	0.823	0.597	2.27494e-44	ATP1B3
0.157798	0.831	0.601	3.12997e-47	PKN2
0.157728	0.478	0.244	3.66256e-60	SOX8
0.15764	0.457	0.214	1.87097e-67	UTP18
0.157615	0.205	0.029	1.05058e-67	TRAIP
0.157589	0.271	0.102	1.47578e-38	IL6ST
0.157325	0.694	0.469	1.40578e-42	RNH1
0.1573	0.376	0.163	2.78334e-52	USP39
0.157256	0.499	0.253	2.70372e-63	GMCL1
0.157249	0.545	0.293	2.34768e-63	NXT1
0.157148	0.894	0.711	1.09351e-30	RHOBTB3
0.156842	0.691	0.415	1.95505e-72	METTL5
0.156819	0.239	0.067	3.88094e-49	FAM122B
0.156803	0.494	0.323	4.84821e-26	UBALD2
0.15675	0.59	0.32	1.27668e-72	HEBP2
0.156652	0.305	0.123	2.17722e-44	RBM38
0.156502	0.19	0.039	3.2154e-43	DIAPH2
0.156209	0.996	0.989	0.0470641	H1FX
0.155973	0.472	0.259	2.03677e-46	DECR1
0.155833	0.897	0.674	1.61358e-48	C19orf53
0.15581	0.97	0.861	1.58914e-20	RPS17
0.155574	0.907	0.726	6.93526e-32	TOP1
0.155543	0.27	0.103	1.09143e-35	FUCA2
0.155513	0.667	0.394	3.24208e-67	RRP1B
0.155467	0.251	0.082	2.33633e-42	GRAMD1C
0.155427	0.648	0.371	5.62793e-77	POLR2E
0.155414	0.586	0.327	1.50489e-63	FAM136A
0.155338	0.302	0.106	2.29225e-54	MDC1
0.155269	0.633	0.439	7.16448e-27	CCP110
0.154806	0.876	0.671	4.9111e-38	TXNL4A
0.15446	0.579	0.309	4.77097e-76	SDHB
0.154319	0.802	0.549	9.12375e-58	LSM14A
0.154205	0.241	0.074	4.07826e-42	CHD1L
0.154111	0.435	0.201	3.62629e-62	IFT22
0.154057	0.287	0.11	3.7722e-42	TYRO3
0.153947	0.992	0.963	1.44314e-13	TMA7
0.153857	0.246	0.088	9.29179e-34	BTN3A2
0.153588	0.261	0.079	9.68014e-55	LIN54
0.153418	0.394	0.191	1.19662e-46	PTPMT1
0.153347	0.499	0.258	5.29826e-61	SRP68
0.153283	0.276	0.101	2.33787e-43	C9orf40
0.15327	0.846	0.518	1.42087e-87	CST3
0.153233	0.339	0.151	7.98144e-42	CNPY3
0.153112	0.671	0.41	1.09792e-62	WBP11
0.152956	0.22	0.061	1.4405e-44	PCBD2
0.152942	0.226	0.067	7.35704e-39	MTHFD1L
0.152831	0.517	0.276	7.90379e-62	SLC35F1
0.152634	0.953	0.796	3.54626e-31	ATP5F1D
0.15248	0.439	0.22	8.29946e-52	PPA2
0.152478	0.6	0.343	3.4138e-66	ERBIN
0.15245	0.446	0.206	3.97921e-65	RRP7A
0.152351	0.264	0.074	7.46792e-59	CYREN
0.152336	0.612	0.353	3.05081e-67	ASNA1
0.152315	0.653	0.394	4.06062e-62	PSMA5
0.152232	0.554	0.32	5.29459e-49	NFATC2IP
0.152216	0.251	0.082	1.78074e-45	HMGN5
0.151716	0.379	0.172	8.40708e-51	ELOVL5
0.151519	0.813	0.595	1.65019e-39	HTATSF1
0.151339	0.23	0.06	7.26346e-49	ABHD3
0.151306	0.36	0.147	6.56471e-58	TP53
0.151218	0.501	0.288	9.88579e-45	ARHGAP33
0.151176	0.332	0.136	1.13599e-50	OXCT1
0.150857	0.9	0.686	1.32033e-44	SF1
0.15083	0.3	0.106	1.60732e-52	SFR1
0.150726	0.809	0.599	1.91031e-38	TMEM14C
0.15028	0.971	0.868	2.52542e-18	RBPJ
0.150262	0.346	0.136	5.31878e-64	C18orf54
0.15015	0.928	0.745	9.78907e-37	SSB
0.150079	0.238	0.07	1.46306e-45	TST
0.150005	0.578	0.329	1.62741e-62	EEF1E1
0.149958	0.446	0.229	3.52799e-49	BICD2
0.149732	0.2	0.051	1.01899e-37	ARHGEF6
0.149662	0.167	0.026	1.01878e-46	STK17B
0.149582	0.277	0.105	7.05501e-40	C20orf96
0.149491	0.368	0.154	2.8222e-60	ZNF273
0.149449	0.746	0.514	1.51999e-45	CENPX
0.149403	0.592	0.336	4.71606e-64	NUP62
0.149367	0.711	0.452	1.08499e-60	PTK2
0.149349	0.852	0.66	1.77083e-31	RNPS1
0.149309	0.76	0.521	3.57789e-48	PSMD11
0.149155	0.25	0.091	1.54047e-36	NRARP
0.14915	0.233	0.069	4.31742e-43	TSPAN11
0.149035	0.823	0.574	3.08475e-56	POU3F3
0.148979	0.166	0.054	2.76677e-23	LOX
0.148806	0.452	0.257	2.22882e-36	PLGRKT
0.148779	0.748	0.485	1.12367e-61	EI24
0.1487	0.164	0.014	4.13952e-64	HIST1H4H
0.148436	0.556	0.329	2.27538e-48	GART
0.148398	0.643	0.374	4.32568e-72	MRPL28
0.148266	0.147	0.013	2.28678e-53	AC091057.6
0.148	0.592	0.331	6.32282e-69	ATP2A2
0.147733	0.967	0.884	3.77186e-14	PCBP2
0.147713	0.435	0.215	1.17293e-54	IARS
0.14771	0.395	0.178	8.35802e-56	GANAB
0.147431	0.452	0.224	2.41584e-57	SLC25A1
0.147339	0.777	0.573	4.00467e-36	ATP5MC1
0.147256	0.198	0.046	8.65421e-45	ARHGAP19
0.147148	0.441	0.217	1.54098e-55	DAXX
0.146937	0.633	0.378	3.22114e-63	GINM1
0.146858	0.219	0.061	2.58124e-42	CCDC74A
0.14681	0.444	0.242	2.10903e-42	SLC25A12
0.146808	0.991	0.961	8.4803e-13	ATP5MG
0.146715	0.343	0.134	2.10378e-58	GRK6
0.14663	0.742	0.483	2.61248e-58	PSMD14
0.146628	0.182	0.037	6.55209e-46	ID3
0.146593	0.621	0.364	5.89636e-65	SPPL2A
0.146549	0.802	0.56	3.47075e-53	ARPC1A
0.146383	0.176	0.022	7.94466e-64	RECQL4
0.14602	0.203	0.028	1.61654e-78	HIST1H4D
0.146004	0.655	0.398	3.83769e-61	PRRC2A
0.145958	0.181	0.022	2.12328e-61	TICRR
0.145957	0.756	0.551	6.645e-36	CERS6
0.14586	0.503	0.277	5.58148e-54	ISYNA1
0.145585	0.444	0.225	3.02295e-54	HNRNPUL2
0.145459	0.35	0.137	4.44308e-61	THOP1
0.144839	0.762	0.519	1.28339e-54	PSMC5
0.144674	0.42	0.214	1.14527e-46	PRR13
0.144429	0.275	0.089	8.96938e-51	SERPINE2
0.144223	0.795	0.548	7.41508e-57	TIMM8B
0.144136	0.324	0.135	1.72152e-47	NBL1
0.144044	0.503	0.266	3.77253e-61	PGD
0.143907	0.334	0.146	2.87853e-47	NUP155
0.14387	0.405	0.186	3.58449e-58	FAM104B
0.143809	0.251	0.078	2.51363e-48	LIN52
0.143804	0.28	0.089	2.02338e-59	ISOC1
0.143756	0.796	0.528	9.18633e-65	LYRM2
0.143735	0.809	0.589	3.74932e-43	AHCYL1
0.143547	0.566	0.313	1.6958e-64	BRIX1
0.143452	0.586	0.332	2.03207e-66	POP7
0.143359	0.314	0.115	1.27381e-57	PRADC1
0.143344	0.29	0.123	3.73127e-36	MIF4GD
0.143337	0.66	0.425	2.498e-48	CTDSPL2
0.14319	0.161	0.029	1.69565e-42	BORA
0.142802	0.545	0.32	5.30026e-49	MRPL15
0.142678	0.54	0.275	5.53743e-77	TIMM17A
0.142581	0.841	0.621	7.70288e-44	HADHA
0.142396	0.161	0.03	8.38198e-43	PID1
0.142314	0.744	0.5	2.73758e-53	MEX3D
0.142198	0.602	0.363	2.20275e-54	MEA1
0.142071	0.318	0.132	3.16506e-48	SYCE1L
0.142069	0.358	0.156	1.03057e-54	NUP98
0.141955	0.581	0.35	1.67753e-52	ATF4
0.141894	0.292	0.143	1.15456e-29	MRPL24
0.141805	0.612	0.352	3.23024e-69	ZNF219
0.141546	0.178	0.036	5.34993e-43	TONSL
0.141543	0.423	0.221	3.00657e-46	IGFBP4
0.141407	0.889	0.698	2.08182e-34	UBE2M
0.14132	0.317	0.163	1.71321e-28	IGFBPL1
0.141162	0.364	0.164	4.88738e-50	NR2F6
0.140854	0.159	0.031	4.29952e-35	TANC1
0.140846	0.374	0.201	1.42489e-32	P4HA1
0.140804	0.145	0.009	8.09484e-60	ORC1
0.140679	0.471	0.244	1.22753e-56	NTAN1
0.140492	0.333	0.135	2.4735e-55	CIB1
0.140412	0.159	0.016	8.51821e-56	GINS3
0.140222	0.261	0.092	1.56083e-43	IFT122
0.140106	0.328	0.138	4.7423e-50	USP6NL
0.140042	0.248	0.083	2.93883e-42	ACAD9
0.139866	0.406	0.186	9.96792e-62	E2F5
0.139711	0.789	0.596	3.10296e-29	CCDC14
0.139646	0.338	0.142	2.6232e-49	ATIC
0.139378	0.409	0.188	3.50976e-59	TIMM23
0.139184	0.485	0.297	4.45018e-37	ATRNL1
0.139062	0.355	0.144	4.86862e-60	EXOSC3
0.138878	0.271	0.122	2.73297e-28	PREX1
0.138849	0.711	0.463	6.71486e-59	HIGD1A
0.138715	0.946	0.785	5.22191e-32	PSMD8
0.138519	0.48	0.244	1.29557e-62	ELOVL2
0.1384	0.26	0.083	1.25518e-48	ICMT
0.13831	0.295	0.116	1.32338e-46	CCHCR1
0.138256	0.333	0.15	1.4086e-41	MACROD1
0.138171	0.163	0.022	3.13826e-49	PKN3
0.138048	0.899	0.688	3.60086e-47	NOP10
0.138003	0.173	0.035	2.40143e-40	SHMT1
0.137902	0.236	0.066	5.93684e-52	NUDT8
0.137899	0.904	0.719	7.62964e-34	RBM8A
0.137887	0.489	0.251	2.36624e-62	GPN3
0.137797	0.194	0.071	2.5766e-22	PDGFC
0.137076	0.864	0.678	2.81487e-30	TMEM14B
0.136994	0.417	0.202	2.77436e-56	STK32C
0.136881	0.543	0.31	3.58413e-54	SF3B3
0.136842	0.784	0.565	1.35755e-43	RAD23B
0.136787	0.844	0.633	3.12008e-41	EIF5B
0.136656	0.274	0.097	2.90513e-50	RFX2
0.136611	0.922	0.734	1.14705e-38	NDUFB8
0.136538	0.119	0.011	3.24203e-41	COL9A1
0.136313	0.206	0.067	1.89547e-31	PARP9
0.136198	0.622	0.364	1.41695e-65	THAP12
0.136191	0.367	0.155	3.56043e-61	LYAR
0.136098	0.389	0.178	3.72568e-55	NUDT2
0.136034	0.723	0.491	5.54588e-48	TCTEX1D2
0.135977	0.553	0.312	1.88912e-59	GTF2F2
0.135928	0.362	0.166	1.94444e-46	UGGT2
0.135628	0.213	0.074	1.83899e-29	PARP14
0.135549	0.21	0.055	1.2452e-48	CCDC15
0.135406	0.291	0.112	5.15779e-48	DONSON
0.135283	0.59	0.352	7.4313e-58	PTAR1
0.135203	0.388	0.186	4.29721e-53	RHNO1
0.135155	0.224	0.075	3.29604e-35	XYLT1
0.135117	0.401	0.192	7.56216e-52	NAXE
0.135035	0.687	0.417	3.17883e-72	PSMC4
0.134645	0.142	0.019	1.32588e-41	IRX5
0.134496	0.442	0.212	2.59289e-64	NBN
0.134465	0.834	0.612	1.99339e-44	RBM17
0.134386	0.49	0.262	1.16212e-57	NTMT1
0.134378	0.305	0.115	4.52186e-54	SPATA5
0.134166	0.127	0.024	8.03812e-30	FST
0.134158	0.377	0.173	1.36738e-51	SORBS3
0.134104	0.643	0.398	3.16982e-56	ARF6
0.134037	0.714	0.481	2.13094e-51	VCP
0.133931	0.183	0.043	2.66436e-41	TRIM59
0.133869	0.351	0.169	4.19357e-44	AL162231.1
0.133494	0.257	0.1	1.07955e-34	PGM2
0.133353	0.96	0.883	8.56687e-09	HP1BP3
0.133351	0.426	0.214	5.38589e-51	CPSF2
0.133214	0.214	0.054	3.56257e-49	RELL1
0.13312	0.402	0.189	2.16714e-57	PSMB8
0.132885	0.157	0.035	1.46906e-30	CASP7
0.132844	0.658	0.426	2.32234e-52	ENOPH1
0.132585	0.903	0.685	8.94902e-51	COPE
0.132516	0.359	0.163	1.18856e-47	ANTXR1
0.132446	0.75	0.519	4.04318e-52	SCP2
0.132301	0.546	0.3	3.25327e-67	SEPT9
0.131877	0.188	0.056	6.08048e-30	MYO1E
0.131538	0.761	0.526	4.14813e-51	PSMD4
0.131403	0.352	0.16	3.83701e-47	PAXIP1
0.131392	0.17	0.045	5.11391e-29	WWC2
0.131372	0.691	0.458	3.09297e-46	LCORL
0.131362	0.162	0.042	3.72301e-27	DIPK2A
0.131355	0.616	0.356	5.00021e-71	ADAM9
0.131281	0.485	0.255	1.79115e-63	EXOC6
0.131166	0.131	0.011	3.76455e-49	PMAIP1
0.131115	0.194	0.043	7.48513e-48	EFCAB11
0.131	0.35	0.162	8.68193e-47	FSD1
0.130959	0.473	0.262	6.05863e-49	TMEM18
0.13093	0.765	0.53	1.41781e-49	EWSR1
0.130887	0.799	0.555	1.16531e-57	MRPS34
0.130579	0.526	0.282	1.12507e-65	MTLN
0.130562	0.413	0.198	1.0246e-57	AAAS
0.130351	0.352	0.119	3.41616e-78	SLC1A3
0.130348	0.119	0.015	7.98639e-35	PTPRE
0.130145	0.907	0.755	5.1975e-24	PPIB
0.130142	0.586	0.333	4.81975e-68	CLIC4
0.130133	1	0.999	9.91978e-12	RPS7
0.130082	0.506	0.27	6.23747e-62	RNF126
0.130059	0.755	0.538	1.75674e-39	RIF1
0.129912	0.606	0.369	1.16712e-55	RNF168
0.129752	0.861	0.677	4.11881e-31	MDH2
0.129734	0.436	0.231	4.1833e-48	GAR1
0.129178	0.311	0.121	1.22024e-53	APEH
0.128986	0.177	0.048	6.78026e-31	CHST14
0.128893	0.26	0.105	1.28655e-36	IMPDH1
0.128813	0.841	0.606	4.4325e-54	NDUFB9
0.128791	0.218	0.076	6.8164e-33	DHCR24
0.12873	0.691	0.444	2.1312e-59	KRTCAP2
0.128681	0.389	0.196	1.30279e-43	FAM162A
0.128468	0.707	0.436	1.19899e-73	NDUFA7
0.128454	0.318	0.144	4.09802e-37	MYL12A
0.12838	0.265	0.087	1.38631e-55	RRBP1
0.128274	0.434	0.228	4.08524e-51	EBNA1BP2
0.12825	0.657	0.412	1.75464e-58	MAF1
0.128167	0.132	0.007	1.96723e-55	KIF24
0.128108	0.429	0.212	1.27256e-57	INO80E
0.128018	0.797	0.577	9.06364e-46	RBM3
0.12793	0.605	0.36	1.25851e-60	SF3A3
0.127899	0.14	0.028	1.25315e-30	OLIG2
0.127707	0.208	0.067	1.30742e-31	WIPF1
0.127628	0.769	0.526	1.2587e-57	TIMM13
0.12762	0.142	0.007	2.21952e-63	HIST1H2AI
0.127491	0.327	0.148	6.71813e-41	MED25
0.127349	0.58	0.331	7.46528e-65	GLRX3
0.12732	0.51	0.273	1.75999e-62	DPM2
0.127271	0.253	0.083	2.57281e-52	KCNAB3
0.127163	0.203	0.064	1.14355e-32	MDM1
0.126797	0.417	0.245	9.10418e-33	C12orf49
0.126774	0.616	0.352	1.97327e-72	MRPL9
0.126672	0.811	0.573	2.47325e-54	UBE2N
0.126597	0.44	0.216	3.13262e-61	ATPAF1
0.126512	0.391	0.196	3.68905e-47	SMC6
0.126346	0.586	0.338	3.37702e-64	BCCIP
0.12633	0.859	0.66	1.45548e-32	GNG4
0.126217	0.302	0.122	2.2971e-45	MTFR1
0.1262	0.172	0.051	3.30733e-25	YAP1
0.126164	0.173	0.047	4.33477e-31	FANCE
0.126127	0.624	0.386	1.36546e-56	ELP5
0.12611	0.83	0.607	2.60971e-45	ARID1A
0.126026	0.46	0.212	1.55675e-77	MRPS14
0.125814	0.585	0.332	1.23482e-73	CD151
0.125725	0.329	0.153	2.14663e-41	YARS
0.125555	0.544	0.3	5.97259e-67	LYRM4
0.125477	0.516	0.267	2.37237e-71	PGM3
0.125418	0.216	0.12	7.07785e-11	CDKN1A
0.125341	0.914	0.717	5.04225e-42	SNX3
0.125322	0.262	0.104	1.67308e-34	SWAP70
0.125241	0.179	0.053	1.56449e-28	SELENBP1
0.125202	0.182	0.032	9.89549e-54	CHAC2
0.124778	0.936	0.831	7.32389e-13	RBBP4
0.124738	0.248	0.083	4.99362e-46	RASSF8
0.124735	0.989	0.932	2.18554e-13	COX6B1
0.12457	0.295	0.126	5.51449e-41	PRXL2B
0.124472	0.281	0.115	6.1568e-42	ITPRID2
0.123968	0.683	0.435	3.31703e-58	STIP1
0.123822	0.237	0.087	1.97847e-35	PTPN18
0.123718	0.897	0.711	1.83192e-34	TRMT112
0.123584	0.191	0.05	4.44815e-39	NDC1
0.123468	0.112	0.012	1.16305e-35	FREM2
0.123435	0.17	0.046	2.79329e-33	ARHGEF28
0.123375	0.87	0.628	2.75286e-61	TSPO
0.123355	0.168	0.038	6.55198e-35	SYDE1
0.123024	0.332	0.137	1.79294e-56	NUP85
0.122964	0.284	0.11	2.3432e-49	CAST
0.122863	0.423	0.211	2.79926e-56	RPN1
0.122792	0.228	0.073	1.58334e-39	NOTCH3
0.122772	0.983	0.918	1.76812e-11	EIF3F
0.122718	0.907	0.737	1.44624e-29	KDM1A
0.122661	0.257	0.124	1.93034e-28	LHX2
0.122648	0.364	0.162	1.09178e-54	DNAJC3
0.122633	0.274	0.116	7.08897e-38	ABRAXAS1
0.122632	0.63	0.399	1.92494e-54	EPRS
0.122527	0.238	0.085	6.48525e-38	FHOD3
0.122513	0.248	0.09	7.95856e-38	MPND
0.122498	0.632	0.393	3.13276e-59	CDC123
0.122468	0.176	0.064	3.19187e-21	CALY
0.122461	0.159	0.044	1.00564e-24	SUCLG2
0.122294	0.463	0.247	1.51972e-52	SLK
0.122189	0.884	0.687	7.42445e-39	CCT3
0.122042	0.165	0.041	8.87313e-31	PLSCR1
0.121989	0.167	0.039	1.06608e-33	LACTB2
0.121959	0.252	0.111	4.41854e-27	TNIP2
0.12182	0.381	0.173	3.20505e-55	SSSCA1
0.121692	0.254	0.106	6.38835e-32	HS2ST1
0.121493	0.836	0.65	7.57268e-30	POLR2I
0.121461	0.98	0.918	3.06253e-11	UQCR10
0.121376	0.688	0.447	2.41923e-53	ABCF1
0.121292	0.676	0.427	1.02281e-62	NDUFS3
0.121279	0.49	0.268	2.4819e-56	GTPBP6
0.121255	0.593	0.348	1.65924e-69	ARL2
0.121064	0.755	0.521	4.47671e-52	PSMD7
0.121004	0.174	0.055	1.05355e-25	WSCD1
0.120878	0.473	0.245	1.36452e-64	NTPCR
0.1208	0.283	0.108	8.26164e-50	INO80C
0.120786	0.165	0.034	3.95637e-42	ENOSF1
0.120686	0.122	0.017	2.19471e-33	ACBD7
0.120663	0.763	0.513	5.18628e-60	C16orf87
0.120662	0.336	0.162	7.19633e-37	IFT74
0.120546	0.675	0.419	7.12912e-69	NDUFV1
0.120495	0.241	0.095	2.49003e-35	VSIG10
0.120351	0.14	0.024	5.29992e-36	ZNF850
0.120113	0.251	0.085	5.70141e-49	ZNF530
0.120101	0.45	0.229	1.86633e-59	DHX8
0.120044	0.556	0.318	1.10613e-63	COA6
0.119829	0.483	0.27	8.48524e-50	DIAPH1
0.119803	0.213	0.096	5.13123e-20	KCNIP4
0.119779	0.466	0.243	4.65386e-60	TMEM126B
0.119666	0.169	0.048	1.40896e-30	TMPRSS5
0.119559	0.971	0.873	4.24517e-17	VDAC2
0.119446	0.301	0.136	1.0392e-38	SRF
0.119411	0.137	0.011	2.92279e-53	MTFR2
0.119344	0.465	0.23	3.5295e-69	CHPT1
0.119272	0.408	0.183	1.29083e-68	METAP1
0.118932	0.635	0.388	1.70501e-66	EIF4E2
0.118805	0.621	0.381	1.07214e-58	POLR2H
0.11874	0.223	0.073	1.93807e-41	ZRANB3
0.118701	0.149	0.021	1.03461e-43	MSH5
0.118665	0.667	0.444	2.69378e-47	RFTN1
0.118579	0.784	0.55	2.40227e-53	PSMA1
0.118577	0.401	0.193	4.41013e-61	NPAS3
0.118411	0.312	0.159	1.24197e-28	DZIP1
0.118262	0.719	0.491	2.23431e-47	MRPS6
0.118237	0.488	0.256	4.81392e-63	KATNA1
0.118229	0.218	0.083	3.24516e-29	BOC
0.118148	0.435	0.226	2.51279e-56	DENND5A
0.117997	0.578	0.33	2.33222e-65	STARD7
0.11797	0.397	0.196	5.85442e-54	RFXANK
0.11795	0.193	0.052	2.48065e-42	SPIN4
0.117821	0.18	0.05	2.82945e-33	OPN3
0.117725	0.205	0.06	3.14017e-38	HAUS7
0.117476	0.369	0.164	1.74475e-61	RGMA
0.117432	0.214	0.08	2.30479e-27	CHN1
0.11734	0.698	0.464	4.00704e-53	EIF2S1
0.117295	0.161	0.037	2.23709e-33	ADA
0.117288	0.267	0.11	1.55145e-38	PINX1.1
0.117168	0.298	0.114	4.25496e-55	HTRA1
0.11707	0.377	0.173	4.76573e-48	LGALS3
0.116952	0.18	0.058	2.02797e-24	FBXL7
0.11691	0.992	0.963	2.4145e-09	COX6A1
0.116786	0.174	0.051	8.81533e-30	MCAM
0.116724	0.352	0.179	7.0384e-37	SAV1
0.116363	0.288	0.117	4.77312e-44	SSX2IP
0.116296	0.696	0.472	4.7456e-48	DDX1
0.116207	0.145	0.032	5.78852e-30	DZIP1L
0.116091	0.238	0.091	1.35727e-33	EFHD1
0.116007	0.418	0.209	4.94081e-59	ARHGEF26
0.115966	0.17	0.037	4.65306e-42	PNP
0.115667	0.54	0.304	2.98492e-63	ILK
0.115583	0.201	0.061	1.12506e-38	SHROOM3
0.11524	0.446	0.241	9.84617e-51	CENPB
0.115167	0.273	0.125	1.46044e-30	FBXO17
0.115149	0.269	0.108	1.30717e-41	GCDH
0.115059	0.914	0.741	3.59232e-33	BZW1
0.114982	0.682	0.455	1.20141e-50	EIF2AK1
0.114816	0.522	0.298	8.24902e-57	PDLIM7
0.114811	0.166	0.036	3.60887e-38	CBR3
0.114741	0.419	0.229	4.4021e-42	AHCTF1
0.114727	0.13	0.023	5.61128e-30	BCL2L12
0.114712	0.181	0.057	7.11949e-28	CCDC8
0.114663	0.469	0.254	1.9838e-57	CNP
0.114663	0.991	0.934	2.14957e-13	CBX3
0.114638	0.309	0.135	4.15065e-44	TUBGCP5
0.114614	0.303	0.124	1.72692e-48	CUTC
0.11461	0.433	0.246	2.93978e-39	CASP6
0.114572	0.431	0.223	7.415e-53	XPOT
0.114521	0.351	0.161	3.89168e-50	RIDA
0.114487	0.197	0.057	1.98226e-38	GK
0.114406	0.19	0.043	5.72429e-50	TEDC1
0.114237	0.495	0.273	8.36344e-59	ARL5A
0.114153	0.529	0.281	7.36672e-74	DCBLD2
0.113861	0.312	0.139	4.95193e-43	IFNAR2
0.113718	0.354	0.162	1.58659e-52	CBFB
0.113698	0.364	0.179	8.5137e-47	ARHGEF40
0.113683	0.541	0.312	2.93167e-58	U2AF2
0.113627	0.275	0.115	2.22327e-39	MFSD14B
0.113541	0.291	0.133	3.37775e-37	MPDU1
0.113536	0.549	0.315	1.48142e-60	TLK1
0.113525	0.982	0.936	2.14353e-07	SRRM2
0.113408	0.174	0.053	1.11741e-27	ZNRF3
0.113405	0.208	0.067	6.57716e-38	SLC7A1
0.113355	0.318	0.156	4.5115e-36	LIFR
0.113347	0.278	0.113	3.08166e-45	DGKH
0.113207	0.202	0.058	8.14794e-46	ATP23
0.113148	0.759	0.504	7.25561e-65	PSMC1
0.112975	0.274	0.125	3.65752e-31	NADK
0.112952	0.202	0.054	1.10616e-44	CENPS
0.112899	0.752	0.512	2.37568e-55	PDS5B
0.112634	0.316	0.149	4.38431e-38	METTL4
0.112397	0.79	0.546	1.02875e-63	SGCB
0.112316	0.534	0.302	2.99388e-62	TRAPPC2L
0.112249	0.244	0.16	2.11891e-06	TAC3
0.112087	0.705	0.477	6.68915e-48	SRM
0.112041	0.366	0.166	1.3651e-57	HAUS2
0.111977	0.176	0.051	6.60577e-32	MPV17L2
0.111896	0.238	0.1	2.35839e-28	MTIF2
0.111894	0.831	0.687	7.18877e-16	NR2F1
0.111816	0.929	0.758	9.92617e-36	MTRNR2L12
0.111657	0.984	0.918	4.19852e-12	RCN2
0.11164	0.482	0.264	5.82261e-56	CDKN2AIPNL
0.111609	0.933	0.77	8.86288e-32	DAD1
0.111473	0.224	0.084	2.19776e-32	GSTZ1
0.111461	0.365	0.179	2.10603e-49	GUSB
0.111318	0.969	0.879	4.40791e-14	NDUFB11
0.111299	0.865	0.659	1.93839e-42	RTL8C
0.111274	0.961	0.848	2.56047e-19	SUMO1
0.111255	0.256	0.097	3.66373e-43	BCKDK
0.111254	0.647	0.398	2.49673e-63	CCDC25
0.111164	0.522	0.294	1.20354e-62	PFDN6
0.111122	0.349	0.204	5.41713e-24	ILVBL
0.111122	0.342	0.162	3.48866e-47	RANBP17
0.111027	0.239	0.083	3.88666e-47	POLH
0.110993	0.117	0.008	2.38211e-46	ARHGAP11B
0.110979	0.265	0.103	2.96533e-41	GSTCD
0.110914	0.358	0.171	7.08775e-50	HSPA4L
0.110844	0.349	0.168	2.73734e-46	GTPBP1
0.11079	0.428	0.238	9.2804e-46	DHRSX
0.110737	0.548	0.35	2.7482e-40	ASAP2
0.110671	0.252	0.108	1.606e-31	ANO6
0.11066	0.95	0.827	1.00686e-19	HDAC2
0.11064	0.369	0.174	6.98275e-55	TENT4A
0.110628	0.56	0.327	1.30317e-61	TULP3
0.110616	0.391	0.187	5.98579e-59	CSTF2T
0.110552	0.112	0.009	1.36406e-39	FAM72D
0.110387	0.38	0.197	4.35314e-41	ALMS1
0.110368	0.405	0.198	5.49747e-60	BUD13
0.110343	0.476	0.253	8.77096e-59	TP53BP2
0.110343	0.43	0.234	1.16248e-47	CHCHD5
0.110333	0.58	0.346	7.11321e-59	ERCC1
0.110291	0.152	0.034	8.21884e-38	ARNTL2
0.110085	0.115	0.021	4.37686e-26	HMGA2
0.109966	0.581	0.333	1.65982e-66	MAGI3
0.109639	0.204	0.058	1.50381e-46	CEP85
0.109498	0.584	0.353	2.23075e-59	CDC42SE1
0.109494	0.129	0.024	2.08825e-29	MFSD2A
0.109397	0.121	0.009	3.01816e-46	FAM72B
0.109349	0.244	0.105	3.45756e-32	AEN
0.109317	0.284	0.124	2.2136e-38	MTA3
0.10921	0.977	0.935	2.9538e-06	HNRNPA0
0.108989	0.555	0.346	9.22223e-47	IVNS1ABP
0.108717	0.165	0.044	3.29083e-32	MYCBP
0.108714	0.356	0.199	8.54249e-31	ADD3
0.108655	0.3	0.13	6.77772e-46	GAREM1
0.108567	0.454	0.229	5.35518e-68	RAB28
0.108536	0.415	0.215	1.44572e-52	GPAA1
0.108522	0.917	0.743	5.04054e-33	CAMTA1
0.108306	0.355	0.176	4.06278e-45	SCAMP2
0.108301	0.418	0.21	1.64237e-58	ARRB2
0.10822	0.2	0.059	1.66646e-40	HAUS4
0.108186	0.398	0.197	5.90203e-57	TRABD
0.10806	0.546	0.313	5.93079e-64	ARPC5L
0.108048	0.98	0.926	1.22519e-07	MTRNR2L8
0.107884	0.336	0.172	1.55296e-35	APOOL
0.107782	0.501	0.282	4.18366e-58	EMD
0.10774	0.33	0.148	2.87281e-50	TSTA3
0.107737	0.689	0.442	7.41154e-63	CHTOP
0.107632	0.592	0.34	6.74584e-70	PNKD
0.107618	0.474	0.265	1.5818e-49	FAM161A
0.107547	0.137	0.041	6.7189e-19	PDE3A
0.107447	0.744	0.517	5.92467e-51	KLF13
0.107232	0.287	0.111	6.92479e-46	DPY19L1
0.107187	0.935	0.786	2.49739e-26	TMEM258
0.106991	0.746	0.494	1.50816e-64	SMAD5
0.106745	0.24	0.098	4.21412e-32	DPP3
0.10674	0.258	0.115	4.44864e-31	PTPN13
0.106698	0.29	0.136	1.0839e-34	MLH1
0.106306	0.526	0.306	1.18237e-55	PABPC4
0.10628	0.746	0.48	4.04637e-75	EIF4H
0.106273	0.27	0.104	6.39635e-51	UCK2
0.106241	0.352	0.169	7.29719e-49	DPM1
0.106241	0.405	0.218	6.38413e-47	C8orf82
0.10596	0.472	0.259	8.46492e-57	TARS
0.105862	0.517	0.285	7.4979e-70	SPART
0.105761	0.414	0.205	1.03867e-59	THAP7
0.10573	0.985	0.932	1.17142e-07	IGFBP2
0.105694	0.219	0.082	8.35159e-32	RRAS
0.105551	0.988	0.959	5.62332e-07	ELOB
0.105516	0.83	0.724	9.79175e-09	DCTN3
0.105447	0.611	0.372	3.79183e-61	RAB5IF
0.105312	0.155	0.029	1.13736e-48	HIST2H2BF
0.105219	0.122	0.029	9.40523e-21	LAMA1
0.105192	0.985	0.956	0.000126075	PEBP1
0.105068	0.495	0.28	9.85414e-58	CTDSP2
0.104934	0.67	0.425	6.39257e-63	COPS8
0.104894	0.461	0.237	5.12571e-68	TSR2
0.104881	0.331	0.16	2.05616e-46	LRIG1
0.104784	0.453	0.255	5.34289e-49	CRY1
0.104742	0.45	0.232	1.96108e-64	EBP
0.104719	0.25	0.113	4.74611e-29	TP53I3
0.104575	0.902	0.731	1.72878e-31	RPL17
0.104354	0.561	0.333	3.92861e-61	CPNE2
0.104342	0.354	0.168	3.46678e-50	ASMTL
0.104334	0.255	0.094	3.71548e-50	ZNF486
0.104215	0.172	0.05	9.77695e-31	CAD
0.104204	0.922	0.738	2.62097e-38	UBE2E3
0.104174	0.696	0.456	2.21702e-62	CNTFR
0.104134	0.267	0.11	2.88515e-42	TOR3A
0.104123	0.405	0.213	4.59302e-48	TRAP1
0.10403	0.509	0.279	5.33706e-67	SFT2D1
0.103949	0.756	0.516	2.12207e-55	TCERG1
0.103927	0.319	0.154	1.01686e-41	GLIPR2
0.103921	0.9	0.725	3.74614e-32	SELENOK
0.103886	0.406	0.218	1.5523e-46	STAT1
0.10387	0.666	0.412	5.7961e-71	MRPL3
0.103845	0.617	0.393	6.61132e-51	THYN1
0.10382	0.553	0.316	1.98012e-68	CYB5R3
0.103751	0.241	0.104	6.47939e-30	FNDC3B
0.103532	0.535	0.322	6.1663e-50	HILPDA
0.103432	0.181	0.063	7.03793e-27	SPATA6
0.10336	0.509	0.311	9.52037e-45	ACBD5
0.103198	0.261	0.101	2.58608e-44	ERI1
0.102977	0.167	0.051	1.41973e-27	LFNG
0.102926	0.233	0.1	8.58552e-30	ST6GALNAC5
0.102871	0.405	0.23	9.80424e-38	TSC22D4
0.102809	0.267	0.111	2.95961e-41	CPSF1
0.102699	0.371	0.195	1.02283e-42	GUF1
0.10268	0.445	0.242	2.99748e-50	ALG8
0.102678	0.824	0.582	3.70336e-61	NDUFS7
0.102638	0.725	0.488	5.56528e-60	FLOT1
0.102539	0.105	0.008	6.60968e-38	FOXN4
0.102495	0.262	0.169	3.95729e-10	ST18
0.102468	0.838	0.629	9.34224e-43	ACP1
0.102373	0.423	0.234	1.22616e-43	NOC3L
0.102263	0.463	0.255	2.33956e-51	ZFP91
0.102179	0.507	0.296	1.72199e-53	BLVRA
0.102094	0.14	0.036	1.00806e-26	SMTN
0.102071	0.907	0.741	2.38646e-31	MRFAP1
0.101746	0.207	0.099	4.08381e-16	MT1X
0.101667	0.319	0.152	1.42807e-41	CHCHD10
0.10164	0.24	0.095	1.29167e-36	GCAT
0.101597	0.293	0.125	7.42327e-47	CPSF4
0.101492	0.404	0.204	2.50429e-54	DNAJB11
0.101428	0.267	0.12	6.64278e-30	TAGLN2
0.10125	0.469	0.267	1.67335e-47	KAT7
0.101173	0.408	0.212	1.66913e-52	GJC1
0.101107	0.132	0.021	4.97576e-36	TSPAN12
0.101053	0.439	0.236	6.14175e-54	IQCB1
0.101001	0.261	0.11	5.23854e-39	RBM15
0.100864	0.229	0.1	8.9929e-26	SLC4A2
[truncated: 7,490 more rows]

## Sheet: E2F6_OE_vs_EGFP_CTR_DE
p_val	avg_log2FC	pct.1	pct.2	p_val_adj	gene
7.02301e-206	2.42043	0.72	0.215	1.53319e-201	E2F6
4.33104e-151	-1.02876	0.685	0.98	9.45509e-147	MTRNR2L8
9.79624e-146	-0.89571	0.427	0.929	2.13862e-141	MTRNR2L12
5.46633e-110	0.614338	0.839	0.921	1.19335e-105	EIF4A2
2.13273e-101	0.952159	0.869	0.818	4.65597e-97	TXNIP
3.61943e-100	-2.03124	0.73	0.974	7.90159e-96	HIST1H4C
1.11374e-93	0.471371	0.998	1	2.4314e-89	RPS3A
2.05296e-93	-0.688342	0.985	0.998	4.48182e-89	MT-ND3
9.44404e-93	0.513576	1	0.999	2.06173e-88	RPL9
9.8715e-90	0.524535	1	0.999	2.15505e-85	RPS19
4.21671e-89	-0.681848	0.998	1	9.20551e-85	HMGB1
1.55205e-88	-0.758006	0.972	1	3.38829e-84	HMGN2
5.35288e-82	1.05615	0.549	0.422	1.16859e-77	LRRC75A
2.14502e-81	-0.482273	0.535	0.91	4.68279e-77	PET100
3.69977e-80	1.08538	0.996	0.997	8.07698e-76	SOX11
3.29895e-78	-0.651589	0.606	0.927	7.20194e-74	HNRNPM
7.45018e-78	0.35515	0.68	0.817	1.62645e-73	CCNB1IP1
1.09372e-76	0.547932	0.916	0.965	2.3877e-72	EIF3E
1.84324e-76	0.428048	0.623	0.699	4.02397e-72	C6orf48
1.96887e-74	0.853854	0.756	0.788	4.29825e-70	CTNNB1
8.71504e-74	0.729829	0.964	0.983	1.90258e-69	BTG1
1.61505e-73	-0.593397	0.793	0.979	3.52582e-69	HNRNPD
2.63168e-73	1.27681	0.807	0.699	5.74522e-69	STMN2
7.99615e-73	-0.472854	0.479	0.857	1.74564e-68	NDUFB1
9.07821e-73	0.531402	0.814	0.902	1.98186e-68	N4BP2L2
6.02129e-72	-0.522911	0.484	0.858	1.31451e-67	POLR2L
1.83147e-71	-0.33903	0.438	0.811	3.99827e-67	DHX9
1.47057e-70	-0.439453	0.544	0.896	3.2104e-66	SLIRP
5.19228e-70	0.907945	0.632	0.502	1.13353e-65	STMN4
9.82367e-70	-0.280147	0.435	0.79	2.14461e-65	TJP1
2.49941e-69	-0.430248	0.568	0.909	5.45646e-65	TALDO1
3.07469e-69	-0.421632	0.59	0.922	6.71235e-65	CD99
6.68947e-69	-0.390702	0.46	0.83	1.46038e-64	SIVA1
2.15689e-68	-1.01923	0.239	0.606	4.70871e-64	HIST2H2AC
2.96345e-68	-0.456941	0.724	0.975	6.46951e-64	NDUFA13
3.58416e-68	0.295482	0.766	0.893	7.82457e-64	NOP53
3.78676e-68	0.302529	0.766	0.907	8.26688e-64	MRFAP1
5.00455e-68	-0.564884	0.789	0.98	1.09254e-63	GNG5
1.39893e-67	-0.51058	0.516	0.871	3.054e-63	IDH2
5.33936e-67	0.46822	1	0.998	1.16564e-62	RPL24
6.9842e-67	0.284693	0.754	0.908	1.52472e-62	COX7A2L
8.60868e-67	0.299879	0.68	0.837	1.87936e-62	CHMP5
8.95003e-67	-0.819888	0.984	0.999	1.95388e-62	TUBA1B
1.19202e-66	-0.323091	0.507	0.852	2.6023e-62	NAA38
2.34736e-66	-0.362918	0.332	0.71	5.12451e-62	PPP1CA
5.45502e-66	-0.293467	0.576	0.901	1.19089e-61	SMARCD1
5.61629e-66	-0.323498	0.32	0.691	1.22609e-61	KRTCAP2
3.71808e-65	-0.315786	0.595	0.913	8.11694e-61	BRD7
3.84532e-65	0.279301	0.588	0.761	8.39472e-61	CAMLG
4.86271e-65	-0.260063	0.413	0.762	1.06158e-60	UQCRC1
1.07527e-64	-0.264188	0.6	0.915	2.34743e-60	NDUFA12
2.83829e-64	0.565376	0.747	0.799	6.19627e-60	TERF2IP
4.2941e-64	-0.335864	0.667	0.953	9.37446e-60	TPM4
6.91245e-64	0.863446	0.504	0.44	1.50906e-59	RTN1
7.73917e-64	-0.461435	0.655	0.944	1.68954e-59	NDUFA3
9.18073e-64	-0.494658	0.684	0.959	2.00425e-59	HMGB3
1.15221e-63	0.480579	1	1	2.51539e-59	RPL13A
1.9254e-63	-0.532061	0.837	0.988	4.20334e-59	HNRNPA3
3.37919e-63	-0.455808	0.501	0.851	7.37712e-59	PSMC3
3.54173e-63	0.356115	0.774	0.907	7.73194e-59	PHF14
1.9338e-62	-0.397093	0.666	0.951	4.22167e-58	CDK2AP1
2.33811e-62	-0.392621	0.488	0.837	5.10433e-58	ANXA5
3.31271e-62	-0.527442	0.741	0.965	7.23198e-58	SNRPG
3.38277e-62	-0.270396	0.66	0.945	7.38492e-58	ENY2
5.92195e-62	0.27988	0.545	0.717	1.29282e-57	WTAP
6.37863e-62	-0.44447	0.573	0.896	1.39252e-57	MINOS1
2.36411e-61	-0.560398	0.875	0.989	5.16109e-57	DEK
2.73535e-61	-0.420022	0.692	0.959	5.97154e-57	NDUFA11
3.86865e-61	-0.338721	0.376	0.733	8.44566e-57	CTXN1
4.99517e-61	-0.47937	0.764	0.97	1.0905e-56	UQCRQ
7.56347e-61	-0.548776	0.582	0.9	1.65118e-56	PRKDC
1.49205e-60	-0.284556	0.34	0.691	3.25729e-56	MRPL23
1.51724e-60	-0.368175	0.215	0.566	3.31229e-56	WDR34
3.7428e-60	-0.286628	0.438	0.776	8.1709e-56	CTCF
6.29486e-60	0.250982	0.638	0.801	1.37423e-55	EIF3D
6.33127e-60	0.563483	0.805	0.866	1.38218e-55	ANKRD12
6.58944e-60	0.586459	0.643	0.681	1.43854e-55	PCSK1N
9.77608e-60	-0.287466	0.372	0.712	2.13422e-55	SEPHS1
1.78805e-59	-0.250117	0.57	0.882	3.90349e-55	POLR2J
2.86749e-59	-0.340115	0.45	0.793	6.26002e-55	CALU
4.50445e-59	0.384442	0.995	1	9.83366e-55	RPL15
7.5234e-59	-0.413156	0.538	0.868	1.64243e-54	GLO1
7.74606e-59	-0.283733	0.682	0.953	1.69104e-54	PSMB6
1.03606e-58	-0.291788	0.626	0.922	2.26182e-54	TBCB
1.30473e-58	-0.260242	0.497	0.824	2.84836e-54	TXNDC17
1.31614e-58	-0.524258	0.378	0.737	2.87328e-54	PXMP2
2.01407e-58	-1.09711	0.458	0.783	4.39692e-54	HIST1H1D
2.0836e-58	-0.357046	0.657	0.94	4.54871e-54	SRSF10
2.67634e-58	-0.404021	0.78	0.983	5.84272e-54	ATP5MF
2.84166e-58	-0.256293	0.465	0.794	6.20363e-54	SNF8
5.30342e-58	-0.293465	0.39	0.729	1.15779e-53	ADK
5.52736e-58	-0.269422	0.352	0.692	1.20668e-53	CTNNBL1
9.09357e-58	0.368198	0.999	1	1.98522e-53	RPL13
1.09546e-57	-0.256873	0.586	0.889	2.39149e-53	PSMB3
1.10082e-57	-0.261661	0.371	0.706	2.4032e-53	IMMT
1.34743e-57	-0.289004	0.603	0.906	2.94158e-53	PSMA2
2.07469e-57	-0.455945	0.526	0.856	4.52925e-53	EZH2
2.19847e-57	-0.273299	0.569	0.872	4.79948e-53	TOX3
2.43657e-57	-0.37742	0.567	0.883	5.31928e-53	LAPTM4B
4.74171e-57	0.311738	0.601	0.75	1.03516e-52	CCDC82
5.94144e-57	-0.420353	0.614	0.912	1.29708e-52	ROMO1
7.47613e-57	-0.755293	0.371	0.713	1.63211e-52	HIST1H1E
8.07363e-57	0.522617	0.927	0.977	1.76255e-52	WSB1
1.07859e-56	-0.334302	0.653	0.935	2.35466e-52	TMEM258
1.17113e-56	-0.278518	0.622	0.913	2.55669e-52	NDUFA6
1.33628e-56	0.2746	0.675	0.838	2.91722e-52	VAMP2
1.33704e-56	0.299882	0.677	0.82	2.91888e-52	CELF2
1.34245e-56	-0.252237	0.508	0.826	2.93071e-52	LBR
1.56176e-56	-0.475349	0.468	0.809	3.40949e-52	ALYREF
1.89933e-56	-0.288215	0.25	0.58	4.14643e-52	LRR1
2.77231e-56	-0.531884	0.75	0.965	6.05222e-52	HNRNPAB
3.20423e-56	-0.456864	0.803	0.984	6.99515e-52	SEM1
3.33033e-56	-0.276268	0.523	0.84	7.27044e-52	HNRNPL
3.48616e-56	-0.283538	0.628	0.917	7.61064e-52	CAMTA1
3.8087e-56	-0.325607	0.496	0.821	8.31478e-52	DCXR
3.82251e-56	0.334388	0.698	0.835	8.34492e-52	APP
4.04832e-56	-0.420065	0.827	0.993	8.8379e-52	SFPQ
4.40299e-56	-0.30404	0.515	0.835	9.61216e-52	NT5DC2
5.09739e-56	0.416167	1	0.999	1.11281e-51	RPS13
5.9838e-56	-0.48698	0.792	0.982	1.30632e-51	H2AFV
7.1624e-56	-0.357408	0.382	0.727	1.56362e-51	SEPT10
9.36243e-56	-0.289002	0.625	0.914	2.04391e-51	BZW1
1.03722e-55	-0.259675	0.258	0.584	2.26435e-51	SNRNP25
1.19119e-55	-0.427936	0.77	0.977	2.60049e-51	SRSF3
1.4505e-55	0.445521	1	0.999	3.16658e-51	RPL7
1.50696e-55	-0.301651	0.397	0.733	3.28985e-51	PSMD1
1.71437e-55	-0.289762	0.504	0.826	3.74264e-51	PSMD2
2.18069e-55	0.267017	0.587	0.745	4.76066e-51	MTSS1
2.8448e-55	-0.382833	0.567	0.877	6.21048e-51	HAT1
2.86059e-55	-0.475052	0.611	0.907	6.24494e-51	SNRPB
7.05418e-55	-0.281773	0.447	0.772	1.54e-50	COX17
7.42234e-55	0.29414	0.858	0.958	1.62037e-50	EIF3H
8.6838e-55	-0.257646	0.528	0.838	1.89576e-50	MRPL52
1.16136e-54	-0.331499	0.697	0.954	2.53537e-50	SNRPF
1.30546e-54	-0.408583	0.6	0.899	2.84996e-50	TRA2B
1.62252e-54	0.321985	0.629	0.76	3.54212e-50	MED10
2.66869e-54	0.404442	0.754	0.868	5.82603e-50	SARAF
2.9694e-54	0.383753	0.55	0.642	6.48249e-50	RUFY2
3.06702e-54	-0.331419	0.994	0.999	6.69561e-50	RPS21
3.10904e-54	-0.44112	0.71	0.953	6.78734e-50	H2AFY
5.41494e-54	-0.348019	0.557	0.868	1.18214e-49	KTN1
5.89266e-54	-0.344754	0.69	0.949	1.28643e-49	YWHAB
7.45375e-54	0.384861	0.999	1	1.62723e-49	RPL18A
1.66266e-53	-0.287519	0.627	0.91	3.62975e-49	PGAM1
2.00139e-53	-0.493434	0.836	0.984	4.36924e-49	DBI
2.88761e-53	0.357886	0.568	0.679	6.30393e-49	MDM4
5.07627e-53	0.389832	0.998	1	1.1082e-48	RPS18
6.65032e-53	-0.343573	0.997	0.999	1.45183e-48	RPS29
7.34658e-53	-0.436273	0.729	0.957	1.60383e-48	PFN1
8.18392e-53	0.596087	0.553	0.548	1.78663e-48	ZMAT3
8.33917e-53	0.408789	0.995	0.999	1.82052e-48	RPL3
9.43096e-53	-0.313935	0.302	0.635	2.05887e-48	DERA
9.97244e-53	-0.362636	0.625	0.911	2.17708e-48	FKBP3
1.08058e-52	-0.288798	0.674	0.939	2.35901e-48	COPS9
1.22494e-52	0.39769	0.625	0.709	2.67417e-48	ZNF397
1.83782e-52	0.269646	0.543	0.686	4.01215e-48	RBM33
2.57838e-52	-0.68247	0.524	0.834	5.62886e-48	SMC4
3.12161e-52	0.548375	0.663	0.687	6.81478e-48	TSC22D2
3.47499e-52	-0.280025	0.669	0.935	7.58626e-48	NDUFS6
3.7197e-52	-0.325435	0.288	0.615	8.12048e-48	DNAJC9
3.8578e-52	-0.482294	0.535	0.848	8.42197e-48	PDGFRA
3.89286e-52	-0.259534	0.485	0.793	8.4985e-48	PAICS
5.81594e-52	0.298524	0.551	0.689	1.26968e-47	SRGAP3
5.85083e-52	-0.377005	0.708	0.954	1.27729e-47	MAZ
5.85535e-52	-0.250932	0.457	0.773	1.27828e-47	GTF3C6
6.86514e-52	0.256775	0.664	0.812	1.49873e-47	ZKSCAN1
8.88546e-52	-0.448121	0.425	0.758	1.93979e-47	CDK5RAP2
8.92188e-52	-1.01144	0.21	0.502	1.94774e-47	HIST1H1B
9.37037e-52	-0.250661	0.377	0.696	2.04565e-47	DDX1
1.10053e-51	-0.298452	0.595	0.887	2.40257e-47	PIN1
1.64813e-51	-0.278078	0.682	0.941	3.59804e-47	SPCS2
2.46924e-51	0.280372	0.685	0.822	5.3906e-47	BOD1L1
2.86814e-51	-0.377497	0.652	0.924	6.26143e-47	ANP32B
3.03185e-51	-0.547188	0.555	0.861	6.61882e-47	RPN2
3.20937e-51	-0.419639	0.95	0.999	7.00637e-47	HNRNPA2B1
3.35853e-51	-0.32222	0.569	0.868	7.33202e-47	PDIA6
4.38655e-51	-0.368604	0.308	0.642	9.57627e-47	MT-ATP8
4.44306e-51	-0.252443	0.41	0.726	9.69965e-47	MSN
4.71176e-51	-0.338809	0.441	0.761	1.02863e-46	VRK1
5.04851e-51	-0.394041	0.495	0.813	1.10214e-46	USP1
5.05775e-51	-0.596702	0.381	0.716	1.10416e-46	CENPU
6.50604e-51	-0.421098	0.403	0.736	1.42033e-46	RPA3
1.01074e-50	-0.384708	0.892	0.992	2.20655e-46	TMA7
1.45949e-50	0.274388	0.574	0.719	3.18622e-46	RBFOX2
1.50135e-50	-0.250933	0.439	0.749	3.27759e-46	ALDH9A1
2.1046e-50	-0.311273	0.528	0.835	4.59455e-46	NUTF2
2.25867e-50	-0.34106	0.401	0.723	4.93091e-46	TMEM106C
3.0478e-50	0.373149	0.511	0.577	6.65366e-46	IRF2BP2
3.23388e-50	-0.26612	0.38	0.696	7.05988e-46	STX2
6.17211e-50	-0.455148	0.552	0.856	1.34743e-45	LMNB1
9.80722e-50	-0.932895	0.526	0.813	2.14101e-45	HIST1H1C
1.20575e-49	-0.327442	0.618	0.898	2.63227e-45	SRSF2
1.72275e-49	-0.422662	0.638	0.91	3.76093e-45	MIF
1.7908e-49	0.261086	0.595	0.748	3.90951e-45	SAT2
2.01029e-49	0.299073	0.633	0.759	4.38866e-45	ETFB
2.69204e-49	-0.488979	0.366	0.697	5.87699e-45	PHGDH
3.11447e-49	0.324351	0.465	0.568	6.7992e-45	CTBP1
3.30678e-49	0.326321	0.666	0.797	7.21904e-45	TSC22D1
3.56821e-49	-0.433118	0.848	0.984	7.78976e-45	HNRNPDL
5.37772e-49	-0.477524	0.814	0.98	1.17401e-44	TPI1
6.07693e-49	-0.342485	0.11	0.39	1.32665e-44	HIST1H4E
7.743e-49	0.258386	0.515	0.634	1.69037e-44	CCNG1
7.92428e-49	-0.259482	0.537	0.828	1.72995e-44	RFC1
1.18154e-48	0.251042	0.605	0.763	2.57942e-44	WSB2
1.7028e-48	0.389065	1	1	3.71738e-44	RPS11
2.31856e-48	-0.255444	0.589	0.871	5.06166e-44	ITGB1
2.36005e-48	-0.299027	0.665	0.925	5.15223e-44	PARP1
3.78316e-48	-0.328536	0.469	0.779	8.25902e-44	TLE1
4.1343e-48	-0.253307	0.361	0.67	9.02559e-44	PSME2
4.94551e-48	-0.266396	0.555	0.844	1.07965e-43	BAZ1B
5.02328e-48	-0.305161	0.61	0.89	1.09663e-43	PPM1G
6.12499e-48	-0.463657	0.361	0.686	1.33715e-43	JUNB
8.41505e-48	0.426919	0.671	0.761	1.83709e-43	KIDINS220
9.89872e-48	0.376427	0.528	0.619	2.16099e-43	PCMTD1
1.04763e-47	0.261263	0.692	0.838	2.28708e-43	AKAP9
1.09571e-47	-0.520105	0.233	0.55	2.39205e-43	MYBL2
1.43276e-47	0.429006	0.372	0.427	3.12787e-43	IRF2BPL
1.51649e-47	-0.285905	0.351	0.666	3.31066e-43	ACADM
2.31081e-47	-0.290704	0.247	0.556	5.04472e-43	TEAD2
2.37969e-47	-0.395208	0.98	0.998	5.19511e-43	GAPDH
4.50404e-47	-0.25473	0.383	0.681	9.83277e-43	KLHDC8A
4.72063e-47	0.43024	0.987	0.997	1.03056e-42	EIF1
5.2979e-47	0.371028	0.997	0.999	1.15658e-42	RPL18
7.45293e-47	-0.546281	0.972	1	1.62705e-42	H2AFZ
7.63198e-47	-0.286455	0.588	0.87	1.66614e-42	NUDT1
8.79884e-47	-0.32542	0.829	0.991	1.92087e-42	CBX3
9.11674e-47	-0.306737	0.634	0.902	1.99028e-42	PKM
1.34121e-46	-0.433517	0.549	0.845	2.92799e-42	NME4
1.37664e-46	-0.434267	0.114	0.388	3.00535e-42	HIST1H3B
1.45955e-46	-0.400091	0.366	0.682	3.18634e-42	DBF4
1.56105e-46	-0.28393	0.694	0.937	3.40792e-42	HSPD1
1.56828e-46	-0.403689	0.308	0.621	3.42372e-42	PRC1
1.57454e-46	0.320511	0.439	0.536	3.43738e-42	DNMT3A
1.73343e-46	-0.257698	0.434	0.732	3.78426e-42	CMC2
2.5343e-46	0.35837	1	1	5.53263e-42	RPL6
3.01133e-46	-0.351753	0.823	0.988	6.57404e-42	FUS
3.64263e-46	-0.476929	0.693	0.931	7.95222e-42	TMPO
3.97484e-46	0.268864	0.448	0.57	8.67747e-42	ZNF195
4.16019e-46	-0.44455	0.267	0.583	9.08212e-42	ZWINT
5.1499e-46	0.36286	0.703	0.801	1.12427e-41	ATP1B1
6.46456e-46	-0.390615	0.42	0.735	1.41128e-41	ACAT2
7.20948e-46	-0.295834	0.441	0.747	1.5739e-41	ASRGL1
7.43293e-46	-0.286733	0.608	0.881	1.62268e-41	TFDP2
7.99972e-46	0.432873	0.438	0.495	1.74642e-41	CPE
8.94362e-46	-0.364688	0.676	0.927	1.95248e-41	ENO1
8.99786e-46	-0.372611	0.091	0.35	1.96432e-41	HIST1H2BH
9.39894e-46	-0.37575	0.608	0.883	2.05188e-41	CDK6
1.44137e-45	-0.418603	0.794	0.98	3.14666e-41	DYNC1I2
1.85236e-45	-0.488201	0.432	0.746	4.04389e-41	MCM7
1.96105e-45	-0.388299	0.732	0.953	4.28116e-41	CBX5
2.00443e-45	-0.357531	0.857	0.986	4.37587e-41	UBL5
2.03587e-45	-0.325092	0.627	0.895	4.44451e-41	PA2G4
3.20908e-45	-0.268302	0.76	0.97	7.00574e-41	RPS17
4.30535e-45	-0.679988	0.525	0.819	9.39901e-41	FOS
5.24919e-45	0.419156	0.965	0.986	1.14595e-40	EEF2
6.2233e-45	-0.382867	0.904	0.989	1.35861e-40	RPL36A
7.15257e-45	-0.300818	0.279	0.584	1.56148e-40	SAE1
7.51149e-45	-0.349461	0.276	0.579	1.63983e-40	BRCA1
9.3749e-45	0.319229	0.616	0.725	2.04664e-40	YWHAG
1.00639e-44	0.305093	0.479	0.564	2.19704e-40	MYO6
1.46568e-44	-0.369782	0.357	0.666	3.19974e-40	TUBB6
2.7079e-44	-0.391534	0.709	0.939	5.91162e-40	SNRPD1
3.4103e-44	-0.318929	0.745	0.96	7.44502e-40	RBMX
3.49393e-44	-0.312049	0.451	0.748	7.62759e-40	RRM1
3.86007e-44	0.342519	0.751	0.846	8.42692e-40	MEX3A
4.88676e-44	0.33523	0.499	0.566	1.06683e-39	ZSCAN18
6.5664e-44	-0.269598	0.408	0.707	1.43351e-39	RAB13
8.41962e-44	0.292081	0.494	0.595	1.83809e-39	VGLL4
8.61825e-44	-0.251026	0.238	0.518	1.88145e-39	SPC24
9.09292e-44	-0.275103	0.579	0.855	1.98507e-39	FDPS
9.86292e-44	0.334173	0.522	0.592	2.15317e-39	IGBP1
1.00696e-43	0.537338	0.338	0.322	2.1983e-39	C1orf56
1.08606e-43	0.296831	0.518	0.612	2.37097e-39	AKAP8L
1.59566e-43	0.326261	0.451	0.521	3.48348e-39	CRYZL1
2.65999e-43	0.257598	0.619	0.745	5.80703e-39	KLC1
3.35425e-43	-0.305153	0.691	0.931	7.32267e-39	ILF2
3.38686e-43	-0.271687	0.291	0.573	7.39385e-39	RAD51AP1
3.97509e-43	-0.285008	0.454	0.748	8.67802e-39	SSRP1
4.60923e-43	0.276046	0.499	0.608	1.00624e-38	PGAP1
5.29099e-43	-0.252569	0.795	0.98	1.15508e-38	SRSF9
7.83659e-43	-0.281104	0.451	0.738	1.71081e-38	AKAP12
9.70858e-43	-0.293937	0.746	0.959	2.11948e-38	PRDX1
1.01042e-42	-0.277508	0.394	0.686	2.20584e-38	CTNNAL1
1.11101e-42	0.256288	0.487	0.6	2.42544e-38	YPEL3
1.18607e-42	0.630139	0.374	0.278	2.58932e-38	GDAP1L1
1.21204e-42	-0.388823	0.328	0.634	2.646e-38	GMNN
2.11392e-42	-0.309136	0.868	0.996	4.61489e-38	NCL
2.67248e-42	-0.417812	0.309	0.609	5.83429e-38	FBXO5
2.92352e-42	-0.273465	0.213	0.492	6.38234e-38	RBBP8
3.12034e-42	-0.400322	0.283	0.583	6.81201e-38	CCNE2
4.54559e-42	-0.291126	0.638	0.895	9.92348e-38	CSRP2
4.92655e-42	-0.266892	0.448	0.732	1.07552e-37	CDCA7
5.48801e-42	0.332611	0.707	0.817	1.19809e-37	UCHL1
6.53879e-42	-0.29727	0.765	0.966	1.42748e-37	SYNE2
8.42023e-42	-0.375532	0.445	0.74	1.83822e-37	MAD2L1
9.96192e-42	0.292409	0.462	0.553	2.17479e-37	ELP4
1.05723e-41	-0.581699	0.426	0.727	2.30803e-37	MKI67
1.09833e-41	-0.279062	0.7	0.933	2.39776e-37	RHOA
1.18214e-41	0.483665	0.474	0.438	2.58074e-37	IER5
1.28536e-41	-0.355507	0.316	0.612	2.80607e-37	CENPK
1.34089e-41	-0.433594	0.451	0.748	2.9273e-37	SMC2
1.43598e-41	0.315046	0.421	0.514	3.13488e-37	LENG8
1.80363e-41	-0.39696	0.859	0.986	3.9375e-37	RAN
2.01431e-41	0.429291	0.36	0.353	4.39744e-37	LRRTM2
2.50013e-41	-0.276553	0.279	0.561	5.45803e-37	RTKN2
2.51763e-41	0.362766	0.998	1	5.49624e-37	NACA
3.33658e-41	-0.311262	0.276	0.564	7.28408e-37	MRC2
3.93398e-41	-0.393121	0.407	0.704	8.58827e-37	METRN
5.05936e-41	-0.676074	0.389	0.688	1.10451e-36	NUSAP1
5.14108e-41	-0.341609	0.103	0.347	1.12235e-36	HIST1H3G
5.81909e-41	-0.341286	0.377	0.669	1.27036e-36	MIS18BP1
5.84947e-41	-0.304367	0.231	0.504	1.277e-36	BUB1B
6.64798e-41	-0.34486	0.296	0.579	1.45132e-36	KIF11
6.73647e-41	-0.303855	0.491	0.776	1.47064e-36	CDK4
1.00911e-40	-0.494615	0.273	0.57	2.20298e-36	ESCO2
1.06711e-40	0.373332	0.463	0.511	2.32961e-36	EEF1A2
1.0745e-40	-0.309446	0.815	0.982	2.34574e-36	XRCC5
1.23334e-40	-0.475667	0.316	0.616	2.6925e-36	KIF15
1.24201e-40	0.299936	0.512	0.607	2.71144e-36	RBM4
1.64468e-40	0.310133	1	1	3.5905e-36	RPL10
2.07713e-40	-0.346916	0.385	0.678	4.53459e-36	PCNA
2.13117e-40	0.541576	0.416	0.387	4.65255e-36	KIF5A
2.34444e-40	0.487733	0.918	0.973	5.11815e-36	HNRNPH1
2.52242e-40	-0.284417	0.28	0.56	5.5067e-36	CDKN2C
3.57206e-40	0.404056	0.423	0.469	7.79816e-36	MAPK10
3.84113e-40	0.349862	0.474	0.544	8.38556e-36	ARID4A
4.03742e-40	0.328056	0.564	0.651	8.81408e-36	VCAN
4.05533e-40	-0.267426	0.283	0.562	8.85319e-36	UCP2
4.24373e-40	-0.373285	0.296	0.583	9.26448e-36	PSRC1
4.71787e-40	-0.665896	0.434	0.727	1.02996e-35	NPY
5.88523e-40	-0.445625	0.34	0.636	1.2848e-35	KNL1
7.19627e-40	-0.253307	0.282	0.562	1.57102e-35	RFC3
7.7919e-40	0.308534	0.709	0.814	1.70105e-35	GAP43
9.75815e-40	-0.442583	0.301	0.595	2.1303e-35	CLSPN
1.09532e-39	0.571973	0.447	0.453	2.39118e-35	GPM6A
1.13756e-39	0.274554	0.406	0.491	2.4834e-35	ZNF445
1.35422e-39	-0.346271	0.321	0.606	2.95639e-35	KIF22
1.47044e-39	-0.453719	0.303	0.596	3.21012e-35	DHFR
1.51348e-39	0.26712	0.461	0.56	3.30408e-35	THRA
2.00525e-39	0.380644	0.467	0.498	4.37765e-35	DDB2
2.73721e-39	-0.422343	0.665	0.904	5.9756e-35	IER2
3.65281e-39	-0.289682	0.368	0.654	7.97445e-35	NIN
4.60109e-39	-0.334374	0.86	0.986	1.00447e-34	SERF2
7.74842e-39	-0.298215	0.771	0.964	1.69156e-34	SRI
7.81261e-39	-0.566655	0.455	0.743	1.70557e-34	ATAD2
8.20483e-39	-0.43895	0.151	0.41	1.7912e-34	eGFP
9.3352e-39	0.306701	1	1	2.03797e-34	RPS24
1.0234e-38	0.331323	0.999	1	2.23419e-34	RPS2
1.20345e-38	-0.300737	0.973	1	2.62724e-34	CFL1
1.29293e-38	-0.255689	0.783	0.97	2.8226e-34	RDX
1.45268e-38	-0.25754	0.464	0.734	3.17136e-34	CENPH
1.68867e-38	-0.363346	0.665	0.903	3.68653e-34	SMS
1.79352e-38	0.367224	0.946	0.984	3.91544e-34	COMMD6
1.82328e-38	-0.278556	0.355	0.636	3.98041e-34	CENPW
1.89383e-38	-0.342035	0.206	0.48	4.13442e-34	FOXM1
1.99586e-38	-0.307436	0.808	0.971	4.35717e-34	ATP5ME
2.45269e-38	-0.28851	0.314	0.591	5.35446e-34	NCAPD3
2.86931e-38	-0.377246	0.994	0.998	6.264e-34	PTMA
3.13089e-38	-0.41093	0.994	0.999	6.83505e-34	TUBB
3.86282e-38	-0.630973	0.394	0.684	8.43292e-34	BIRC5
4.63651e-38	-0.488877	0.765	0.945	1.0122e-33	NASP
5.56883e-38	0.417453	0.945	0.975	1.21573e-33	RPS27L
6.62433e-38	0.283229	0.474	0.557	1.44616e-33	GATAD1
9.37502e-38	0.274588	0.582	0.708	2.04666e-33	ZNF91
9.43352e-38	0.376183	0.437	0.48	2.05943e-33	SYNC
1.08571e-37	-0.512973	0.445	0.731	2.37021e-33	HELLS
1.16323e-37	0.322195	0.389	0.454	2.53946e-33	TMEM30A
1.30662e-37	-0.33719	0.421	0.704	2.85248e-33	CKAP2
1.71942e-37	-0.375727	0.425	0.708	3.75366e-33	TMEM158
1.99389e-37	0.307894	0.516	0.592	4.35287e-33	CLASP2
2.33553e-37	-0.379451	0.456	0.737	5.09869e-33	DNMT1
2.37971e-37	0.300876	0.919	0.982	5.19516e-33	PFDN5
2.55594e-37	-0.292071	0.818	0.975	5.57986e-33	ATP5MD
3.00585e-37	0.35968	0.451	0.509	6.56207e-33	ARMCX3
3.09783e-37	0.463519	0.469	0.452	6.76287e-33	GAD1
3.32896e-37	0.257827	0.418	0.517	7.26745e-33	TM2D3
4.72424e-37	0.421799	0.481	0.507	1.03135e-32	AMER2
5.6952e-37	0.520781	0.287	0.22	1.24332e-32	GNG3
1.1114e-36	-0.446833	0.265	0.544	2.4263e-32	SPC25
1.28994e-36	-0.272905	0.793	0.97	2.81608e-32	SRSF7
1.30004e-36	-0.267456	0.488	0.756	2.83812e-32	DTYMK
1.39385e-36	-0.416472	0.711	0.922	3.04292e-32	ANP32E
1.46201e-36	-0.284293	0.112	0.349	3.19171e-32	HIST1H2AG
1.62917e-36	-0.366271	0.33	0.606	3.55664e-32	NUF2
1.71795e-36	0.378071	0.992	0.996	3.75046e-32	RPL10A
1.75397e-36	-0.331829	0.115	0.353	3.82909e-32	HIST1H2AH
1.92272e-36	0.516823	0.203	0.109	4.19748e-32	NSG2
1.92814e-36	-0.343474	0.284	0.555	4.20932e-32	SGO1
2.31011e-36	0.371987	0.625	0.72	5.0432e-32	TNRC6B
2.79232e-36	0.376595	0.34	0.369	6.09592e-32	GNAO1
4.70374e-36	-0.35528	0.284	0.554	1.02687e-31	NCAPG
4.73418e-36	-0.40692	0.417	0.695	1.03352e-31	SMOC1
6.38989e-36	-0.32428	0.31	0.581	1.39498e-31	KIFC1
7.96493e-36	-0.255535	0.288	0.542	1.73882e-31	POLD3
8.90452e-36	-0.26191	0.57	0.821	1.94395e-31	SMC1A
1.09783e-35	0.267559	0.363	0.442	2.39668e-31	ADAM17
1.41201e-35	-0.306334	0.891	0.986	3.08255e-31	COX6C
1.46229e-35	-0.653566	0.412	0.688	3.19232e-31	PCLAF
1.69762e-35	-0.323044	0.864	0.986	3.70608e-31	SEPT11
1.75502e-35	-0.269705	0.224	0.481	3.83138e-31	CDCA5
2.04225e-35	-0.432325	0.315	0.595	4.45845e-31	C21orf58
2.16145e-35	-0.447196	0.569	0.826	4.71865e-31	SCRG1
2.73823e-35	0.268175	0.927	0.983	5.97782e-31	EIF3F
3.22091e-35	0.250564	0.547	0.654	7.03157e-31	DLGAP4
5.24505e-35	-0.281916	0.276	0.542	1.14505e-30	CENPM
6.65063e-35	-0.428129	0.298	0.569	1.4519e-30	GTSE1
7.78373e-35	0.644591	0.428	0.341	1.69927e-30	NRXN1
9.37502e-35	-0.349602	0.786	0.96	2.04666e-30	RANBP1
9.91555e-35	0.281526	1	1	2.16466e-30	EEF1A1
1.16028e-34	-0.272816	0.78	0.959	2.53301e-30	UQCR11
1.26862e-34	0.399918	0.876	0.925	2.76952e-30	ARL4C
1.47212e-34	0.25674	0.456	0.543	3.21379e-30	MLLT3
1.5198e-34	-0.251847	0.12	0.346	3.31787e-30	PROM1
1.6112e-34	-0.30593	0.237	0.491	3.5174e-30	CKAP2L
2.04495e-34	-0.297776	0.898	0.992	4.46433e-30	GSTP1
2.08675e-34	0.264987	0.444	0.544	4.55559e-30	EPM2AIP1
2.19488e-34	-0.331773	0.908	0.989	4.79164e-30	HMGN1
2.44669e-34	0.272128	0.307	0.363	5.34136e-30	ANKRD13B
2.65105e-34	0.387829	0.408	0.442	5.78751e-30	PDE4DIP
2.89435e-34	-0.500133	0.667	0.893	6.31866e-30	TUBB4B
3.07502e-34	-0.264001	0.345	0.608	6.71309e-30	SLBP
3.52001e-34	0.277794	0.406	0.492	7.68454e-30	POLR3GL
5.2562e-34	0.330253	0.998	0.998	1.14748e-29	RPS4X
6.43227e-34	-0.289062	0.819	0.973	1.40423e-29	EID1
6.83778e-34	0.285742	1	1	1.49276e-29	RPL11
8.13398e-34	-0.335291	0.827	0.972	1.77573e-29	COX8A
9.16724e-34	0.300067	0.476	0.562	2.0013e-29	FBXO22
9.77405e-34	-0.280613	0.229	0.485	2.13377e-29	PCNT
1.0392e-33	0.319246	0.309	0.35	2.26867e-29	CXADR
1.09384e-33	0.332146	0.999	0.999	2.38796e-29	RPS16
1.33277e-33	0.340839	0.333	0.391	2.90957e-29	ZNF138
1.83896e-33	0.361814	0.272	0.282	4.01463e-29	RAB3A
1.84671e-33	0.25654	0.852	0.939	4.03156e-29	NREP
1.86066e-33	0.413884	0.699	0.734	4.062e-29	KDM5B
2.05248e-33	0.425481	0.337	0.331	4.48077e-29	RIPOR2
2.39094e-33	0.314769	0.457	0.503	5.21967e-29	KLHL24
2.54231e-33	-0.327131	0.312	0.571	5.55011e-29	CDKN3
3.62655e-33	-0.40393	0.747	0.938	7.91712e-29	UBE2S
5.66421e-33	0.270675	0.837	0.917	1.23655e-28	DDX6
5.80885e-33	-0.543267	0.491	0.752	1.26813e-28	TYMS
6.48847e-33	-0.337307	0.859	0.985	1.4165e-28	IGFBP2
7.23276e-33	-0.307314	0.213	0.46	1.57898e-28	MCM10
7.92022e-33	-0.272937	0.237	0.482	1.72906e-28	TACC3
1.18117e-32	0.290486	0.886	0.958	2.57862e-28	AES
1.35875e-32	-0.252871	0.803	0.969	2.96628e-28	SERBP1
1.37707e-32	0.28774	0.344	0.401	3.00628e-28	CAMK2D
1.42816e-32	-0.278499	0.214	0.459	3.11782e-28	RRM2
1.69133e-32	-0.275172	0.265	0.511	3.69234e-28	AURKB
2.39463e-32	-0.285441	0.197	0.431	5.22772e-28	CDCA8
3.72107e-32	-0.299286	0.157	0.387	8.12346e-28	GJA1
4.85357e-32	0.475047	0.203	0.142	1.05958e-27	SEZ6L2
4.90585e-32	-0.427811	0.463	0.725	1.071e-27	UBE2T
7.76458e-32	0.499466	0.297	0.23	1.69509e-27	BEX2
8.22861e-32	0.563449	0.335	0.215	1.79639e-27	BBC3
1.49815e-31	0.479275	0.17	0.078	3.27062e-27	LENG9
1.58935e-31	0.251109	0.583	0.698	3.46971e-27	MSMO1
2.14782e-31	0.267753	0.301	0.354	4.68891e-27	ZNF883
2.15352e-31	-0.305696	0.876	0.986	4.70135e-27	CENPV
2.86824e-31	0.633574	0.382	0.216	6.26165e-27	CDKN1A
2.88257e-31	-0.584591	0.683	0.884	6.29293e-27	CENPF
4.00754e-31	-0.396873	0.293	0.549	8.74886e-27	LDHA
4.92851e-31	0.353406	1	1	1.07594e-26	RPL34
5.49975e-31	-0.254111	0.833	0.977	1.20065e-26	MZT2B
6.33867e-31	-0.302831	0.271	0.517	1.38379e-26	NDC80
9.55939e-31	-0.503729	0.405	0.666	2.08691e-26	PBK
9.82678e-31	-0.305436	0.303	0.55	2.14528e-26	MCM4
2.0682e-30	-0.332918	0.461	0.713	4.51508e-26	RNASEH2B
2.13902e-30	-0.414248	0.626	0.853	4.66969e-26	DUT
2.59001e-30	-0.28374	0.226	0.461	5.65425e-26	FAM111B
2.76797e-30	-0.257759	0.245	0.484	6.04275e-26	FEN1
3.64393e-30	-0.380933	0.287	0.541	7.95507e-26	MCM3
4.43346e-30	-0.281453	0.335	0.579	9.6787e-26	GINS2
4.96902e-30	-0.427079	0.397	0.654	1.08479e-25	TPX2
7.93487e-30	-0.390609	0.453	0.706	1.73226e-25	H2AFX
9.87911e-30	0.290916	0.998	1	2.15671e-25	RPL5
1.22906e-29	0.586156	0.234	0.148	2.68316e-25	RUNX1T1
1.40936e-29	0.350605	0.935	0.978	3.07677e-25	MLLT11
1.80315e-29	0.289702	0.173	0.18	3.93646e-25	SNAP25
1.94958e-29	0.328624	0.999	1	4.25614e-25	RPL27A
2.20848e-29	-0.272983	0.191	0.416	4.82133e-25	CEP55
2.4655e-29	0.27246	0.262	0.302	5.38244e-25	INA
3.42791e-29	0.334609	0.239	0.25	7.48346e-25	TTC9B
3.52931e-29	-0.325972	0.208	0.444	7.70484e-25	KIF4A
6.72768e-29	-0.287298	0.182	0.403	1.46872e-24	CDCA2
6.93318e-29	0.295248	0.441	0.492	1.51358e-24	MXI1
8.93602e-29	0.293419	0.337	0.383	1.95082e-24	FSIP2
9.11853e-29	-0.480656	0.44	0.691	1.99067e-24	CDK1
1.03479e-28	0.331373	0.482	0.514	2.25905e-24	KDM6B
1.1376e-28	-0.252927	0.303	0.543	2.48349e-24	DNAJC1
1.45691e-28	0.398851	0.305	0.273	3.18057e-24	MAPT
1.70577e-28	0.316292	0.996	1	3.72386e-24	H3F3B
1.81037e-28	0.297873	0.266	0.292	3.95223e-24	TMEM59L
2.67427e-28	0.27597	0.403	0.445	5.83821e-24	TP53INP1
4.5821e-28	-0.311731	0.611	0.832	1.00032e-23	CKS2
4.75356e-28	-0.320571	0.994	0.999	1.03775e-23	STMN1
5.08514e-28	0.320846	0.38	0.409	1.11014e-23	METAP1D
5.63025e-28	0.485901	0.336	0.3	1.22914e-23	SCGN
8.09031e-28	0.272239	0.996	0.999	1.7662e-23	RPL29
1.36858e-27	-0.367806	0.291	0.526	2.98775e-23	CENPE
1.57827e-27	0.260191	1	1	3.44551e-23	RPL32
1.60726e-27	0.645257	0.29	0.15	3.50881e-23	GRIA2
1.91396e-27	0.438977	0.236	0.19	4.17836e-23	NSG1
4.89976e-27	-0.292318	0.269	0.496	1.06967e-22	ECT2
4.99274e-27	-0.269033	0.186	0.402	1.08996e-22	MCM5
6.21194e-27	-0.259358	0.902	0.989	1.35613e-22	HNRNPU
6.96746e-27	0.319611	0.218	0.233	1.52107e-22	LY6H
6.9857e-27	0.323447	0.994	0.998	1.52505e-22	RPLP0
8.93069e-27	-0.287731	0.26	0.48	1.94966e-22	E2F1
1.31753e-26	0.272437	0.488	0.557	2.8763e-22	HMGCS1
1.87142e-26	-0.962899	0.829	0.933	4.0855e-22	PEG10
1.89458e-26	0.505153	0.49	0.483	4.13606e-22	MEST
2.01204e-26	0.330549	0.268	0.255	4.39249e-22	RASA4
3.0784e-26	0.302449	0.445	0.489	6.72046e-22	NR2F2
4.29499e-26	0.294256	0.99	0.997	9.37639e-22	RPS5
4.71544e-26	0.484408	0.254	0.176	1.02943e-21	GRIP2
4.76092e-26	0.296381	0.381	0.416	1.03936e-21	TMEM106B
9.25991e-26	0.26384	0.999	1	2.02153e-21	RPS27A
9.47284e-26	-0.308597	0.418	0.651	2.06802e-21	ASPM
9.54262e-26	0.284248	0.998	1	2.08325e-21	RPL26
1.00498e-25	0.299322	0.995	0.999	2.19396e-21	RACK1
1.10947e-25	-0.497216	0.253	0.483	2.42209e-21	DLGAP5
1.65867e-25	0.267837	0.307	0.347	3.62105e-21	PCDHGA10
1.97067e-25	-0.256125	0.891	0.985	4.30217e-21	TMSB15A
3.05705e-25	0.265944	0.306	0.333	6.67384e-21	CBR4
7.07462e-25	0.32629	0.332	0.307	1.54446e-20	TMEM35A
8.02314e-25	0.332455	0.832	0.904	1.75153e-20	MEIS2
9.88523e-25	0.286829	0.337	0.342	2.15804e-20	TOB1
1.10876e-24	-0.347095	0.643	0.847	2.42054e-20	PTTG1
1.13395e-24	-0.580954	0.809	0.924	2.47552e-20	HMGB2
1.68699e-24	0.391743	0.314	0.279	3.68286e-20	ATP1B2
2.61997e-24	0.535104	0.418	0.328	5.71966e-20	SYT1
3.89454e-24	-0.378833	0.643	0.845	8.50217e-20	ASCL1
3.90044e-24	0.276992	0.98	0.99	8.51505e-20	RPL4
4.29442e-24	0.267678	0.246	0.256	9.37514e-20	CACNB4
6.0871e-24	0.37234	0.236	0.205	1.32887e-19	CELF4
8.27912e-24	0.319202	0.177	0.125	1.80741e-19	SCRT2
8.35242e-24	-0.282334	0.732	0.907	1.82342e-19	EGR1
2.01509e-23	0.268059	0.915	0.974	4.39914e-19	CCND2
2.52882e-23	0.270914	0.249	0.251	5.52067e-19	JPH4
3.03123e-23	-0.253311	0.166	0.353	6.61747e-19	CYR61
3.20261e-23	0.318378	0.212	0.191	6.99161e-19	ATP6V1G2
3.94557e-23	0.305676	0.294	0.308	8.61358e-19	SCG3
9.46499e-23	0.258181	0.307	0.313	2.0663e-18	ZNF566
1.67486e-22	0.293527	0.996	0.996	3.65639e-18	RPS12
2.13789e-22	0.256872	0.174	0.164	4.66722e-18	CPLX2
2.18297e-22	0.32773	0.333	0.35	4.76565e-18	ID2
8.96339e-22	0.304763	0.989	0.999	1.9568e-17	CCNI
1.46267e-21	0.281043	0.225	0.211	3.19316e-17	SRRM4
3.29235e-21	0.265073	0.253	0.262	7.18754e-17	CALCOCO1
5.19918e-21	0.343217	0.221	0.188	1.13503e-16	GRIA1
1.36811e-20	0.287332	0.168	0.156	2.98671e-16	SYT14
2.29156e-20	0.349074	0.171	0.118	5.00271e-16	ANKS1B
5.58594e-20	0.326871	0.996	1	1.21947e-15	TUBB2B
1.57463e-19	0.29076	1	1	3.43758e-15	RPL23
2.04813e-19	0.288981	0.245	0.224	4.47127e-15	RRM2B
2.06727e-19	-0.332016	0.525	0.724	4.51305e-15	UBE2C
2.52173e-19	-0.261703	0.139	0.301	5.50518e-15	GNG11
3.11485e-19	0.286626	0.258	0.235	6.80003e-15	GADD45A
8.65966e-19	-0.34418	0.7	0.866	1.89049e-14	GAD2
1.36081e-18	0.26422	0.242	0.242	2.97078e-14	ZBTB37
1.54567e-18	-0.252272	0.965	0.995	3.37434e-14	MYL6
3.20273e-18	0.25366	0.129	0.113	6.99187e-14	TLE2
4.78859e-18	0.271316	0.185	0.162	1.0454e-13	SH3BP5
9.5077e-18	0.252225	0.171	0.136	2.07563e-13	HIF3A
9.62232e-18	0.274692	0.128	0.09	2.10065e-13	ASPHD1
9.65717e-18	0.274066	0.144	0.109	2.10826e-13	CELF3
1.13212e-17	0.250077	0.995	0.999	2.47153e-13	FAU
1.81618e-17	0.279942	0.249	0.265	3.9649e-13	CADM2
3.16111e-17	-0.260294	0.895	0.977	6.90103e-13	DYNLL1
3.50324e-17	0.299342	0.27	0.232	7.64792e-13	PHLDA3
3.86836e-17	0.269337	0.149	0.116	8.44502e-13	LONRF2
7.33738e-17	0.304405	0.171	0.13	1.60182e-12	KLHL35
7.70923e-17	-0.317196	0.405	0.587	1.683e-12	LGALS1
5.20138e-16	0.281346	0.234	0.197	1.13551e-11	GLRX
1.06452e-15	-0.525512	0.713	0.834	2.32395e-11	TOP2A
5.29032e-15	-0.607559	0.79	0.915	1.15493e-10	VIM
8.16067e-15	0.276638	0.185	0.154	1.78155e-10	LRRC7
1.10392e-14	0.266863	0.101	0.059	2.40998e-10	BHLHE22
2.04295e-14	0.299004	0.614	0.596	4.45995e-10	RPS4Y1
4.47291e-14	0.258357	0.43	0.447	9.76481e-10	SP8
7.71496e-14	0.265739	0.991	0.995	1.68425e-09	RPL12
3.89312e-13	-0.340943	0.223	0.377	8.49907e-09	OLIG1
6.22598e-13	0.455265	0.295	0.244	1.35919e-08	TAC3
6.95594e-12	-0.375802	0.112	0.228	1.51855e-07	COL1A2
3.31961e-11	-0.291886	0.313	0.444	7.24704e-07	HES5

## Sheet: ZNF274_OE_vs_EGFP_CTR_DE
p_val	avg_log2FC	pct.1	pct.2	p_val_adj	gene
2.70302e-127	1.5543	0.749	0.388	5.90095e-123	ZNF274
2.05778e-119	-0.57389	0.998	0.999	4.49234e-115	RPS29
2.95036e-95	-0.788334	0.643	0.929	6.44093e-91	MTRNR2L12
3.686e-85	-0.690107	0.911	0.98	8.0469e-81	MTRNR2L8
5.55681e-79	0.495118	1	0.999	1.21311e-74	RPS19
8.66512e-73	0.516701	1	1	1.89168e-68	RPL13A
1.18931e-67	-0.570717	0.999	0.998	2.59638e-63	MT-ND3
1.03368e-56	-0.423439	0.978	0.992	2.25663e-52	TMA7
9.79372e-54	-0.590411	0.99	1	2.13807e-49	HMGN2
1.77494e-52	0.563244	0.838	0.699	3.87487e-48	C6orf48
8.90603e-49	0.395929	0.999	0.999	1.94428e-44	RPS16
1.49613e-46	-1.21329	0.832	0.974	3.26621e-42	HIST1H4C
2.95135e-46	0.351875	0.999	0.999	6.4431e-42	RPL3
7.63054e-44	-0.639475	0.168	0.41	1.66582e-39	eGFP
2.20212e-43	0.828899	0.492	0.216	4.80745e-39	CDKN1A
1.44992e-42	-0.412639	0.997	0.999	3.16531e-38	STMN1
2.12486e-42	-0.440056	0.747	0.896	4.63878e-38	SLIRP
6.61484e-42	-0.330317	0.988	0.997	1.44409e-37	YWHAE
1.19409e-41	0.4932	0.678	0.438	2.60681e-37	IER5
1.63399e-40	-0.42511	0.938	0.979	3.56717e-36	HNRNPD
2.39529e-40	0.31798	0.998	0.999	5.22916e-36	RPL9
2.69821e-40	-0.380392	0.992	0.998	5.89046e-36	GAPDH
3.20292e-40	0.344253	0.999	1	6.9923e-36	RPL27A
3.26859e-40	-0.376177	1	1	7.13566e-36	ACTB
3.9946e-39	-0.278035	0.999	0.999	8.7206e-35	RPS21
6.35368e-39	-0.426479	0.777	0.91	1.38707e-34	PET100
3.06786e-38	-0.495301	0.806	0.91	6.69744e-34	MIF
1.19704e-37	-0.410611	1	1	2.61327e-33	HMGB1
2.07192e-37	0.290033	1	1	4.52322e-33	RPL13
2.9891e-37	0.42021	0.946	0.921	6.52551e-33	EIF4A2
5.02208e-37	-0.406423	0.961	0.984	1.09637e-32	HNRNPDL
8.56407e-37	-0.546325	0.985	0.999	1.86962e-32	TUBA1B
2.53031e-36	-0.440082	0.678	0.857	5.52393e-32	NDUFB1
2.46103e-35	0.320212	0.999	0.999	5.37267e-31	RPL7
4.19597e-35	-0.403429	0.789	0.896	9.16022e-31	MINOS1
1.27922e-34	0.604025	0.735	0.548	2.79266e-30	ZMAT3
2.93841e-34	0.280175	0.999	1	6.41484e-30	RPL15
2.89991e-33	-0.385799	0.926	0.965	6.3308e-29	SNRPG
7.70137e-33	-0.381685	0.938	0.984	1.68129e-28	SEM1
1.30931e-32	-0.349596	0.923	0.975	2.85835e-28	NDUFA13
1.67854e-32	-0.358641	0.919	0.971	3.66442e-28	ATP5ME
1.82096e-32	0.334748	1	1	3.97533e-28	RPS11
2.68707e-32	-0.371215	0.9	0.957	5.86614e-28	PFN1
1.49063e-31	0.309866	0.997	0.998	3.25419e-27	RPS20
1.81463e-31	-0.331535	0.922	0.983	3.96153e-27	ATP5MF
4.76181e-31	-0.354003	0.865	0.949	1.03955e-26	YWHAB
2.61937e-30	-0.412338	0.842	0.927	5.71835e-26	HNRNPM
1.58483e-29	-0.341444	0.987	0.99	3.45983e-25	MT-ND1
2.64433e-29	-0.32432	0.933	0.97	5.77283e-25	UQCRQ
4.29663e-29	0.327084	0.935	0.907	9.37996e-25	MRFAP1
6.05116e-29	-0.314988	0.974	0.989	1.32103e-24	RPL36A
1.28946e-28	0.269348	0.999	1	2.81501e-24	RPS18
1.56167e-28	-0.360474	0.997	0.999	3.40927e-24	TUBB
1.79832e-28	0.521816	0.919	0.818	3.92591e-24	TXNIP
3.46628e-28	-0.34077	0.962	0.988	7.56723e-24	PPDPF
6.74863e-28	-0.299737	0.987	0.993	1.47329e-23	ATP5F1E
1.07852e-27	0.290316	0.998	0.996	2.35452e-23	RPL10A
1.45925e-27	-0.35908	0.877	0.951	3.18569e-23	CDK2AP1
2.41451e-27	0.278764	0.999	1	5.27111e-23	RPS2
6.62116e-27	-0.303004	0.997	0.998	1.44547e-22	MARCKSL1
1.09036e-26	0.258927	0.983	0.99	2.38036e-22	RPL4
1.1555e-26	-0.311599	0.975	0.989	2.52258e-22	HMGN1
5.13012e-26	-0.302463	0.951	0.975	1.11996e-21	ATP5MD
6.0183e-26	-0.344316	0.801	0.909	1.31386e-21	TALDO1
8.38603e-26	-0.291119	0.939	0.973	1.83075e-21	SEC61G
1.07649e-25	0.262704	0.993	0.996	2.35009e-21	RPL27
1.3289e-25	-0.303977	0.969	0.993	2.90113e-21	BEX3
1.8305e-25	-0.311267	0.882	0.959	3.99616e-21	NDUFA11
1.99632e-25	0.282236	1	0.998	4.35817e-21	RPL24
4.44191e-25	-0.255515	0.975	0.986	9.69713e-21	COX6C
1.67177e-24	-0.367853	0.719	0.851	3.64964e-20	PSMC3
1.89197e-24	-0.36452	0.54	0.733	4.13035e-20	CTXN1
2.37996e-24	0.447736	0.981	0.975	5.19568e-20	RPS27L
3.89866e-24	-0.322289	0.815	0.922	8.51116e-20	TBCB
8.08185e-24	-0.372935	0.705	0.858	1.76435e-19	POLR2L
1.09871e-23	0.25732	0.998	1	2.39858e-19	RPL18A
1.10755e-23	0.460924	0.928	0.906	2.41789e-19	POU3F2
1.62483e-23	-0.328872	0.882	0.953	3.54716e-19	H2AFY
2.64239e-23	0.269088	0.999	0.998	5.7686e-19	RPLP0
4.26506e-23	0.312158	0.944	0.906	9.31104e-19	TAF7
7.92071e-23	0.702181	0.587	0.384	1.72917e-18	RGS16
3.73966e-22	-0.298764	0.962	0.985	8.16404e-18	TMSB15A
5.86939e-22	-0.286003	0.999	0.998	1.28135e-17	MT-CYB
6.44541e-22	0.366152	0.974	0.977	1.4071e-17	WSB1
6.49438e-22	0.321054	0.986	0.977	1.41779e-17	PNISR
1.35157e-21	0.338512	0.947	0.909	2.95062e-17	SPAG9
3.19767e-21	-0.263681	0.956	0.991	6.98082e-17	CBX3
8.05792e-21	-0.306384	0.17	0.35	1.75912e-16	HIST1H2BH
1.12088e-20	0.420832	0.664	0.498	2.44699e-16	DDB2
1.25351e-20	0.287467	0.988	0.991	2.73653e-16	RPL31
2.12995e-20	-0.285124	0.816	0.906	4.64989e-16	PSMA2
2.41057e-20	-0.282506	0.829	0.915	5.26252e-16	NDUFA12
3.08859e-20	0.29129	0.859	0.817	6.74271e-16	CCNB1IP1
5.96021e-20	-0.307622	0.869	0.944	1.30117e-15	NDUFA3
6.25083e-20	-0.334575	0.765	0.871	1.36462e-15	IDH2
6.47706e-20	0.295212	0.989	0.992	1.41401e-15	PABPC1
7.87166e-20	0.311009	0.956	0.965	1.71846e-15	EIF3E
8.19413e-20	-0.391221	0.348	0.55	1.78886e-15	MYBL2
9.69321e-20	0.376518	0.392	0.215	2.11612e-15	BBC3
2.09035e-19	-0.313438	0.993	1	4.56344e-15	H2AFZ
2.54882e-19	-0.253543	0.999	1	5.56433e-15	MT-CO3
3.48104e-19	-0.328703	0.759	0.868	7.59945e-15	GLO1
7.73887e-19	-0.282843	0.968	0.988	1.68947e-14	HNRNPA3
7.7825e-19	-0.306447	0.87	0.959	1.699e-14	HMGB3
1.02564e-18	0.297863	0.944	0.907	2.23908e-14	PHF14
1.1107e-18	-0.283143	0.99	0.995	2.42476e-14	MYL6
1.17292e-18	-0.352378	0.671	0.809	2.5606e-14	ALYREF
1.23732e-18	0.271529	0.966	0.959	2.70119e-14	TOMM20
1.33234e-18	-0.271571	0.864	0.939	2.90864e-14	COPS9
1.56465e-18	-0.294357	0.332	0.533	3.41578e-14	TUBB3
2.07927e-18	-0.286831	0.519	0.691	4.53926e-14	MRPL23
3.62659e-18	0.381979	0.368	0.224	7.91721e-14	RRM2B
4.74729e-18	-0.32889	0.946	0.98	1.03638e-13	TPI1
4.90366e-18	0.385656	0.752	0.622	1.07052e-13	ENC1
5.6422e-18	-0.299294	0.574	0.722	1.23175e-13	HRAS
6.32674e-18	0.318485	0.486	0.358	1.38119e-13	HSPA4L
1.15983e-17	0.329027	0.685	0.564	2.53202e-13	MYO6
1.69815e-17	-0.2859	0.376	0.566	3.70723e-13	WDR34
2.42428e-17	-0.462136	0.581	0.713	5.29244e-13	HIST1H1E
2.68097e-17	0.288559	0.832	0.827	5.85283e-13	APLP2
3.96784e-17	-0.30415	0.815	0.899	8.66219e-13	TRA2B
5.48001e-17	-0.258438	0.883	0.927	1.19634e-12	ATP5F1C
6.02271e-17	-0.296605	1	1	1.31482e-12	TMSB10
8.84179e-17	-0.271709	0.886	0.961	1.93025e-12	C4orf48
1.30985e-16	0.285496	0.401	0.232	2.85953e-12	PHLDA3
1.36954e-16	0.299876	0.839	0.779	2.98983e-12	CSNK1E
1.48019e-16	-0.261109	0.923	0.959	3.23141e-12	UQCR11
2.14816e-16	-0.611982	0.372	0.502	4.68964e-12	HIST1H1B
2.32622e-16	-0.358425	0.589	0.735	5.07837e-12	ACAT2
2.61309e-16	-0.30576	0.883	0.945	5.70464e-12	NASP
3.39687e-16	-0.400264	0.616	0.746	7.41571e-12	MCM7
5.04071e-16	-0.322648	0.502	0.681	1.10044e-11	KLHDC8A
1.02514e-15	-0.276752	0.957	0.984	2.23798e-11	DBI
1.15732e-15	-0.50377	0.539	0.688	2.52655e-11	PCLAF
1.89718e-15	-0.264761	0.812	0.913	4.14174e-11	NDUFA6
2.03664e-15	-0.255058	0.802	0.895	4.44619e-11	PDCD5
2.38859e-15	0.321978	0.98	0.983	5.21454e-11	BTG1
2.60478e-15	-0.542324	0.712	0.813	5.6865e-11	HIST1H1C
3.67791e-15	-0.256106	0.942	0.973	8.02924e-11	HNRNPH1
4.15312e-15	0.301322	0.759	0.716	9.06668e-11	NOTCH1
4.34138e-15	-0.285688	0.962	0.99	9.47766e-11	TUBB2A
6.09134e-15	0.268467	0.8	0.746	1.3298e-10	SMAD5
7.37069e-15	-0.269271	0.785	0.894	1.6091e-10	TPGS2
7.93094e-15	-0.287913	0.907	0.96	1.7314e-10	RANBP1
8.32747e-15	-0.260188	0.519	0.691	1.81797e-10	KRTCAP2
8.45231e-15	-0.256872	0.858	0.931	1.84522e-10	ILF2
9.84717e-15	-0.428352	0.742	0.853	2.14974e-10	DUT
1.12047e-14	-0.464929	0.449	0.606	2.44611e-10	HIST2H2AC
1.29473e-14	0.357355	0.656	0.502	2.82652e-10	STMN4
1.36599e-14	-0.35185	0.557	0.716	2.9821e-10	CENPU
1.37364e-14	-0.250414	0.551	0.71	2.9988e-10	PPP1CA
1.48883e-14	-0.320016	0.593	0.737	3.25028e-10	PXMP2
1.72652e-14	-0.265922	0.827	0.912	3.76916e-10	PGK1
1.76281e-14	0.28302	0.914	0.902	3.8484e-10	N4BP2L2
2.53449e-14	-0.331807	0.791	0.877	5.53305e-10	HAT1
2.59974e-14	-0.51232	0.591	0.727	5.67549e-10	NPY
2.84874e-14	0.284409	0.828	0.799	6.21908e-10	GOLGA4
3.18078e-14	0.555372	0.808	0.75	6.94397e-10	RASD1
3.76625e-14	0.307868	0.832	0.772	8.2221e-10	ATF7IP
4.52578e-14	-0.254059	0.689	0.811	9.88022e-10	UBE2N
4.72053e-14	0.276086	0.674	0.577	1.03054e-09	IRF2BP2
5.21726e-14	0.277558	0.76	0.686	1.13898e-09	RBM33
5.56727e-14	0.614276	0.371	0.244	1.21539e-09	TAC3
8.62083e-14	-0.263369	0.844	0.912	1.88201e-09	ROMO1
9.77805e-14	-0.255629	0.523	0.683	2.13465e-09	GGH
1.29768e-13	0.351564	0.748	0.651	2.83297e-09	VCAN
1.51536e-13	0.352012	0.975	0.974	3.30818e-09	HES6
1.55331e-13	-0.287691	0.821	0.907	3.39103e-09	SNRPB
1.76335e-13	-0.252783	0.849	0.911	3.84958e-09	FKBP3
1.94029e-13	-0.305105	0.426	0.583	4.23586e-09	ZWINT
3.57524e-13	0.410009	0.77	0.702	7.80512e-09	GADD45G
4.07135e-13	-0.325902	0.429	0.596	8.88817e-09	DHFR
4.17612e-13	0.407128	0.93	0.925	9.11688e-09	ARL4C
5.042e-13	0.27081	0.855	0.823	1.10072e-08	POU3F3
7.65571e-13	-0.272031	0.422	0.595	1.67132e-08	CLSPN
1.0609e-12	0.267349	0.975	0.95	2.31605e-08	CALD1
2.53348e-12	-0.250759	0.587	0.729	5.53085e-08	ADK
2.62068e-12	-0.255469	0.521	0.686	5.7212e-08	JUNB
2.63941e-12	0.307301	0.525	0.409	5.7621e-08	METAP1D
5.57141e-12	0.294475	0.767	0.689	1.21629e-07	SRGAP3
7.07209e-12	-0.251249	0.476	0.636	1.54391e-07	CENPW
1.01722e-11	0.362031	0.748	0.694	2.2207e-07	BTG2
1.07004e-11	0.280936	0.97	0.973	2.33601e-07	ZBTB20
1.3573e-11	-0.355924	0.853	0.907	2.96312e-07	EGR1
1.41927e-11	-0.297009	0.551	0.697	3.09842e-07	PHGDH
1.4575e-11	-0.329303	0.301	0.454	3.18186e-07	ETV1
1.50275e-11	0.270511	0.84	0.802	3.28066e-07	KMT2C
1.76763e-11	-0.339909	0.703	0.826	3.8589e-07	SCRG1
1.90999e-11	0.267192	0.706	0.612	4.1697e-07	AKAP8L
2.09736e-11	-0.253814	0.825	0.895	4.57876e-07	CSRP2
2.40587e-11	0.267319	0.736	0.672	5.25225e-07	TAF1D
2.71478e-11	-0.296058	0.111	0.232	5.92664e-07	CALB2
3.24129e-11	-0.250388	0.61	0.736	7.07606e-07	RPA3
4.19061e-11	-0.257393	0.783	0.875	9.14852e-07	BCL11A
6.25459e-11	0.275395	0.641	0.574	1.36544e-06	REV3L
7.13096e-11	-0.25075	0.421	0.579	1.55676e-06	GINS2
7.99031e-11	-0.273575	0.526	0.658	1.74436e-06	AP1S2
9.32495e-11	0.2795	0.536	0.446	2.03573e-06	CCDC136
1.10462e-10	0.272531	0.874	0.819	2.41149e-06	NFIX
3.52979e-10	-0.273973	0.171	0.3	7.70588e-06	SCGN
3.88096e-10	0.279329	0.78	0.755	8.47252e-06	BAX
4.67956e-10	-0.287125	0.44	0.583	1.02159e-05	PSRC1
5.30356e-10	0.253397	0.655	0.571	1.15782e-05	PSD3
6.72444e-10	-0.257867	0.257	0.387	1.46801e-05	GJA1
7.86332e-10	-0.263426	0.67	0.779	1.71664e-05	TLE1
1.03471e-09	0.254635	0.838	0.777	2.25888e-05	ZEB1
1.61389e-09	0.261624	0.789	0.716	3.52329e-05	POU2F1
2.04904e-09	-0.278052	0.82	0.899	4.47325e-05	BEX1
2.89218e-09	-0.2563	0.435	0.57	6.31392e-05	ESCO2
3.85846e-09	-0.364791	0.712	0.819	8.4234e-05	FOS
4.77523e-09	-0.281487	0.773	0.866	0.000104248	GAD2
4.84604e-09	0.329357	0.43	0.307	0.000105794	VIPR2
5.5205e-09	-0.256243	0.791	0.874	0.000120518	ODC1
5.56283e-09	0.25442	0.849	0.812	0.000121442	ZKSCAN1
8.48218e-09	-0.268906	0.816	0.883	0.000185174	CDCA7L
1.20522e-08	0.276271	0.213	0.122	0.000263111	ATP1A2
1.35285e-08	0.271415	1	1	0.00029534	TMSB4X
1.54827e-08	-0.259329	0.257	0.378	0.000338003	PCDH9
1.57147e-08	-0.268692	0.506	0.62	0.000343067	TIAM2
2.08134e-08	0.258802	0.308	0.263	0.000454377	LMO7
2.17947e-08	-0.436468	0.725	0.783	0.000475799	HIST1H1D
3.22166e-08	-0.252174	0.746	0.848	0.000703321	SNTG1
3.87662e-08	-0.256812	0.63	0.743	0.000846305	ATAD2
4.66551e-08	0.307623	0.966	0.974	0.00101853	CCND2
8.91479e-08	0.280889	0.776	0.748	0.00194619	HLA-C
1.00475e-07	-0.26246	0.629	0.731	0.00219347	HELLS
1.09194e-07	-0.277336	0.869	0.913	0.00238381	DAAM1
1.75367e-07	0.268364	0.361	0.267	0.00382845	TAGLN2
6.92894e-07	0.321555	0.47	0.393	0.0151266	DSEL

## Sheet: E2F6 OE vs EGFP CTR Motifs
Motif	TF	NES	nEnrGenes	enrichedGenes	window	Comparison
dbcorrdb__E2F4__ENCSR000EWL_1__m1	E2F6	9.13	160	ANP32B;ANP32E;ASPM;ATAD2;AURKB;BAZ1B;BRCA1;BUB1B;BZW1;CALU;CAMTA1;CBX3;CCNE2;CDCA5;CDCA7;CDK1;CDK5RAP2;CDK6;CDKN2C;CDKN3;CENPH;CENPM;CENPU;CEP55;CFL1;CKAP2L;CKS2;CLSPN;CMC2;COX8A;CSRP2;CTCF;DBF4;DBI;DEK;DLGAP5;DNAJC9;DUT;E2F1;EGR1;ESCO2;EZH2;FAM111B;FBXO5;FDPS;FOS;FOXM1;GAD2;GAPDH;GINS2;GLO1;GMNN;H2AFV;H2AFX;H2AFY;H2AFZ;HAT1;HELLS;HIST1H1D;HIST1H1E;HIST1H2AG;HIST1H2AH;HIST1H3G;HIST1H4E;HMGB1;HMGB…	500bp up/100bp down	E2F6_OE_vs_EGFP_CTR
dbcorrdb__E2F4__ENCSR000EWL_1__m1	ZNF274	9.13	160	ANP32B;ANP32E;ASPM;ATAD2;AURKB;BAZ1B;BRCA1;BUB1B;BZW1;CALU;CAMTA1;CBX3;CCNE2;CDCA5;CDCA7;CDK1;CDK5RAP2;CDK6;CDKN2C;CDKN3;CENPH;CENPM;CENPU;CEP55;CFL1;CKAP2L;CKS2;CLSPN;CMC2;COX8A;CSRP2;CTCF;DBF4;DBI;DEK;DLGAP5;DNAJC9;DUT;E2F1;EGR1;ESCO2;EZH2;FAM111B;FBXO5;FDPS;FOS;FOXM1;GAD2;GAPDH;GINS2;GLO1;GMNN;H2AFV;H2AFX;H2AFY;H2AFZ;HAT1;HELLS;HIST1H1D;HIST1H1E;HIST1H2AG;HIST1H2AH;HIST1H3G;HIST1H4E;HMGB1;HMGB…	500bp up/100bp down	E2F6_OE_vs_EGFP_CTR
dbcorrdb__E2F4__ENCSR000DYY_1__m1	E2F6	9.09	160	ADK;ASPM;ATAD2;AURKB;BAZ1B;BIRC5;BRCA1;BUB1B;BZW1;C21orf58;CBX3;CCNE2;CDCA5;CDCA7;CDK1;CDK5RAP2;CDK6;CDKN2C;CDKN3;CENPE;CENPF;CENPH;CENPM;CENPU;CEP55;CKAP2;CKAP2L;CLSPN;CMC2;COX17;COX8A;CSRP2;CTCF;CTNNBL1;CYR61;DBI;DCXR;DEK;DLGAP5;DNAJC9;DUT;E2F1;ECT2;EGR1;ENY2;ESCO2;EZH2;FBXO5;FDPS;FOXM1;GAD2;GAPDH;GINS2;GMNN;H2AFV;H2AFX;H2AFY;H2AFZ;HAT1;HELLS;HES5;HIST1H1B;HIST1H1C;HIST1H1D;HIST1H1E;HIST1H2AG;H…	500bp up/100bp down	E2F6_OE_vs_EGFP_CTR
homer__GGCGGGAAAH_E2F4	E2F6	8.95	149	ALDH9A1;ANP32E;ASPM;ATAD2;AURKB;BAZ1B;BRCA1;BZW1;C21orf58;CALU;CAMTA1;CBX3;CCNE2;CDCA5;CDCA7;CDK1;CDK5RAP2;CDK6;CDKN2C;CDKN3;CENPH;CENPM;CENPU;CEP55;CFL1;CKAP2L;CLSPN;CMC2;COX17;COX8A;CSRP2;CTNNBL1;DBF4;DBI;DEK;DLGAP5;DNAJC1;DNAJC9;DUT;DYNC1I2;E2F1;EGR1;ESCO2;EZH2;FAM111B;FBXO5;FDPS;FOXM1;GAD2;GAPDH;GINS2;GLO1;GMNN;H2AFV;H2AFX;H2AFY;H2AFZ;HAT1;HELLS;HES5;HIST1H1C;HIST1H1E;HIST1H2AG;HIST1H2AH;HIST…	500bp up/100bp down	E2F6_OE_vs_EGFP_CTR
dbcorrdb__E2F4__ENCSR000EVL_1__m1	E2F6	8.66	145	ADK;ANP32B;ASPM;ATAD2;AURKB;BAZ1B;BIRC5;BRCA1;BUB1B;BZW1;CALU;CAMTA1;CBX3;CCNE2;CDCA5;CDCA7;CDK1;CDK5RAP2;CDK6;CDKN2C;CDKN3;CENPF;CENPH;CENPM;CENPU;CEP55;CKAP2L;CKS2;CLSPN;CMC2;COX8A;CSRP2;CTCF;DBF4;DEK;DLGAP5;DNAJC9;DUT;E2F1;EGR1;ESCO2;EZH2;FBXO5;FDPS;FOXM1;GAD2;GAPDH;GINS2;GMNN;H2AFV;H2AFX;H2AFY;HAT1;HELLS;HIST1H1E;HIST1H2AG;HIST1H2AH;HIST1H3B;HIST1H3G;HIST1H4E;HMGB1;HMGB2;HMGN1;HMGN2;HNRNPA2B1…	500bp up/100bp down	E2F6_OE_vs_EGFP_CTR
jaspar__MA0470.1	E2F6	8.52	131	ALDH9A1;ANP32E;ASPM;ATAD2;AURKB;BAZ1B;BRCA1;CALU;CAMTA1;CBX3;CCNE2;CDCA7;CDK1;CDK5RAP2;CDKN2C;CDKN3;CENPH;CENPM;CENPU;CEP55;CLSPN;CMC2;COX8A;CSRP2;CTCF;DBF4;DBI;DEK;DLGAP5;DNAJC1;DNAJC9;DUT;E2F1;EGR1;ESCO2;EZH2;FAM111B;FDPS;FOS;GAD2;GAPDH;GINS2;H2AFV;H2AFX;H2AFY;H2AFZ;HAT1;HELLS;HIST1H1E;HIST1H2AG;HIST1H2AH;HIST1H4E;HMGB1;HMGB2;HMGN1;HMGN2;HNRNPA2B1;HNRNPA3;HNRNPD;HNRNPDL;HNRNPL;ILF2;ITGB1;LGALS1…	500bp up/100bp down	E2F6_OE_vs_EGFP_CTR
dbcorrdb__SIN3A__ENCSR000DYX_1__m1	E2F6	8.47	161	ADK;AKAP12;ANP32B;ASCL1;ASPM;ATAD2;AURKB;BAZ1B;BIRC5;BRCA1;BUB1B;BZW1;C21orf58;CBX3;CDCA5;CDCA7;CDCA8;CDK1;CDK2AP1;CDK5RAP2;CDK6;CDKN2C;CDKN3;CENPE;CENPF;CENPH;CENPM;CENPU;CEP55;CKAP2L;CMC2;COX17;COX8A;CSRP2;CTCF;CTNNBL1;CYR61;DCXR;DEK;DLGAP5;DNAJC9;DUT;DYNC1I2;E2F1;ECT2;EGR1;ENY2;ESCO2;EZH2;FBXO5;FDPS;FKBP3;FOXM1;GAD2;GAPDH;GMNN;GNG5;H2AFV;H2AFX;H2AFY;H2AFZ;HELLS;HIST1H1C;HIST1H1D;HIST1H1E;HIST1…	500bp up/100bp down	E2F6_OE_vs_EGFP_CTR
cisbp__M2272	E2F6	8.46	110	ALDH9A1;ATAD2;AURKB;BAZ1B;BRCA1;CALU;CAMTA1;CBX3;CCNE2;CDCA7;CDK1;CDK5RAP2;CDKN2C;CDKN3;CENPH;CENPM;CEP55;CLSPN;CMC2;CSRP2;CTCF;CTNNBL1;DBF4;DEK;DLGAP5;DNAJC9;DUT;EGR1;ESCO2;EZH2;FAM111B;FDPS;FOS;GAD2;GAPDH;GINS2;H2AFV;H2AFX;H2AFZ;HAT1;HELLS;HIST1H1E;HIST1H2AG;HIST1H2AH;HIST1H4E;HMGB1;HMGB2;HMGN1;HMGN2;HNRNPA2B1;HNRNPA3;HNRNPDL;HNRNPL;ILF2;ITGB1;LMNB1;MAZ;MCM3;MCM5;METRN;MINOS1;MRC2;MYBL2;MYL6;ND…	500bp up/100bp down	E2F6_OE_vs_EGFP_CTR
cisbp__M4598	E2F6	8.26	150	ALDH9A1;ANP32B;ASPM;ATAD2;AURKB;BAZ1B;BRCA1;BUB1B;BZW1;CALU;CAMTA1;CBX3;CCNE2;CDCA5;CDCA7;CDK5RAP2;CDKN2C;CDKN3;CENPF;CENPH;CENPM;CENPU;CEP55;CFL1;CKAP2L;CLSPN;CMC2;COX8A;CSRP2;CTCF;DBF4;DBI;DEK;DLGAP5;DNAJC9;DTYMK;DUT;E2F1;EGR1;ESCO2;EZH2;FAM111B;FBXO5;FDPS;FOS;FOXM1;GAD2;GAPDH;GINS2;GLO1;GMNN;H2AFV;H2AFX;H2AFY;H2AFZ;HAT1;HELLS;HIST1H1E;HIST1H2AG;HIST1H2AH;HIST1H3G;HIST1H4E;HMGB1;HMGB2;HMGB3;HMG…	500bp up/100bp down	E2F6_OE_vs_EGFP_CTR
cisbp__M4537	E2F6	8.08	145	ADK;ALDH9A1;ANP32B;ASPM;ATAD2;AURKB;BAZ1B;BIRC5;BRCA1;BUB1B;BZW1;CALU;CAMTA1;CBX3;CCNE2;CDCA5;CDCA7;CDK5RAP2;CDK6;CDKN2C;CDKN3;CENPF;CENPH;CENPM;CENPU;CEP55;CFL1;CKAP2L;CLSPN;CMC2;COX8A;CSRP2;CTCF;DBF4;DBI;DLGAP5;DNAJC9;DTYMK;DUT;E2F1;EGR1;ESCO2;EZH2;FAM111B;FBXO5;FDPS;FOS;FOXM1;GAD2;GAPDH;GINS2;GLO1;GMNN;H2AFV;H2AFX;H2AFZ;HAT1;HELLS;HIST1H1E;HIST1H2AG;HIST1H2AH;HIST1H3G;HIST1H4E;HMGB1;HMGB2;HMGB…	500bp up/100bp down	E2F6_OE_vs_EGFP_CTR
transfac_pro__M00431	E2F6	7.94	142	ANP32E;ASPM;ATAD2;BRCA1;BUB1B;C21orf58;CALU;CAMTA1;CBX3;CBX5;CCNE2;CDCA7;CDK1;CDK2AP1;CDK5RAP2;CDK6;CDKN2C;CENPH;CENPM;CENPU;CFL1;CLSPN;COX17;COX8A;CSRP2;CTCF;DBF4;DEK;DHX9;DLGAP5;DNAJC1;DNAJC9;DTYMK;DUT;DYNC1I2;E2F1;ECT2;ENO1;EZH2;FAM111B;FBXO5;FOS;GAPDH;GINS2;GLO1;GMNN;H2AFV;H2AFX;H2AFZ;HAT1;HELLS;HES5;HIST1H1C;HIST1H1D;HIST1H1E;HIST1H2AG;HIST1H2AH;HIST1H4C;HIST1H4E;HMGB1;HMGB2;HMGN2;HNRNPA2B1;…	500bp up/100bp down	E2F6_OE_vs_EGFP_CTR
dbcorrdb__E2F6__ENCSR000EVK_1__m1	E2F6	7.89	122	ALDH9A1;ANP32B;ATAD2;AURKB;BAZ1B;BRCA1;BUB1B;CALU;CAMTA1;CBX3;CCNE2;CDCA2;CDCA7;CDK1;CDKN2C;CDKN3;CENPH;CENPM;CEP55;CKAP2L;CLSPN;CMC2;COL1A2;COX8A;CSRP2;CTCF;CTNNBL1;DBF4;DEK;DLGAP5;DNAJC1;DNAJC9;DUT;E2F1;EGR1;ESCO2;EZH2;FAM111B;FBXO5;FDPS;FUS;GAD2;GAPDH;GINS2;GLO1;H2AFV;H2AFX;H2AFY;H2AFZ;HELLS;HIST1H1E;HMGB1;HMGB2;HMGN1;HMGN2;HNRNPA2B1;HNRNPA3;HNRNPDL;HNRNPL;IGFBP2;ILF2;ITGB1;KIF22;LGALS1;LMNB1;…	500bp up/100bp down	E2F6_OE_vs_EGFP_CTR
dbcorrdb__E2F6__ENCSR000EVK_1__m1	ZNF274	7.89	122	ALDH9A1;ANP32B;ATAD2;AURKB;BAZ1B;BRCA1;BUB1B;CALU;CAMTA1;CBX3;CCNE2;CDCA2;CDCA7;CDK1;CDKN2C;CDKN3;CENPH;CENPM;CEP55;CKAP2L;CLSPN;CMC2;COL1A2;COX8A;CSRP2;CTCF;CTNNBL1;DBF4;DEK;DLGAP5;DNAJC1;DNAJC9;DUT;E2F1;EGR1;ESCO2;EZH2;FAM111B;FBXO5;FDPS;FUS;GAD2;GAPDH;GINS2;GLO1;H2AFV;H2AFX;H2AFY;H2AFZ;HELLS;HIST1H1E;HMGB1;HMGB2;HMGN1;HMGN2;HNRNPA2B1;HNRNPA3;HNRNPDL;HNRNPL;IGFBP2;ILF2;ITGB1;KIF22;LGALS1;LMNB1;…	500bp up/100bp down	E2F6_OE_vs_EGFP_CTR
factorbook__E2F4	E2F6	7.7	167	ADK;ALDH9A1;ANP32B;ANP32E;ASPM;ATAD2;AURKB;BAZ1B;BIRC5;BRCA1;BUB1B;BZW1;CALU;CAMTA1;CBX3;CBX5;CCNE2;CDCA5;CDCA7;CDK1;CDK5RAP2;CDK6;CDKN2C;CDKN3;CENPF;CENPH;CENPM;CENPU;CEP55;CFL1;CKAP2L;CKS2;CLSPN;CMC2;COX8A;CSRP2;CTCF;DBF4;DEK;DLGAP5;DNAJC9;DUT;E2F1;EGR1;ESCO2;EZH2;FAM111B;FBXO5;FDPS;FOS;FOXM1;GAD2;GAPDH;GINS2;GLO1;GMNN;H2AFV;H2AFX;H2AFY;H2AFZ;HAT1;HELLS;HIST1H1E;HIST1H2AG;HIST1H2AH;HIST1H3G;HIS…	500bp up/100bp down	E2F6_OE_vs_EGFP_CTR
transfac_pro__M00427	E2F6	7.65	91	ANP32E;ASPM;ATAD2;CAMTA1;CBX3;CBX5;CDCA7;CDK1;CDK2AP1;CDK5RAP2;CDK6;CDKN2C;CENPH;CENPU;CFL1;CLSPN;COX17;COX8A;DBF4;DLGAP5;DNAJC1;DNAJC9;DUT;E2F1;EZH2;FAM111B;FBXO5;GAPDH;GINS2;GMNN;H2AFV;HAT1;HELLS;HES5;HIST1H1C;HIST1H1D;HIST1H1E;HIST1H2AG;HIST1H2AH;HIST1H4C;HMGB1;HMGN2;HNRNPA2B1;HNRNPA3;IGFBP2;ITGB1;KIF15;LMNB1;LRR1;MAZ;MCM10;MCM3;MCM4;MCM5;MINOS1;MKI67;NCL;NDUFS6;NUSAP1;NUTF2;PDGFRA;PEG10;PIN1;…	500bp up/100bp down	E2F6_OE_vs_EGFP_CTR
transfac_pro__M07206	E2F6	7.61	140	ALDH9A1;ANP32E;ASPM;ATAD2;AURKB;BAZ1B;BZW1;C21orf58;CAMTA1;CBX3;CCNE2;CDCA7;CDK1;CDK2AP1;CDK5RAP2;CDKN2C;CDKN3;CENPH;CENPM;CENPU;CEP55;CKS2;CLSPN;CMC2;COX8A;CSRP2;CTCF;DBI;DEK;DLGAP5;DNAJC9;DUT;E2F1;EGR1;ESCO2;EZH2;FAM111B;FBXO5;FDPS;FOS;FUS;GAD2;GAPDH;GINS2;GLO1;GMNN;H2AFV;H2AFX;H2AFY;H2AFZ;HELLS;HIST1H2AG;HIST1H2AH;HMGB1;HMGB2;HMGN1;HMGN2;HNRNPA2B1;HNRNPA3;HNRNPD;HNRNPDL;HNRNPL;HNRNPU;IGFBP2;IL…	500bp up/100bp down	E2F6_OE_vs_EGFP_CTR
transfac_pro__M04823	E2F6	7.52	139	ANP32B;ANP32E;ASPM;ATAD2;AURKB;BAZ1B;BRCA1;BUB1B;BZW1;CALU;CAMTA1;CBX3;CBX5;CCNE2;CDCA7;CDK1;CDKN2C;CDKN3;CENPH;CENPM;CENPU;CEP55;CKAP2L;CLSPN;CMC2;COX17;COX8A;CSRP2;CTCF;CTNNBL1;CYR61;DBF4;DEK;DLGAP5;DNAJC1;DNAJC9;DUT;E2F1;EGR1;ESCO2;EZH2;FAM111B;FBXO5;FDPS;FOS;GAD2;GAPDH;GINS2;GLO1;H2AFV;H2AFX;H2AFZ;HAT1;HELLS;HES5;HIST1H1E;HIST1H2AG;HIST1H2AH;HIST1H4E;HMGB1;HMGB2;HMGN1;HMGN2;HNRNPA2B1;HNRNPA3;…	500bp up/100bp down	E2F6_OE_vs_EGFP_CTR
dbcorrdb__E2F6__ENCSR000BLI_1__m1	E2F6	7.28	143	ALDH9A1;ANP32B;ANP32E;ATAD2;AURKB;BAZ1B;BRCA1;BUB1B;BZW1;CALU;CAMTA1;CBX3;CCNE2;CDCA5;CDCA7;CDK1;CDKN2C;CDKN3;CENPH;CENPM;CENPU;CEP55;CKAP2L;CLSPN;CMC2;COX8A;CSRP2;CTCF;CTNNBL1;DBF4;DBI;DEK;DLGAP5;DNAJC9;DUT;E2F1;EGR1;ESCO2;EZH2;FAM111B;FBXO5;FDPS;FOS;FUS;GAD2;GAPDH;GINS2;GLO1;GMNN;H2AFV;H2AFX;H2AFY;H2AFZ;HELLS;HIST1H1E;HIST1H2AH;HIST1H4E;HMGB1;HMGB2;HMGB3;HMGN1;HMGN2;HNRNPA2B1;HNRNPA3;HNRNPAB;HN…	500bp up/100bp down	E2F6_OE_vs_EGFP_CTR
dbcorrdb__E2F6__ENCSR000BLI_1__m1	ZNF274	7.28	143	ALDH9A1;ANP32B;ANP32E;ATAD2;AURKB;BAZ1B;BRCA1;BUB1B;BZW1;CALU;CAMTA1;CBX3;CCNE2;CDCA5;CDCA7;CDK1;CDKN2C;CDKN3;CENPH;CENPM;CENPU;CEP55;CKAP2L;CLSPN;CMC2;COX8A;CSRP2;CTCF;CTNNBL1;DBF4;DBI;DEK;DLGAP5;DNAJC9;DUT;E2F1;EGR1;ESCO2;EZH2;FAM111B;FBXO5;FDPS;FOS;FUS;GAD2;GAPDH;GINS2;GLO1;GMNN;H2AFV;H2AFX;H2AFY;H2AFZ;HELLS;HIST1H1E;HIST1H2AH;HIST1H4E;HMGB1;HMGB2;HMGB3;HMGN1;HMGN2;HNRNPA2B1;HNRNPA3;HNRNPAB;HN…	500bp up/100bp down	E2F6_OE_vs_EGFP_CTR
transfac_pro__M00426	E2F6	7.23	100	ANP32E;ASPM;ATAD2;BRCA1;CAMTA1;CBX3;CBX5;CDCA7;CDK1;CDK2AP1;CDK5RAP2;CDK6;CDKN2C;CENPH;CENPU;CFL1;CLSPN;COX17;COX8A;DBF4;DHX9;DLGAP5;DNAJC1;DNAJC9;DTYMK;DUT;E2F1;EZH2;FAM111B;FBXO5;FOS;GAPDH;GINS2;GMNN;H2AFV;HAT1;HELLS;HES5;HIST1H1C;HIST1H1D;HIST1H1E;HIST1H2AG;HIST1H2AH;HIST1H4C;HMGB1;HMGN2;HNRNPA2B1;HNRNPA3;IGFBP2;ITGB1;KIF15;LMNB1;LRR1;MAZ;MCM10;MCM3;MCM4;MCM5;MINOS1;MKI67;NCL;NDUFS6;NUSAP1;NUT…	500bp up/100bp down	E2F6_OE_vs_EGFP_CTR
cisbp__M1856	E2F6	7.22	166	ACAT2;ALDH9A1;ANP32B;ANP32E;ASPM;ATAD2;AURKB;BAZ1B;BRCA1;BRD7;BZW1;C21orf58;CALU;CAMTA1;CBX3;CCNE2;CDCA5;CDCA7;CDK1;CDK2AP1;CDK5RAP2;CDKN2C;CDKN3;CENPH;CENPM;CENPU;CEP55;CKAP2L;CKS2;CLSPN;CMC2;COX17;COX8A;CSRP2;CTCF;CTNNBL1;DBF4;DBI;DEK;DLGAP5;DNAJC1;DNAJC9;DUT;E2F1;EGR1;ESCO2;EZH2;FAM111B;FBXO5;FDPS;FOS;FUS;GAD2;GAPDH;GINS2;GLO1;GMNN;H2AFV;H2AFX;H2AFY;H2AFZ;HAT1;HELLS;HES5;HIST1H2AG;HIST1H2AH;HM…	500bp up/100bp down	E2F6_OE_vs_EGFP_CTR
transfac_pro__M00425	E2F6	7.13	103	ADK;ANP32E;ASPM;ATAD2;CAMTA1;CBX3;CBX5;CDCA7;CDK1;CDK2AP1;CDK6;CDKN2C;CENPH;CENPU;CLSPN;COX17;COX8A;CSRP2;CYR61;DBF4;DHX9;DNAJC9;DUT;DYNC1I2;E2F1;ECT2;EZH2;FAM111B;FBXO5;FOS;FOXM1;GAPDH;GINS2;GLO1;GMNN;H2AFV;H2AFX;H2AFZ;HELLS;HES5;HIST1H1B;HIST1H1C;HIST1H1D;HIST1H1E;HIST1H2AG;HIST1H2AH;HIST1H3G;HIST1H4C;HMGB1;HMGN1;HMGN2;HNRNPA2B1;HNRNPA3;HNRNPM;HNRNPU;ITGB1;KIF15;LBR;LMNB1;MAZ;MCM10;MCM3;MCM4;MC…	500bp up/100bp down	E2F6_OE_vs_EGFP_CTR
hocomoco__E2F4_HUMAN.H11MO.1.A	E2F6	7.12	145	ADK;ALDH9A1;ANP32B;ASPM;ATAD2;AURKB;BAZ1B;BRCA1;BUB1B;BZW1;CALU;CAMTA1;CBX3;CCNE2;CDCA5;CDCA7;CDK2AP1;CDK5RAP2;CDK6;CDKN2C;CDKN3;CENPF;CENPH;CENPM;CENPU;CEP55;CFL1;CKAP2L;CLSPN;CMC2;COX8A;CSRP2;CTCF;DBI;DLGAP5;DNAJC9;DTYMK;DUT;E2F1;EGR1;ESCO2;EZH2;FBXO5;FDPS;FOS;FOXM1;GAD2;GAPDH;GINS2;GMNN;H2AFV;H2AFX;HAT1;HELLS;HIST1H1C;HIST1H1E;HIST1H2AG;HIST1H2AH;HIST1H3G;HIST1H4E;HMGB1;HMGB2;HMGN1;HMGN2;HNRNP…	500bp up/100bp down	E2F6_OE_vs_EGFP_CTR
dbcorrdb__E2F4__ENCSR000DOR_1__m1	E2F6	6.9	148	ALDH9A1;ANP32B;ASPM;ATAD2;AURKB;BAZ1B;BRCA1;BUB1B;BZW1;CALU;CAMTA1;CBX3;CBX5;CCNE2;CDCA5;CDCA7;CDK1;CDK5RAP2;CDK6;CDKN2C;CDKN3;CENPH;CENPM;CENPU;CEP55;CKAP2L;CLSPN;CMC2;COX8A;CSRP2;CTCF;CYR61;DBF4;DBI;DEK;DLGAP5;DNAJC9;DUT;DYNC1I2;E2F1;EGR1;ESCO2;EZH2;FBXO5;FDPS;FOS;FOXM1;FUS;GAD2;GAPDH;GINS2;GLO1;GMNN;H2AFV;H2AFX;H2AFY;H2AFZ;HAT1;HELLS;HIST1H1D;HIST1H1E;HIST1H2AG;HIST1H2AH;HIST1H3G;HIST1H4E;HMGB…	500bp up/100bp down	E2F6_OE_vs_EGFP_CTR
transfac_pro__M08874	E2F6	6.88	154	ANP32B;ANP32E;ASPM;ATAD2;AURKB;BAZ1B;BRCA1;BZW1;C21orf58;CALU;CAMTA1;CBX3;CBX5;CCNE2;CDCA7;CDK1;CDK2AP1;CDK5RAP2;CDK6;CDKN2C;CDKN3;CENPH;CENPM;CENPU;CFL1;CKAP2L;CKS2;CLSPN;COX17;COX8A;CSRP2;CTCF;CTNNBL1;CYR61;DBF4;DEK;DHFR;DLGAP5;DNAJC1;DNAJC9;DUT;E2F1;ESCO2;EZH2;FAM111B;FBXO5;FDPS;FOS;GAD2;GAPDH;GINS2;GLO1;GMNN;GNG11;H2AFV;H2AFX;H2AFZ;HAT1;HELLS;HIST1H1D;HIST1H1E;HIST1H2AG;HIST1H2AH;HIST1H3G;HMG…	500bp up/100bp down	E2F6_OE_vs_EGFP_CTR
transfac_pro__M08875	E2F6	6.75	128	ANP32B;ANP32E;ASPM;ATAD2;BAZ1B;BRCA1;CAMTA1;CBX3;CBX5;CDCA7;CDK1;CDK2AP1;CDK5RAP2;CDK6;CDKN2C;CDKN3;CENPH;CENPM;CFL1;CLSPN;COX17;COX8A;CSRP2;CYR61;DBF4;DEK;DHX9;DLGAP5;DNAJC9;DUT;E2F1;EGR1;ESCO2;EZH2;FBXO5;FOS;GAD2;GAPDH;GINS2;GLO1;GMNN;H2AFV;H2AFX;HAT1;HELLS;HIST1H1D;HIST1H1E;HIST1H2AG;HIST1H2AH;HIST1H3G;HMGB1;HMGB2;HMGN1;HMGN2;HNRNPA2B1;HNRNPA3;HNRNPD;HSPD1;IGFBP2;ITGB1;KIF11;KIF15;KIF22;LBR;LM…	500bp up/100bp down	E2F6_OE_vs_EGFP_CTR
hocomoco__E2F1_HUMAN.H11MO.0.A	E2F6	6.33	99	ANP32B;ANP32E;ATAD2;BAZ1B;BRCA1;BZW1;CALU;CAMTA1;CBX3;CBX5;CCNE2;CDCA2;CDCA5;CDCA7;CDKN2C;CDKN3;CENPH;CENPM;CKAP2L;CLSPN;CSRP2;CTCF;CTNNBL1;DBF4;DEK;DLGAP5;DNAJC9;DUT;E2F1;EGR1;ESCO2;EZH2;FBXO5;FDPS;GAD2;GAPDH;GINS2;H2AFV;H2AFZ;HAT1;HELLS;HES5;HIST1H1E;HIST1H2AH;HMGB1;HMGB2;HMGN1;HMGN2;HNRNPA2B1;HNRNPA3;HNRNPDL;HNRNPL;ITGB1;LGALS1;LMNB1;MAZ;MCM3;MCM5;METRN;MRC2;MYBL2;MYL6;NDUFA6;NPY;PAICS;PFN1;PI…	500bp up/100bp down	E2F6_OE_vs_EGFP_CTR
cisbp__M4615	E2F6	6.29	89	ALDH9A1;ANP32B;ATAD2;AURKB;BAZ1B;BRCA1;BZW1;CALU;CAMTA1;CBX3;CDCA7;CDK5RAP2;CDKN2C;CDKN3;CENPH;CENPM;CLSPN;CSRP2;CTCF;DBF4;DEK;DLGAP5;DNAJC9;DUT;EGR1;EZH2;FAM111B;FOS;GAD2;GAPDH;GINS2;H2AFV;H2AFZ;HELLS;HIST1H1E;HMGB1;HMGB2;HMGN1;HMGN2;HNRNPA2B1;HNRNPDL;HNRNPL;ILF2;ITGB1;LGALS1;LMNB1;MAZ;MCM3;MCM5;MINOS1;MRC2;MYBL2;MYL6;NDUFA6;NME4;NPY;NUTF2;PAICS;PFN1;PIN1;POLD3;PPP1CA;PRC1;PSMC3;PSRC1;PTMA;RAD51…	500bp up/100bp down	E2F6_OE_vs_EGFP_CTR
dbcorrdb__HA-E2F1__ENCSR000EWX_1__m1	E2F6	6.09	157	ALDH9A1;ANP32E;ANXA5;ASPM;ASRGL1;ATAD2;AURKB;BAZ1B;BIRC5;BRCA1;BZW1;CALU;CAMTA1;CBX3;CBX5;CCNE2;CDCA2;CDCA5;CDCA7;CDK1;CDK5RAP2;CDKN2C;CDKN3;CENPH;CENPM;CENPU;CEP55;CKAP2L;CLSPN;COX8A;CSRP2;CTCF;CTNNAL1;CTNNBL1;CYR61;DBF4;DHX9;DLGAP5;DNAJC1;DNAJC9;DUT;E2F1;ECT2;ENO1;ENY2;ESCO2;EZH2;FAM111B;FBXO5;FDPS;FOS;GAD2;GAPDH;GINS2;GLO1;GMNN;GSTP1;H2AFV;H2AFX;H2AFZ;HELLS;HIST1H1C;HIST1H2AG;HIST1H2AH;HMGB1;H…	500bp up/100bp down	E2F6_OE_vs_EGFP_CTR
cisbp__M4538	E2F6	5.67	101	ALDH9A1;ANP32B;ASPM;ATAD2;AURKB;BAZ1B;BRCA1;BZW1;CALU;CAMTA1;CBX3;CBX5;CDCA2;CDCA7;CDK5RAP2;CDKN2C;CDKN3;CENPH;CENPM;CLSPN;CMC2;CSRP2;CTCF;DBF4;DEK;DLGAP5;DNAJC9;DUT;EGR1;ESCO2;EZH2;FAM111B;FBXO5;FOS;GAD2;GAPDH;GINS2;H2AFV;H2AFX;H2AFZ;HELLS;HIST1H1E;HIST1H4E;HMGB1;HMGB2;HMGN1;HMGN2;HNRNPA2B1;HNRNPDL;HNRNPL;ILF2;ITGB1;KLHDC8A;LMNB1;MAZ;MCM3;MCM5;MINOS1;MRC2;MYBL2;MYL6;NDUFA6;NME4;NPY;NUTF2;PA2G4;P…	500bp up/100bp down	E2F6_OE_vs_EGFP_CTR
hocomoco__E2F3_MOUSE.H11MO.0.A	E2F6	5.43	139	ALDH9A1;ANP32B;ASPM;ATAD2;AURKB;BAZ1B;BRCA1;BUB1B;BZW1;CALU;CAMTA1;CBX3;CCNE2;CDCA2;CDCA7;CDK5RAP2;CDKN2C;CDKN3;CENPH;CENPM;CEP55;CLSPN;CMC2;COL1A2;COX8A;CSRP2;CTCF;CTNNBL1;DBF4;DBI;DEK;DLGAP5;DNAJC1;DNAJC9;DUT;EGR1;ESCO2;EZH2;FAM111B;FBXO5;FDPS;FOS;FUS;GAD2;GAPDH;GINS2;GMNN;H2AFV;H2AFY;H2AFZ;HELLS;HES5;HIST1H1E;HIST1H4E;HMGB1;HMGB2;HMGN1;HMGN2;HNRNPA2B1;HNRNPA3;HNRNPD;HNRNPDL;HNRNPL;ILF2;ITGB1;L…	500bp up/100bp down	E2F6_OE_vs_EGFP_CTR
homer__GGCGGGAARN_E2F6	E2F6	5.24	121	ANP32B;ASCL1;ASPM;ATAD2;AURKB;BAZ1B;BRCA1;BZW1;CALU;CAMTA1;CBX3;CBX5;CDCA7;CDK5RAP2;CDK6;CDKN2C;CDKN3;CENPH;CENPM;CENPU;CFL1;CLSPN;CMC2;COL1A2;COX8A;CSRP2;CTNNBL1;DBF4;DBI;DEK;DLGAP5;DNAJC1;DNAJC9;DUT;EGR1;ESCO2;EZH2;FAM111B;FBXO5;FDPS;FOS;GAD2;GAPDH;GINS2;GLO1;H2AFV;H2AFX;H2AFY;HAT1;HELLS;HIST1H1E;HIST1H4E;HMGB1;HMGB2;HMGN1;HMGN2;HNRNPA2B1;HNRNPA3;HNRNPD;HNRNPL;ILF2;ITGB1;KIF22;LMNB1;MAZ;MCM3;MC…	500bp up/100bp down	E2F6_OE_vs_EGFP_CTR
cisbp__M4599	E2F6	5	117	AKAP12;ALDH9A1;ANP32B;ANP32E;ATAD2;AURKB;BAZ1B;BRCA1;BUB1B;BZW1;CALU;CAMTA1;CBX3;CBX5;CCNE2;CDCA2;CDCA7;CDK5RAP2;CDKN2C;CDKN3;CENPH;CENPM;CEP55;CLSPN;CMC2;COL1A2;CSRP2;CTCF;DBF4;DEK;DLGAP5;DNAJC9;DUT;EGR1;EZH2;FAM111B;FBXO5;FOS;FUS;GAD2;GAPDH;GINS2;GSTP1;H2AFV;H2AFX;H2AFZ;HELLS;HES5;HIST1H1E;HIST1H4E;HMGB1;HMGB2;HMGN1;HMGN2;HNRNPA2B1;HNRNPDL;HNRNPL;ILF2;ITGB1;KIF22;KLHDC8A;KTN1;LAPTM4B;LGALS1;LMN…	500bp up/100bp down	E2F6_OE_vs_EGFP_CTR
dbcorrdb__SP1__ENCSR000BHK_1__m1	ZNF274	4.55	124	ACAT2;ANP32E;ASPM;ATAD2;AURKB;BAZ1B;BRCA1;C21orf58;CALU;CAMTA1;CBX3;CBX5;CDCA2;CDK1;CDKN3;CENPF;CENPK;CENPM;CEP55;CKAP2;CKAP2L;CKS2;CLSPN;DBI;DCXR;DEK;DLGAP5;DYNLL1;E2F1;ECT2;ESCO2;EZH2;FBXO5;FDPS;GINS2;GLO1;GMNN;H2AFV;H2AFX;H2AFZ;HAT1;HIST1H1B;HIST1H1C;HIST1H1D;HIST1H1E;HIST1H2AG;HIST1H2AH;HIST1H3G;HIST1H4C;HIST2H2AC;HMGB1;HMGB2;HMGB3;HMGN1;HMGN2;HNRNPA2B1;HNRNPA3;HNRNPAB;HNRNPL;ILF2;JUNB;KIF11;…	500bp up/100bp down	E2F6_OE_vs_EGFP_CTR
hocomoco__E2F6_MOUSE.H11MO.0.A	E2F6	4.5	32	ATAD2;CALU;CBX3;CDCA7;CDKN2C;CENPH;CSRP2;DUT;EGR1;EZH2;GAPDH;GINS2;H2AFV;HELLS;HES5;HMGB2;HNRNPA2B1;ITGB1;LMNB1;MAZ;MCM3;MCM5;MRC2;MYBL2;NPY;PTMA;RANBP1;RFC1;SMARCD1;SSRP1;TRA2B;XRCC5	500bp up/100bp down	E2F6_OE_vs_EGFP_CTR
hocomoco__E2F4_HUMAN.H11MO.0.A	E2F6	4.46	128	ACAT2;ANP32B;ANP32E;ASPM;ATAD2;AURKB;BAZ1B;BRCA1;BZW1;CALU;CAMTA1;CBX3;CBX5;CCNE2;CDCA2;CDCA5;CDCA7;CDK6;CDKN2C;CDKN3;CENPH;CENPM;CEP55;CKAP2L;CLSPN;CMC2;COL1A2;COX8A;CSRP2;CTCF;CTNNBL1;DBF4;DEK;DLGAP5;DNAJC1;DNAJC9;DUT;E2F1;EGR1;ENY2;ESCO2;EZH2;FBXO5;FDPS;FKBP3;FOS;FUS;GAD2;GAPDH;GINS2;H2AFV;H2AFX;H2AFZ;HAT1;HELLS;HES5;HIST1H1E;HIST1H4E;HMGB1;HMGB2;HMGN1;HMGN2;HNRNPA2B1;HNRNPDL;HNRNPL;HSPD1;ITGB…	500bp up/100bp down	E2F6_OE_vs_EGFP_CTR
cisbp__M6195	E2F6	4.35	32	ATAD2;CALU;CBX3;CDCA7;CDKN2C;CENPH;CSRP2;DUT;EGR1;EZH2;GAPDH;GINS2;H2AFV;HELLS;HES5;HMGB2;HNRNPA2B1;ITGB1;LMNB1;MAZ;MCM3;MCM5;MRC2;MYBL2;NPY;PTMA;RANBP1;RFC1;SMARCD1;SSRP1;TRA2B;XRCC5	500bp up/100bp down	E2F6_OE_vs_EGFP_CTR
dbcorrdb__CHD2__ENCSR000EBT_1__m2	ZNF274	4.16	118	ACAT2;ANP32E;ASPM;ATAD2;AURKB;BAZ1B;BIRC5;BRCA1;C21orf58;CALU;CAMTA1;CBX3;CDCA2;CDK1;CDKN3;CENPF;CENPK;CENPM;CENPU;CEP55;CKAP2;CKAP2L;CKS2;COX8A;CSRP2;CTCF;CYR61;DBI;DCXR;DEK;DNAJC1;DYNLL1;E2F1;ECT2;ESCO2;EZH2;FBXO5;FDPS;FOXM1;GAPDH;GINS2;GLO1;GMNN;H2AFV;H2AFX;H2AFZ;HES5;HIST1H1B;HMGB1;HMGB2;HMGB3;HMGN1;HMGN2;HNRNPA2B1;HNRNPA3;HNRNPAB;HNRNPD;HNRNPL;HNRNPU;ILF2;JUNB;KIF11;KIF4A;LBR;LGALS1;LMNB1;MA…	500bp up/100bp down	E2F6_OE_vs_EGFP_CTR
jaspar__MA0471.1	E2F6	3.94	95	ALDH9A1;ANP32B;ATAD2;AURKB;BAZ1B;BRCA1;BZW1;CALU;CAMTA1;CBX3;CBX5;CCNE2;CDCA2;CDCA7;CDK5RAP2;CDKN2C;CDKN3;CENPH;CENPM;CSRP2;CTCF;CTNNBL1;DBF4;DEK;DLGAP5;DNAJC9;DUT;EGR1;ESCO2;EZH2;FAM111B;FBXO5;GAD2;GAPDH;GINS2;H2AFV;H2AFX;H2AFY;H2AFZ;HELLS;HMGB1;HMGB2;HMGN1;HMGN2;HNRNPA2B1;HNRNPDL;HNRNPL;ILF2;ITGB1;KLHDC8A;LGALS1;LMNB1;MAZ;MCM3;MCM5;MRC2;MYBL2;MYL6;NDUFA6;NPY;NUTF2;PAICS;PCNA;PFN1;PIN1;POLD3;PPP…	500bp up/100bp down	E2F6_OE_vs_EGFP_CTR
hocomoco__E2F1_MOUSE.H11MO.0.A	E2F6	3.88	125	ACAT2;ANP32B;ANP32E;ASPM;ATAD2;AURKB;BAZ1B;BRCA1;BZW1;CALU;CAMTA1;CBX3;CBX5;CCNE2;CDCA2;CDCA7;CDK2AP1;CDKN2C;CDKN3;CENPH;CENPM;CENPU;CEP55;CKAP2L;CLSPN;COL1A2;COX8A;CSRP2;CTCF;CTNNAL1;CTNNBL1;DBF4;DEK;DLGAP5;DNAJC9;DUT;DYNLL1;E2F1;ESCO2;EZH2;FBXO5;FDPS;FKBP3;FUS;GAPDH;GINS2;GMNN;H2AFV;H2AFZ;HAT1;HELLS;HES5;HIST1H1E;HIST1H4E;HMGB1;HMGB2;HMGN1;HMGN2;HNRNPA2B1;HNRNPD;HNRNPDL;HNRNPL;ITGB1;KIF22;LBR;L…	500bp up/100bp down	E2F6_OE_vs_EGFP_CTR
cisbp__M4672	E2F6	3.85	108	ADK;ANP32E;ASPM;ASRGL1;BAZ1B;BRCA1;BUB1B;CAMTA1;CBX3;CBX5;CDCA2;CDCA5;CDCA7;CDK1;CDK2AP1;CDK5RAP2;CDK6;CDKN2C;CDKN3;CENPE;CENPU;CENPV;CFL1;CSRP2;CTNNBL1;DBI;DHX9;DLGAP5;DUT;DYNC1I2;DYNLL1;E2F1;ECT2;EZH2;FBXO5;FDPS;FOS;GLO1;GMNN;H2AFV;H2AFX;HAT1;HELLS;HES5;HIST1H1D;HIST1H1E;HIST1H2AG;HIST1H2AH;HIST1H2BH;HIST1H4C;HIST1H4E;HMGB1;HMGB2;HNRNPA2B1;HNRNPA3;HNRNPAB;HNRNPD;HNRNPL;HNRNPU;IGFBP2;KIF15;KTN1;…	500bp up/100bp down	E2F6_OE_vs_EGFP_CTR
cisbp__M2273	E2F6	3.78	101	ALDH9A1;ANP32B;ANP32E;ATAD2;AURKB;BAZ1B;BRCA1;BZW1;CALU;CAMTA1;CBX3;CBX5;CCNE2;CDCA2;CDCA7;CDK5RAP2;CDKN2C;CDKN3;CENPH;CENPM;COL1A2;CSRP2;CTCF;CTNNBL1;DBF4;DEK;DLGAP5;DNAJC9;DUT;EGR1;ESCO2;EZH2;FAM111B;FBXO5;FOS;GAD2;GAPDH;GINS2;H2AFV;H2AFX;H2AFY;H2AFZ;HELLS;HMGB1;HMGB2;HMGN1;HMGN2;HNRNPA2B1;HNRNPDL;HNRNPL;ILF2;ITGB1;KLHDC8A;KRTCAP2;LGALS1;LMNB1;MAZ;MCM3;MCM5;MRC2;MYBL2;MYL6;NDUFA6;NPY;NUTF2;PAIC…	500bp up/100bp down	E2F6_OE_vs_EGFP_CTR
hocomoco__TFDP1_HUMAN.H11MO.0.C	E2F6	3.27	74	ANP32E;ATAD2;BAZ1B;BRCA1;BZW1;CALU;CAMTA1;CBX3;CBX5;CDCA2;CDCA7;CDKN2C;CDKN3;CENPH;CENPM;CKAP2L;COL1A2;COX8A;CSRP2;DBF4;DLGAP5;DNAJC9;DUT;EGR1;EZH2;FBXO5;FDPS;GAPDH;GINS2;H2AFV;HAT1;HELLS;HES5;HIST1H1E;HMGB2;HMGN1;HMGN2;HNRNPA2B1;HNRNPL;ITGB1;KRTCAP2;LGALS1;LMNB1;MAZ;MCM3;MCM5;METRN;MRC2;MYBL2;MYL6;NDUFA6;NPY;PIN1;PRC1;PSRC1;PTMA;RAB13;RANBP1;RFC1;RFC3;SERBP1;SERF2;SMARCD1;SMC4;SRSF10;SSRP1;SYNE2…	500bp up/100bp down	E2F6_OE_vs_EGFP_CTR
dbcorrdb__E2F4__ENCSR000DYY_1__m1	E2F6	9.43	122	AKAP12;ANP32B;ASCL1;ASPM;AURKB;BAZ1B;BRCA1;BUB1B;CAMTA1;CBX3;CBX5;CCNE2;CDCA2;CDCA5;CDK1;CDK2AP1;CDK6;CDKN2C;CDKN3;CENPF;CEP55;CKAP2;CSRP2;CTCF;DEK;DHFR;DLGAP5;DNMT1;DUT;E2F1;EGR1;ENO1;ENY2;ESCO2;EZH2;FBXO5;FDPS;FEN1;FKBP3;FOXM1;GAD2;GJA1;GTSE1;H2AFX;H2AFY;H2AFZ;HELLS;HIST1H1D;HIST1H1E;HIST1H2BH;HIST1H3B;HIST1H3G;HMGB1;HMGB2;HMGN2;HNRNPA2B1;HNRNPA3;HNRNPAB;ITGB1;KIF15;KIF4A;KIFC1;KLHDC8A;LMNB1;MA…	10Kb up/10kb down	E2F6_OE_vs_EGFP_CTR
homer__GGCGGGAAAH_E2F4	E2F6	9.4	130	AKAP12;ALYREF;ANP32B;ANP32E;ATAD2;BAZ1B;BRCA1;C21orf58;CALU;CAMTA1;CBX3;CBX5;CCNE2;CDCA5;CDCA7;CDK4;CDK6;CDKN2C;CENPH;CENPM;CFL1;CLSPN;CSRP2;CTCF;DBF4;DEK;DHFR;DNAJC1;DNAJC9;DNMT1;DUT;E2F1;EGR1;EZH2;FBXO5;FDPS;FEN1;FOXM1;FUS;GAD2;GINS2;H2AFV;H2AFX;H2AFY;HAT1;HELLS;HIST1H1D;HIST1H1E;HIST1H2AG;HIST1H2AH;HIST1H3G;HIST1H4E;HMGB1;HMGB2;HMGB3;HMGN2;HNRNPA2B1;HNRNPA3;HNRNPD;HNRNPDL;HNRNPL;HNRNPM;IDH2;IE…	10Kb up/10kb down	E2F6_OE_vs_EGFP_CTR
dbcorrdb__E2F4__ENCSR000EVL_1__m1	E2F6	9.32	131	AKAP12;ALDH9A1;ANP32B;ASPM;ATAD2;AURKB;BAZ1B;BRCA1;CAMTA1;CBX3;CBX5;CCNE2;CDCA5;CDCA7;CDK2AP1;CDKN2C;CENPF;CENPM;CKAP2;CLSPN;CMC2;CSRP2;CTCF;DEK;DHFR;DLGAP5;DNAJC9;DNMT1;DUT;DYNLL1;E2F1;EGR1;ENO1;ESCO2;EZH2;FBXO5;FDPS;FEN1;FOXM1;FUS;GINS2;H2AFV;H2AFX;H2AFY;HAT1;HELLS;HIST1H1E;HIST1H2AG;HIST1H2AH;HIST1H2BH;HIST1H3G;HIST1H4E;HMGB1;HMGB2;HMGB3;HMGN2;HNRNPA2B1;HNRNPAB;HNRNPD;IGFBP2;ITGB1;JUNB;KIF15;K…	10Kb up/10kb down	E2F6_OE_vs_EGFP_CTR
dbcorrdb__SIN3A__ENCSR000DYX_1__m1	E2F6	9.18	115	AKAP12;ANP32B;ASCL1;ASPM;ATAD2;AURKB;BAZ1B;BIRC5;BUB1B;CAMTA1;CBX3;CCNE2;CDCA5;CDCA8;CDK1;CDK2AP1;CDK6;CDKN2C;CDKN3;CENPF;CENPM;CEP55;CKAP2;CSRP2;CTCF;DEK;DERA;DHFR;DLGAP5;DUT;E2F1;ESCO2;EZH2;FBXO5;FEN1;FKBP3;FOXM1;GAD2;GAPDH;GJA1;GNG5;GTSE1;H2AFX;H2AFY;HELLS;HIST1H1E;HIST1H3B;HIST1H3G;HMGB1;HMGB2;HMGN2;HNRNPA2B1;HNRNPA3;HNRNPAB;HNRNPD;ITGB1;KIF15;KIF4A;KIFC1;KLHDC8A;LDHA;LMNB1;MAZ;MCM10;MCM7;MET…	10Kb up/10kb down	E2F6_OE_vs_EGFP_CTR
jaspar__MA0470.1	E2F6	8.78	126	AKAP12;ALDH9A1;ANP32B;ANP32E;ATAD2;BAZ1B;BRCA1;CALU;CAMTA1;CBX3;CCNE2;CDCA7;CDK2AP1;CDK4;CDKN2C;CDKN3;CENPH;CENPM;CLSPN;CMC2;CSRP2;CYR61;DBF4;DEK;DHFR;DNAJC9;DUT;DYNC1I2;EGR1;ENO1;EZH2;FAM111B;FBXO5;FOS;FUS;GAD2;GAPDH;GINS2;H2AFV;H2AFY;HAT1;HELLS;HIST1H1D;HIST1H1E;HIST1H2AH;HIST1H4E;HMGB1;HMGB2;HMGB3;HMGN2;HNRNPA2B1;HNRNPD;HNRNPDL;HNRNPL;HNRNPM;IER2;IGFBP2;ITGB1;JUNB;KLHDC8A;KTN1;LDHA;LMNB1;MAZ;M…	10Kb up/10kb down	E2F6_OE_vs_EGFP_CTR
transfac_pro__M00431	E2F6	8.72	114	ADK;AKAP12;ANP32B;BRCA1;CAMTA1;CBX3;CBX5;CCNE2;CDCA7;CDK1;CDK2AP1;CDKN2C;CENPH;CKS2;CLSPN;CTCF;DEK;DHFR;DLGAP5;DNAJC1;DNMT1;DTYMK;DUT;E2F1;EGR1;EZH2;FAM111B;FBXO5;FEN1;FUS;GAPDH;GINS2;GJA1;H2AFV;HELLS;HIST1H1D;HIST1H1E;HIST1H2AG;HIST1H2AH;HIST1H3G;HIST1H4C;HMGB2;HMGN2;HNRNPA2B1;HNRNPA3;HNRNPD;HNRNPDL;IGFBP2;KIF15;LBR;LMNB1;LRR1;MAZ;MCM10;MCM3;MCM4;MCM5;MCM7;MTRNR2L8;NASP;NCAPD3;NCL;NDUFS6;NIN;PAR…	10Kb up/10kb down	E2F6_OE_vs_EGFP_CTR
transfac_pro__M00425	E2F6	8.69	117	AKAP12;ANP32B;ANP32E;BRCA1;CBX3;CBX5;CCNE2;CDCA7;CDK1;CDK2AP1;CDK6;CENPF;CLSPN;COX17;COX8A;CSRP2;CTCF;DEK;DHFR;DHX9;DNAJC1;DNMT1;DTYMK;DUT;E2F1;EZH2;FAM111B;FBXO5;FUS;GAPDH;GINS2;GMNN;H2AFV;H2AFZ;HELLS;HES5;HIST1H1D;HIST1H1E;HIST1H2AG;HIST1H2AH;HIST1H2BH;HIST1H3G;HIST1H4C;HMGB1;HMGB2;HMGN2;HNRNPA2B1;HNRNPA3;HNRNPAB;HNRNPD;HNRNPL;HSPD1;IGFBP2;JUNB;KIF15;LBR;LDHA;LMNB1;LRR1;MAZ;MCM10;MCM4;MCM5;MCM7…	10Kb up/10kb down	E2F6_OE_vs_EGFP_CTR
cisbp__M2272	E2F6	8.43	121	AKAP12;ALDH9A1;ANP32B;ANP32E;ATAD2;BAZ1B;BRCA1;CAMTA1;CBX3;CCNE2;CDCA7;CDK2AP1;CDK4;CDKN2C;CDKN3;CENPH;CENPM;CLSPN;CMC2;CSRP2;CYR61;DBF4;DEK;DHFR;DNAJC9;DUT;DYNC1I2;EGR1;ENO1;EZH2;FBXO5;FUS;GAD2;GAPDH;GINS2;H2AFV;H2AFY;HAT1;HELLS;HIST1H1D;HIST1H1E;HIST1H2AH;HIST1H4E;HMGB1;HMGB2;HMGB3;HMGN2;HNRNPA2B1;HNRNPD;HNRNPDL;HNRNPL;HNRNPM;IER2;IGFBP2;ITGB1;JUNB;KLHDC8A;KTN1;LDHA;LMNB1;MAZ;MCM3;MCM4;MCM5;MCM…	10Kb up/10kb down	E2F6_OE_vs_EGFP_CTR
dbcorrdb__E2F4__ENCSR000EWL_1__m1	E2F6	8.11	127	AKAP12;ANP32B;ASPM;ATAD2;AURKB;BAZ1B;BRCA1;BZW1;CAMTA1;CBX3;CCNE2;CDCA5;CDCA7;CDK2AP1;CDK4;CDKN2C;CENPH;CENPM;CLSPN;CMC2;CSRP2;CTCF;CYR61;DEK;DHFR;DNAJC1;DNAJC9;DNMT1;DUT;E2F1;EGR1;ENO1;EZH2;FBXO5;FUS;GAD2;GAPDH;GINS2;H2AFV;H2AFX;H2AFY;HELLS;HIST1H1D;HIST1H1E;HIST1H3G;HIST1H4E;HMGB1;HMGB2;HMGB3;HMGN2;HNRNPA2B1;HNRNPA3;HNRNPAB;HNRNPD;HNRNPL;HNRNPM;IER2;ITGB1;JUNB;KIF15;KLHDC8A;KTN1;LDHA;LGALS1;LMN…	10Kb up/10kb down	E2F6_OE_vs_EGFP_CTR
dbcorrdb__E2F4__ENCSR000EWL_1__m1	ZNF274	8.11	127	AKAP12;ANP32B;ASPM;ATAD2;AURKB;BAZ1B;BRCA1;BZW1;CAMTA1;CBX3;CCNE2;CDCA5;CDCA7;CDK2AP1;CDK4;CDKN2C;CENPH;CENPM;CLSPN;CMC2;CSRP2;CTCF;CYR61;DEK;DHFR;DNAJC1;DNAJC9;DNMT1;DUT;E2F1;EGR1;ENO1;EZH2;FBXO5;FUS;GAD2;GAPDH;GINS2;H2AFV;H2AFX;H2AFY;HELLS;HIST1H1D;HIST1H1E;HIST1H3G;HIST1H4E;HMGB1;HMGB2;HMGB3;HMGN2;HNRNPA2B1;HNRNPA3;HNRNPAB;HNRNPD;HNRNPL;HNRNPM;IER2;ITGB1;JUNB;KIF15;KLHDC8A;KTN1;LDHA;LGALS1;LMN…	10Kb up/10kb down	E2F6_OE_vs_EGFP_CTR
transfac_pro__M04823	E2F6	7.94	113	AKAP12;ALDH9A1;ANP32B;ANP32E;ATAD2;BAZ1B;BRCA1;CALU;CAMTA1;CBX3;CCNE2;CDCA7;CDK2AP1;CDK4;CDKN2C;CENPH;CENPM;CEP55;CLSPN;CSRP2;CTCF;CYR61;DBF4;DEK;DHFR;DNAJC9;DUT;EGR1;EZH2;FBXO5;FDPS;FUS;GAD2;GAPDH;GINS2;H2AFV;HAT1;HELLS;HIST1H1D;HIST1H1E;HIST1H2AH;HMGB1;HMGB2;HMGB3;HMGN2;HNRNPA2B1;HNRNPD;HNRNPL;HNRNPM;IER2;ITGB1;JUNB;KTN1;LGALS1;LMNB1;MAZ;MCM3;MCM4;MCM5;MCM7;METRN;MRC2;MSN;MYBL2;MYL6;NASP;NIN;NP…	10Kb up/10kb down	E2F6_OE_vs_EGFP_CTR
cisbp__M4537	E2F6	7.69	106	AKAP12;ANP32B;ASPM;ATAD2;AURKB;BAZ1B;BRCA1;CAMTA1;CBX3;CCNE2;CDCA5;CDCA7;CDK2AP1;CDK4;CDKN2C;CKAP2;CMC2;CSRP2;CTCF;DEK;DHFR;DNAJC9;DNMT1;DUT;E2F1;ENO1;EZH2;FBXO5;FDPS;FOXM1;FUS;GAPDH;GINS2;H2AFV;H2AFX;H2AFY;HELLS;HIST1H1E;HIST1H2AG;HIST1H2AH;HIST1H2BH;HIST1H3G;HIST1H4E;HMGB1;HMGB2;HMGB3;HMGN2;HNRNPA2B1;HNRNPM;IGFBP2;ITGB1;JUNB;KIF15;KLHDC8A;LDHA;LMNB1;MAZ;MCM10;MCM3;MCM4;MCM5;MCM7;METRN;MKI67;MRC…	10Kb up/10kb down	E2F6_OE_vs_EGFP_CTR
transfac_pro__M07206	E2F6	7.56	124	ADK;ALDH9A1;ANP32B;ANP32E;ATAD2;BAZ1B;BRCA1;BZW1;CALU;CBX3;CCNE2;CDCA7;CDK1;CDK2AP1;CDK4;CDK6;CDKN2C;CDKN3;CENPF;CENPM;CEP55;CFL1;CLSPN;CSRP2;CTCF;CYR61;DEK;DHFR;DNAJC9;DNMT1;DUT;E2F1;EGR1;ENO1;ESCO2;EZH2;FAM111B;FBXO5;FUS;GAD2;GAPDH;GINS2;GJA1;GLO1;H2AFV;H2AFX;H2AFY;H2AFZ;HAT1;HELLS;HES5;HIST1H1D;HIST1H1E;HIST1H2AH;HIST1H3G;HMGB1;HMGB2;HMGB3;HMGN2;HNRNPA2B1;HNRNPD;HNRNPDL;HNRNPL;IER2;IGFBP2;ITGB…	10Kb up/10kb down	E2F6_OE_vs_EGFP_CTR
factorbook__E2F4	E2F6	7.46	120	AKAP12;ALDH9A1;ANP32B;ASPM;ATAD2;AURKB;BAZ1B;BRCA1;CAMTA1;CBX3;CBX5;CCNE2;CDCA5;CDCA7;CDKN2C;CENPF;CENPH;CENPM;CKAP2;CLSPN;CSRP2;CTCF;DCXR;DHFR;DNAJC9;DNMT1;DUT;E2F1;ENO1;EZH2;FBXO5;FDPS;FOXM1;FUS;GAD2;GINS2;GJA1;H2AFV;H2AFX;H2AFY;HAT1;HELLS;HIST1H1E;HIST1H2AG;HIST1H2AH;HIST1H2BH;HIST1H3G;HIST1H4E;HMGB1;HMGB3;HMGN2;HNRNPA2B1;HNRNPAB;HNRNPD;HNRNPM;IGFBP2;ITGB1;JUNB;KIF15;KLHDC8A;LDHA;LGALS1;LMNB1;…	10Kb up/10kb down	E2F6_OE_vs_EGFP_CTR
transfac_pro__M00427	E2F6	7.38	49	AKAP12;ANP32B;CBX3;CBX5;CCNE2;CDCA7;CDK1;CLSPN;CTCF;DHFR;DNAJC1;DNMT1;DTYMK;DUT;E2F1;EGR1;EZH2;FBXO5;FUS;H2AFV;HELLS;HIST1H2AH;HMGB2;HMGN2;IGFBP2;KIF15;LMNB1;MAZ;MCM4;MCM5;MCM7;NASP;PCNA;PDGFRA;PIN1;PSMB3;RANBP1;RDX;RFC3;RRM2;SCRG1;SEPHS1;SRSF3;SSRP1;TFDP2;TLE1;TMPO;TRA2B;TUBA1B	10Kb up/10kb down	E2F6_OE_vs_EGFP_CTR
cisbp__M1856	E2F6	7.27	120	ADK;ALDH9A1;ANP32B;ANP32E;ATAD2;BAZ1B;BRCA1;CALU;CBX3;CCNE2;CDCA7;CDK1;CDK2AP1;CDK4;CDKN2C;CDKN3;CENPM;CEP55;CLSPN;CSRP2;CTCF;CYR61;DCXR;DEK;DHFR;DNAJC9;DNMT1;DUT;DYNC1I2;E2F1;EGR1;ENO1;EZH2;FAM111B;FBXO5;FUS;GAD2;GAPDH;GINS2;GJA1;GLO1;H2AFV;H2AFX;H2AFY;H2AFZ;HAT1;HELLS;HES5;HIST1H1D;HIST1H1E;HIST1H2AH;HIST1H3G;HMGB1;HMGB2;HMGB3;HMGN2;HNRNPA2B1;HNRNPD;HNRNPDL;HNRNPL;IER2;IGFBP2;ITGB1;JUNB;KLHDC8A…	10Kb up/10kb down	E2F6_OE_vs_EGFP_CTR
transfac_pro__M08875	E2F6	7.05	122	AKAP12;ANP32B;ANP32E;ATAD2;CAMTA1;CBX3;CBX5;CCNE2;CDCA7;CDK1;CDK2AP1;CDK6;CENPF;CENPH;CENPV;CFL1;CLSPN;COX8A;CSRP2;CTCF;DBF4;DEK;DHFR;DNAJC1;DNAJC9;DNMT1;DTYMK;DUT;DYNC1I2;E2F1;EGR1;EZH2;FAM111B;FBXO5;FEN1;FOS;FUS;GAD2;GINS2;GJA1;H2AFV;HAT1;HELLS;HIST1H1E;HIST1H2AG;HIST1H2AH;HIST1H3G;HMGB1;HMGB2;HMGB3;HMGN2;HNRNPA2B1;HNRNPA3;HNRNPAB;HNRNPD;IMMT;ITGB1;KIF11;KIF15;KTN1;LDHA;LMNB1;LRR1;MAZ;MCM3;MCM4…	10Kb up/10kb down	E2F6_OE_vs_EGFP_CTR
cisbp__M4598	E2F6	6.98	119	AKAP12;ALDH9A1;ANP32B;ASPM;ATAD2;AURKB;BAZ1B;BRCA1;CAMTA1;CBX3;CBX5;CCNE2;CDCA5;CDCA7;CDK2AP1;CDK4;CDKN2C;CDKN3;CENPH;CENPK;CENPM;CMC2;CSRP2;CTCF;DEK;DHFR;DNAJC9;DNMT1;DUT;DYNC1I2;E2F1;ENO1;EZH2;FBXO5;FDPS;FOS;FOXM1;FUS;GAPDH;GINS2;GJA1;H2AFV;H2AFX;H2AFY;HELLS;HIST1H1E;HIST1H2AH;HIST1H3G;HIST1H4E;HMGB1;HMGB3;HMGN2;HNRNPA2B1;HNRNPAB;HNRNPM;IGFBP2;ITGB1;JUNB;KIF15;KLHDC8A;LDHA;LMNB1;MAZ;MCM10;MCM3;…	10Kb up/10kb down	E2F6_OE_vs_EGFP_CTR
dbcorrdb__E2F6__ENCSR000EVK_1__m1	E2F6	6.89	108	ADK;AKAP12;ANP32B;ANP32E;ATAD2;BAZ1B;BRCA1;CALU;CAMTA1;CBX3;CCNE2;CDCA7;CDK2AP1;CDK4;CDKN2C;CDKN3;CEP55;CLSPN;COL1A2;CSRP2;CTCF;CYR61;DCXR;DEK;DNAJC1;DUT;DYNC1I2;E2F1;EGR1;ENO1;EZH2;FAM111B;FBXO5;FDPS;FUS;GAD2;GAPDH;GINS2;H2AFV;H2AFY;HES5;HIST1H1E;HMGB1;HMGB2;HMGB3;HMGN2;HNRNPA2B1;HNRNPD;HNRNPDL;HNRNPL;IER2;IGFBP2;ITGB1;JUNB;KLHDC8A;KTN1;LDHA;LMNB1;MAZ;MCM3;MCM4;MCM5;METRN;MSN;MYBL2;MYL6;NASP;NCA…	10Kb up/10kb down	E2F6_OE_vs_EGFP_CTR
dbcorrdb__E2F6__ENCSR000EVK_1__m1	ZNF274	6.89	108	ADK;AKAP12;ANP32B;ANP32E;ATAD2;BAZ1B;BRCA1;CALU;CAMTA1;CBX3;CCNE2;CDCA7;CDK2AP1;CDK4;CDKN2C;CDKN3;CEP55;CLSPN;COL1A2;CSRP2;CTCF;CYR61;DCXR;DEK;DNAJC1;DUT;DYNC1I2;E2F1;EGR1;ENO1;EZH2;FAM111B;FBXO5;FDPS;FUS;GAD2;GAPDH;GINS2;H2AFV;H2AFY;HES5;HIST1H1E;HMGB1;HMGB2;HMGB3;HMGN2;HNRNPA2B1;HNRNPD;HNRNPDL;HNRNPL;IER2;IGFBP2;ITGB1;JUNB;KLHDC8A;KTN1;LDHA;LMNB1;MAZ;MCM3;MCM4;MCM5;METRN;MSN;MYBL2;MYL6;NASP;NCA…	10Kb up/10kb down	E2F6_OE_vs_EGFP_CTR
transfac_pro__M08874	E2F6	6.08	97	AKAP12;ANP32B;ATAD2;BAZ1B;BRCA1;CAMTA1;CBX3;CBX5;CCNE2;CDCA7;CDK1;CENPH;CENPW;CSRP2;CTCF;CYR61;DBF4;DEK;DHFR;DNAJC1;DNAJC9;DNMT1;DUT;DYNC1I2;E2F1;EGR1;EZH2;FAM111B;FBXO5;FOS;FUS;GAD2;GINS2;GJA1;H2AFV;HAT1;HELLS;HIST1H1E;HIST1H2AH;HIST1H3G;HMGB1;HMGB2;HMGN2;HNRNPA2B1;HNRNPA3;HNRNPD;ILF2;KIF15;KTN1;LDHA;LMNB1;MAZ;MCM3;MCM4;MCM5;MCM7;MKI67;MYBL2;NASP;NCL;OLIG1;PBK;PCNA;PDGFRA;PFN1;PIN1;PPM1G;PSMB3;P…	10Kb up/10kb down	E2F6_OE_vs_EGFP_CTR
dbcorrdb__HA-E2F1__ENCSR000EWX_1__m1	E2F6	6.01	88	AKAP12;ASCL1;BAZ1B;BRCA1;CBX3;CBX5;CCNE2;CDK6;CDKN2C;CEP55;CLSPN;CSRP2;CTCF;DHFR;DNMT1;DYNLL1;E2F1;ENO1;EZH2;FAM111B;FBXO5;FOS;FUS;GJA1;H2AFZ;HAT1;HIST1H3G;HMGB1;HMGB2;HMGN2;HNRNPA2B1;HNRNPA3;HNRNPDL;HNRNPM;IDH2;ITGB1;KIF4A;KLHDC8A;LDHA;LMNB1;MAZ;MCM4;MCM5;MCM7;MKI67;MRPL23;MYBL2;NASP;NCL;NIN;OLIG1;PCNA;PDGFRA;PEG10;PGAM1;PIN1;PPM1G;PRDX1;PSMB3;PTMA;RAB13;RBBP8;RFC1;RFC3;RHOA;RPS21;RRM1;RRM2;SEPH…	10Kb up/10kb down	E2F6_OE_vs_EGFP_CTR
transfac_pro__M00426	E2F6	5.82	58	AKAP12;ANP32B;CBX3;CBX5;CCNE2;CDCA7;CDK1;CDK2AP1;CKS2;CLSPN;CTCF;DHFR;DNAJC1;DNMT1;DTYMK;DUT;E2F1;EGR1;EZH2;FBXO5;FUS;GINS2;H2AFV;HELLS;HIST1H1D;HIST1H2AH;HMGB2;HMGN2;HNRNPD;IGFBP2;KIF15;LMNB1;MAZ;MCM4;MCM5;MCM7;NASP;PCNA;PDGFRA;PEG10;PIN1;PRDX1;PSMB3;PTMA;RANBP1;RDX;RFC3;RRM2;SCRG1;SEPHS1;SRSF3;SSRP1;TFDP2;TLE1;TMPO;TRA2B;TUBA1B;VRK1	10Kb up/10kb down	E2F6_OE_vs_EGFP_CTR
hocomoco__E2F4_HUMAN.H11MO.1.A	E2F6	5.81	117	AKAP12;ANP32B;ASPM;ATAD2;AURKB;BAZ1B;BRCA1;C21orf58;CAMTA1;CBX3;CBX5;CCNE2;CDCA5;CDCA7;CDK2AP1;CDK4;CDKN2C;CENPH;CMC2;CSRP2;CTCF;DEK;DHFR;DNAJC9;DNMT1;DUT;DYNC1I2;E2F1;ENO1;EZH2;FBXO5;FDPS;FOS;FOXM1;FUS;GAPDH;GINS2;H2AFV;H2AFX;H2AFY;HELLS;HIST1H1E;HIST1H2AG;HIST1H2AH;HIST1H3G;HIST1H4E;HMGB1;HMGB3;HMGN2;HNRNPA2B1;HNRNPAB;HNRNPDL;ITGB1;JUNB;KIF15;KLHDC8A;KTN1;LDHA;LGALS1;LMNB1;MAZ;MCM10;MCM4;MCM5;M…	10Kb up/10kb down	E2F6_OE_vs_EGFP_CTR
cisbp__M4672	E2F6	5.74	29	ANP32B;ANP32E;BRCA1;DHFR;DNMT1;EGR1;FAM111B;FBXO5;FOS;HMGN2;HNRNPA2B1;KIF15;KIFC1;MAZ;MCM5;MCM7;NASP;PARP1;PDGFRA;RBMX;RRM2;SCRG1;SERF2;SLBP;SMC4;SNRPF;SRSF3;TMPO;TRA2B	10Kb up/10kb down	E2F6_OE_vs_EGFP_CTR
hocomoco__E2F3_MOUSE.H11MO.0.A	E2F6	5.39	85	AKAP12;ANP32B;ANP32E;ASCL1;ATAD2;CBX3;CCNE2;CDCA2;CDCA7;CDK2AP1;CDK4;CDKN2C;CDKN3;CENPM;CEP55;COL1A2;CSRP2;CTCF;CYR61;DEK;DUT;DYNC1I2;ECT2;EGR1;ENO1;EZH2;FBXO5;FDPS;FUS;GAD2;GINS2;H2AFV;H2AFY;HES5;HIST1H1D;HMGB1;HMGB2;HMGB3;HMGN2;HNRNPA2B1;HNRNPD;HNRNPL;HNRNPM;IER2;IGFBP2;ITGB1;JUNB;KLHDC8A;LMNB1;MAZ;MCM3;MCM4;MCM7;MYBL2;NASP;NIN;NPY;NUTF2;PCNA;PDGFRA;PFN1;PSMB3;PTMA;RANBP1;RDX;RFC1;RFC3;RRM1;SER…	10Kb up/10kb down	E2F6_OE_vs_EGFP_CTR
dbcorrdb__E2F4__ENCSR000DOR_1__m1	E2F6	5.14	108	AKAP12;ANP32B;ASPM;ATAD2;AURKB;BAZ1B;BRCA1;CAMTA1;CBX3;CBX5;CCNE2;CDCA5;CDCA7;CDK4;CDKN2C;CENPM;CLSPN;CMC2;CSRP2;CTCF;DHFR;DNAJC9;DNMT1;DUT;E2F1;EGR1;ENO1;EZH2;FBXO5;FDPS;FUS;GINS2;H2AFV;H2AFX;H2AFY;HELLS;HIST1H1D;HIST1H1E;HIST1H3G;HMGB1;HMGB3;HMGN1;HMGN2;HNRNPA2B1;HNRNPD;HNRNPM;ITGB1;JUNB;KIF15;KLHDC8A;KTN1;LDHA;LGALS1;LMNB1;MAZ;MCM3;MCM4;MCM5;MCM7;MRC2;MSN;MYBL2;MYL6;NASP;NCAPG;NIN;NUF2;OLIG1;P…	10Kb up/10kb down	E2F6_OE_vs_EGFP_CTR
dbcorrdb__E2F6__ENCSR000BLI_1__m1	E2F6	5	114	AKAP12;ALDH9A1;ANP32B;ATAD2;BAZ1B;BRCA1;BZW1;CALU;CAMTA1;CBX3;CCNE2;CDCA7;CDK2AP1;CDK4;CDK6;CDKN2C;CDKN3;CENPM;CEP55;CLSPN;CSRP2;CTCF;DCXR;DEK;DNAJC1;DYNC1I2;EGR1;ENO1;EZH2;FAM111B;FBXO5;FOS;FUS;GAD2;GAPDH;GINS2;GLO1;H2AFV;H2AFY;H2AFZ;HAT1;HES5;HIST1H1D;HIST1H3G;HMGB1;HMGB2;HMGB3;HMGN2;HNRNPA2B1;HNRNPA3;HNRNPAB;HNRNPD;HNRNPDL;HNRNPL;IER2;IGFBP2;ITGB1;JUNB;KLHDC8A;KTN1;LDHA;LMNB1;MAZ;MCM3;MCM4;MCM…	10Kb up/10kb down	E2F6_OE_vs_EGFP_CTR
dbcorrdb__E2F6__ENCSR000BLI_1__m1	ZNF274	5	114	AKAP12;ALDH9A1;ANP32B;ATAD2;BAZ1B;BRCA1;BZW1;CALU;CAMTA1;CBX3;CCNE2;CDCA7;CDK2AP1;CDK4;CDK6;CDKN2C;CDKN3;CENPM;CEP55;CLSPN;CSRP2;CTCF;DCXR;DEK;DNAJC1;DYNC1I2;EGR1;ENO1;EZH2;FAM111B;FBXO5;FOS;FUS;GAD2;GAPDH;GINS2;GLO1;H2AFV;H2AFY;H2AFZ;HAT1;HES5;HIST1H1D;HIST1H3G;HMGB1;HMGB2;HMGB3;HMGN2;HNRNPA2B1;HNRNPA3;HNRNPAB;HNRNPD;HNRNPDL;HNRNPL;IER2;IGFBP2;ITGB1;JUNB;KLHDC8A;KTN1;LDHA;LMNB1;MAZ;MCM3;MCM4;MCM…	10Kb up/10kb down	E2F6_OE_vs_EGFP_CTR
hocomoco__E2F4_HUMAN.H11MO.0.A	E2F6	4.66	96	ANP32B;ANP32E;ASPM;ATAD2;BAZ1B;BRCA1;CAMTA1;CBX3;CBX5;CCNE2;CDCA7;CDK1;CDK2AP1;CDK4;CDKN2C;CENPF;CENPM;CSRP2;CTCF;CYR61;DEK;DUT;DYNC1I2;EGR1;ENO1;EZH2;FBXO5;FDPS;FOS;FUS;GAD2;GAPDH;GINS2;H2AFV;HELLS;HES5;HIST1H1D;HIST1H1E;HMGB2;HMGN2;HNRNPA2B1;HNRNPD;HNRNPL;HNRNPM;IER2;ITGB1;JUNB;KTN1;LGALS1;LMNB1;MAZ;MCM3;MCM4;MRC2;MSN;MYBL2;NASP;NIN;NPY;OLIG1;PBK;PCNA;PDGFRA;PFN1;PPM1G;PSMB3;PTMA;RANBP1;RFC1;RF…	10Kb up/10kb down	E2F6_OE_vs_EGFP_CTR
dbcorrdb__SP1__ENCSR000BHK_1__m1	ZNF274	4.62	97	ACAT2;ASPM;ATAD2;AURKB;BRCA1;BRD7;C21orf58;CALU;CAMTA1;CBX5;CDCA2;CDK1;CDKN3;CENPF;CENPK;CENPM;CEP55;CKAP2;CKAP2L;CKS2;CLSPN;COL1A2;DBI;DEK;DLGAP5;DYNLL1;E2F1;ECT2;EGR1;ESCO2;EZH2;FBXO5;FDPS;GINS2;GLO1;H2AFX;H2AFY;H2AFZ;HIST1H2AG;HIST1H2AH;HIST1H3G;HIST2H2AC;HMGB1;HMGB2;HMGB3;HNRNPAB;HNRNPL;ILF2;IMMT;ITGB1;JUNB;KIFC1;LBR;LGALS1;MAZ;MCM3;MCM5;MCM7;METRN;NCAPD3;NCL;NDUFA11;NT5DC2;NUSAP1;OLIG1;PCNA;…	10Kb up/10kb down	E2F6_OE_vs_EGFP_CTR
homer__GGCGGGAARN_E2F6	E2F6	4.6	93	AKAP12;ALDH9A1;ALYREF;ANP32B;ASCL1;ATAD2;BRCA1;CBX3;CCNE2;CDCA7;CDK1;CENPM;CFL1;CLSPN;CSRP2;CTCF;CTNNAL1;CYR61;DBF4;DEK;DNAJC1;DUT;DYNC1I2;EGR1;EZH2;FBXO5;FOS;FUS;GAD2;GAPDH;GINS2;GJA1;H2AFV;H2AFY;HIST1H1D;HMGB1;HMGB2;HMGB3;HMGN1;HMGN2;HNRNPA2B1;HNRNPL;HNRNPM;IER2;IGFBP2;ILF2;ITGB1;KLHDC8A;KTN1;LDHA;LGALS1;LMNB1;MAZ;MCM3;MCM4;MCM7;MRPL23;NASP;NCAPG;NIN;NPY;PA2G4;PCNA;PCNT;PDGFRA;POLD3;PRDX1;PSMB3…	10Kb up/10kb down	E2F6_OE_vs_EGFP_CTR
hocomoco__E2F1_HUMAN.H11MO.0.A	E2F6	4.51	111	AKAP12;ANP32B;ANP32E;ASCL1;ATAD2;BAZ1B;BRCA1;CALU;CAMTA1;CBX3;CBX5;CCNE2;CDCA7;CDK1;CDK2AP1;CDK4;CDKN2C;CDKN3;CENPH;CENPM;CSRP2;CTCF;CYR61;DEK;DUT;DYNC1I2;EGR1;EZH2;FBXO5;FDPS;FOS;FUS;GAPDH;GINS2;GJA1;H2AFV;HAT1;HELLS;HES5;HIST1H1D;HIST1H1E;HMGB1;HMGB2;HMGB3;HMGN2;HNRNPA2B1;HNRNPD;HNRNPL;HNRNPM;IER2;IGFBP2;ILF2;ITGB1;JUNB;KTN1;LGALS1;LMNB1;MAZ;MCM3;MCM4;MCM5;MCM7;METRN;MRC2;MSN;MYBL2;MYL6;NASP;NI…	10Kb up/10kb down	E2F6_OE_vs_EGFP_CTR
cisbp__M4615	E2F6	4.17	58	AKAP12;ANP32B;ASCL1;ATAD2;CBX3;CCNE2;CDCA7;CDK2AP1;CDKN2C;CENPM;CSRP2;DEK;DUT;EGR1;EZH2;FBXO5;FUS;GAD2;GINS2;H2AFV;HIST1H1D;HMGB2;HMGN2;HNRNPA2B1;HNRNPD;HNRNPL;HNRNPM;ITGB1;JUNB;LMNB1;MAZ;MCM3;MCM4;NASP;NIN;NPY;PCNA;PDGFRA;PSMB3;PTMA;RANBP1;RRM1;RRM2;SERBP1;SERF2;SMARCD1;SMC2;SSRP1;SYNE2;TEAD2;TLE1;TMPO;TPM4;TUBA1B;TUBB6;TYMS;UCP2;XRCC5	10Kb up/10kb down	E2F6_OE_vs_EGFP_CTR
cisbp__M4538	E2F6	4.08	69	AKAP12;ALYREF;ANP32B;ASCL1;ATAD2;CBX3;CCNE2;CDCA7;CDK2AP1;CDKN2C;CENPM;CSRP2;CTCF;CYR61;DEK;DUT;EGR1;EZH2;FBXO5;FOS;FUS;GAD2;GINS2;H2AFV;H2AFY;HES5;HIST1H1D;HIST1H1E;HMGB1;HMGB2;HMGN2;HNRNPA2B1;HNRNPD;HNRNPL;HNRNPM;ITGB1;JUNB;LMNB1;MAZ;MCM3;MRPL23;NASP;NIN;NPY;PCNA;PDGFRA;PSMB3;PTMA;RANBP1;RDX;RNASEH2B;RRM2;SCRG1;SERBP1;SERF2;SMARCD1;SMC2;SSRP1;SYNE2;TFDP2;TMPO;TPM4;TPX2;TUBA1B;TYMS;UCP2;USP1;VIM…	10Kb up/10kb down	E2F6_OE_vs_EGFP_CTR
dbcorrdb__CHD2__ENCSR000EBT_1__m2	ZNF274	4.03	90	ACAT2;ANP32E;ASPM;ATAD2;BAZ1B;BRCA1;C21orf58;CBX3;CBX5;CDCA2;CDK1;CDK2AP1;CDKN3;CENPF;CENPM;CEP55;CKAP2;CKAP2L;CKS2;CTCF;DBI;DCXR;DEK;DNAJC1;DYNC1I2;E2F1;ECT2;ENO1;EZH2;FBXO5;FDPS;GINS2;GJA1;H2AFZ;HES5;HIST1H1B;HMGB1;HMGB2;HMGB3;HMGN1;HMGN2;HNRNPA2B1;HNRNPA3;HNRNPAB;ITGB1;JUNB;KLHDC8A;MAZ;MCM10;METRN;NCL;NIN;NT5DC2;OLIG1;PCNA;PCNT;PDGFRA;PGAM1;PIN1;PKM;PSMB3;PTMA;RANBP1;RDX;SEPT11;SFPQ;SGO1;SPC25…	10Kb up/10kb down	E2F6_OE_vs_EGFP_CTR
hocomoco__E2F1_MOUSE.H11MO.0.A	E2F6	3.87	94	ANP32B;ANP32E;ASCL1;ATAD2;BAZ1B;BRCA1;BRD7;BZW1;CALU;CBX3;CBX5;CCNE2;CDCA7;CDK1;CDK2AP1;CDK4;CDKN2C;CENPF;CEP55;COL1A2;CSRP2;CTCF;CYR61;DEK;DUT;E2F1;EGR1;ESCO2;EZH2;FBXO5;FOS;FUS;GAPDH;GINS2;GJA1;H2AFV;HES5;HIST1H1D;HIST1H1E;HMGB2;HMGB3;HMGN2;HNRNPA2B1;HNRNPM;IER2;ITGB1;JUNB;KLHDC8A;KTN1;LGALS1;LMNB1;MCM3;METRN;MRC2;MRPL23;MSN;NASP;NDUFA11;NIN;NPY;OLIG1;PBK;PCNA;PDGFRA;PEG10;PFN1;PIN1;PROM1;PSMB3…	10Kb up/10kb down	E2F6_OE_vs_EGFP_CTR
cisbp__M4599	E2F6	3.51	71	AKAP12;ANP32B;ASCL1;ATAD2;BRCA1;CBX3;CCNE2;CDCA7;CDK2AP1;CDKN2C;CENPM;CSRP2;CTCF;CYR61;DEK;DUT;EGR1;EZH2;FBXO5;FUS;GAD2;GINS2;H2AFV;HES5;HIST1H1D;HMGB1;HMGB2;HMGB3;HMGN2;HNRNPA2B1;HNRNPL;HNRNPM;ILF2;ITGB1;JUNB;KLHDC8A;LMNB1;MAZ;MCM3;MRPL23;MYBL2;NASP;NIN;NPY;PCNA;PDGFRA;PROM1;PSMB3;PTMA;RANBP1;RDX;RFC1;RNASEH2B;RRM1;SCRG1;SERBP1;SERF2;SMARCD1;SSRP1;SYNE2;TEAD2;TFDP2;TLE1;TMPO;TPM4;TPX2;TUBA1B;TUB…	10Kb up/10kb down	E2F6_OE_vs_EGFP_CTR
dbcorrdb__ATF3__ENCSR000BKC_1__m3	E2F6	3.28	16	CTCF;FOXM1;GAPDH;HMGB1;HMGB3;HNRNPA3;HNRNPD;HNRNPM;LMNB1;MRPL52;NCL;PFN1;SGO1;SMS;SRSF3;TRA2B	10Kb up/10kb down	E2F6_OE_vs_EGFP_CTR
dbcorrdb__TAF1__ENCSR000BJN_1__m1	ZNF274	3.01	21	CDK2AP1;CDK5RAP2;CTCF;EGR1;GAPDH;HNRNPA2B1;KIF15;MAZ;MCM5;MRPL52;NUTF2;PCNT;RDX;RPS29;SFPQ;SMC4;SRSF2;SRSF3;TRA2B;TUBB4B;UCP2	10Kb up/10kb down	E2F6_OE_vs_EGFP_CTR

## Sheet: ZNF274 OE vs EGFP CTR Motifs
Motif	TF	NES	nEnrGenes	enrichedGenes	window	Comparison
jaspar__MA0470.1	E2F6	5.87	44	ATAD2;CBX3;CDCA7L;CLSPN;CSRP2;DBI;DUT;EGR1;ESCO2;ETV1;FOS;GAD2;GAPDH;GINS2;H2AFZ;HAT1;HELLS;HIST1H1E;HMGB1;HMGN1;HMGN2;HNRNPA3;HNRNPD;HNRNPDL;HNRNPH1;ILF2;MCM7;MINOS1;MYBL2;MYL6;NDUFA6;NPY;ODC1;PFN1;PHGDH;PSMC3;PSRC1;RANBP1;RPL36A;SNRPB;TMSB10;TRA2B;TUBB;YWHAE	500bp up/100bp down	ZNF274_OE_vs_EGFP_CTR
cisbp__M2272	E2F6	5.7	47	AP1S2;ATAD2;CBX3;CDCA7L;CLSPN;CSRP2;DBI;DUT;EGR1;ESCO2;ETV1;FOS;GAD2;GAPDH;GINS2;GLO1;H2AFZ;HAT1;HELLS;HIST1H1E;HMGB1;HMGN1;HMGN2;HNRNPA3;HNRNPD;HNRNPDL;HNRNPH1;ILF2;MCM7;MINOS1;MYBL2;MYL6;NDUFA6;NPY;PFN1;PHGDH;PPP1CA;PSMC3;PSRC1;RANBP1;RPL36A;SNRPB;TBCB;TMSB10;TRA2B;TUBB;YWHAE	500bp up/100bp down	ZNF274_OE_vs_EGFP_CTR
dbcorrdb__E2F4__ENCSR000EWL_1__m1	E2F6	5.44	46	ACTB;ATAD2;CBX3;CDCA7L;CENPU;CLSPN;CSRP2;DUT;EGR1;ESCO2;ETV1;FOS;GAD2;GAPDH;GINS2;GLO1;H2AFY;H2AFZ;HAT1;HELLS;HIST1H1D;HIST1H1E;HMGB1;HMGN2;HNRNPA3;HNRNPDL;HNRNPH1;ILF2;MCM7;MINOS1;MYBL2;MYL6;NASP;NDUFA6;NPY;PFN1;PSMC3;PSRC1;RANBP1;SNRPB;TBCB;TMSB10;TPGS2;TRA2B;TUBB;YWHAE	500bp up/100bp down	ZNF274_OE_vs_EGFP_CTR
dbcorrdb__E2F4__ENCSR000EWL_1__m1	ZNF274	5.44	46	ACTB;ATAD2;CBX3;CDCA7L;CENPU;CLSPN;CSRP2;DUT;EGR1;ESCO2;ETV1;FOS;GAD2;GAPDH;GINS2;GLO1;H2AFY;H2AFZ;HAT1;HELLS;HIST1H1D;HIST1H1E;HMGB1;HMGN2;HNRNPA3;HNRNPDL;HNRNPH1;ILF2;MCM7;MINOS1;MYBL2;MYL6;NASP;NDUFA6;NPY;PFN1;PSMC3;PSRC1;RANBP1;SNRPB;TBCB;TMSB10;TPGS2;TRA2B;TUBB;YWHAE	500bp up/100bp down	ZNF274_OE_vs_EGFP_CTR
transfac_pro__M07206	E2F6	5.35	49	AP1S2;ATAD2;CBX3;CDCA7L;CENPU;CLSPN;CSRP2;DBI;DUT;EGR1;ESCO2;ETV1;FOS;GAD2;GAPDH;GINS2;GLO1;H2AFY;H2AFZ;HELLS;HMGB1;HMGN1;HMGN2;HNRNPA3;HNRNPD;HNRNPDL;HNRNPH1;ILF2;MYBL2;MYL6;NDUFA6;NPY;ODC1;PFN1;PGK1;PHGDH;PPP1CA;PSMC3;PSRC1;RANBP1;RPL36A;STMN1;TBCB;TMSB10;TPI1;TRA2B;TUBB;UBE2N;YWHAE	500bp up/100bp down	ZNF274_OE_vs_EGFP_CTR
cisbp__M1856	E2F6	4.99	61	ACAT2;AP1S2;ATAD2;BEX3;CBX3;CDCA7L;CDK2AP1;CENPU;CLSPN;CSRP2;DBI;DUT;EGR1;ESCO2;ETV1;FOS;GAD2;GAPDH;GINS2;GLO1;H2AFY;H2AFZ;HAT1;HELLS;HMGB1;HMGB3;HMGN1;HMGN2;HNRNPA3;HNRNPD;HNRNPDL;HNRNPH1;HNRNPM;ILF2;MCM7;MINOS1;MYBL2;MYL6;NDUFA13;NDUFA6;NPY;ODC1;PFN1;PGK1;PHGDH;PPP1CA;PSMC3;PSRC1;RANBP1;RPL36A;SCGN;SNRPB;STMN1;TBCB;TMSB10;TPI1;TRA2B;TUBB;UBE2N;YWHAB;YWHAE	500bp up/100bp down	ZNF274_OE_vs_EGFP_CTR
dbcorrdb__E2F6__ENCSR000EVK_1__m1	E2F6	4.81	39	ATAD2;CBX3;CDCA7L;CLSPN;CSRP2;DUT;ESCO2;ETV1;GAD2;GAPDH;GINS2;GLO1;H2AFY;H2AFZ;HELLS;HIST1H1E;HMGB1;HMGN1;HMGN2;HNRNPA3;HNRNPDL;HNRNPH1;ILF2;MCM7;MINOS1;MYBL2;MYL6;NPY;PFN1;PPP1CA;PSMC3;PSRC1;RANBP1;SNRPB;TBCB;TMSB10;TRA2B;TUBB;YWHAE	500bp up/100bp down	ZNF274_OE_vs_EGFP_CTR
dbcorrdb__E2F6__ENCSR000EVK_1__m1	ZNF274	4.81	39	ATAD2;CBX3;CDCA7L;CLSPN;CSRP2;DUT;ESCO2;ETV1;GAD2;GAPDH;GINS2;GLO1;H2AFY;H2AFZ;HELLS;HIST1H1E;HMGB1;HMGN1;HMGN2;HNRNPA3;HNRNPDL;HNRNPH1;ILF2;MCM7;MINOS1;MYBL2;MYL6;NPY;PFN1;PPP1CA;PSMC3;PSRC1;RANBP1;SNRPB;TBCB;TMSB10;TRA2B;TUBB;YWHAE	500bp up/100bp down	ZNF274_OE_vs_EGFP_CTR
dbcorrdb__E2F6__ENCSR000BLI_1__m1	E2F6	4.57	42	ATAD2;CBX3;CDCA7L;CLSPN;CSRP2;DBI;DUT;ESCO2;ETV1;FOS;GAD2;GAPDH;GINS2;GLO1;H2AFZ;HELLS;HMGB1;HMGN1;HMGN2;HNRNPA3;HNRNPDL;HNRNPH1;ILF2;MCM7;MINOS1;MYBL2;MYL6;NDUFA6;NPY;ODC1;PFN1;PPP1CA;PSMC3;PSRC1;RANBP1;RPL36A;SNRPB;TBCB;TMSB10;TRA2B;TUBB;YWHAE	500bp up/100bp down	ZNF274_OE_vs_EGFP_CTR
dbcorrdb__E2F6__ENCSR000BLI_1__m1	ZNF274	4.57	42	ATAD2;CBX3;CDCA7L;CLSPN;CSRP2;DBI;DUT;ESCO2;ETV1;FOS;GAD2;GAPDH;GINS2;GLO1;H2AFZ;HELLS;HMGB1;HMGN1;HMGN2;HNRNPA3;HNRNPDL;HNRNPH1;ILF2;MCM7;MINOS1;MYBL2;MYL6;NDUFA6;NPY;ODC1;PFN1;PPP1CA;PSMC3;PSRC1;RANBP1;RPL36A;SNRPB;TBCB;TMSB10;TRA2B;TUBB;YWHAE	500bp up/100bp down	ZNF274_OE_vs_EGFP_CTR
cisbp__M4598	E2F6	4.5	28	ATAD2;CBX3;CDCA7L;CLSPN;CSRP2;DUT;ESCO2;GAPDH;GINS2;HELLS;HIST1H1E;HMGB1;HMGN1;HMGN2;HNRNPH1;MARCKSL1;MINOS1;MYBL2;MYL6;NPY;PSMC3;PSRC1;RANBP1;SNRPB;TPGS2;TRA2B;TUBB;YWHAE	500bp up/100bp down	ZNF274_OE_vs_EGFP_CTR
cisbp__M4537	E2F6	4.42	29	ATAD2;CBX3;CDCA7L;CLSPN;CSRP2;DUT;ESCO2;FOS;GAPDH;GINS2;HELLS;HIST1H1E;HMGB1;HMGN1;HMGN2;HNRNPA3;HNRNPH1;MARCKSL1;MINOS1;MYBL2;PSMA2;PSMC3;PSRC1;RANBP1;SNRPB;TPGS2;TRA2B;TUBB;YWHAE	500bp up/100bp down	ZNF274_OE_vs_EGFP_CTR
homer__GGCGGGAAAH_E2F4	E2F6	4.36	51	AP1S2;ATAD2;CBX3;CDCA7L;CENPU;CLSPN;CSRP2;DBI;DUT;EGR1;ESCO2;ETV1;GAD2;GAPDH;GINS2;GLO1;H2AFY;H2AFZ;HAT1;HELLS;HIST1H1C;HIST1H1E;HMGB1;HMGN1;HMGN2;HNRNPA3;HNRNPH1;ILF2;KRTCAP2;MARCKSL1;MCM7;MINOS1;MYBL2;MYL6;NDUFA12;NDUFA13;NDUFA6;NPY;PFN1;PHGDH;PSMC3;PSRC1;PXMP2;RANBP1;SNRPB;TMSB10;TPGS2;TRA2B;TUBB;UBE2N;YWHAE	500bp up/100bp down	ZNF274_OE_vs_EGFP_CTR
cisbp__M4615	E2F6	4.3	28	ATAD2;CBX3;CDCA7L;CLSPN;CSRP2;DUT;EGR1;GAD2;GAPDH;GINS2;H2AFZ;HELLS;HIST1H1E;HMGB1;HMGN1;HMGN2;HNRNPDL;MYBL2;MYL6;NPY;PFN1;PPP1CA;PSMC3;PSRC1;RANBP1;SNRPB;TRA2B;TUBB	500bp up/100bp down	ZNF274_OE_vs_EGFP_CTR
transfac_pro__M00427	E2F6	4.25	23	ATAD2;CBX3;CDCA7L;CDK2AP1;CENPU;CLSPN;DUT;GAPDH;GINS2;HAT1;HELLS;HIST1H1D;HIST1H1E;HIST1H4C;HMGB1;HMGN2;HNRNPA3;MINOS1;PGK1;RANBP1;STMN1;TRA2B;TUBB	500bp up/100bp down	ZNF274_OE_vs_EGFP_CTR
transfac_pro__M04823	E2F6	4.2	34	ATAD2;CBX3;CLSPN;CSRP2;DUT;ESCO2;ETV1;GAD2;GAPDH;GINS2;H2AFZ;HAT1;HELLS;HIST1H1E;HMGB1;HMGN1;HMGN2;HNRNPA3;HNRNPDL;HNRNPH1;ILF2;MINOS1;MYBL2;MYL6;NDUFA6;NPY;PFN1;PSMC3;PSRC1;RANBP1;SNRPB;TMSB10;TRA2B;TUBB	500bp up/100bp down	ZNF274_OE_vs_EGFP_CTR
transfac_pro__M08875	E2F6	4.14	41	ACTB;ATAD2;CBX3;CDCA7L;CDK2AP1;CLSPN;CSRP2;DUT;EGR1;ESCO2;FOS;GAD2;GAPDH;GINS2;GLO1;HAT1;HELLS;HIST1H1E;HMGB1;HMGN1;HMGN2;HNRNPA3;HNRNPD;HNRNPH1;MARCKSL1;MCM7;MINOS1;MYBL2;MYL6;PCDH9;PFN1;PSMC3;PSRC1;RANBP1;SNRPB;STMN1;TLE1;TMSB10;TPGS2;TRA2B;TUBB	500bp up/100bp down	ZNF274_OE_vs_EGFP_CTR
transfac_pro__M00431	E2F6	4.12	42	AP1S2;ATAD2;CBX3;CDCA7L;CDK2AP1;CENPU;CLSPN;CSRP2;DUT;ETV1;FOS;GAPDH;GINS2;GLO1;H2AFZ;HAT1;HELLS;HIST1H1C;HIST1H1D;HIST1H1E;HIST1H4C;HMGB1;HMGN2;HNRNPA3;HNRNPH1;HNRNPM;MINOS1;NDUFA13;PCDH9;PFN1;PGK1;PSMC3;PSRC1;RANBP1;SEC61G;SNRPB;STMN1;TLE1;TMSB10;TRA2B;TUBB;ZWINT	500bp up/100bp down	ZNF274_OE_vs_EGFP_CTR
homer__GGCGGGAARN_E2F6	E2F6	4.09	42	ACTB;ATAD2;CBX3;CDCA7L;CLSPN;CSRP2;DBI;DUT;EGR1;ESCO2;ETV1;GAD2;GAPDH;GINS2;H2AFY;HAT1;HELLS;HIST1H1E;HMGB1;HMGN1;HMGN2;HNRNPA3;ILF2;MINOS1;MYBL2;MYL6;NASP;NPY;PCDH9;PFN1;PHGDH;PPP1CA;PSMC3;PSRC1;RANBP1;SNRPB;STMN1;TLE1;TMSB10;TRA2B;TUBB;YWHAE	500bp up/100bp down	ZNF274_OE_vs_EGFP_CTR
transfac_pro__M00426	E2F6	4.03	24	ATAD2;BEX3;CBX3;CDCA7L;CDK2AP1;CENPU;CLSPN;DUT;GAPDH;GINS2;HELLS;HIST1H1C;HIST1H1D;HIST1H1E;HMGB1;HMGN2;HNRNPA3;MINOS1;PCDH9;PGK1;RANBP1;STMN1;TRA2B;TUBB	500bp up/100bp down	ZNF274_OE_vs_EGFP_CTR
transfac_pro__M00425	E2F6	3.97	37	ACTB;ADK;ATAD2;CBX3;CDCA7L;CDK2AP1;CENPU;CLSPN;CSRP2;DUT;FOS;GAPDH;GINS2;GLO1;H2AFZ;HELLS;HIST1H1B;HIST1H1C;HIST1H1D;HIST1H1E;HIST1H4C;HMGB1;HMGN1;HMGN2;HNRNPA3;HNRNPH1;HNRNPM;MINOS1;PCDH9;PGK1;RANBP1;STMN1;TBCB;TLE1;TRA2B;TUBB;ZWINT	500bp up/100bp down	ZNF274_OE_vs_EGFP_CTR
cisbp__M4538	E2F6	3.91	38	ATAD2;CBX3;CDCA7L;CLSPN;CSRP2;DUT;EGR1;ESCO2;ETV1;FOS;GAD2;GAPDH;GINS2;H2AFZ;HELLS;HIST1H1E;HMGB1;HMGN1;HMGN2;HNRNPDL;ILF2;KLHDC8A;MINOS1;MYBL2;MYL6;NDUFA6;NPY;ODC1;PFN1;PPP1CA;PSMC3;PSRC1;RANBP1;SNRPB;TMSB10;TRA2B;TUBB;YWHAE	500bp up/100bp down	ZNF274_OE_vs_EGFP_CTR
transfac_pro__M08874	E2F6	3.85	50	ACTB;ATAD2;BCL11A;CBX3;CDCA7L;CDK2AP1;CENPU;CLSPN;CSRP2;DUT;ESCO2;ETV1;FOS;GAD2;GAPDH;GINS2;GLO1;H2AFZ;HAT1;HELLS;HIST1H1D;HIST1H1E;HMGB1;HMGN1;HMGN2;HNRNPA3;HNRNPD;HNRNPH1;MARCKSL1;MCM7;MYBL2;MYL6;NDUFA13;NPY;PCDH9;PFN1;PPP1CA;PSMA2;PSMC3;PSRC1;RANBP1;SNRPB;STMN1;TBCB;TLE1;TMSB10;TPGS2;TRA2B;TUBB;UBE2N	500bp up/100bp down	ZNF274_OE_vs_EGFP_CTR
hocomoco__E2F4_HUMAN.H11MO.1.A	E2F6	3.77	42	ACTB;ADK;ATAD2;CBX3;CDCA7L;CDK2AP1;CENPU;CLSPN;CSRP2;DBI;DUT;EGR1;ESCO2;FOS;GAD2;GAPDH;GINS2;HAT1;HELLS;HIST1H1C;HIST1H1E;HMGB1;HMGN1;HMGN2;HNRNPA3;HNRNPH1;MARCKSL1;MINOS1;MYBL2;MYL6;NDUFA6;NPY;PFN1;PSMA2;PSMC3;PSRC1;RANBP1;SNRPB;TPGS2;TRA2B;TUBB;YWHAE	500bp up/100bp down	ZNF274_OE_vs_EGFP_CTR
dbcorrdb__E2F4__ENCSR000EVL_1__m1	E2F6	3.75	41	ACTB;ADK;ATAD2;CBX3;CDCA7L;CENPU;CLSPN;CSRP2;DUT;EGR1;ESCO2;ETV1;GAPDH;GGH;GINS2;HAT1;HELLS;HIST1H1E;HMGB1;HMGN2;HNRNPA3;HNRNPDL;HNRNPH1;MARCKSL1;MCM7;MINOS1;MYBL2;MYL6;NDUFA6;NPY;PSMA2;PSMC3;PSRC1;RPS29;SNRPB;TRA2B;TUBB;UBE2N;WDR34;YWHAE;ZWINT	500bp up/100bp down	ZNF274_OE_vs_EGFP_CTR
dbcorrdb__POLR2AphosphoS5__ENCSR000BML_1__m1	E2F6	3.66	16	AP1S2;BCL11A;EGR1;HAT1;HNRNPD;ILF2;MCM7;NDUFA13;ROMO1;RPS21;SEC61G;SLIRP;SNRPB;UQCR11;UQCRQ;YWHAB	500bp up/100bp down	ZNF274_OE_vs_EGFP_CTR
cisbp__M4599	E2F6	3.62	27	ATAD2;CBX3;CLSPN;CSRP2;DUT;EGR1;GAD2;GAPDH;GINS2;HELLS;HIST1H1E;HMGB1;HMGN1;HMGN2;HNRNPDL;MYBL2;MYL6;NASP;NPY;PFN1;PPP1CA;PSMC3;PSRC1;RANBP1;SNRPB;TRA2B;TUBB	500bp up/100bp down	ZNF274_OE_vs_EGFP_CTR
dbcorrdb__SAP30__ENCSR000AQJ_1__m2	E2F6	3.57	13	AP1S2;BCL11A;BEX1;ETV1;GAPDH;H2AFZ;HNRNPA3;HNRNPD;JUNB;ODC1;STMN1;TLE1;TUBB	500bp up/100bp down	ZNF274_OE_vs_EGFP_CTR
dbcorrdb__ATF3__ENCSR000BJY_1__m1	E2F6	3.49	18	AP1S2;BCL11A;BEX1;EGR1;ETV1;GAPDH;H2AFZ;HMGN1;HMGN2;HNRNPA3;HNRNPD;HNRNPM;MIF;RPS29;STMN1;TRA2B;TUBB;TUBB2A	500bp up/100bp down	ZNF274_OE_vs_EGFP_CTR
hocomoco__E2F3_MOUSE.H11MO.0.A	E2F6	3.46	47	ATAD2;CBX3;CDCA7L;CLSPN;CSRP2;DBI;DUT;EGR1;ESCO2;ETV1;FOS;GAD2;GAPDH;GINS2;H2AFZ;HELLS;HIST1H1E;HMGB1;HMGN1;HMGN2;HNRNPA3;HNRNPD;HNRNPDL;HNRNPH1;ILF2;MCM7;MINOS1;MYBL2;MYL6;NDUFA6;NPY;ODC1;PCDH9;PFN1;PGK1;PPP1CA;PSMC3;PSRC1;RANBP1;RPL36A;SNRPB;TBCB;TMSB10;TPI1;TRA2B;TUBB;YWHAE	500bp up/100bp down	ZNF274_OE_vs_EGFP_CTR
factorbook__E2F4	E2F6	3.39	35	ACTB;ATAD2;CBX3;CDCA7L;CENPU;CLSPN;CSRP2;DUT;ESCO2;ETV1;GAD2;GAPDH;GGH;GINS2;HAT1;HELLS;HIST1H1E;HMGB1;HMGN2;HNRNPA3;HNRNPH1;MARCKSL1;MCM7;MINOS1;MYBL2;MYL6;NPY;PSMC3;PSRC1;RANBP1;SNRPB;TRA2B;TUBB;UBE2N;YWHAE	500bp up/100bp down	ZNF274_OE_vs_EGFP_CTR
cisbp__M4596	E2F6	3.35	12	AP1S2;BEX1;ETV1;GAPDH;H2AFZ;HMGN2;HNRNPA3;HNRNPD;HNRNPM;ODC1;STMN1;TUBB	500bp up/100bp down	ZNF274_OE_vs_EGFP_CTR
dbcorrdb__HA-E2F1__ENCSR000EWX_1__m1	E2F6	3.29	30	ATAD2;CBX3;CLSPN;DUT;ESCO2;ETV1;FOS;GAD2;GAPDH;GINS2;GLO1;H2AFZ;HELLS;HIST1H1C;HNRNPA3;HNRNPD;HNRNPH1;MARCKSL1;MINOS1;MYBL2;NDUFA12;NDUFA6;PFN1;PSMC3;RPS29;TLE1;TPGS2;TRA2B;TUBB;ZWINT	500bp up/100bp down	ZNF274_OE_vs_EGFP_CTR
dbcorrdb__ETS1__ENCSR000BKQ_1__m3	E2F6	3.29	10	AP1S2;EGR1;HAT1;ILF2;NDUFA13;ROMO1;RPS21;SNRPB;TMA7;UQCRQ	500bp up/100bp down	ZNF274_OE_vs_EGFP_CTR
dbcorrdb__ETS1__ENCSR000BKQ_1__m3	ZNF274	3.29	10	AP1S2;EGR1;HAT1;ILF2;NDUFA13;ROMO1;RPS21;SNRPB;TMA7;UQCRQ	500bp up/100bp down	ZNF274_OE_vs_EGFP_CTR
dbcorrdb__MAX__ENCSR000DYG_1__m1	E2F6	3.28	15	AP1S2;BEX1;ETV1;GAPDH;H2AFZ;HMGN1;HMGN2;HNRNPA3;HNRNPD;HNRNPM;ODC1;RANBP1;STMN1;TLE1;TUBB	500bp up/100bp down	ZNF274_OE_vs_EGFP_CTR
dbcorrdb__MAX__ENCSR000DYG_1__m1	ZNF274	3.28	15	AP1S2;BEX1;ETV1;GAPDH;H2AFZ;HMGN1;HMGN2;HNRNPA3;HNRNPD;HNRNPM;ODC1;RANBP1;STMN1;TLE1;TUBB	500bp up/100bp down	ZNF274_OE_vs_EGFP_CTR
hocomoco__USF2_HUMAN.H11MO.0.A	E2F6	3.24	10	ADK;AP1S2;BEX1;ETV1;GAPDH;H2AFZ;HMGN2;HNRNPA3;HNRNPD;HNRNPM	500bp up/100bp down	ZNF274_OE_vs_EGFP_CTR
dbcorrdb__ATF3__ENCSR000BKE_1__m1	E2F6	3.24	21	ADK;AP1S2;BCL11A;BEX1;DAAM1;EGR1;ETV1;GAPDH;H2AFZ;HMGB1;HMGN1;HMGN2;HNRNPA3;HNRNPD;HNRNPM;MIF;MYL6;RPS29;TRA2B;TUBB2A;UBE2N	500bp up/100bp down	ZNF274_OE_vs_EGFP_CTR
dbcorrdb__E2F4__ENCSR000DYY_1__m1	E2F6	3.23	56	ACTB;ADK;ATAD2;BCL11A;CBX3;CDCA7L;CDK2AP1;CENPU;CLSPN;CSRP2;DAAM1;DBI;DUT;EGR1;ESCO2;ETV1;GAD2;GAPDH;GGH;GINS2;H2AFY;H2AFZ;HAT1;HELLS;HIST1H1B;HIST1H1C;HIST1H1D;HIST1H1E;HMGB1;HMGN1;HMGN2;HNRNPA3;HNRNPD;HNRNPH1;HNRNPM;JUNB;MARCKSL1;MCM7;MINOS1;MYBL2;NASP;PHGDH;PPDPF;PSMA2;PSMC3;PSRC1;RANBP1;RPS29;TLE1;TMSB10;TPGS2;TPI1;TRA2B;TUBB;WDR34;ZWINT	500bp up/100bp down	ZNF274_OE_vs_EGFP_CTR
cisbp__M4480	E2F6	3.14	13	ADK;AP1S2;BEX1;ETV1;GAPDH;H2AFZ;HMGN1;HMGN2;HNRNPA3;HNRNPD;HNRNPM;STMN1;TUBB	500bp up/100bp down	ZNF274_OE_vs_EGFP_CTR
dbcorrdb__SIN3A__ENCSR000DYX_1__m1	E2F6	3.1	54	ACTB;ADK;ATAD2;BCL11A;BEX3;CBX3;CDCA7L;CDK2AP1;CENPU;CSRP2;DAAM1;DUT;EGR1;ESCO2;ETV1;FKBP3;GAD2;GAPDH;GGH;H2AFY;H2AFZ;HELLS;HIST1H1C;HIST1H1D;HIST1H1E;HMGB1;HMGB3;HMGN2;HNRNPA3;HNRNPD;HNRNPH1;HNRNPM;MARCKSL1;MCM7;MIF;MINOS1;MYBL2;NASP;PCDH9;PFN1;PPDPF;PSMC3;PSRC1;RANBP1;SNRPB;SNTG1;TLE1;TMSB10;TPI1;TRA2B;TUBB;UQCRQ;WDR34;YWHAE	500bp up/100bp down	ZNF274_OE_vs_EGFP_CTR
hocomoco__E2F1_MOUSE.H11MO.0.A	E2F6	3.09	23	ATAD2;CBX3;CSRP2;DAAM1;DUT;ESCO2;ETV1;FKBP3;GINS2;HAT1;HELLS;HMGB1;HNRNPH1;MYBL2;MYL6;NPY;PCDH9;PPP1CA;PSMC3;PSRC1;RANBP1;TRA2B;TUBB	500bp up/100bp down	ZNF274_OE_vs_EGFP_CTR
dbcorrdb__ELK4__ENCSR000EVI_1__m1	E2F6	3.08	12	AP1S2;EGR1;HAT1;HNRNPD;NDUFA13;PET100;ROMO1;RPS21;SLIRP;SNRPB;TMA7;UQCRQ	500bp up/100bp down	ZNF274_OE_vs_EGFP_CTR
dbcorrdb__POLR2A__ENCSR000EBG_1__m1	E2F6	3.05	17	AP1S2;EGR1;HAT1;HNRNPD;ILF2;MCM7;NDUFA13;PET100;ROMO1;RPS21;SLIRP;SNRPB;TMA7;UQCR11;UQCRQ;YWHAB;YWHAE	500bp up/100bp down	ZNF274_OE_vs_EGFP_CTR
dbcorrdb__POLR2A__ENCSR000BGO_1__m1	E2F6	3.04	13	AP1S2;EGR1;HNRNPD;ILF2;MCM7;NDUFA13;PET100;ROMO1;RPS21;SNRPB;TMA7;UQCRQ;YWHAB	500bp up/100bp down	ZNF274_OE_vs_EGFP_CTR
dbcorrdb__POLR2A__ENCSR000BGO_1__m1	ZNF274	3.04	13	AP1S2;EGR1;HNRNPD;ILF2;MCM7;NDUFA13;PET100;ROMO1;RPS21;SNRPB;TMA7;UQCRQ;YWHAB	500bp up/100bp down	ZNF274_OE_vs_EGFP_CTR
dbcorrdb__E2F4__ENCSR000DOR_1__m1	E2F6	3.03	52	ACTB;ATAD2;CBX3;CDCA7L;CENPU;CLSPN;CSRP2;DAAM1;DBI;DUT;EGR1;ESCO2;ETV1;FOS;GAD2;GAPDH;GINS2;GLO1;H2AFY;H2AFZ;HAT1;HELLS;HIST1H1D;HIST1H1E;HMGB1;HMGN1;HMGN2;HNRNPA3;HNRNPDL;HNRNPH1;ILF2;KRTCAP2;MARCKSL1;MCM7;MINOS1;MYBL2;MYL6;NASP;NDUFA6;NPY;PFN1;PSMC3;PSRC1;RANBP1;SNRPB;TLE1;TPGS2;TRA2B;TUBB;UBE2N;YWHAE;ZWINT	500bp up/100bp down	ZNF274_OE_vs_EGFP_CTR
dbcorrdb__MAX__ENCSR000FAE_1__m1	E2F6	3.02	11	AP1S2;BEX1;ETV1;GAPDH;H2AFZ;HMGN2;HNRNPA3;HNRNPD;HNRNPM;ODC1;STMN1	500bp up/100bp down	ZNF274_OE_vs_EGFP_CTR
homer__GGCGGGAAAH_E2F4	E2F6	5.43	45	ACTB;AP1S2;ATAD2;BCL11A;CBX3;CLSPN;CSRP2;DAAM1;DHFR;DUT;EGR1;ETV1;GAD2;GINS2;H2AFY;HAT1;HELLS;HIST1H1D;HIST1H1E;HMGB1;HMGB3;HMGN2;HNRNPA3;HNRNPD;HNRNPDL;HNRNPH1;HNRNPM;IDH2;JUNB;MARCKSL1;MCM7;MYBL2;MYL6;NASP;NPY;RANBP1;SCRG1;SNRPB;SNTG1;TLE1;TRA2B;TUBA1B;TUBB;TUBB2A;UBE2N	10Kb up/10kb down	ZNF274_OE_vs_EGFP_CTR
transfac_pro__M00425	E2F6	5.34	41	ACTB;CBX3;CDCA7L;CDK2AP1;CLSPN;CSRP2;DAAM1;DHFR;DUT;GAPDH;GINS2;H2AFZ;HELLS;HIST1H1D;HIST1H1E;HIST1H2BH;HIST1H4C;HMGB1;HMGN2;HNRNPA3;HNRNPD;JUNB;MCM7;MTRNR2L8;MYBL2;NASP;NDUFA11;NPY;PCDH9;PFN1;RANBP1;SCRG1;SNTG1;STMN1;TBCB;TIAM2;TLE1;TUBA1B;TUBB;TUBB2A;ZWINT	10Kb up/10kb down	ZNF274_OE_vs_EGFP_CTR
transfac_pro__M00431	E2F6	5.09	39	ACTB;ADK;AP1S2;BCL11A;CBX3;CDK2AP1;CLSPN;DAAM1;DHFR;DUT;EGR1;ETV1;GAPDH;GINS2;GJA1;HELLS;HIST1H1D;HIST1H1E;HIST1H4C;HMGN2;HNRNPA3;HNRNPD;HNRNPDL;MCM7;MTRNR2L8;NASP;PCDH9;PFN1;RANBP1;SCRG1;SNTG1;STMN1;TBCB;TIAM2;TLE1;TRA2B;TUBA1B;TUBB;TUBB2A	10Kb up/10kb down	ZNF274_OE_vs_EGFP_CTR
transfac_pro__M00427	E2F6	4.97	17	ACTB;CBX3;CLSPN;DAAM1;DHFR;DUT;EGR1;HELLS;HMGN2;MCM7;NASP;PCDH9;RANBP1;SCRG1;TLE1;TRA2B;TUBA1B	10Kb up/10kb down	ZNF274_OE_vs_EGFP_CTR
jaspar__MA0470.1	E2F6	4.72	48	ATAD2;BCL11A;CBX3;CDK2AP1;CLSPN;CSRP2;DAAM1;DHFR;DUT;EGR1;ETV1;FOS;GAD2;GAPDH;GINS2;H2AFY;HAT1;HELLS;HIST1H1D;HIST1H1E;HMGB1;HMGB3;HMGN2;HNRNPD;HNRNPDL;HNRNPH1;HNRNPM;JUNB;KLHDC8A;MARCKSL1;MCM7;MYBL2;MYL6;NASP;NPY;ODC1;PFN1;RANBP1;SCRG1;SNTG1;STMN1;TIAM2;TLE1;TMSB10;TRA2B;TUBA1B;TUBB;TUBB2A	10Kb up/10kb down	ZNF274_OE_vs_EGFP_CTR
cisbp__M2272	E2F6	4.58	48	ATAD2;BCL11A;CBX3;CDK2AP1;CLSPN;CSRP2;DAAM1;DHFR;DUT;EGR1;ETV1;GAD2;GAPDH;GINS2;GJA1;H2AFY;HAT1;HELLS;HIST1H1D;HIST1H1E;HMGB1;HMGB3;HMGN2;HNRNPD;HNRNPDL;HNRNPH1;HNRNPM;JUNB;KLHDC8A;MARCKSL1;MCM7;MYBL2;MYL6;NASP;NPY;ODC1;PFN1;RANBP1;SCRG1;SNTG1;STMN1;TIAM2;TLE1;TMSB10;TRA2B;TUBA1B;TUBB;TUBB2A	10Kb up/10kb down	ZNF274_OE_vs_EGFP_CTR
dbcorrdb__E2F4__ENCSR000EWL_1__m1	E2F6	4.54	36	ATAD2;BCL11A;CBX3;CDCA7L;CDK2AP1;CLSPN;CSRP2;DAAM1;DHFR;DUT;EGR1;GAD2;GINS2;H2AFY;HELLS;HIST1H1D;HIST1H1E;HMGB1;HMGB3;HMGN2;HNRNPD;HNRNPM;JUNB;KLHDC8A;MARCKSL1;MCM7;MYBL2;NASP;RANBP1;SCRG1;SNTG1;STMN1;TLE1;TUBA1B;TUBB;TUBB2A	10Kb up/10kb down	ZNF274_OE_vs_EGFP_CTR
dbcorrdb__E2F4__ENCSR000EWL_1__m1	ZNF274	4.54	36	ATAD2;BCL11A;CBX3;CDCA7L;CDK2AP1;CLSPN;CSRP2;DAAM1;DHFR;DUT;EGR1;GAD2;GINS2;H2AFY;HELLS;HIST1H1D;HIST1H1E;HMGB1;HMGB3;HMGN2;HNRNPD;HNRNPM;JUNB;KLHDC8A;MARCKSL1;MCM7;MYBL2;NASP;RANBP1;SCRG1;SNTG1;STMN1;TLE1;TUBA1B;TUBB;TUBB2A	10Kb up/10kb down	ZNF274_OE_vs_EGFP_CTR
hocomoco__E2F1_MOUSE.H11MO.0.A	E2F6	4.53	39	ATAD2;BCL11A;BEX1;CBX3;CDK2AP1;CSRP2;DAAM1;DUT;EGR1;ESCO2;ETV1;FOS;GAPDH;GINS2;GJA1;HIST1H1D;HIST1H1E;HMGB3;HMGN2;HNRNPM;JUNB;KLHDC8A;MARCKSL1;MRPL23;NASP;NDUFA11;NPY;ODC1;PCDH9;PFN1;PGK1;PSRC1;RANBP1;SNTG1;STMN1;TLE1;TUBA1B;TUBB;TUBB2A	10Kb up/10kb down	ZNF274_OE_vs_EGFP_CTR
transfac_pro__M00426	E2F6	4.46	20	ACTB;CBX3;CLSPN;DAAM1;DHFR;DUT;EGR1;HELLS;HIST1H1D;HMGN2;HNRNPD;MCM7;NASP;PCDH9;RANBP1;SCRG1;TLE1;TRA2B;TUBA1B;TUBB2A	10Kb up/10kb down	ZNF274_OE_vs_EGFP_CTR
dbcorrdb__HA-E2F1__ENCSR000EWX_1__m1	E2F6	4.45	48	ACTB;ATAD2;BCL11A;CBX3;CDCA7L;CLSPN;CSRP2;DAAM1;DHFR;ETV1;FOS;GJA1;H2AFY;H2AFZ;HAT1;HIST1H1D;HMGB1;HMGN2;HNRNPA3;HNRNPD;HNRNPDL;HNRNPH1;HNRNPM;IDH2;KLHDC8A;MARCKSL1;MCM7;MRPL23;MYBL2;NASP;NDUFA6;PFN1;PGK1;PXMP2;RPS21;SCRG1;SNTG1;STMN1;TIAM2;TLE1;TPGS2;TRA2B;TUBA1B;TUBB;TUBB2A;TUBB3;YWHAB;ZWINT	10Kb up/10kb down	ZNF274_OE_vs_EGFP_CTR
cisbp__M4672	E2F6	4.39	19	ADK;AP1S2;BCL11A;DAAM1;DHFR;EGR1;ETV1;FOS;HELLS;HIST1H4C;HMGN2;MARCKSL1;MCM7;NASP;SCRG1;SNTG1;TIAM2;TRA2B;YWHAE	10Kb up/10kb down	ZNF274_OE_vs_EGFP_CTR
transfac_pro__M08875	E2F6	4.16	39	ACTB;ATAD2;BCL11A;CBX3;CDCA7L;CDK2AP1;CLSPN;CSRP2;DAAM1;DHFR;DUT;FOS;GAD2;GINS2;GJA1;HAT1;HELLS;HIST1H1E;HMGB1;HMGB3;HMGN2;HNRNPA3;HNRNPD;MARCKSL1;MCM7;MYBL2;NASP;PCDH9;PFN1;RANBP1;RPS21;SCRG1;SNTG1;STMN1;TLE1;TRA2B;TUBA1B;TUBB;TUBB2A	10Kb up/10kb down	ZNF274_OE_vs_EGFP_CTR
hocomoco__E2F4_HUMAN.H11MO.0.A	E2F6	4.02	21	ATAD2;BCL11A;CBX3;CDK2AP1;CSRP2;DAAM1;DUT;EGR1;ETV1;GAPDH;GINS2;HIST1H1D;HIST1H1E;HMGN2;JUNB;NASP;NPY;PFN1;STMN1;TUBA1B;TUBB	10Kb up/10kb down	ZNF274_OE_vs_EGFP_CTR
transfac_pro__M04823	E2F6	4.01	33	ATAD2;BCL11A;CBX3;CDK2AP1;CLSPN;CSRP2;DAAM1;DHFR;DUT;EGR1;ETV1;GAD2;GINS2;HELLS;HIST1H1D;HIST1H1E;HMGB3;HMGN2;HNRNPD;HNRNPM;JUNB;MARCKSL1;MCM7;MYBL2;NASP;NPY;PFN1;RANBP1;TLE1;TRA2B;TUBA1B;TUBB;TUBB2A	10Kb up/10kb down	ZNF274_OE_vs_EGFP_CTR
dbcorrdb__ETS1__ENCSR000BKQ_1__m3	E2F6	3.92	14	ACTB;AP1S2;EGR1;HAT1;ILF2;JUNB;NDUFA13;PFN1;ROMO1;RPS21;TMA7;UBE2N;UQCRQ;YWHAB	10Kb up/10kb down	ZNF274_OE_vs_EGFP_CTR
dbcorrdb__ETS1__ENCSR000BKQ_1__m3	ZNF274	3.92	14	ACTB;AP1S2;EGR1;HAT1;ILF2;JUNB;NDUFA13;PFN1;ROMO1;RPS21;TMA7;UBE2N;UQCRQ;YWHAB	10Kb up/10kb down	ZNF274_OE_vs_EGFP_CTR
dbcorrdb__SIN3A__ENCSR000BLR_1__m2	E2F6	3.78	25	ACTB;ALYREF;AP1S2;BCL11A;EGR1;H2AFY;HAT1;HNRNPD;ILF2;MRPL23;NDUFA13;ODC1;PET100;PFN1;PPP1CA;ROMO1;RPS21;SLIRP;SNRPB;SNTG1;TMA7;TRA2B;UBE2N;UQCRQ;YWHAB	10Kb up/10kb down	ZNF274_OE_vs_EGFP_CTR
dbcorrdb__SIN3A__ENCSR000BLR_1__m2	ZNF274	3.78	25	ACTB;ALYREF;AP1S2;BCL11A;EGR1;H2AFY;HAT1;HNRNPD;ILF2;MRPL23;NDUFA13;ODC1;PET100;PFN1;PPP1CA;ROMO1;RPS21;SLIRP;SNRPB;SNTG1;TMA7;TRA2B;UBE2N;UQCRQ;YWHAB	10Kb up/10kb down	ZNF274_OE_vs_EGFP_CTR
transfac_pro__M08874	E2F6	3.71	34	ACTB;ATAD2;BCL11A;CBX3;CENPW;CSRP2;DAAM1;DHFR;DUT;EGR1;FOS;GAD2;GINS2;GJA1;HAT1;HELLS;HIST1H1E;HMGB1;HMGN2;HNRNPA3;HNRNPD;ILF2;MARCKSL1;MCM7;MYBL2;NASP;PFN1;RANBP1;SCRG1;SNTG1;TLE1;TUBA1B;TUBB;TUBB2A	10Kb up/10kb down	ZNF274_OE_vs_EGFP_CTR
dbcorrdb__ELK4__ENCSR000EVI_1__m1	E2F6	3.62	25	ACTB;AP1S2;EGR1;ETV1;FKBP3;H2AFY;HAT1;HNRNPD;HNRNPH1;ILF2;MCM7;MRPL23;NDUFA13;ODC1;PET100;PFN1;ROMO1;RPS21;SLIRP;SNRPB;SNTG1;TMA7;UBE2N;UQCRQ;YWHAB	10Kb up/10kb down	ZNF274_OE_vs_EGFP_CTR
transfac_pro__M07206	E2F6	3.59	51	ADK;AP1S2;ATAD2;BCL11A;BEX1;CBX3;CDK2AP1;CLSPN;CSRP2;DAAM1;DHFR;DUT;EGR1;ESCO2;ETV1;GAD2;GAPDH;GINS2;GJA1;GLO1;H2AFY;H2AFZ;HAT1;HELLS;HIST1H1D;HIST1H1E;HMGB1;HMGB3;HMGN2;HNRNPD;HNRNPDL;HNRNPH1;JUNB;KLHDC8A;MARCKSL1;MCM7;MYBL2;NASP;NPY;ODC1;PFN1;PHGDH;RPS21;SNTG1;STMN1;TIAM2;TLE1;TRA2B;TUBA1B;TUBB;TUBB2A	10Kb up/10kb down	ZNF274_OE_vs_EGFP_CTR
dbcorrdb__E2F6__ENCSR000EVK_1__m1	E2F6	3.54	31	ATAD2;BCL11A;CBX3;CDK2AP1;DAAM1;DUT;EGR1;GAD2;GAPDH;GINS2;H2AFY;HIST1H1E;HMGB1;HMGB3;HMGN2;HNRNPD;HNRNPDL;JUNB;KLHDC8A;MARCKSL1;MYBL2;MYL6;NASP;NPY;ODC1;PFN1;RANBP1;TLE1;TUBA1B;TUBB;TUBB2A	10Kb up/10kb down	ZNF274_OE_vs_EGFP_CTR
dbcorrdb__E2F6__ENCSR000EVK_1__m1	ZNF274	3.54	31	ATAD2;BCL11A;CBX3;CDK2AP1;DAAM1;DUT;EGR1;GAD2;GAPDH;GINS2;H2AFY;HIST1H1E;HMGB1;HMGB3;HMGN2;HNRNPD;HNRNPDL;JUNB;KLHDC8A;MARCKSL1;MYBL2;MYL6;NASP;NPY;ODC1;PFN1;RANBP1;TLE1;TUBA1B;TUBB;TUBB2A	10Kb up/10kb down	ZNF274_OE_vs_EGFP_CTR
cisbp__M1856	E2F6	3.53	49	ADK;AP1S2;ATAD2;BCL11A;BEX1;CBX3;CDK2AP1;CLSPN;CSRP2;DAAM1;DHFR;DUT;EGR1;ETV1;GAD2;GAPDH;GINS2;GJA1;GLO1;H2AFY;H2AFZ;HAT1;HELLS;HIST1H1D;HIST1H1E;HMGB1;HMGB3;HMGN2;HNRNPD;HNRNPDL;HNRNPH1;JUNB;KLHDC8A;MARCKSL1;MCM7;MYBL2;NASP;NPY;ODC1;PFN1;PHGDH;RANBP1;RPS21;SCRG1;TIAM2;TLE1;TUBA1B;TUBB;TUBB2A	10Kb up/10kb down	ZNF274_OE_vs_EGFP_CTR
cisbp__M4537	E2F6	3.46	32	ATAD2;BCL11A;CBX3;CDCA7L;CDK2AP1;CSRP2;DAAM1;DHFR;DUT;GAPDH;GINS2;HELLS;HIST1H1E;HIST1H2BH;HMGB1;HMGB3;HMGN2;HNRNPM;JUNB;KLHDC8A;MARCKSL1;MCM7;MYBL2;NASP;RANBP1;SNTG1;STMN1;TLE1;TPGS2;TUBA1B;TUBB;TUBB2A	10Kb up/10kb down	ZNF274_OE_vs_EGFP_CTR
hocomoco__E2F3_MOUSE.H11MO.0.A	E2F6	3.43	29	ATAD2;BCL11A;CBX3;CDK2AP1;CSRP2;DAAM1;DUT;EGR1;GAD2;GINS2;H2AFY;HIST1H1D;HMGB1;HMGB3;HMGN2;HNRNPM;JUNB;KLHDC8A;MARCKSL1;MCM7;NASP;NPY;ODC1;PFN1;RANBP1;SNTG1;TUBA1B;TUBB;TUBB2A	10Kb up/10kb down	ZNF274_OE_vs_EGFP_CTR
cisbp__M4598	E2F6	3.34	30	ATAD2;BCL11A;CBX3;CDCA7L;CSRP2;DAAM1;DHFR;DUT;GINS2;H2AFY;HELLS;HIST1H1E;HMGB1;HMGB3;HMGN2;HNRNPM;JUNB;KLHDC8A;MARCKSL1;MCM7;MYBL2;NASP;RANBP1;SCRG1;SNTG1;STMN1;TLE1;TUBA1B;TUBB;TUBB2A	10Kb up/10kb down	ZNF274_OE_vs_EGFP_CTR
dbcorrdb__ATF3__ENCSR000BKC_1__m3	E2F6	3.26	9	BCL11A;GAPDH;HMGB1;HMGB3;HNRNPA3;HNRNPD;HNRNPM;PFN1;TRA2B	10Kb up/10kb down	ZNF274_OE_vs_EGFP_CTR
factorbook__E2F4	E2F6	3.25	23	ATAD2;BCL11A;CBX3;CDCA7L;CSRP2;DAAM1;DHFR;DUT;HELLS;HIST1H1E;HMGB1;HMGB3;HMGN2;JUNB;KLHDC8A;MCM7;MYBL2;NASP;SNTG1;STMN1;TLE1;TUBA1B;TUBB	10Kb up/10kb down	ZNF274_OE_vs_EGFP_CTR
dbcorrdb__E2F4__ENCSR000EVL_1__m1	E2F6	3.2	42	ACTB;ATAD2;BCL11A;CBX3;CDCA7L;CDK2AP1;CLSPN;CSRP2;DAAM1;DHFR;DUT;EGR1;ESCO2;ETV1;GINS2;H2AFY;HAT1;HELLS;HIST1H1E;HIST1H2BH;HMGB1;HMGB3;HMGN2;HNRNPD;HNRNPH1;JUNB;KLHDC8A;MARCKSL1;MCM7;MRPL23;MYBL2;NASP;PFN1;RPS21;SCRG1;SEC61G;SNTG1;STMN1;TLE1;TUBA1B;TUBB;TUBB2A	10Kb up/10kb down	ZNF274_OE_vs_EGFP_CTR
dbcorrdb__ELF1__ENCSR000BPT_1__m2	E2F6	3.2	27	ACTB;AP1S2;CBX3;EGR1;GAPDH;H2AFY;HAT1;HNRNPD;HNRNPH1;ILF2;MCM7;MRPL23;NDUFA13;ODC1;PET100;PFN1;ROMO1;RPS21;SLIRP;SNRPB;SNTG1;TMA7;TRA2B;UBE2N;UQCR11;UQCRQ;YWHAB	10Kb up/10kb down	ZNF274_OE_vs_EGFP_CTR
dbcorrdb__ELF1__ENCSR000BPT_1__m2	ZNF274	3.2	27	ACTB;AP1S2;CBX3;EGR1;GAPDH;H2AFY;HAT1;HNRNPD;HNRNPH1;ILF2;MCM7;MRPL23;NDUFA13;ODC1;PET100;PFN1;ROMO1;RPS21;SLIRP;SNRPB;SNTG1;TMA7;TRA2B;UBE2N;UQCR11;UQCRQ;YWHAB	10Kb up/10kb down	ZNF274_OE_vs_EGFP_CTR
dbcorrdb__POLR2A__ENCSR000EAY_1__m1	E2F6	3.09	35	ACTB;AP1S2;ATAD2;BCL11A;CDCA7L;EGR1;ETV1;GAD2;HAT1;HIST1H1E;HMGB1;HNRNPD;HNRNPH1;ILF2;JUNB;MCM7;MRPL23;MYBL2;NDUFA13;ODC1;PET100;PFN1;PPP1CA;ROMO1;RPS21;SCGN;SEC61G;SLIRP;TLE1;TMA7;TRA2B;TUBA1B;UBE2N;UQCRQ;YWHAB	10Kb up/10kb down	ZNF274_OE_vs_EGFP_CTR
dbcorrdb__POLR2A__ENCSR000EAY_1__m1	ZNF274	3.09	35	ACTB;AP1S2;ATAD2;BCL11A;CDCA7L;EGR1;ETV1;GAD2;HAT1;HIST1H1E;HMGB1;HNRNPD;HNRNPH1;ILF2;JUNB;MCM7;MRPL23;MYBL2;NDUFA13;ODC1;PET100;PFN1;PPP1CA;ROMO1;RPS21;SCGN;SEC61G;SLIRP;TLE1;TMA7;TRA2B;TUBA1B;UBE2N;UQCRQ;YWHAB	10Kb up/10kb down	ZNF274_OE_vs_EGFP_CTR
dbcorrdb__ZNF274__ENCSR000EVG_1__m3	ZNF274	3.05	10	BCL11A;CSRP2;EGR1;GJA1;HMGB1;HNRNPM;JUNB;PFN1;RPS21;STMN1	10Kb up/10kb down	ZNF274_OE_vs_EGFP_CTR
dbcorrdb__ZNF274__ENCSR000EVG_1__m3	E2F6	3.05	10	BCL11A;CSRP2;EGR1;GJA1;HMGB1;HNRNPM;JUNB;PFN1;RPS21;STMN1	10Kb up/10kb down	ZNF274_OE_vs_EGFP_CTR
dbcorrdb__BRF2__ENCSR000DNV_1__m2	E2F6	3.05	8	BCL11A;CSRP2;GJA1;HMGB1;JUNB;MRPL23;PFN1;STMN1	10Kb up/10kb down	ZNF274_OE_vs_EGFP_CTR
dbcorrdb__BRF2__ENCSR000DNV_1__m2	ZNF274	3.05	8	BCL11A;CSRP2;GJA1;HMGB1;JUNB;MRPL23;PFN1;STMN1	10Kb up/10kb down	ZNF274_OE_vs_EGFP_CTR
dbcorrdb__HCFC1__ENCSR000ECH_1__m3	E2F6	3.05	14	ACTB;AP1S2;EGR1;HAT1;HNRNPD;NDUFA13;PFN1;ROMO1;RPS21;SLIRP;SNRPB;UBE2N;UQCRQ;YWHAB	10Kb up/10kb down	ZNF274_OE_vs_EGFP_CTR
dbcorrdb__HCFC1__ENCSR000ECH_1__m3	ZNF274	3.05	14	ACTB;AP1S2;EGR1;HAT1;HNRNPD;NDUFA13;PFN1;ROMO1;RPS21;SLIRP;SNRPB;UBE2N;UQCRQ;YWHAB	10Kb up/10kb down	ZNF274_OE_vs_EGFP_CTR
cisbp__M4480	E2F6	3.01	12	AP1S2;BEX1;ETV1;GAPDH;H2AFZ;HMGN2;HNRNPA3;HNRNPD;HNRNPM;ODC1;STMN1;TUBB	10Kb up/10kb down	ZNF274_OE_vs_EGFP_CTR

## Sheet: E2F6 OE vs EGFP CTR IPA terms
Pathway	Adj_-log10_P_Val	Z_Score	Genes	Type
TP53 Signaling	50.0237	5.563	ACADM,AKAP12,AKAP9,ALDH9A1,APP,ASPM,ATAD2,AURKB,BBC3,BIRC5,BRCA1,BTG1,BUB1B,CALU,CAMK2D,CAMLG,CCN1,CCNB1IP1,CCND2,CCNE2,CCNG1,CDK1,CDK4,CDKN1A,CDKN3,CENPE,CENPF,CENPK,CEP55,CKAP2,CKS2,COL1A2,CTNNB1,DBF4,DBI,DDB2,DEK,DHFR,DLGAP5,DNMT1,DNMT3A,DTYMK,DUT,DYNLL1,E2F1,E2F6,EEF1A1,EGR1,EZH2,FBXO22,FDPS,FEN1,FKBP3,FOS,FOXM1,GADD45A,GAPDH,GJA1,GLRX,GMNN,GPM6A,GSTP1,GTSE1,H2AX,H2AZ1,HMGB1,HMGB2,HMGCS1,HMGN…	Upstream
sirolimus Signaling	45.9747	0.637	ACADM,ANXA5,APP,AURKB,BBC3,BEX2,BIRC5,CCND2,CDK1,CDK4,CDK6,CDKN1A,COL1A2,COX6C,E2F1,EEF1A1,EEF2,EGR1,ENO1,FOS,FUS,GAP43,GRIA1,GSTP1,H3-3A/H3-3B,HMGB1,HNRNPU,HSPD1,ID2,JUNB,KIF15,LDHA,MAPT,MKI67,NCL,NDUFA6,NUDT1,PCNA,PDGFRA,PKM,PROM1,PSMB3,PSMB6,PTMA,RACK1,RAN,RHOA,RPL10,RPL10A,RPL13,RPL13A,RPL15,RPL18,RPL18A,RPL23,RPL27A,RPL29,RPL3,RPL32,RPL34,RPL5,RPL6,RPL9,RPLP0,RPN2,RPS12,RPS13,RPS16,RPS17,RPS…	Upstream
torin1 Signaling	45.8894	3.627	ALDH9A1,ATP5ME,ATP5MF,COX17,COX6C,COX8A,EEF1A1,EEF2,EIF3E,EIF3F,EIF3H,ENO1,GAPDH,LDHA,NDUFA3,NDUFA6,NDUFB1,PGAM1,PKM,RACK1,RPL10,RPL10A,RPL11,RPL12,RPL13,RPL13A,RPL15,RPL18,RPL23,RPL24,RPL26,RPL27A,RPL29,RPL3,RPL32,RPL34,RPL36A,RPL4,RPL5,RPL6,RPL7,RPS11,RPS12,RPS13,RPS16,RPS18,RPS19,RPS2,RPS21,RPS24,RPS27A,RPS29,RPS3A,RPS4X,RPS5,TPI1,VIM	Upstream
LARP1 Signaling	45.3098	-5.249	EEF1A1,EEF2,EIF3E,EIF3F,EIF3H,RACK1,RPL10,RPL10A,RPL11,RPL12,RPL13,RPL13A,RPL15,RPL18,RPL23,RPL24,RPL26,RPL27A,RPL29,RPL3,RPL32,RPL34,RPL36A,RPL4,RPL5,RPL6,RPL7,RPS11,RPS12,RPS13,RPS16,RPS18,RPS19,RPS2,RPS21,RPS24,RPS27A,RPS29,RPS3A,RPS4X,RPS5,VIM	Upstream
MYC Signaling	44.8069	-2.311	ACADM,ADK,AKAP12,ANXA5,APP,ASCL1,AURKB,BBC3,BIRC5,BRCA1,BUB1B,CCND2,CCNE2,CDCA7,CDK1,CDK4,CDK6,CDKN1A,CDKN3,CKS2,COL1A2,COX7A2L,CSRP2,CTNNAL1,CTNNB1,DBI,DDB2,DEK,DHFR,DLGAP5,DNMT1,E2F1,EEF2,EGR1,EIF3D,ENO1,EZH2,FOS,FOXM1,GADD45A,GAPDH,GJA1,H2AZ1,H3-3A/H3-3B,HNRNPA2B1,HNRNPAB,HNRNPD,HNRNPH1,HNRNPU,HSPD1,ID2,IDH2,IER5,ITGB1,LDHA,LGALS1,MAD2L1,MCM5,MCM7,MIF,MKI67,MSN,MXI1,NCL,NPY,OLIG1,PA2G4,PAICS,P…	Upstream
E2F4 Signaling	44.5129	1.387	AURKB,BRCA1,CBX5,CCNE2,CDK1,CDKN1A,CDKN2C,CENPE,CKS2,DBF4,DHFR,DUT,E2F1,ECT2,FEN1,FOXM1,GMNN,H2AX,H2AZ1,H3C2,HMGB1,HMGB3,IER5,KIF22,KIF4A,MAD2L1,MCM10,MCM3,MCM4,MCM5,MKI67,MYBL2,NASP,NCL,NDC80,PCLAF,PCNA,PCSK1N,PRC1,PRKDC,PTTG1,RAD51AP1,RANBP1,RBBP8,RFC3,RPA3,RRM1,RRM2,SFPQ,SMC2,SMC4,SRSF2,STMN1,TMPO,TOP2A,TP53INP1,TPX2,UBE2C,UBE2T,ZNF91	Upstream
5-fluorouracil Signaling	40.8327	1.758	ATP5ME,BBC3,BIRC5,CALU,CCND2,CCNG1,CDK1,CDKN1A,COL1A2,COX6C,COX8A,DCXR,DDB2,E2F1,EEF2,EGR1,EIF1,EIF3E,FDPS,GADD45A,GAP43,GAPDH,HNRNPA2B1,HNRNPAB,IDH2,IER5,ILF2,LDHA,MIF,MT-ND3,NACA,NCL,PHLDA3,PKM,POLR2L,PRC1,PSMD2,PSME2,RBMX,RPL10,RPL10A,RPL11,RPL15,RPL18,RPL23,RPL24,RPL27A,RPL5,RPL6,RPL7,RPS12,RPS13,RPS16,RPS27A,RPS27L,RPS29,RPS4X,RPS4Y1,SMS,SNRPB,SNRPF,SNRPG,SRSF2,TPI1,TSC22D1,TXNIP,TYMS,UBE2C,…	Upstream
MYCN Signaling	39.6234	2.87	BIRC5,CCND2,CDKN1A,DNMT3A,E2F1,EEF1A1,EEF2,EZH2,FAU,GAPDH,HES5,HSPD1,ID2,ITGB1,JUNB,KDM5B,LDHA,LGALS1,MRC2,MXI1,NACA,NCL,OLIG1,PA2G4,PHGDH,POLR2L,PROM1,PSMB6,PTMA,RFC3,RPL10,RPL11,RPL12,RPL13,RPL13A,RPL18,RPL18A,RPL23,RPL24,RPL26,RPL27A,RPL29,RPL3,RPL4,RPL5,RPL6,RPL7,RPL9,RPLP0,RPS12,RPS13,RPS16,RPS17,RPS19,RPS2,RPS24,RPS3A,RPS4X,RPS5,SYT1,TPI1,TUBA1B,TUBB,UCHL1,VIM	Upstream
E2F1 Signaling	37.821	-3.153	ADK,ATAD2,AURKB,BBC3,BIRC5,BRCA1,CBX5,CCND2,CCNE2,CDK1,CDK4,CDK6,CDKN1A,CDKN2C,CTNNB1,DBF4,DDB2,DDX1,DHFR,DNMT1,DUT,E2F1,ECT2,EGR1,EZH2,FBXO5,FEN1,FKBP3,FOS,FOXM1,GMNN,HELLS,HMGB1,HMGB2,HMGN1,HNRNPD,HSPD1,LY6H,MAD2L1,MCM10,MCM3,MCM4,MCM5,MCM7,MYBL2,NCL,NDC80,NUSAP1,PA2G4,PCLAF,PCNA,PIN1,PPM1G,PRKDC,PSMD2,PTTG1,RAN,RANBP1,RBBP8,RBFOX2,RFC3,RPA3,RPS16,RRM1,RRM2,SIVA1,SMARCD1,SMC4,SRSF2,STMN1,TOP2A,…	Upstream
Necrosis	36.4123	2.723	MAPK10,FDPS,RPS24,RPS5,NME4,EEF2,FOS,RPS13,EIF3E,HMGB1,PBK,CBX3,GTSE1,NPY,TOP2A,EEF1A1,TXNIP,YWHAG,CDKN2C,CTNNB1,RPS18,BIRC5,HELLS,RRM2B,HAT1,DNMT3A,SFPQ,UBE2C,FBXO5,CENPE,DYNLL1,NUDT1,CCN1,TMEM106B,LGALS1,MCM7,GNAO1,KIF11,RPL5,IMMT,PFN1,RPS4Y1,GSTP1,CDK6,RPS3A,TOX3,ENO1,TPX2,CTBP1,UCP2,SIVA1,NASP,EGR1,DEK,CDCA5,PARP1,UQCRQ,HMGB2,MYO6,RPS17,CHMP5,AURKB,UBE2S,RUNX1T1,EEF1A2,RANBP1,RRM2,LY6H,PCDHGA…	Functional
COPS5 Signaling	36.3958	-2.066	ANP32E,AURKB,BIRC5,CCNG1,CDK4,CDKN1A,CDKN2C,CENPF,CENPH,DBF4,DCXR,DLGAP5,DTYMK,DUT,E2F1,FBXO5,H1-2,H2AX,HELLS,HMGB2,HMGB3,HNRNPD,HNRNPU,IER5,KIF11,KIF15,KIF22,LBR,LMNB1,MAD2L1,MCM5,MCM7,MKI67,MYBL2,NCL,NDC80,NME4,PAICS,PBK,PCNA,PHLDA3,POLR2J,RFC1,RFC3,RPL18,SMC2,SNRPB,STMN1,TMPO,TOB1,TOP2A,TPX2,TXNIP,USP1	Upstream
YAP1 Signaling	32.7282	-3.211	ACAT2,ATAD2,AURKB,BIRC5,CCN1,CDCA5,CDK1,CDK4,CDK6,CDKN1A,CTNNB1,DTYMK,DYNC1I2,E2F1,EGR1,FDPS,FOS,FOXM1,GADD45A,H2AX,HMGCS1,ID2,ITGB1,LBR,LDHA,LMNB1,MCM3,PKM,PRKDC,RANBP1,RPL10,RPL10A,RPL11,RPL12,RPL13,RPL13A,RPL15,RPL18,RPL18A,RPL23,RPL24,RPL26,RPL27A,RPL3,RPL4,RPL5,RPL6,RPL7,RPL9,RPLP0,RPS11,RPS12,RPS13,RPS16,RPS17,RPS18,RPS19,RPS2,RPS21,RPS24,RPS27A,RPS27L,RPS29,RPS4Y1,RPS5,RRM1,RRM2,TOP2A,TUBB…	Upstream
Cell cycle progression	32.5498	-2.552	CLASP2,CBX5,THRA,CCNG1,FOXM1,RPS24,CLSPN,DBF4,FOS,EIF3E,HMGB1,CBX3,MKI67,GTSE1,MDM4,TOP2A,WTAP,TXNIP,CCND2,CDKN2C,CTNNB1,BIRC5,H3-3A/H3-3B,HELLS,MXI1,RRM1,HAT1,VCAN,SFPQ,UBE2C,SAE1,FBXO5,CENPE,CKAP2,JUNB,CCN1,MCM7,DNMT1,ZWINT,HNRNPU,E2F1,NUSAP1,KIF11,CENPW,PCNA,ITGB1,RAN,CDK6,TPX2,CCNB1IP1,PPM1G,CTBP1,RACK1,NASP,IGFBP2,DBI,EGR1,MAD2L1,CDCA5,PARP1,KNL1,RPL24,CENPF,SPC25,MYBL2,CHMP5,KIF15,PTMA,AURK…	Functional
FMR1 Signaling	31.8356	-2.579	APP,CACNB4,CELF4,CFL1,CTNNB1,EEF2,ENO1,GAP43,GAPDH,GRIA1,GRIA2,MRPL23,PFN1,RAB3A,RACK1,RPL10A,RPL11,RPL12,RPL13,RPL13A,RPL18,RPL18A,RPL23,RPL26,RPL3,RPL4,RPL5,RPL7,RPL9,RPLP0,RPS11,RPS12,RPS13,RPS16,RPS17,RPS18,RPS19,RPS2,RPS21,RPS24,RPS27A,RPS29,RPS4Y1,RPS5,SMOC1,SNAP25,SRRM4,SYT1,UQCRQ	Upstream
CDKN1A Signaling	31.52	4.095	APP,ASPM,ATAD2,AURKB,BBC3,BIRC5,BRCA1,BUB1B,CCN1,CCNG1,CDK1,CDK4,CDKN1A,CDKN3,CENPF,CEP55,DLGAP5,E2F1,FOXM1,GADD45A,H2AX,H2AZ1,HMGB2,HNRNPA2B1,ID2,LBR,MAD2L1,MCM3,MCM4,MCM5,MCM7,MIS18BP1,MKI67,MSN,MYBL2,NCAPD3,NUSAP1,PBK,PCLAF,PCNA,PHGDH,PRC1,PROM1,RFC1,RPA3,RRM1,SMC2,SMC4,STMN1,TOP2A,TPX2,TYMS,UBE2C,UBE2S,UBE2T,VGLL4,VIM	Upstream
EIF2 Signaling	31.3	4.2	EIF1,EIF3D,EIF3E,EIF3F,EIF3H,EIF4A2,FAU,PPP1CA,RPL10,RPL10A,RPL11,RPL12,RPL13,RPL13A,RPL15,RPL18,RPL18A,RPL23,RPL24,RPL26,RPL27A,RPL29,RPL3,RPL32,RPL34,RPL36A,RPL4,RPL5,RPL6,RPL7,RPL9,RPLP0,RPS11,RPS12,RPS13,RPS16,RPS17,RPS18,RPS19,RPS2,RPS21,RPS24,RPS27A,RPS27L,RPS29,RPS3A,RPS4X,RPS4Y1,RPS5	Canonical
l-asparaginase Signaling	31.1421	4.768	AURKB,BIRC5,BUB1B,CCNE2,CDCA5,CDK1,CDKN1A,CENPF,CENPH,CENPM,CLSPN,FDPS,GINS2,HMGCS1,KIF11,KIF15,KIF22,KIF4A,KIFC1,KNL1,MAD2L1,MCM3,MCM4,MCM5,MIS18BP1,MSMO1,MYBL2,NCAPG,NDC80,NUF2,PHGDH,RAD51AP1,SGO1,SMC2,SPC25,TOP2A,UBE2C	Upstream
CEBPB Signaling	30.4921	-6.149	APP,ATAD2,AURKB,BIRC5,BRCA1,BUB1B,CBX5,CCND2,CDCA8,CDK1,CDK4,CDKN1A,CDKN2C,CDKN3,CENPE,CENPM,COL1A2,CTCF,CTNNB1,DDB2,DEK,DHFR,DHX9,DLGAP5,DNMT1,DUT,E2F1,EZH2,FOS,GADD45A,H2AX,HELLS,HMGB2,HNRNPD,HSPD1,KIF22,KIF4A,LMNB1,MAPT,MCM3,MCM4,MCM5,MCM7,MKI67,MYBL2,NASP,PA2G4,PAICS,PCNA,PDGFRA,RAD51AP1,RAN,RANBP1,RFC1,RFC3,RPA3,RRM2,SLBP,SMC1A,SMC4,SPC24,SPC25,SRSF2,SSRP1,STMN1,TACC3,TMPO,TOP2A,TUBB,UBE2S,U…	Upstream
3,5-dihydroxyphenylglycine Signaling	29.8697	4.343	APP,DBI,EGR1,LENG8,RACK1,RPL10,RPL10A,RPL11,RPL12,RPL13,RPL13A,RPL15,RPL18,RPL18A,RPL23,RPL24,RPL26,RPL27A,RPL3,RPL4,RPL5,RPL6,RPL7,RPL9,RPLP0,RPS11,RPS12,RPS13,RPS16,RPS17,RPS18,RPS19,RPS2,RPS21,RPS24,RPS27A,RPS29,RPS4Y1,RPS5	Upstream
aflatoxin B1 Signaling	28.6162	-5.741	APP,ASPM,AURKB,CCNE2,CCNG1,CDCA2,CDK1,CDKN1A,CDKN2C,CENPE,CENPF,CEP55,CKAP2,CLSPN,DLGAP5,E2F1,ECT2,FBXO5,GJA1,GRIA2,GSTP1,GTSE1,H2AC20,KIF11,KIF15,KIFC1,KNL1,MAD2L1,MCM3,MCM5,MYBL2,NDC80,NUF2,NUSAP1,PBK,PCLAF,PHGDH,PHLDA3,PRC1,PTTG1,SMC2,SMC4,SPC25,STMN1,TACC3,THRA,TOP2A,TPX2,TYMS,UBE2C,UBE2T	Upstream
RICTOR Signaling	27.8539	-0.988	ATP5MF,ATP6V1G2,BBC3,BIRC5,COX17,COX7A2L,COX8A,CTNNB1,EGR1,FAU,NDUFA11,NDUFA3,NDUFA6,NDUFS6,PSMA2,PSMB3,PSMB6,PSMC3,PSMD1,PSMD2,PSME2,RPL10,RPL10A,RPL11,RPL12,RPL13A,RPL18,RPL23,RPL26,RPL4,RPL6,RPL7,RPL9,RPLP0,RPS11,RPS13,RPS18,RPS19,RPS2,RPS21,RPS24,RPS27A,RPS29,RPS4Y1,RPS5,SEM1,UQCR11,UQCRC1,UQCRQ,VIM	Upstream
ST1926 Signaling	27.6162	1.121	ATP5ME,CDK4,CDKN1A,CFL1,COX6C,COX7A2L,DYNLL1,EEF2,EIF3D,EIF3E,EIF4A2,ENO1,H2AZ1,HMGN2,ILF2,LGALS1,NACA,PCLAF,PFN1,PIN1,RPL10,RPL13,RPL18A,RPL24,RPL29,RPL32,RPL36A,RPL6,RPS2,RPS27A,SEM1,SLIRP,SNRPB,SNRPF,SNRPG,SOX11,SRSF3,TMEM258,UBL5	Upstream
Expression of RNA	27.341	-2.284	HMGN2,MAPK10,RPS24,HNRNPD,HNRNPL,RPS5,FOS,EIF3E,HMGB1,CBX3,TOP2A,TXNIP,CDKN2C,CTNNB1,CDK5RAP2,BIRC5,DNMT3A,CALCOCO1,SFPQ,CCN1,MCM7,LGALS1,EIF4A2,DNAJC1,H1-5,H1-3,RPL5,PFN1,ARMCX3,HNRNPAB,RPS4Y1,IRF2BPL,MLLT3,GSTP1,CDK6,RPS3A,TOX3,ENO1,CTBP1,EGR1,DEK,ARID4A,PARP1,HMGB2,MYO6,RPS17,IGBP1,AURKB,RPL10A,RUNX1T1,RPL23,RBFOX2,TMPO,RPL27A,RPS29,RPL11,FUS,PFDN5,H3C2,H3C8,POLR3GL,MLLT11,EZH2,NCL,BHLHE22,TFD…	Functional
acyline Signaling	27.2798	0	EEF1A1,EEF2,EGR1,EIF3F,EIF3H,FOS,JUNB,RPL10,RPL10A,RPL12,RPL13,RPL13A,RPL15,RPL18A,RPL23,RPL24,RPL26,RPL27A,RPL3,RPL5,RPL6,RPL7,RPL9,RPS11,RPS13,RPS16,RPS17,RPS18,RPS19,RPS2,RPS24,RPS4Y1,RPS5	Upstream
Cell survival	26.8861	-4.773	LAPTM4B,CBX5,MAPK10,CCNG1,FOXM1,PKM,HMGN1,EEF2,FOS,EIF3E,HMGB1,PBK,RPS11,MDM4,NPY,TOP2A,TXNIP,WTAP,CCND2,CDKN2C,CTNNB1,BIRC5,RRM2B,RFC1,ANP32E,RRM1,RIPOR2,BRD7,VCAN,SARAF,EIF3H,ZNF91,FBXO5,IDH2,ATP5MK,SRSF3,TMEM106B,CCN1,SNAP25,MCM7,DNMT1,HNRNPU,E2F1,KIF11,PCNA,VIM,ADAM17,IMMT,ITGB1,KIF5A,RAN,GSTP1,CDK6,ENO1,TPX2,PPM1G,CTBP1,UCP2,POLD3,ADK,RPN2,MACROH2A1,RACK1,UCHL1,IGFBP2,EGR1,MAD2L1,PARP1,UQCRQ…	Functional
Organismal death	26.7799	1.731	MAPK10,RPS24,PDE4DIP,HNRNPL,HNRNPD,ACADM,FOS,HMGB1,COX17,UBE2T,CBX3,NPY,TOP2A,TXNIP,CDKN2C,CTNNB1,ATP1B2,BIRC5,SMC2,HELLS,RRM2B,SEPHS1,HAT1,FBXO22,DNMT3A,UBE2C,FBXO5,CENPE,NUDT1,SRSF3,CCN1,TMEM106B,GAD1,SYT1,GNAO1,SYNE2,CEP55,NIN,RPL5,H1-3,PFN1,KIF5A,HNRNPAB,MLLT3,GSTP1,CDK6,CELF4,ENO1,CTBP1,UCP2,SIVA1,ADK,NASP,DBI,NRXN1,ARID4A,RAB3A,PARP1,HMGB2,CELF2,ZKSCAN1,DDX1,CHMP5,AURKB,SRGAP3,EEF1A2,RBFOX2…	Functional
CCND1 Signaling	26.6478	-2.918	ASPM,ATAD2,BIRC5,BRCA1,CALU,CCND2,CCNE2,CDCA2,CDCA7,CDCA8,CDK4,CDK6,CDKN1A,CDKN2C,CENPF,CENPH,CENPK,CEP55,CLSPN,DNMT1,E2F1,ENO1,ESCO2,FOXM1,KDM6B,KIF11,KIF4A,KLHL24,KNL1,MCM10,MCM4,MCM7,MEIS2,PCLAF,PCNA,POLD3,PSRC1,RPL10,RPL13,RPL27A,RRM2,SERF2,SOX11,SPC25,TALDO1,TMSB15A,TP53INP1,TPI1,TPX2,TUBA1B,TUBB,TYMS	Upstream
Cell viability	26.1618	-4.571	CBX5,MAPK10,CCNG1,FOXM1,PKM,HMGN1,EEF2,FOS,HMGB1,EIF3E,PBK,RPS11,MDM4,NPY,TOP2A,TXNIP,WTAP,CCND2,CDKN2C,CTNNB1,BIRC5,RRM2B,ANP32E,RRM1,RIPOR2,BRD7,VCAN,SARAF,EIF3H,ZNF91,FBXO5,IDH2,ATP5MK,SRSF3,TMEM106B,CCN1,SNAP25,MCM7,DNMT1,HNRNPU,E2F1,KIF11,PCNA,ADAM17,IMMT,ITGB1,KIF5A,RAN,GSTP1,CDK6,ENO1,TPX2,PPM1G,CTBP1,POLD3,ADK,RPN2,MACROH2A1,RACK1,UCHL1,IGFBP2,EGR1,MAD2L1,PARP1,UQCRQ,HMGB2,KNL1,RPL24,SPC2…	Functional
ZBTB17 Signaling	26	0	ASPM,AURKB,BUB1B,CDCA8,CDK1,CDKN1A,CENPF,CEP55,CKAP2,DDB2,ECT2,EGR1,FOXM1,KIF11,KIF22,KIF4A,MKI67,NDC80,NUF2,NUSAP1,PBK,PRC1,PSRC1,RHOA,RRM2B,SGO1,TOP2A,TPX2,UBE2C	Upstream
MLXIPL Signaling	25.6946	5.002	RPL10,RPL10A,RPL11,RPL12,RPL13,RPL13A,RPL15,RPL18,RPL18A,RPL23,RPL24,RPL26,RPL27A,RPL3,RPL4,RPL5,RPL6,RPL7,RPL9,RPLP0,RPS11,RPS12,RPS13,RPS16,RPS17,RPS18,RPS19,RPS2,RPS21,RPS24,RPS27A,RPS27L,RPS29,RPS4Y1,RPS5,TXNIP	Upstream
Mitosis	25.3391	-1.98	UBE2S,CLASP2,CBX5,FOXM1,RPS24,ESCO2,DBF4,KIF4A,FOS,EIF3E,ASCL1,CBX3,MKI67,TOP2A,PDGFRA,BIRC5,APP,DLGAP5,HELLS,RBBP8,HAT1,VCAN,UBE2C,GADD45A,FBXO5,CKAP2,CENPE,KDM5B,KIF22,CCN1,ZWINT,HNRNPU,SMC1A,E2F1,BUB1B,NUSAP1,LRR1,GMNN,KIF11,CENPW,CDCA8,CDKN1A,NUF2,PIN1,RAN,MIF,NDC80,TPX2,CCNB1IP1,BRCA1,RACK1,TUBB,CENPH,PPP1CA,DBI,IGFBP2,EGR1,STMN1,RHOA,MAD2L1,CDCA5,TACC3,KNL1,RPL24,CENPF,SPC25,RPA3,KIFC1,MYBL…	Functional
Eldr Signaling	25.301	-4.96	ASPM,AURKB,BIRC5,BRCA1,CDCA5,CDK1,CENPF,CEP55,CLSPN,CTCF,DLGAP5,FOXM1,GTSE1,KIF11,KIF4A,MKI67,MYBL2,NCAPG,PTTG1,SPC25,TACC3,TOP2A,TPX2,UBE2C,ZWINT	Upstream
CKAP2L Signaling	24.7282	-4.899	AURKB,BIRC5,CDCA8,CDK1,CENPE,CENPF,CENPH,FBXO5,H2AZ2,LMNB1,MAD2L1,NCAPG,NDC80,NUF2,PTTG1,SGO1,SPC24,SPC25,TMPO,TUBA1B,TUBB4B,TUBB6,UBE2C,ZWINT	Upstream
CD 437 Signaling	24.5768	1.584	CDK4,CDKN1A,COX6C,COX7A2L,E2F1,EEF2,EIF3D,EIF4A2,ENO1,FOS,GADD45A,HMGB1,HMGN2,ILF2,LGALS1,NACA,PCLAF,PFN1,PGAM1,PIN1,RBMX,RPL10,RPL11,RPL13,RPL13A,RPL24,RPL36A,RPS16,RPS17,RPS2,SEM1,SLIRP,SNRPB,SNRPF,SNRPG,SOX11,SRSF3,TMEM258,TUBA1B,UBL5	Upstream
CTNNB1 Signaling	23.6946	0.785	ACAT2,ADAM17,APP,ASCL1,ASRGL1,BBC3,BIRC5,CCN1,CCND2,CCNE2,CD99,CDKN1A,CENPM,CTNNB1,EGR1,FEN1,FOS,GAD1,GAP43,GAPDH,GJA1,GNAO1,HMGCS1,ID2,IGFBP2,ITGB1,KIFC1,NDUFA11,NDUFA12,NDUFS6,NOP53,OLIG1,PCNA,PFN1,PKM,PROM1,RAB3A,RPL10,RPL10A,RPL11,RPL12,RPL13,RPL13A,RPL15,RPL18,RPL18A,RPL23,RPL24,RPL26,RPL27A,RPL3,RPL4,RPL5,RPL6,RPL7,RPL9,RPLP0,RPS11,RPS12,RPS13,RPS16,RPS17,RPS18,RPS19,RPS2,RPS21,RPS24,RPS27A…	Upstream
FOXM1 Signaling	23.5452	-3.716	ADAM17,ASPM,AURKB,BIRC5,BUB1B,CAMK2D,CCND2,CCNE2,CDCA2,CDCA8,CDK1,CDKN1A,CDKN3,CENPE,CENPF,CKS2,CTNNAL1,CTNNB1,EZH2,FOS,FOXM1,GTSE1,ITGB1,LDHA,MKI67,NUF2,PCNA,PRC1,PROM1,PTTG1,RRM2,STMN1,TJP1,TOP2A,VCAN,VIM	Upstream
RB1 Signaling	23.2993	2.594	ATAD2,ATP1B1,AURKB,BIRC5,BRCA1,CBX5,CCNE2,CDCA5,CDK1,CDKN1A,CENPK,COX17,DDB2,DEK,DHFR,DNMT1,E2F1,EGR1,EZH2,FBXO5,FEN1,FOS,GADD45A,GMNN,H1-5,H2AX,HMGB2,ID2,JUNB,LY6H,MCM10,MCM3,MCM4,MCM5,MCM7,MSN,MYBL2,NDUFA13,NDUFA3,NDUFA6,NPY,PARP1,PCLAF,PCNA,POLD3,PROM1,PTTG1,RAD51AP1,RANBP1,RFC3,RRM1,RRM2,SLBP,TMPO,TYMS,UBE2C,UQCRC1,UQCRQ,VRK1	Upstream
CDKN2A Signaling	23.2277	5.426	ATAD2,AURKB,BBC3,BIRC5,BUB1B,CCNG1,CCNI,CDCA5,CDK1,CDKN1A,CDKN2C,CENPK,DEK,DHFR,E2F1,E2F6,EEF1A1,EGR1,EZH2,FBXO5,FEN1,FOS,GTSE1,H2AX,HMGB2,KIFC1,MAD2L1,MCM4,MCM5,MCM7,MDM4,MKI67,MYBL2,PCNA,PHGDH,POLD3,RAD51AP1,RFC1,RFC3,RRM1,RRM2,RRM2B,SAE1,SLBP,TMPO,TOB1,TP53INP1,VIM,VRK1,ZMAT3	Upstream
Segregation of chromosomes	21.7496	-1.152	KIF22,ZWINT,SMC1A,ESCO2,NUSAP1,CENPW,KIF11,EIF3E,NCAPG,CDCA2,CDKN1A,NUF2,NCAPD3,RAN,NDC80,TPX2,MKI67,BRCA1,TOP2A,CENPH,CDK5RAP2,PRC1,SMC2,SMC4,RHOA,MAD2L1,CENPF,SPC25,SGO1,ECT2,PTTG1,AURKB,CDK1,CENPE	Functional
Transcription of RNA	21.719	-1.979	CBX5,HMGN2,THRA,MAPK10,FOXM1,HNRNPD,HNRNPL,HMGN1,FOS,VGLL4,H2AZ1,HMGB1,POLR2J,CBX3,MDM4,PSRC1,TOP2A,TXNIP,CENPK,CDKN2C,CTNNB1,CDK5RAP2,MAGEL2,BIRC5,MXI1,RFC1,BRD7,DNMT3A,CALCOCO1,SFPQ,ZNF91,CKAP2,JUNB,CCN1,MCM7,LGALS1,DNMT1,HNRNPU,E2F1,RBMX,H1-5,PCNA,TEAD2,RPL6,H1-2,H1-3,PFN1,GLO1,ARMCX3,HNRNPAB,IRF2BPL,MLLT3,GSTP1,CDK6,TOX3,ENO1,CTBP1,ENY2,MACROH2A1,EGR1,DEK,ARID4A,CAMTA1,PARP1,HMGB2,CENPF,TSC22…	Functional
beta-estradiol Signaling	21.4868	-2.491	ACADM,ADK,AKAP12,ANKRD12,ANKS1B,APP,ARID4A,ASCL1,ATAD2,ATP1B1,ATP5ME,BBC3,BEX2,BIRC5,BRCA1,BTG1,BUB1B,CACNB4,CCN1,CCND2,CCNE2,CCNG1,CCNI,CDCA7,CDK1,CDK6,CDKN1A,CDKN3,CELF2,CENPF,CENPM,CKS2,COL1A2,CTNNB1,CXADR,DDB2,DLGAP5,DNAJC1,DYNLL1,E2F1,EGR1,EIF3D,EIF3F,ENO1,EZH2,FEN1,FOS,FOXM1,GAD2,GADD45A,GJA1,GRIA1,GSTP1,GTSE1,HELLS,HMGB2,HMGCS1,HNRNPD,HSPD1,ID2,IDH2,IER2,IGFBP2,ITGB1,JUNB,KIF4A,LDHA,MAD2L1…	Upstream
calcitriol Signaling	21.2644	3.303	ACAT2,AKAP12,APP,BIRC5,BRCA1,BUB1B,CCN1,CCND2,CDCA5,CDCA8,CDK1,CDKN1A,CENPH,CENPM,COL1A2,COX17,ECT2,EGR1,EIF1,ETFB,EZH2,FDPS,FEN1,FOS,FOXM1,GADD45A,GAPDH,GLRX,H2AZ1,HELLS,HSPD1,ID2,IDH2,JUNB,KIF22,LDHA,LGALS1,MAD2L1,MCM3,MCM4,MCM5,MCM7,NASP,NME4,NUSAP1,PBK,PCLAF,PCNA,PHGDH,PPP1CA,PRC1,RAD51AP1,RFC3,RRM2,RUNX1T1,SMC2,SRGAP3,STMN1,TACC3,THRA,TJP1,TP53INP1,TPX2,TXNIP,UCP2,WSB1	Upstream
Apoptosis	21.2262	3.993	MAPK10,RPS24,NME4,FOS,HMGB1,PBK,CBX3,GTSE1,TOP2A,EEF1A1,TXNIP,CDKN2C,CTNNB1,BIRC5,HELLS,RRM2B,HAT1,PHLDA3,DNMT3A,SFPQ,FBXO5,CENPE,DYNLL1,NUDT1,SRSF3,CCN1,LGALS1,GNAO1,KIF11,CEP55,IMMT,PFN1,GSTP1,CDK6,RPS3A,TOX3,ENO1,TPX2,CTBP1,UCP2,SIVA1,NASP,EGR1,DEK,PARP1,HMGB2,MYO6,CHMP5,AURKB,EEF1A2,RANBP1,RRM2,NSG1,PCDHGA10,CCNI,RPS29,PDGFRA,COX7A2L,FUS,SMARCD1,MLLT11,EZH2,RPLP0,NAA38,NCL,HNRNPH1,TFDP2,KIF22…	Functional
E2f Signaling	21.202	-3.399	BBC3,BRCA1,CBX5,CDK1,DBF4,DHFR,DNMT1,E2F1,GINS2,GMNN,H2AC11,H3C2,ITGB1,MAD2L1,MCM10,MCM3,MCM4,MCM5,MYBL2,NASP,NUSAP1,PCNA,PCSK1N,RPA3,RPS16,RRM2,STMN1,TPX2,TYMS,UBE2C	Upstream
Movement Disorders	21.011	-1.719	LAPTM4B,FDPS,PDE4DIP,MT-ND3,MTRNR2L12,PKM,HMGN1,EEF2,ACADM,FOS,EIF3E,COX17,HNRNPDL,NPY,EEF1A1,CDKN2C,CTNNB1,ATP1B2,RTN1,H3-3A/H3-3B,HELLS,CPLX2,SEPHS1,RFC1,VCAN,RPL15,JUNB,ATP5MK,NUDT1,TMEM106B,GAD1,SYT1,SNAP25,GNAO1,DNMT1,HNRNPU,E2F1,EIF4A2,DNAJC1,SYNE2,PCNA,VIM,TPI1,PFN1,ARMCX3,SEPTIN11,KIF5A,NDUFA6,IRF2BPL,ATP1B1,RAN,GSTP1,RPS3A,TOX3,CTBP1,UCP2,UCHL1,EGR1,NRXN1,COX6C,RAB3A,CAMTA1,PARP1,UQCRQ,H…	Functional
Disorder of basal ganglia	20.8182	0	LAPTM4B,PDE4DIP,MT-ND3,MTRNR2L12,PKM,HMGN1,ACADM,FOS,EIF3E,COX17,HNRNPDL,NPY,EEF1A1,CTNNB1,RTN1,H3-3A/H3-3B,CPLX2,SEPHS1,VCAN,RPL15,JUNB,ATP5MK,NUDT1,SNAP25,GNAO1,HNRNPU,E2F1,EIF4A2,DNAJC1,PCNA,VIM,TPI1,PFN1,ARMCX3,NDUFA6,ATP1B1,RAN,GSTP1,RPS3A,TOX3,UCP2,UCHL1,EGR1,NRXN1,COX6C,RAB3A,PARP1,UQCRQ,HMGB2,CELF2,DDX1,TUBB2B,RPS4X,HNRNPA2B1,SLIRP,RPL13A,NSG2,EEF1A2,RASA4,RANBP1,CSRP2,ASCL1,UQCRC1,COX7A2…	Functional
M phase	20.8041	-1.729	UBE2S,KIF22,STMN4,MCM7,SSRP1,CCNG1,STX2,FOXM1,BUB1B,NUSAP1,CEP55,KIF4A,AKAP12,CFL1,EIF3E,PFN1,SEPTIN11,XRCC5,ITGB1,CDKN1A,NUF2,CKS2,PIN1,NDC80,TOP2A,CENPV,MSN,BIRC5,PRC1,APP,EGR1,RHOA,MAD2L1,TACC3,UBE2C,KIFC1,GADD45A,ECT2,MCM4,PTTG1,AURKB,CDK1,CKAP2,CENPE,AKAP9,FBXO5	Functional
Interphase	20.5751	-1.332	E2F6,BTG1,FEN1,TOB1,TYMS,CCNG1,PDE4DIP,PCLAF,FOXM1,CLSPN,PKM,RPL23,HMGN1,DBF4,FOS,H2AZ1,EIF3E,CKS2,TMPO,MDM4,CCNE2,TOP2A,TXNIP,MCM10,CCND2,YWHAG,PDGFRA,RPL11,CDKN2C,CTNNB1,BIRC5,APP,RRM2B,RBBP8,MXI1,EZH2,MEIS2,GADD45A,MCM3,FBXO5,IDH2,GJA1,KDM5B,JUNB,TFDP2,SRSF3,UBL5,CCN1,MCM7,LGALS1,DNMT1,SMC1A,CAMK2D,E2F1,BUB1B,SRI,KIF11,GMNN,H2AX,PCNA,RPL5,AKAP12,CDCA2,XRCC5,ITGB1,CDKN1A,PIN1,CDK6,PRKDC,BRCA1,C…	Functional
torkinib Signaling	20.3206	5.143	AKAP9,AURKB,BBC3,BIRC5,BTG1,CCNB1IP1,CCNE2,CDCA2,CDK4,CLSPN,EGR1,FEN1,GINS2,GJA1,GMNN,H1-2,H2AX,KDM5B,KNL1,MCM10,MCM3,MCM5,NCAPG,PARP1,PCNA,POLD3,RFC3,RRM1,SFPQ,SMC2,TOP2A,TXNIP,TYMS,UBE2T	Upstream
Repair of DNA	20.158	-2.548	BAZ1B,FEN1,PGAM1,TYMS,FOXM1,ESCO2,HMGN1,FOS,USP1,HMGB1,UBE2T,TOP2A,SMARCD1,FUS,CTNNB1,APP,SMC2,RRM2B,RBBP8,EZH2,RRM1,HAT1,EIF3H,GADD45A,EIF3F,DYNLL1,BBC3,MCM7,HNRNPU,SMC1A,E2F1,H2AX,PCNA,CDK2AP1,XRCC5,CDKN1A,RAN,GSTP1,PRKDC,DDB2,BRCA1,UCHL1,RNASEH2B,SMC4,DTYMK,DEK,CDCA5,NOP53,PARP1,HMGB2,TACC3,DDX1,SEM1,RPA3,DHX9,CDK1	Functional
Transcription of DNA	19.983	-1.468	CBX5,THRA,MAPK10,FOXM1,HNRNPD,HNRNPL,HMGN1,FOS,VGLL4,H2AZ1,HMGB1,POLR2J,CBX3,MDM4,PSRC1,TOP2A,TXNIP,CENPK,CTNNB1,CDK5RAP2,MAGEL2,BIRC5,MXI1,RFC1,BRD7,DNMT3A,CALCOCO1,SFPQ,ZNF91,CKAP2,JUNB,CCN1,MCM7,DNMT1,HNRNPU,E2F1,RBMX,H1-5,PCNA,RPL6,TEAD2,H1-2,H1-3,PFN1,GLO1,ARMCX3,HNRNPAB,IRF2BPL,MLLT3,CDK6,TOX3,ENO1,CTBP1,ENY2,MACROH2A1,EGR1,DEK,ARID4A,CAMTA1,PARP1,HMGB2,CENPF,TSC22D1,MYO6,IRF2BP2,MYBL2,IGBP…	Functional
Neuromuscular disease	19.2874	0	LAPTM4B,FDPS,PDE4DIP,MT-ND3,MTRNR2L12,PKM,HMGN1,ACADM,FOS,EIF3E,COX17,PSMA2,HNRNPDL,NPY,TOP2A,EEF1A1,CTNNB1,BIRC5,RTN1,H3-3A/H3-3B,RRM2B,CPLX2,SEPHS1,RRM1,VCAN,RPL15,JUNB,ATP5MK,GAD1,SNAP25,GNAO1,DNMT1,HNRNPU,E2F1,EIF4A2,DNAJC1,SYNE2,PCNA,VIM,PET100,RPL5,ADAM17,TPI1,PFN1,ARMCX3,NDUFA6,ATP1B1,RAN,GSTP1,RPS3A,TOX3,UCP2,UCHL1,EGR1,NRXN1,COX6C,RAB3A,PARP1,UQCRQ,HMGB2,CELF2,DDX1,TUBB2B,RPS4X,TLR10,COX…	Functional
Transcription	19.2495	-2.124	CBX5,HMGN2,THRA,MAPK10,FOXM1,HNRNPD,HNRNPL,HMGN1,FOS,VGLL4,H2AZ1,HMGB1,POLR2J,CBX3,MDM4,PSRC1,TOP2A,TXNIP,CENPK,CDKN2C,CTNNB1,CDK5RAP2,MAGEL2,BIRC5,MXI1,RFC1,BRD7,DNMT3A,CALCOCO1,SFPQ,ZNF91,CKAP2,JUNB,CCN1,MCM7,LGALS1,DNMT1,HNRNPU,E2F1,RBMX,H1-5,PCNA,TEAD2,RPL6,VIM,H1-2,H1-3,RPL5,PFN1,GLO1,ARMCX3,HNRNPAB,IRF2BPL,MLLT3,ATP1B1,GSTP1,CDK6,TOX3,ENO1,CTBP1,ENY2,MACROH2A1,RACK1,EGR1,RDX,DEK,ARID4A,CAMT…	Functional
Rb Signaling	19.2434	3.494	AURKB,BIRC5,CCNE2,CDK1,CDKN1A,DHFR,DNMT1,E2F1,ECT2,EZH2,FOXM1,GMNN,MAD2L1,MCM3,MCM4,MCM5,MCM7,MYBL2,PA2G4,PCNA,PTTG1,RBBP8,TOP2A,TYMS	Upstream
Synthesis of protein	19.1445	-1.756	AKAP8L,TNRC6B,TOB1,RPL13A,TYMS,RPS24,HNRNPD,RPL23,HNRNPL,EEF1A2,RPS5,EEF2,FOS,H2AZ1,EIF3E,RPL27A,MDM4,NPY,RPS29,EEF1A1,FUS,CTNNB1,APP,EIF1,RFC1,EZH2,BRD7,NCL,EIF3H,EIF3F,JUNB,SRSF3,DNMT1,RBM4,EIF4A2,DNAJC1,KIF11,VIM,CDCA8,RPL5,DHFR,ITGB1,DDX6,RPS4Y1,MAPT,RPS3A,PRKDC,TPX2,PPM1G,ENY2,CDK4,RACK1,UCHL1,PPP1CA,IGFBP2,BZW1,MRPL23,EIF3D,RPL24,RPS17,RPS4X,GAPDH,DHX9,RPL10,RPL10A	Functional
Blastoma	19.0496	0	TYMS,PCLAF,FOXM1,PKM,FOS,USP1,PROM1,RRM2,CSRP2,CKS2,PA2G4,CBX3,MKI67,GTSE1,CCND2,CDKN2C,PDGFRA,CTNNB1,GAP43,H3C2,H3-3A/H3-3B,COL1A2,RRM2B,TUBB4B,MXI1,EZH2,RRM1,DNMT3A,UBE2C,MAZ,CKAP2,IDH2,GNAO1,MRC2,SMC1A,BUB1B,CEP55,KIF11,H1-2,AKAP12,RPL5,IMMT,DHFR,CDKN1A,NUF2,ATP1B1,PIN1,NDC80,CXADR,SMS,BRCA1,RPN2,CDK4,CD99,ASPHD1,IGFBP2,ARL4C,CAMTA1,PARP1,ZKSCAN1,SOX11,SEZ6L2,CDKN3,ECT2,HNRNPA2B1,PTTG1,CDK1	Functional
Ploidy	18.8447	2.586	FEN1,CCNG1,BUB1B,E2F1,FOXM1,KIF11,EEF2,XRCC5,CDKN1A,CKS2,NCAPD3,MAPT,PIN1,PRKDC,TPX2,BRCA1,TOP2A,CENPV,CENPH,BIRC5,H3-3A/H3-3B,APP,STMN1,RHOA,MAD2L1,PARP1,TACC3,KNL1,GADD45A,PTTG1,SAE1,AURKB,AKAP9,CDK1,CKAP2,CENPE,FBXO5	Functional
Lh Signaling	18.2306	4.228	AKAP12,ARL4C,CCND2,CTNNB1,EEF1A1,EEF2,EGR1,EIF3F,EIF3H,FOS,GJA1,JUNB,KIDINS220,MSMO1,PSMD1,RPL10,RPL10A,RPL12,RPL13,RPL13A,RPL15,RPL18A,RPL23,RPL24,RPL26,RPL27A,RPL3,RPL5,RPL6,RPL7,RPL9,RPS11,RPS13,RPS16,RPS17,RPS18,RPS19,RPS2,RPS24,RPS4Y1,RPS5,SMARCD1,SNAP25	Upstream
RPS15 Signaling	18.2034	0	BBC3,CDKN1A,FEN1,MCM3,MCM4,MCM5,MCM7,MDM4,PCNA,POLD3,RPA3,RPS11,RPS13,RPS16,RPS19,RPS24,RPS29,RPS3A,RPS4X,RPS5	Upstream
Translation	17.9355	-1.715	AKAP8L,SRSF3,TOB1,RPL13A,TNRC6B,TYMS,RBM4,RPS24,EEF1A2,RPL23,EIF4A2,DNAJC1,RPS5,EEF2,DHFR,EIF3E,ITGB1,DDX6,RPS4Y1,MAPT,RPS3A,RPL27A,MDM4,RPS29,EEF1A1,RACK1,UCHL1,FUS,CTNNB1,PPP1CA,APP,EIF1,BZW1,MRPL23,EIF3D,RPL24,BRD7,RPS17,NCL,EIF3H,GAPDH,RPS4X,DHX9,EIF3F,RPL10,RPL10A	Functional
RABL6 Signaling	17.8794	-4.583	AURKB,BUB1B,CCNE2,CENPF,DUT,EZH2,FEN1,H2AX,MAD2L1,MCM10,MCM5,MCM7,NCAPG,NDC80,PBK,PRC1,RFC3,TOP2A,TPX2,UBE2C,VRK1	Upstream
Translation of protein	17.767	-1.712	AKAP8L,SRSF3,TOB1,RPL13A,TNRC6B,TYMS,RBM4,RPS24,RPL23,DNAJC1,EIF4A2,RPS5,DHFR,EIF3E,ITGB1,DDX6,RPS4Y1,MAPT,RPS3A,RPL27A,MDM4,RPS29,EEF1A1,RACK1,UCHL1,FUS,CTNNB1,PPP1CA,APP,EIF1,BZW1,MRPL23,EIF3D,RPL24,BRD7,RPS17,NCL,EIF3H,GAPDH,RPS4X,DHX9,EIF3F,RPL10,RPL10A	Functional
YY1 Signaling	17.5017	-0.281	AURKB,BIRC5,BRCA1,BUB1B,CBX3,CDKN1A,CDKN2C,CENPE,CENPH,DNMT3A,EGR1,FDPS,FEN1,FOS,FOXM1,H2AX,H4C3,HELLS,HES5,ID2,KIF11,LMNB1,MAD2L1,MCM4,MCM5,MCM7,MKI67,NSG1,PCNA,PDGFRA,PRC1,PSRC1,RAD51AP1,RRM1,SFPQ,TACC3,TOP2A,TP53INP1,VIM,WSB1	Upstream
Arrest in mitosis	17.4855	0	UBE2S,KIF22,ZWINT,BUB1B,RPS24,KIF11,KIF4A,EIF3E,CDKN1A,NUF2,NDC80,TPX2,BRCA1,BIRC5,MAD2L1,KNL1,SPC25,MYBL2,SGO1,GADD45A,AURKB,CDK1,FBXO5,CENPE,CKAP2	Functional
Arrest in interphase	17.3958	0	E2F6,BTG1,FEN1,TOB1,TYMS,CCNG1,PDE4DIP,PCLAF,FOXM1,PKM,RPL23,FOS,H2AZ1,CKS2,TMPO,MDM4,TOP2A,MCM10,TXNIP,CCND2,YWHAG,RPL11,CTNNB1,BIRC5,RRM2B,RBBP8,MXI1,EZH2,GADD45A,FBXO5,IDH2,KDM5B,TFDP2,SRSF3,UBL5,CCN1,DNMT1,MCM7,LGALS1,SMC1A,E2F1,SRI,GMNN,KIF11,H2AX,AKAP12,RPL5,CDCA2,ITGB1,CDKN1A,PRKDC,BRCA1,CDK4,LMNB1,PPP1CA,SRSF2,EGR1,RHOA,MAD2L1,NOP53,PARP1,CELF2,MYBL2,CDK1	Functional
DNA replication	17.3645	-1.405	AKAP8L,RFC3,FEN1,MCM7,HMGN2,THRA,SSRP1,FOXM1,PCLAF,E2F1,ESCO2,CLSPN,LRR1,HMGN1,PKM,GMNN,DBF4,PCNA,FAM111B,CDK2AP1,HMGB1,XRCC5,CDKN1A,CKS2,TMPO,BRCA1,CCNE2,POLD3,MCM10,APP,RRM2B,RFC1,PARP1,RRM1,HMGB2,DUT,NCL,RPA3,MCM3,DHX9,MCM5,CDK1,FBXO5	Functional
Expression of mRNA	17.3298	-0.583	RPL13A,TOB1,TYMS,RBM4,E2F1,RPS24,HMGN1,RPL23,DNAJC1,EIF4A2,RPS5,FOS,DHFR,PFN1,EIF3E,HMGB1,DDX6,RPS4Y1,PIN1,RPS3A,RPL27A,RPS29,RACK1,CTNNB1,PPP1CA,APP,EGR1,EIF1,BZW1,MRPL23,EIF3D,RPL24,RPS17,EIF3H,RPS4X,GAPDH,DHX9,EIF3F,RPL10,RPL10A	Functional
Morphology of nucleus	17.2708	0	H2AZ2,KIF22,DNMT1,SYNE2,GMNN,EEF2,KIF4A,VIM,NCAPG,XRCC5,TMPO,RAN,MDM4,BRCA1,PSRC1,POLD3,LMNB1,BIRC5,H3-3A/H3-3B,APP,SMC2,HELLS,STMN1,RHOA,DEK,PARP1,TACC3,KNL1,HAT1,SPC25,GADD45A,GAPDH,PTTG1,AURKB,CDK1,CENPE,FBXO5,TERF2IP	Functional
arsenic trioxide Signaling	17.2007	0.069	ACAT2,ATP1B1,ATP1B2,BBC3,CDK1,CDK6,CDKN1A,COX7A2L,CTNNB1,DBF4,DNMT1,DNMT3A,ECT2,FDPS,GLRX,H2AX,HAT1,HMGCS1,ITGB1,KIF11,MCM3,MCM7,MSMO1,MSN,NCL,NDUFA11,NDUFA12,NDUFA13,NDUFA6,NR2F2,PCNA,PDIA6,PTTG1,RASA4,RHOA,SMC1A,SRSF10,TYMS,UQCR11,UQCRQ,YWHAG	Upstream
KAT2A Signaling	16.9747	-4.853	AKAP12,CCND2,CCNE2,CDCA7,CKS2,CSRP2,E2F1,EZH2,FOXM1,H2AZ1,H4C3,HES5,HNRNPA2B1,HNRNPD,HNRNPU,HSPD1,JUNB,LDHA,MAD2L1,PGAM1,PRKDC,PROM1,RANBP1,SAE1,SYT1,UBE2S	Upstream
Kinetochore Metaphase Signaling Pathway	16.6	-3.90007	AURKB,BIRC5,BUB1B,CDCA8,CDK1,CENPE,CENPH,CENPK,CENPU,CENPW,H2AC20,H2AX,H2AZ1,H2AZ2,KNL1,MACROH2A1,MAD2L1,NDC80,NUF2,PPP1CA,PTTG1,SMC1A,SPC24,SPC25,ZWINT	Canonical
ERBB2 Signaling	16.4711	-5.867	ADAM17,AKAP12,ASPM,BEX2,BIRC5,BUB1B,CCND2,CCNE2,CDCA2,CDCA5,CDCA7,CDCA8,CDK1,CDK6,CDKN1A,CDKN2C,CDKN3,CENPE,CENPF,CKS2,CTNNB1,DHFR,E2F1,EGR1,ETFB,FEN1,FOS,GINS2,GJA1,GLO1,H4C3,HMGB2,ID2,ITGB1,JUNB,KDM5B,LDHA,LGALS1,MCM10,MCM3,MCM4,MCM5,MCM7,MIF,MKI67,MXI1,MYBL2,NCAPG,NDC80,PAICS,PCNA,PHGDH,PIN1,POLD3,POLR2L,POLR3GL,PRC1,PROM1,PSMC3,RAD51AP1,RFC3,RRM1,RRM2,SMC2,TJP1,TMEM106B,TOP2A,TSC22D1,TYMS,UBE…	Upstream
imatinib Signaling	16.3233	2.71	APP,ATP1B1,ATP1B2,BBC3,BIRC5,BRCA1,CCND2,CDKN1A,CDKN2C,COX7A2L,CTNNB1,DBF4,ECT2,GADD45A,HAT1,HMGB1,KIF11,MAD2L1,MCM3,MCM7,NCL,NDUFA11,NDUFA12,NDUFA13,NDUFA6,NR2F2,PCNA,PDIA6,PTTG1,RASA4,SMC1A,SNRPF,SNRPG,SRSF10,SRSF2,SRSF7,TRA2B,UQCR11,UQCRQ,YWHAG	Upstream
Expression of protein	16.109	-1.411	AKAP8L,SRSF3,TOB1,RPL13A,TNRC6B,TYMS,RBM4,RPS24,RPL23,EIF4A2,DNAJC1,RPS5,FOS,DHFR,EIF3E,ITGB1,DDX6,RPS4Y1,MAPT,RPS3A,RPL27A,MDM4,NPY,PPM1G,RPS29,EEF1A1,RACK1,UCHL1,FUS,CTNNB1,PPP1CA,APP,EIF1,BZW1,MRPL23,EIF3D,RPL24,BRD7,RPS17,NCL,EIF3H,GAPDH,RPS4X,DHX9,EIF3F,RPL10,JUNB,RPL10A	Functional
Cell transformation	16.0878	-2.514	MAPK10,FDPS,MT-ND3,RPS24,PDE4DIP,RBM33,HNRNPD,DBF4,EEF2,FOS,RPS13,EIF3E,HMGB1,PBK,PSMA2,HMGB3,CBX3,GTSE1,TOP2A,EEF1A1,TXNIP,CDKN2C,CTNNB1,RPS18,BIRC5,KLHDC8A,BOD1L1,SMC2,HELLS,RRM2B,HAT1,PHLDA3,FBXO22,DNMT3A,SFPQ,UBE2C,CENPE,DYNLL1,CCN1,SYT1,MCM7,LGALS1,GNAO1,ASRGL1,H1-4,EIF4A2,SYNE2,CEP55,KIF11,NIN,PET100,RPL5,TPI1,HNRNPAB,MLLT3,GSTP1,CDK6,RPS3A,CELF4,TOX3,ENO1,TPX2,CTBP1,FKBP3,NASP,DBI,EGR1,MSM…	Functional
RRP1B Signaling	16.04	0	ASCL1,BIRC5,BRCA1,CCNG1,CDK1,CDKN1A,DBF4,DHFR,EIF3H,FEN1,GADD45A,HAT1,KIF11,MCM3,MCM4,MCM5,PCNA,RPL11,RPL13,RPL13A,RPL6,RPS19,RPS5,TOP2A	Upstream
ESR2 Signaling	16.0264	-3.614	AKAP12,ARID4A,ATAD2,BBC3,BIRC5,BRCA1,CALU,CBX3,CCN1,CDK4,CDK6,CDKN1A,CDKN2C,COL1A2,CTNNB1,DBI,DDB2,DEK,DNAJC1,DNMT1,DUT,EGR1,EZH2,FDPS,FOS,FOXM1,GAD2,GJA1,GLRX,GSTP1,H2AX,HELLS,HES5,HMGCS1,HSPD1,ILF2,ITGB1,JUNB,KIF4A,LMNB1,MAD2L1,MCM4,MCM5,MCM7,MKI67,NASP,NPY,PA2G4,PCNA,PPM1G,PROM1,SMC2,SMOC1,SOX11,STMN1,TACC3,TJP1,TLE5,TP53INP1,TSC22D1,USP1,VIM	Upstream
methylselenic acid Signaling	15.7595	0	ARID4A,ATAD2,BIRC5,BRCA1,BUB1B,CDK1,CDK4,CDKN1A,CENPF,DHFR,DTYMK,DYNLL1,E2F1,FOXM1,GADD45A,ID2,JUNB,KIF11,MAPT,MAZ,MCM3,MCM5,MCM7,MKI67,MYBL2,NREP,PCNA,PFDN5,RRM1,RRM2,SH3BP5,TOP2A,TUBB4B,TYMS	Upstream
Metabolism of DNA	15.7055	-1.35	AKAP8L,RFC3,FEN1,HMGN2,THRA,PCLAF,FOXM1,ESCO2,CLSPN,PKM,HMGN1,DBF4,HMGB1,CKS2,TMPO,CCNE2,TOP2A,ZMAT3,MCM10,BIRC5,APP,RRM2B,RFC1,RRM1,NCL,MCM3,MCM5,FBXO5,MCM7,SSRP1,E2F1,LRR1,GMNN,PCNA,FAM111B,CDK2AP1,PFN1,XRCC5,CDKN1A,MAPT,PIN1,RAN,ENO1,BRCA1,POLD3,RHOA,PARP1,HMGB2,DUT,RPA3,DHX9,CDK1	Functional
E2F3 Signaling	15.6716	-4.514	BIRC5,CDK1,CDKN1A,DEK,DHFR,E2F1,EZH2,FBXO5,H1-2,HMGB2,HSPD1,LBR,MAD2L1,MCM10,MCM3,MCM4,MCM5,MCM7,MYBL2,PCLAF,PCNA,PIN1,PTMA,PTTG1,RRM1,RRM2,TMPO,TPX2,UBE2C	Upstream
GABA Signaling	15.5817	0.249	ACADM,ADK,APP,ATP1B1,BTG1,CCND2,COX17,CTBP1,CTNNBL1,EEF1A1,EEF1A2,EIF4A2,FOS,HNRNPM,IDH2,LDHA,NDUFA12,NDUFA3,PCNA,PDIA6,PPP1CA,PRDX1,RDX,RPL13,RPL15,RPL18,RPL4,RPL5,RPL6,RPL7,RPLP0,RPS18,RPS2,RPS21,RPS29,SMS,SRSF2,SRSF3,SRSF9,TFDP2,TOB1,TRA2B,TYMS,YWHAB	Upstream
APP Signaling	15.5287	-0.12	ANXA5,APP,ASCL1,ATP1B1,BBC3,CAMK2D,CCND2,CDK1,CDK4,CDK5RAP2,CDK6,CDKN1A,CFL1,CPLX2,CTNNB1,DBI,EGR1,ENO1,FOS,GAP43,GAPDH,GNAO1,GRIA1,GSTP1,H2AZ2,HMGB1,HSPD1,IGFBP2,INA,JUNB,LDHA,LY6H,MAPT,MCM10,MT-ND3,MXI1,NDUFS6,NPY,PDGFRA,PGAM1,PIN1,PKM,PRKDC,PSMC3,RAN,RFC3,RHOA,RUFY2,RUNX1T1,SNAP25,SSRP1,STMN1,STMN2,TJP1,TLE5,TLR10,TOP2A,TP53INP1,TPI1,TUBA1B,TUBB,TUBB2B,TUBB4B,TUBB6,UCHL1,UQCRQ,VAMP2,VCAN,YPEL3…	Upstream
MAPT Signaling	15.3468	0	ANXA5,APP,ATP1B1,CAMK2D,CDKN1A,CFL1,CLASP2,CPLX2,DBI,EEF2,EIF4A2,ENO1,FOS,GAD1,GAP43,GAPDH,GLO1,GNAO1,GSTP1,H2AZ2,H3C2,HSPD1,IGFBP2,KLC1,MAPT,MCM10,MSN,NDUFA13,NDUFS6,PGAM1,PKM,PSMD2,RPL23,RPLP0,RPS16,SEPTIN11,SNAP25,SRGAP3,STMN1,STMN2,TPI1,TUBA1B,TUBB,TUBB2B,TUBB4B,TUBB6,UCHL1,UCP2,UQCRQ,VAMP2,VIM	Upstream
Morphology of chromosomes	15.2733	0	BRCA1,PSRC1,KIF22,DNMT1,BIRC5,H3-3A/H3-3B,SMC2,HELLS,STMN1,KIF4A,DEK,PARP1,TACC3,KNL1,HAT1,NCAPG,SPC25,GADD45A,RAN,AURKB,FBXO5,CENPE,MDM4	Functional
tanespimycin Signaling	15.1574	2.258	BIRC5,CDK1,CDK4,CDK6,CDKN1A,CTNNB1,HAT1,HMGCS1,HNRNPA2B1,HNRNPAB,HNRNPM,LDHA,MIF,PCNA,PDGFRA,POLR2L,PTMA,RBMX,RPL24,RPL27A,RPS16,SNRPB,SNRPF,SNRPG,SRSF2	Upstream
Translation of mRNA	15.0159	-0.715	RPL13A,TOB1,TYMS,RBM4,RPS24,RPL23,DNAJC1,EIF4A2,RPS5,DHFR,EIF3E,DDX6,RPS4Y1,RPS3A,RPL27A,RPS29,RACK1,PPP1CA,APP,EIF1,BZW1,EIF3D,MRPL23,RPL24,RPS17,EIF3H,RPS4X,GAPDH,EIF3F,RPL10,RPL10A	Functional
ESR1 Signaling	15.0057	-5.046	ADAM17,ARID4A,ASPM,ATP1B1,BIRC5,BRCA1,BUB1B,CCN1,CCNG1,CCNI,CDCA8,CDK1,CDK4,CDK5RAP2,CDK6,CDKN1A,CDKN3,CENPE,CENPF,CENPK,CENPM,CENPU,CLSPN,CPE,CTNNB1,CXADR,DDB2,DNAJC1,DYNC1I2,E2F1,EGR1,EIF3F,ENO1,ENY2,FOS,FOXM1,GAD2,GJA1,GLRX,GRIA1,GRIA2,H4C3,HELLS,HNRNPD,HSPD1,IGFBP2,JUNB,KLHL24,KNL1,KTN1,LGALS1,MAD2L1,MAPT,MDM4,MICOS10,MKI67,MRPL52,MYO6,NCAPG,NDUFA11,NPY,PBK,PCNA,PCNT,PROM1,PTMA,PTTG1,RDX,RPL1…	Upstream
TGFB1 Signaling	14.9431	-2.472	ADAM17,ADK,AMER2,APP,ASPM,ATP1B1,BBC3,BIRC5,BTG1,BUB1B,CCN1,CCND2,CCNE2,CDK1,CDK2AP1,CDK4,CDKN1A,CDKN2C,CDKN3,CELF2,CENPE,CENPF,CFL1,CKS2,COL1A2,CSRP2,CTCF,CTNNB1,CXADR,DDB2,DDX6,DNMT1,DNMT3A,DYNLL1,E2F1,EEF1A1,EGR1,ENO1,EZH2,FOS,FUS,GAD1,GADD45A,GJA1,GNAO1,GRIA1,HAT1,HMGB1,HMGCS1,HMGN2,HNRNPAB,HNRNPDL,HNRNPH1,ID2,IER2,IGFBP2,ITGB1,JUNB,KDM5B,KDM6B,LBR,LDHA,MCM4,MCM7,MKI67,MRC2,MSMO1,MSN,MXI1,MYB…	Upstream
POLG Signaling	14.8861	0	COX7A2L,EIF3H,NPY,RACK1,RPL13,RPL23,RPL27A,RPL5,RPL7,RPS16,RPS19,RPS24,RPS27A,RPS5	Upstream
fulvestrant Signaling	14.8729	3.587	ANKS1B,BIRC5,CCN1,CDK1,CDKN1A,CDKN2C,CENPF,CTNNB1,DYNLL1,E2F1,EGR1,FEN1,FOS,FOXM1,GADD45A,GJA1,GSTP1,GTSE1,H2AX,H2AZ1,ID2,ITGB1,KIF11,MAZ,MCM3,MCM5,MCM7,NUDT1,PCNA,PTTG1,RRM1,STMN1,TXNIP,UBE2C,ZMAT3	Upstream
S phase	14.757	-1.761	E2F6,FEN1,TFDP2,TYMS,LGALS1,MCM7,SMC1A,CCNG1,E2F1,FOXM1,PCLAF,DBF4,PCNA,FOS,XRCC5,ITGB1,CDKN1A,CKS2,CDK6,BRCA1,MCM10,CDK4,LMNB1,CCND2,ID2,PDGFRA,CDKN2C,BIRC5,APP,RHOA,RBBP8,MXI1,PARP1,MYBL2,MEIS2,GADD45A,MCM3,CDK1,FBXO5,JUNB	Functional
G1 phase	14.719	-1.577	TOB1,TYMS,CCNG1,PDE4DIP,PCLAF,FOXM1,PKM,RPL23,DBF4,H2AZ1,TMPO,MDM4,CCNE2,TXNIP,CCND2,YWHAG,RPL11,PDGFRA,CTNNB1,BIRC5,RBBP8,EZH2,GADD45A,FBXO5,GJA1,TFDP2,SRSF3,UBL5,CCN1,MCM7,LGALS1,CAMK2D,E2F1,SRI,GMNN,AKAP12,RPL5,CDCA2,ITGB1,CDKN1A,CDK6,PRKDC,BRCA1,CDK4,LMNB1,RACK1,ID2,NASP,PPP1CA,EGR1,RHOA,NOP53,PARP1,MYBL2,CDKN3,PTTG1,CDK1	Functional
let-7 Signaling	14.6615	4.859	APP,AURKB,BRCA1,BUB1B,CCNE2,CDCA2,CDCA5,CDCA7,CDCA8,CDK1,CDK6,COL1A2,DBF4,E2F6,EZH2,GMNN,ID2,MAD2L1,MCM10,MCM3,MCM4,MCM5,MCM7,NUF2,PA2G4,PAICS,PKM,PROM1,RFC3,RRM1,RRM2,VIM	Upstream
H2AZ1 Signaling	14.6556	-3.606	AURKB,BIRC5,CDCA5,CDCA8,CDKN1A,CEP55,CKAP2L,DLGAP5,FOXM1,GINS2,MCM7,MKI67,MYBL2,SPC25,TACC3,TOP2A,TPX2	Upstream
Familial psychiatric disease	14.6517	0	LAPTM4B,TNRC6B,MAPK10,PDE4DIP,MT-ND3,MTRNR2L12,PKM,EEF1A2,HMGN1,RASA4,EEF2,RANBP1,ACADM,FOS,CSRP2,EIF3E,COX17,ASCL1,PGAP1,HNRNPDL,NPY,UQCRC1,COX7A2L,FUS,CTNNB1,GAP43,APP,CPLX2,SEPHS1,VCAN,MEIS2,GADD45A,NDUFS6,VRK1,GJA1,JUNB,PSMB6,ATP5MK,TJP1,GAD1,SNAP25,VAMP2,GNAO1,DNMT1,NDUFA12,HNRNPU,HSPD1,PCNA,NREP,NDUFA13,DHFR,TPI1,PFN1,GLO1,ARMCX3,GNG3,GRIA2,UQCR11,KIF5A,NDUFA6,DDX6,IRF2BPL,MAPT,ATP1B1,UCP2,…	Functional
trichostatin A Signaling	14.5482	1.735	AKAP12,APP,ATAD2,ATP5ME,AURKB,BBC3,BRCA1,BTG1,CCND2,CDCA7,CDK1,CDK6,CDKN1A,CENPM,COL1A2,CTNNB1,CXADR,DDX6,DEK,DNMT1,DNMT3A,DTYMK,FOS,FOXM1,GADD45A,GAP43,GLRX,GRIA2,GSTP1,HMGB1,HMGCS1,HNRNPA2B1,HNRNPD,ID2,IGFBP2,INA,KIDINS220,LGALS1,LMNB1,MCM3,MDM4,METRN,MSN,NDUFA12,NRXN1,PCNA,PRDX1,RAB3A,RAN,RBBP8,RPL13,SPCS2,SRI,STMN1,STMN2,SYT1,TALDO1,TMEM258,TMEM30A,TMPO,TOP2A,TRA2B,TXNIP,TYMS,UCHL1,VCAN,VIM,W…	Upstream
Activation of DNA endogenous promoter	14.4855	-1.417	CBX5,THRA,MAPK10,FOXM1,HNRNPD,HMGN1,FOS,H2AZ1,HMGB1,POLR2J,MDM4,TOP2A,TXNIP,CENPK,CTNNB1,MXI1,RFC1,BRD7,DNMT3A,CALCOCO1,SFPQ,CKAP2,JUNB,CCN1,DNMT1,HNRNPU,E2F1,RBMX,H1-5,PCNA,TEAD2,H1-2,H1-3,PFN1,GLO1,ARMCX3,HNRNPAB,IRF2BPL,CDK6,TOX3,ENO1,CTBP1,ENY2,MACROH2A1,EGR1,DEK,ARID4A,CAMTA1,PARP1,HMGB2,TSC22D1,MYO6,IRF2BP2,MYBL2,IGBP1,HNRNPA2B1,AURKB,RPL10,NACA,AKAP8L,E2F6,TLE1,RPL23,HES5,ASCL1,CKS2,MED10,…	Functional
hydrogen peroxide Signaling	14.3747	0.898	ACAT2,ADAM17,APP,BBC3,BIRC5,BOD1L1,BRCA1,BUB1B,CBX5,CDK1,CDKN1A,CDKN2C,COL1A2,COX6C,CTCF,CTNNB1,DHFR,DNMT1,DUT,EEF1A1,EGR1,EID1,EZH2,FDPS,FOS,FOXM1,GADD45A,GLRX,H2AX,HELLS,HMGB1,IER5,MIF,MSMO1,NDC80,PARP1,PDGFRA,PFDN5,PPP1CA,PRDX1,PTMA,RAN,RPL5,STMN1,TP53INP1,TXNIP,UCP2,VIM,YWHAB	Upstream
Formation of spindle apparatus	14.3487	1.434	UBE2S,SMC1A,HNRNPU,KIF11,KIF4A,EIF3E,CDKN1A,NUF2,RAN,PRKDC,TPX2,BRCA1,TUBB,BIRC5,ASPM,HELLS,STMN1,RHOA,MAD2L1,TACC3,KIFC1,MYBL2,UBE2C,CHMP5,FBXO5,CKAP2	Functional
Sensitivity of cells	14.2	2.485	FEN1,TYMS,CCNG1,FOXM1,RPS24,PKM,HMGN1,PRDX1,USP1,HNRNPDL,CCNE2,EEF1A1,WTAP,EIF1,HELLS,EZH2,BRD7,HAT1,HNRNPH1,FBXO22,GADD45A,FBXO5,IDH2,WSB2,BBC3,TJP1,DNMT1,SMC1A,LRR1,GMNN,PCNA,NIN,CTCF,VIM,H1-2,IMMT,CFL1,XRCC5,CDKN1A,MEX3A,HNRNPAB,PSMD2,RAN,CDK6,PRKDC,TPX2,PPM1G,DDB2,UCP2,BRCA1,CDK4,GLRX,RHOA,CDCA5,PARP1,TACC3,MYBL2,ILF2,RPS4X,GAPDH	Functional
CDK4 Signaling	14.1688	-0.577	BRCA1,CDCA2,CDCA7,CDCA8,CDK4,CDKN1A,CDKN2C,CENPF,CENPH,CENPK,CEP55,DHFR,KDM6B,KIF11,KIF4A,KLHL24,KNL1,MCM7,PCLAF,POLD3,SERF2,SPC25,TMSB15A,TP53INP1,TPX2	Upstream
doxorubicin Signaling	14.1681	2.662	ANKS1B,APP,AURKB,BBC3,BIRC5,BRCA1,BTG1,BUB1B,CAMK2D,CCN1,CDK1,CDKN1A,CDKN3,CTCF,DCXR,DDX1,DNMT1,DNMT3A,E2F1,EEF1A1,EGR1,FOS,FOXM1,GAD1,GADD45A,H2AX,HMGB1,ID2,MAD2L1,MCM3,MT-ND3,MYO6,NPY,PCLAF,PCNA,PRC1,PRDX1,PSRC1,PTTG1,RRM1,RRM2,RRM2B,STMN1,TERF2IP,TOP2A,TP53INP1,TUBB,UBE2S,VIM	Upstream
eltanexor Signaling	14.1643	3.208	BRCA1,CCNE2,E2F1,FEN1,H2AX,H3C2,H3C8,HELLS,MCM4,MCM5,MLLT3,PCNA,RFC3,UBE2T	Upstream
TBX2 Signaling	14.0691	-4.315	AURKB,CDCA5,CDK1,CDKN1A,CDKN2C,CKAP2,DNMT1,E2F1,EZH2,FOXM1,HELLS,MAD2L1,MCM4,MCM5,MCM7,PRC1,SEPTIN10,SGO1,SMC2	Upstream
DNA damage	13.8665	3.168	E2F6,NUDT1,BAZ1B,SRSF3,BBC3,DNMT1,SSRP1,FOXM1,E2F1,PKM,GMNN,PRDX1,H2AX,PCNA,USP1,RRM2,XRCC5,PBK,CDKN1A,MAPT,RAN,GSTP1,PRKDC,MKI67,BRCA1,TOP2A,MCM10,LMNB1,BIRC5,APP,RNASEH2B,RRM2B,RHOA,PARP1,RRM1,HAT1,DNMT3A,GAPDH,CDK1,IDH2,CENPE	Functional
CASR Signaling	13.857	-2.687	BIRC5,BUB1B,CCND2,CENPH,EGR1,EZH2,FEN1,GADD45A,H2AZ1,KIF11,KIF22,LGALS1,MAD2L1,NASP,NUSAP1,PPP1CA,PRC1,PTTG1,RAD51AP1,TPX2,TXNIP,TYMS,UCP2,WSB1	Upstream
IL3 Signaling	13.8097	0.121	CCND2,CCNG1,CDKN1A,CTNNB1,EEF1A1,EGR1,FKBP3,FOS,FUS,GADD45A,GNAO1,HNRNPA2B1,JUNB,MCM5,NACA,NCL,PHGDH,PPM1G,PSMB3,RAN,RANBP1,RPL10,RPL11,RPL13,RPL3,RPL4,RPL5,RPL6,RPL7,RPS12,RPS16,RPS17,RPS19,RPS4Y1,UCP2,YPEL3,YWHAG	Upstream
FOXO3 Signaling	13.7932	1.916	BBC3,BIRC5,BTG1,BUB1B,CCN1,CCND2,CCNE2,CDCA8,CDK4,CDKN1A,CDKN3,CEP55,DLGAP5,EGR1,FBXO5,FOS,FOXM1,GADD45A,GMNN,JUNB,KIF15,MCM4,MCM7,MKI67,MXI1,MYO6,PBK,PCNA,PTTG1,RRM2B,TP53INP1,TPX2,TXNIP,UBE2C,UCP2,VIM,YPEL3,ZWINT	Upstream
Familial encephalopathy	13.6676	0	LAPTM4B,MAPK10,PDE4DIP,MT-ND3,MTRNR2L12,PKM,HMGN1,NME4,EEF2,ACADM,FOS,EIF3E,COX17,HNRNPDL,NPY,CCND2,YWHAG,CTNNB1,RRM2B,CPLX2,SEPHS1,RFC1,VCAN,DNMT3A,JUNB,ATP5MK,GAD1,SYT1,SNAP25,GNAO1,DNMT1,HNRNPU,H1-4,RBMX,SYNE2,CEP55,KIF11,PCNA,PET100,TPI1,PFN1,ARMCX3,SEPTIN11,KIF5A,NDUFA6,IRF2BPL,ATP1B1,UCP2,ADK,UCHL1,EGR1,NRXN1,CKAP2L,COX6C,RAB3A,CAMTA1,PARP1,UQCRQ,HMGB2,CELF2,DDX1,TUBB2B,CCDC82,COX8A,HNRNPA2…	Functional
Arrest in G1 phase	13.6038	0	TFDP2,SRSF3,UBL5,CCN1,TOB1,TYMS,LGALS1,MCM7,CCNG1,FOXM1,PDE4DIP,PCLAF,E2F1,SRI,PKM,RPL23,GMNN,AKAP12,RPL5,H2AZ1,ITGB1,CDCA2,CDKN1A,TMPO,PRKDC,MDM4,BRCA1,CDK4,TXNIP,LMNB1,YWHAG,CCND2,RPL11,PPP1CA,BIRC5,EGR1,RHOA,NOP53,RBBP8,EZH2,PARP1,MYBL2,GADD45A,FBXO5	Functional
HGF Signaling	13.5229	-4.988	AKAP12,AURKB,BIRC5,BUB1B,CCN1,CCNE2,CCNG1,CDK1,CDK4,CDKN1A,CDKN2C,CDKN3,CENPF,COL1A2,CTNNB1,DBF4,DTYMK,DYNLL1,EGR1,FEN1,FOS,FOXM1,GMNN,HELLS,ITGB1,JUNB,KIF11,KIF15,KIF22,LDHA,MAD2L1,MCM5,MKI67,NDC80,PCNA,PGAM1,PRC1,PRKDC,PTTG1,SMC2,TJP1,TMEM158,TPX2,UBE2C,VIM	Upstream
NTRK2 Signaling	13.4134	-1.82	APP,CCND2,CCNE2,CDCA5,CDCA8,CDK1,CDK4,CDKN1A,CDKN2C,E2F1,EGR1,FOS,GAD1,MCM5,PCNA,RAB3A,SNAP25,SYT1,VIM	Upstream
MYOD1 Signaling	13.2518	-0.603	BRCA1,BUB1B,CBX5,CDK1,CDKN1A,CENPE,CENPF,CEP55,CTNNB1,DHFR,DLGAP5,EIF3E,FOXM1,GADD45A,GINS2,ID2,JUNB,KIF4A,KNL1,MKI67,NCAPG,NDC80,NUSAP1,PBK,PCLAF,RRM2,SPC24,TEAD2,TJP1,TOP2A,TPX2	Upstream
Familial central nervous system disease	13.1965	0	LAPTM4B,MAPK10,PDE4DIP,MT-ND3,MTRNR2L12,PKM,HMGN1,NME4,EEF2,ACADM,FOS,EIF3E,COX17,HNRNPDL,NPY,CCND2,YWHAG,CTNNB1,RRM2B,CPLX2,SEPHS1,RFC1,RRM1,VCAN,DNMT3A,JUNB,ATP5MK,GAD1,SYT1,SNAP25,GNAO1,DNMT1,HNRNPU,H1-4,RBMX,SYNE2,KIF11,CEP55,PCNA,PET100,TPI1,PFN1,ARMCX3,SEPTIN11,KIF5A,NDUFA6,IRF2BPL,ATP1B1,UCP2,ADK,UCHL1,EGR1,NRXN1,CKAP2L,COX6C,RAB3A,CAMTA1,PARP1,UQCRQ,HMGB2,CELF2,DDX1,TUBB2B,CCDC82,COX8A,HN…	Functional
Abnormal morphology of Nucleus	13.1811	0	BRCA1,PSRC1,KIF22,LMNB1,DNMT1,BIRC5,H3-3A/H3-3B,SYNE2,GMNN,HELLS,STMN1,KIF4A,PARP1,TACC3,KNL1,SPC25,GADD45A,RAN,PTTG1,AURKB,CDK1,FBXO5,CENPE,MDM4	Functional
tretinoin Signaling	13.1752	3.295	AKAP12,ALDH9A1,ANXA5,APP,ASCL1,BIRC5,BRCA1,BTG1,CCN1,CCND2,CCNG1,CDCA7,CDK4,CDK6,CDKN1A,CDKN2C,CDKN3,CKS2,COL1A2,CPE,CTCF,CTNNB1,DBI,DDB2,DLGAP5,DNMT1,DYNLL1,E2F6,EEF1A1,EGR1,FOS,FOXM1,GAD2,GAP43,GJA1,GMNN,GNAO1,GRIA1,GSTP1,HNRNPD,HSPD1,ID2,IGFBP2,ITGB1,KIF11,LGALS1,MAPK10,MAZ,MEIS2,MYBL2,NCL,NDUFA13,NR2F2,OLIG1,PDGFRA,PEG10,PFN1,PIN1,PPM1G,PROM1,PTMA,RAN,RHOA,RPA3,RPL10,RPL11,RPL13,RPL3,RPL4,RPL…	Upstream
ARVib-31 Signaling	13.0762	4	BIRC5,BRCA1,BUB1B,CDCA5,CENPE,KIF15,KIF22,MAD2L1,NUSAP1,PA2G4,PRDX1,PRKDC,TPX2,UBE2C,XRCC5,ZWINT	Upstream
ARVib-7 Signaling	13.0762	4	BIRC5,BRCA1,BUB1B,CDCA5,CENPE,KIF15,KIF22,MAD2L1,NUSAP1,PA2G4,PRDX1,PRKDC,TPX2,UBE2C,XRCC5,ZWINT	Upstream
dihydrotestosterone Signaling	13.0496	-2.194	APP,ASCL1,ATAD2,BUB1B,CCND2,CCNI,CDCA7,CDKN1A,CTNNB1,DBI,DHX9,DNMT3A,DYNLL1,EGR1,ENO1,EZH2,FAM111B,FOS,GAP43,GAPDH,GSTP1,HMGN1,HNRNPU,ID2,IGFBP2,ITGB1,KIF22,LDHA,LGALS1,MCM10,MCM4,MCM5,MT-ND3,PA2G4,PFN1,PHGDH,RPL12,RPL3,RPL5,RPL9,RPS12,RPS17,RPS24,RPS29,RPS4Y1,SSRP1,TAC3,TALDO1,TLE5,VCAN,VIM	Upstream
HRAS Signaling	13.0453	-0.282	ACADM,APP,ASCL1,AURKB,BIRC5,CALU,CCN1,CCND2,CCNG1,CDK1,CDK4,CDKN1A,COL1A2,CSRP2,CTNNB1,DNMT1,DTYMK,E2F1,EGR1,FOS,FOXM1,GJA1,H2AX,HES5,HMGB1,HNRNPA2B1,ID2,ITGB1,JUNB,LMNB1,LRR1,MSMO1,PCNA,PDGFRA,PFN1,PIN1,RHOA,RPL23,RPL27A,RPS11,RRM1,RRM2,RRM2B,SEM1,SIVA1,TACC3,THRA,TOP2A,TSC22D1,TYMS,VCAN,VIM,WSB2	Upstream
Metabolism of protein	12.9706	-1.374	AKAP8L,TNRC6B,TOB1,RPL13A,TYMS,RPS24,HNRNPD,RPL23,HNRNPL,EEF1A2,RPS5,EEF2,FOS,VGLL4,H2AZ1,EIF3E,RPL27A,MDM4,NPY,RPS29,EEF1A1,RPL11,FUS,CTNNB1,ATP1B2,APP,EIF1,RFC1,EZH2,BRD7,NCL,FBXO22,EIF3H,UBE2C,EIF3F,CENPE,GJA1,JUNB,SRSF3,DNMT1,RBM4,HSPD1,EIF4A2,DNAJC1,RBMX,H1-5,KIF11,VIM,CDCA8,NDUFA13,RPL5,ADAM17,CFL1,DHFR,PFN1,ITGB1,DDX6,RPS4Y1,MAPT,ATP1B1,PIN1,PSMD2,PSMB3,RPS3A,PRKDC,NDC80,TPX2,PPM1G,CDK4,EN…	Functional
Huntington Disease	12.9136	0	LAPTM4B,PDE4DIP,MT-ND3,MTRNR2L12,PKM,EEF1A2,HMGN1,RASA4,RANBP1,ACADM,FOS,CSRP2,EIF3E,COX17,ASCL1,HNRNPDL,NPY,UQCRC1,COX7A2L,CTNNB1,CPLX2,SEPHS1,VCAN,MEIS2,GADD45A,NDUFS6,GJA1,JUNB,PSMB6,ATP5MK,TJP1,SNAP25,VAMP2,GNAO1,NDUFA12,HNRNPU,PCNA,NREP,NDUFA13,DHFR,TPI1,ARMCX3,PFN1,GNG3,UQCR11,NDUFA6,ATP1B1,UCP2,JPH4,UCHL1,ETFB,EGR1,ATP5ME,NRXN1,COX6C,RAB3A,PARP1,IER5,UQCRQ,HMGB2,CELF2,DDX1,LDHA,GAD2,ATP5MF…	Functional
PCLAF Signaling	12.8962	-3.543	BUB1B,CDK1,CDKN1A,CDKN2C,CENPE,E2F1,ECT2,FOXM1,KIF4A,MAD2L1,PTTG1,TOP2A,UBE2C	Upstream
PTGER2 Signaling	12.8894	-3.63	APP,ASPM,BUB1B,CDKN3,CENPE,CENPF,CEP55,CKAP2L,CKS2,ECT2,EGR1,H2AX,KIF11,KIF15,KIF22,MKI67,NUF2,NUSAP1,PBK,PRC1,TPX2	Upstream
Repair of cells	12.7825	-2.016	BAZ1B,FEN1,BBC3,CBX5,PGAM1,E2F1,HMGN1,PCNA,H2AX,USP1,XRCC5,CDKN1A,RAN,PRKDC,DDB2,BRCA1,UCHL1,CTNNB1,GAP43,APP,RNASEH2B,DEK,RBBP8,EZH2,PARP1,TACC3,EIF3H,EIF3F,DYNLL1	Functional
Abnormal morphology of chromosomes	12.6345	0	BRCA1,PSRC1,KIF22,DNMT1,BIRC5,H3-3A/H3-3B,HELLS,STMN1,KIF4A,PARP1,TACC3,KNL1,SPC25,GADD45A,RAN,AURKB,FBXO5,CENPE,MDM4	Functional
Ploidy of cells	12.5884	3.119	BUB1B,E2F1,EEF2,CDKN1A,CKS2,NCAPD3,PIN1,PRKDC,BRCA1,CENPV,CENPH,BIRC5,RHOA,MAD2L1,PARP1,TACC3,KNL1,GADD45A,PTTG1,SAE1,AURKB,AKAP9,CDK1,CKAP2,CENPE,FBXO5	Functional
Cytokinesis	12.5346	-1.947	UBE2S,KIF22,STMN4,SSRP1,CCNG1,STX2,NUSAP1,CEP55,KIF4A,CFL1,PFN1,EIF3E,SEPTIN11,ITGB1,CDKN1A,PIN1,TOP2A,CENPV,MSN,BIRC5,PRC1,APP,RHOA,KIFC1,UBE2C,GADD45A,ECT2,AURKB,AKAP9,CKAP2	Functional
TCF3 Signaling	12.4353	3.24	BIRC5,CCND2,CCNE2,CDK1,CDK6,CDKN1A,CDKN2C,CDKN3,CEP55,CKS2,DUT,ECT2,ESCO2,GADD45A,GRIA1,H2AX,HMGB2,ID2,KIF11,KIF4A,LDHA,MAD2L1,MKI67,MSMO1,NCAPG,NDC80,NUF2,NUSAP1,PDIA6,PRC1,RASA4,RIPOR2,RPS3A,RRM2,SPC24,SPC25,SPCS2,TOP2A,TYMS	Upstream
BNIP3L Signaling	12.4214	2.387	CCNE2,CDKN3,CENPE,CENPF,CKAP2,E2F1,GADD45A,GAPDH,KIF11,MYBL2,NUF2,PKM,RRM2,SGO1,TFDP2,TOP2A	Upstream
Familial neurological disorder	12.4202	0	LAPTM4B,MAPK10,PDE4DIP,MT-ND3,MTRNR2L12,PKM,HMGN1,NME4,EEF2,ACADM,FOS,EIF3E,COX17,PSMA2,HNRNPDL,NPY,CCND2,YWHAG,CTNNB1,MAGEL2,RRM2B,CPLX2,SEPHS1,RFC1,RRM1,RIPOR2,VCAN,DNMT3A,IDH2,JUNB,ATP5MK,GAD1,SYT1,SNAP25,GNAO1,DNMT1,HNRNPU,H1-4,RBMX,SYNE2,CEP55,KIF11,PCNA,RPL6,PET100,TPI1,PFN1,GLO1,ARMCX3,SEPTIN11,KIF5A,NDUFA6,IRF2BPL,ATP1B1,CTBP1,UCP2,ADK,UCHL1,EGR1,NRXN1,RDX,CKAP2L,COX6C,RAB3A,CAMTA1,PARP1,…	Functional
cisplatin Signaling	12.3507	-0.329	ACADM,ANXA5,ASRGL1,BBC3,BIRC5,BRCA1,CCNG1,CDK1,CDKN1A,CTNNB1,DDB2,DNMT3A,E2F1,EGR1,EZH2,FOS,GADD45A,GAP43,GRIA1,GRIA2,GSTP1,H2AX,HMGB1,HMGCS1,ID2,IDH2,IER5,ITGB1,MCM3,NPY,NREP,PARP1,PHGDH,PHLDA3,PIN1,POLR3GL,PRKDC,PROM1,PSRC1,RPL13A,RPS16,RPS21,RPS27L,RPS5,RRM1,RRM2,RRM2B,STMN1,TOB1,TOP2A,TP53INP1,TSC22D1,TUBB,TXNIP,TYMS,UCP2,VIM,ZMAT3	Upstream
estrogen Signaling	12.2668	-4.851	BRCA1,CCN1,CCNE2,CDKN1A,DHFR,DNMT1,E2F1,EGR1,FEN1,FOS,GAP43,GJA1,GRIA1,IGFBP2,ITGB1,JUNB,LGALS1,MCM3,MCM4,MCM5,MCM7,PCNA,PSMA2,PTMA,PTTG1,RFC3,RRM2,SMC2,SRSF2,TAC3,TOP2A,TYMS	Upstream
KRAS Signaling	12.1249	-0.368	APP,ATP1B1,AURKB,BIRC5,CBX5,CCN1,CDK1,CDK4,CDKN1A,CDKN2C,CFL1,COL1A2,CTNNB1,CXADR,DHFR,DNMT1,DNMT3A,E2F1,EEF1A1,EGR1,ENO1,EZH2,FOS,FOXM1,GADD45A,GAPDH,GJA1,GMNN,GSTP1,H1-2,H3C2,HNRNPD,HNRNPDL,IGFBP2,JUNB,KIF22,LDHA,LMNB1,MSN,MYBL2,NCL,NUTF2,PA2G4,PDGFRA,PKM,PPP1CA,PRC1,PTTG1,RANBP1,RHOA,RPN2,RUNX1T1,SERBP1,SMS,SRSF3,TEAD2,TOP2A,TXNIP,UBE2S,VCAN,VIM	Upstream
Progressive encephalopathy	12.1152	0	MZT2B,RPL13A,TYMS,MAPK10,FDPS,NSG2,PRDX1,EEF2,HMGB1,HES5,KLC1,ATP6V1G2,HNRNPDL,MDM4,NPY,EEF1A1,CCND2,FUS,GAP43,RTN1,H3-3A/H3-3B,COL1A2,APP,TUBB4B,TUBA1B,GADD45A,RPL15,ZNF91,VRK1,CCN1,GAD1,SNAP25,LGALS1,VAMP2,HNRNPU,HSPD1,STX2,E2F1,ATAD2,EIF4A2,DNAJC1,GMNN,PCNA,INA,VIM,CFL1,DHFR,PFN1,GRIA2,CDKN1A,KIF5A,HNRNPAB,RPL3,MAPT,ATP1B1,PIN1,RAN,GSTP1,RPS3A,MIF,PRKDC,TOX3,CXADR,DDB2,BRCA1,HMGCS1,CDK4,GLRX,G…	Functional
G2 phase	12.1035	0.401	FEN1,DNMT1,LGALS1,CCNG1,FOXM1,E2F1,CLSPN,HMGN1,GMNN,KIF11,H2AX,EIF3E,CDKN1A,CKS2,PIN1,BRCA1,TOP2A,MCM10,CDK4,CTNNB1,BIRC5,SRSF2,APP,EGR1,RNASEH2B,RRM2B,MAD2L1,NOP53,RBBP8,MXI1,PARP1,CELF2,MYBL2,GADD45A,PTTG1,CDK1,IDH2,FBXO5,KDM5B,JUNB	Functional
Z-LLL-CHO Signaling	12.0357	-1.454	APP,BBC3,BIRC5,BUB1B,CCND2,CCNG1,CDK4,CDKN1A,CFL1,CTCF,CTNNB1,DDB2,DHFR,ENO1,EZH2,FOS,FOXM1,GSTP1,HMGB2,HNRNPA2B1,HNRNPL,HSPD1,ITGB1,MCM10,PARP1,PDGFRA,PFN1,PIN1,PSMB3,PSMD1,PSMD2,RANBP1,RPLP0,RRM1,STMN1,TJP1	Upstream
Double-stranded DNA break repair	12.0218	-1.547	BAZ1B,FEN1,BBC3,PGAM1,E2F1,FOXM1,ESCO2,PCNA,H2AX,USP1,XRCC5,RAN,PRKDC,BRCA1,UCHL1,SMARCD1,FUS,CTNNB1,APP,CDCA5,DEK,RBBP8,EZH2,PARP1,TACC3,HAT1,DDX1,EIF3H,EIF3F,CDK1,DYNLL1	Functional
TFEB Signaling	11.9469	-4.932	ACADM,BTG1,BUB1B,CCNE2,CENPU,CLSPN,FBXO5,FOS,GMNN,MCM10,MCM3,MCM4,MCM5,MCM7,MDM4,MYBL2,NCAPG,NUF2,PCNA,POLD3,PTTG1,RBBP8,RFC3,RRM2,SMC2,SMC4,SSRP1,TMPO,TOP2A,VIM,VRK1,ZWINT	Upstream
E2F2 Signaling	11.8996	-2.926	BIRC5,CDCA2,CDK1,CDKN1A,CDKN2C,DHFR,E2F1,EZH2,MCM10,MCM3,MCM4,MCM5,MCM7,MYBL2,PCNA,PIN1,RRM2	Upstream
PSEN1 Signaling	11.8665	0.208	APP,ATP1B1,CAMK2D,CFL1,COX8A,CPLX2,CTNNB1,DBI,EGR1,ENO1,FOS,GAPDH,GJA1,GNAO1,GSTP1,H2AZ2,HES5,HSPD1,MAPT,MCM10,NDUFS6,PDGFRA,PGAM1,PKM,PRC1,SNAP25,STMN1,STMN2,TPI1,TUBA1B,TUBB,TUBB2B,TUBB4B,TUBB6,UCHL1,UQCRQ,VAMP2	Upstream
Progressive neurological disorder	11.8601	0.161	MAPK10,FDPS,EEF2,HMGB1,KLC1,ATP6V1G2,HNRNPDL,MDM4,NPY,TOP2A,EEF1A1,CCND2,BIRC5,RTN1,H3-3A/H3-3B,RRM2B,RRM1,RPL15,ZNF91,CCN1,GAD1,SNAP25,LGALS1,HNRNPU,E2F1,EIF4A2,DNAJC1,PCNA,INA,VIM,ADAM17,RPL5,CFL1,PFN1,KIF5A,HNRNPAB,ATP1B1,RAN,GSTP1,RPS3A,TOX3,RACK1,UCHL1,IGFBP2,DBI,EGR1,NRXN1,CELF2,TUBB2B,RPS4X,HNRNPA2B1,CDK1,MZT2B,RPL13A,TYMS,NSG2,PRDX1,RRM2,HES5,ASCL1,PDGFRA,FUS,GAP43,COL1A2,APP,TUBB4B,TUBA1…	Functional
geldanamycin Signaling	11.7747	-1.579	BIRC5,CDK1,CDK4,CDKN2C,CELF2,CEP55,CTCF,DHX9,DLGAP5,DNAJC1,DNMT1,EEF1A1,FAU,FUS,GJA1,GNAO1,GSTP1,H2AX,HSPD1,ITGB1,KNL1,MAPT,MCM3,NASP,PARP1,PFN1,PSMC3,RHOA,RTN1,TNRC6B,TYMS	Upstream
Senescence of cells	11.7545	2.854	E2F6,NUDT1,IER2,SRSF3,CCN1,DNMT1,MAPK10,FOXM1,BUB1B,E2F1,HNRNPD,RAD51AP1,RRM2,H2AZ1,HMGB1,CDKN1A,MIF,PRKDC,DDB2,BRCA1,EEF1A1,CDK4,MACROH2A1,LMNB1,ID2,CTNNB1,SRSF2,APP,EGR1,ROMO1,YPEL3,HELLS,DEK,RHOA,RFC1,PARP1,BRD7,HAT1,TSC22D1,VCAN,MYBL2,GADD45A,PTTG1,IDH2,JUNB	Functional
Double-stranded DNA break repair of cells	11.7282	-1.26	BRCA1,BAZ1B,FEN1,BBC3,PGAM1,UCHL1,CTNNB1,E2F1,APP,PCNA,H2AX,DEK,RBBP8,USP1,EZH2,PARP1,TACC3,XRCC5,EIF3H,RAN,PRKDC,EIF3F,DYNLL1	Functional
dexamethasone Signaling	11.6799	1.325	ACADM,ADAM17,AKAP12,APP,ARL4C,ATP1B1,BBC3,BIRC5,BRCA1,BTG1,CCN1,CCND2,CCNE2,CDK4,CDKN1A,CDKN2C,CELF2,CFL1,COL1A2,CPE,CTNNAL1,CTNNB1,CXADR,DHFR,DHX9,DLGAP5,DTYMK,DUT,E2F1,ECT2,EEF1A1,EGR1,ENO1,FEN1,FOS,GADD45A,GAP43,GAPDH,GJA1,GNG11,GSTP1,H2AX,H3C2,H3C8,HELLS,HMGB1,HMGB3,HMGN2,HNRNPAB,HNRNPH1,ID2,IER2,IGFBP2,ILF2,IRF2BP2,ITGB1,JUNB,KIF4A,KIFC1,KLHL24,KNL1,LDHA,LGALS1,LRR1,MCM4,MCM5,MCM7,MIF,MLLT3,…	Upstream
Neurological signs	11.6253	2.072	LAPTM4B,SRGAP3,PDE4DIP,MT-ND3,MTRNR2L12,PKM,EEF1A2,HMGN1,RASA4,RANBP1,ACADM,FOS,CSRP2,EIF3E,COX17,ASCL1,HNRNPDL,NPY,UQCRC1,COX7A2L,CTNNB1,APP,CPLX2,SEPHS1,RFC1,VCAN,BHLHE22,MEIS2,GADD45A,NDUFS6,GJA1,JUNB,PSMB6,ATP5MK,TJP1,SYT1,SNAP25,VAMP2,GNAO1,NDUFA12,HNRNPU,PCNA,NREP,NDUFA13,DHFR,TPI1,PFN1,ARMCX3,GNG3,GRIA2,UQCR11,NDUFA6,MAPT,ATP1B1,UCP2,JPH4,UCHL1,ETFB,EGR1,ATP5ME,NRXN1,COX6C,RAB3A,PARP1,IER5…	Functional
HTT Signaling	11.6108	0	ACADM,ACAT2,AKAP12,APP,ATP5MF,BBC3,CBX5,CDK2AP1,CDKN1A,CPLX2,CTNNB1,EEF1A1,EEF2,EGR1,FDPS,FOS,GAD1,GAP43,GAPDH,GLO1,GNAO1,GRIA1,HMGB2,HMGCS1,HSPD1,ITGB1,JUNB,LDHA,MEIS2,NDUFA11,NDUFA12,NDUFA3,NPY,NREP,NSG2,PCNA,PFN1,PROM1,RPS29,SEPHS1,SFPQ,SMC2,SNAP25,SRSF2,STMN1,THRA,TPI1,TUBB,UCHL1,UQCR11,YWHAG	Upstream
CSF2 Signaling	11.5768	-4.353	ADAM17,BBC3,BIRC5,BUB1B,CCND2,CDCA2,CDCA5,CDCA8,CDK1,CDKN1A,CDKN2C,CENPE,CENPH,EGR1,FBXO5,FOS,FOXM1,HMGB1,HSPD1,ID2,JUNB,KIF11,LDHA,MCM3,MCM5,MKI67,NACA,NUSAP1,PHGDH,PRC1,RIPOR2,RRM2,RRM2B,SGO1,SMC2,SNRPD1,SPC25,STMN1,TOP2A,TPI1,TPM4,TPX2,UBE2C	Upstream
UQCC3 Signaling	11.5058	0	ATP1B1,ATP5ME,ATP5MF,COX17,COX6C,COX7A2L,COX8A,ENO1,GAPDH,NDUFA11,NDUFA12,NDUFA13,NDUFA3,NDUFA6,NDUFB1,NDUFS6,PGAM1,PKM,TPI1,UQCR11,UQCRC1,UQCRQ	Upstream
Regulation of eIF4 and p70S6K Signaling	11.5	0	EIF1,EIF3D,EIF3E,EIF3F,EIF3H,EIF4A2,FAU,ITGB1,RPS11,RPS12,RPS13,RPS16,RPS17,RPS18,RPS19,RPS2,RPS21,RPS24,RPS27A,RPS27L,RPS29,RPS3A,RPS4X,RPS4Y1,RPS5	Canonical
SLC29A1 Signaling	11.4597	1.897	CCNG1,CDKN1A,GADD45A,ITGB1,RPL10A,RPL3,RPS27L,RRM2B,SNRPG,TP53INP1	Upstream
PTP4A1 Signaling	11.3036	1.387	ANXA5,EEF1A1,EEF1A2,EEF2,GSTP1,HNRNPA3,HNRNPH1,MAPK10,PCNA,PKM,PRDX1,RAN,SEPTIN11,SMS,SRSF2,SRSF3,STMN1,STMN2,VCAN,VIM	Upstream
CD3 Signaling	11.2993	-3.92	BIRC5,BTG1,BZW1,CCND2,CDK1,CDK2AP1,CDK4,CDK6,CENPF,CKS2,COX6C,EEF1A2,FDPS,FKBP3,FOS,GAPDH,HAT1,HELLS,HMGN1,HMGN2,HNRNPA2B1,ILF2,JUNB,MACROH2A1,MCM5,NASP,NCL,NME4,NUDT1,PA2G4,PCNA,PFN1,PGAM1,PTMA,RBBP8,RPL6,RPS3A,SCGN,SMS,SNRPB,SRSF7,STMN1,TFDP2,TMPO,TOP2A,UQCR11,ZKSCAN1	Upstream
BDNF Signaling	11.2434	2.097	ADAM17,ANXA5,APP,CCN1,CCND2,CDKN1A,CELF4,CPLX2,EEF2,EGR1,FOS,GAD2,GAP43,GNAO1,GRIA1,GRIA2,KIF5A,KLC1,LGALS1,MAPT,MYO6,NPY,NRXN1,PCNA,RAB3A,RHOA,RPL13,SNAP25,THRA,TXNIP,VAMP2,VIM,YWHAG	Upstream
medroxyprogesterone acetate Signaling	11.2007	0.17	ASPM,BBC3,BIRC5,BUB1B,CCN1,CCND2,CCNE2,CDK1,CDK6,CDKN1A,CENPF,CKS2,DDB2,DLGAP5,E2F1,GTSE1,ID2,ITGB1,JUNB,KIF11,MAD2L1,MAPK10,MCM3,MCM4,MCM5,MCM7,NCAPG,NUSAP1,PBK,PCNA,PDGFRA,PRC1,PTTG1,RANBP1,RPN2,RRM2B,SMS,SPC25,VCAN,ZMAT3	Upstream
G1/S phase transition	11.2007	-1.789	CCNG1,FOXM1,CAMK2D,PCLAF,E2F1,RPL23,GMNN,DBF4,RPL5,ITGB1,CDKN1A,CDK6,PRKDC,CCNE2,CDK4,CCND2,RACK1,ID2,PDGFRA,RPL11,CTNNB1,NASP,BIRC5,RHOA,RBBP8,EZH2,MYBL2,GADD45A,CDKN3,PTTG1,CDK1,GJA1	Functional
fluoride Signaling	11.1379	0.277	CTNNB1,EEF1A1,EZH2,FOS,GADD45A,GNAO1,H2AX,H2AZ1,HNRNPA2B1,RACK1,RPL5,RPS16,TUBA1B,TUBB2B,TUBB4B,TUBB6,YWHAG	Upstream
Aneuploidy	11.0726	1.129	BRCA1,FEN1,CENPV,CENPH,BUB1B,FOXM1,APP,EEF2,MAD2L1,PARP1,KNL1,CDKN1A,MAPT,GADD45A,NCAPD3,PIN1,PTTG1,AURKB,CENPE	Functional
LIN9 Signaling	10.8962	-3.116	BIRC5,BUB1B,CDK1,CDKN1A,CENPE,CEP55,DLGAP5,MYBL2,TMPO,UBE2C	Upstream
SP2509 Signaling	10.8601	2.592	BUB1B,CCND2,CDCA7,CDK6,CENPF,CTNNB1,DDX6,DEK,DNMT3A,GAP43,HMGB1,HNRNPA2B1,HNRNPD,KIDINS220,LGALS1,LMNB1,MDM4,METRN,MKI67,MSN,NRXN1,PCNA,RAB3A,RAN,SRI,STMN2,SYT1,TMEM30A,TPX2,UCHL1,VCAN	Upstream
Organization of chromosomes	10.8508	0	BRCA1,CENPV,CENPH,SSRP1,HNRNPU,H1-5,HMGN1,CENPW,SMC2,CTCF,SMC4,KIF4A,CDCA8,H1-2,EZH2,H1-3,HAT1,SFPQ,MAPT,MLLT3,NDC80,MKI67	Functional
Alignment of chromosomes	10.8386	-2.803	KIF22,CENPV,NCAPG,BIRC5,FOXM1,KIFC1,SGO1,NCAPD3,DLGAP5,CENPE,SMC4,GTSE1	Functional
Viral Infection	10.7305	-0.491	RFC3,LAPTM4B,HMGN2,THRA,PDIA6,FDPS,CCNG1,HNRNPL,PKM,RPS5,EEF2,FOS,RPS13,EIF3E,HMGB1,PBK,POLR2J,PSMA2,HNRNPDL,TOP2A,EEF1A1,TXNIP,CTNNB1,H3-3A/H3-3B,RRM2B,CPLX2,RRM1,VCAN,DNMT3A,EIF3H,CALCOCO1,SFPQ,UBE2C,RPS27A,SAE1,JUNB,TMEM106B,LGALS1,GNAO1,DNMT1,HNRNPU,SNHG32,EIF4A2,KIF11,VIM,H1-2,RPL5,CFL1,PFN1,ITGB1,NDUFA6,RPS4Y1,ATP1B1,RAN,CTBP1,ADK,RACK1,EGR1,DEK,MYL6,RAB3A,PARP1,RPL18,MYO6,DDX1,CHMP5,RPL10,…	Functional
asciminib Signaling	10.71	3	ATAD2,DNMT1,MCM3,MCM4,MCM7,NASP,PRKDC,RANBP1,SMC1A	Upstream
miR-483-3p (miRNAs w/seed CACUCCU) Signaling	10.6946	1.74	BBC3,BRCA1,CENPF,CTNNB1,GJA1,HMGB3,IER5,LBR,MKI67,PGAM1,RAN,SPC25,TMEM106C	Upstream
Histone h3 Signaling	10.684	0	AKAP12,BBC3,BIRC5,CCND2,CDK4,CDKN1A,CDKN2C,COL1A2,CTNNB1,DBF4,E2F1,EGR1,EZH2,FOS,FOXM1,GAD1,GAPDH,GRIA2,ID2,IGFBP2,MAD2L1,MCM3,MCM4,MCM5,MEIS2,MYBL2,NDUFA12,NDUFB1,PCNA,PSMA2,RPL10A,RPL12,RPL13A,RPS29,RRM2,RUNX1T1,SOX11,SYNE2,TOP2A,UQCRC1	Upstream
TP73 Signaling	10.6326	2.703	ADAM17,BBC3,BIRC5,CAMLG,CCN1,CCNG1,CDK1,CDK6,CDKN1A,CDKN3,CKS2,CTNNB1,DHFR,DTYMK,E2F1,EGR1,FEN1,GADD45A,GJA1,GTSE1,H2BC9,ID2,IDH2,KIF22,KLHL24,LDHA,MCM7,N4BP2L2,PRKDC,PSRC1,RAN,RRM2B,SCRG1,STMN1,SYNE2,TLE2,TPX2,UBE2C,YWHAB,ZMAT3	Upstream
RBL1 Signaling	10.6198	2.576	AURKB,CDK1,CDKN1A,DHFR,E2F1,FOS,MCM10,MCM3,MCM5,MCM7,MYBL2,PA2G4,PCNA,RRM1,RRM2,TYMS	Upstream
MAP3K12 Signaling	10.6073	-1.508	APP,RPL12,RPL27A,RPS18,RPS2,STMN1,STMN4,SYT1,TUBB,TUBB2B,TUBB4B	Upstream
EGFR Signaling	10.6073	-3.736	APP,BIRC5,BTG1,CBX5,CDK1,CDK4,CDK6,CDKN1A,CEP55,CTNNB1,E2F1,EGR1,FOS,GADD45A,GJA1,HMGB3,HNRNPA2B1,HNRNPD,HNRNPDL,HNRNPH1,IER2,IGBP1,JUNB,MXI1,MYBL2,NCL,NUTF2,PA2G4,PBK,PCNA,PEG10,PKM,PROM1,PSMB3,PSMB6,RANBP1,SERBP1,SRSF2,TUBB4B,TXNIP,UBE2S,VCAN,VIM	Upstream
Processing of RNA	10.5575	0.853	AKAP8L,SRSF3,HNRNPU,RBM4,SNRPD1,RPS24,CELF3,HNRNPD,RBMX,HNRNPL,RBFOX2,RPL26,RPS19,RPL5,SRSF9,SRRM4,PIN1,SRSF10,CELF4,SNRPG,WTAP,RPL11,FUS,SRSF7,SRSF2,APP,RPS16,RPL7,RPS17,SNRPF,CELF2,HNRNPH1,SFPQ,HNRNPM,HNRNPA2B1,SNRPB,DHX9,TRA2B	Functional
Neurofibroma	10.5452	0	FEN1,POLD3,MCM7,H4C3,HSPD1,HNRNPD,KIF11,RANBP1,MAD2L1,USP1,GINS2,DUT,RPA3,MCM3,MCM4,TRA2B,MCM5	Functional
tazemetostat Signaling	10.5421	2.74	BIRC5,CCND2,CDCA7,CDK6,CKS2,CTNNB1,DDX6,DEK,DNMT3A,GAP43,HMGB1,HNRNPA2B1,HNRNPD,KIDINS220,LGALS1,LMNB1,MDM4,METRN,MSN,NRXN1,PCLAF,PCNA,RAB3A,RAN,SRI,STMN2,SYT1,TACC3,TMEM30A,UCHL1,VCAN	Upstream
Attachment of spindle fibers	10.5214	0	KNL1,SPC25,NUF2,BUB1B,SGO1,SPC24,NDC80,AURKB,CENPE	Functional
G2/M phase	10.4815	0.746	LGALS1,CCNG1,FOXM1,CLSPN,HMGN1,GMNN,H2AX,EIF3E,CDKN1A,PIN1,BRCA1,TOP2A,MCM10,CTNNB1,BIRC5,SRSF2,APP,RNASEH2B,RRM2B,MAD2L1,NOP53,RBBP8,MXI1,PARP1,CELF2,MYBL2,GADD45A,PTTG1,CDK1,IDH2,FBXO5,KDM5B,JUNB	Functional
Assembly of spindle apparatus	10.4634	1.506	BRCA1,TUBB,SMC1A,HNRNPU,BIRC5,ASPM,KIF11,HELLS,STMN1,RHOA,KIF4A,EIF3E,CDKN1A,NUF2,KIFC1,MYBL2,CHMP5,RAN,TPX2,FBXO5,CKAP2	Functional
RBL2 Signaling	10.4572	2.549	AURKB,BRCA1,BUB1B,CDK1,CDKN1A,DHFR,DNMT1,E2F1,FOXM1,KIFC1,MYBL2,PA2G4,PCNA,PPM1G,RANBP1,RRM2,STMN1,TYMS	Upstream
ELAVL1 Signaling	10.451	-2.2	ASCL1,CCN1,CDKN1A,CENPE,CTNNB1,DNMT3A,FOS,FOXM1,HNRNPD,KIF11,MYBL2,NCAPG,NCL,NUF2,PBK,PRC1,PROM1,PTMA,RACK1,RPL13,RPN2,SNRPG,SRSF7,TJP1,TOP2A,TP53INP1,VIM	Upstream
CAB39L Signaling	10.4283	-3.014	ATP5ME,ATP5MF,CDKN1A,COX17,COX6C,COX8A,NDUFA12,NDUFA13,NDUFA3,NDUFS6,UQCR11,UQCRQ	Upstream
doxifluridine Signaling	10.3915	1.55	CCNG1,CDKN1A,GADD45A,RPL10A,RPL3,RPS27L,RRM2B,SNRPG,TP53INP1	Upstream
Organization of nucleus	10.3893	0	HNRNPU,SSRP1,HMGN1,H1-5,CENPW,CTCF,KIF4A,H1-2,RPS19,CDCA8,H1-3,MAPT,MLLT3,NDC80,MKI67,BRCA1,LMNB1,CENPV,CENPH,H3-3A/H3-3B,SMC2,SMC4,EZH2,HAT1,SFPQ,CHMP5	Functional
EGF Signaling	10.3449	-3.007	ADAM17,AURKB,BBC3,BIRC5,BRCA1,CCN1,CCND2,CDK1,CDK4,CDKN1A,CKS2,COL1A2,CTCF,E2F1,EEF1A1,EGR1,FOS,GADD45A,GJA1,GSTP1,HMGCS1,ID2,IER2,IGFBP2,ITGB1,JUNB,KDM6B,LDHA,MAD2L1,NCL,PBK,PCNA,PRKDC,PROM1,PSMB3,PSMB6,PTTG1,RHOA,RRM1,RRM2,SNAP25,TJP1,VAMP2,VCAN,VIM,YWHAB	Upstream
Non-malignant disorder	10.3125	0.35	RFC3,THRA,FDPS,FOXM1,CLSPN,HMGN1,H2AC20,FOS,RPS19,HMGB1,PBK,NCAPD3,MKI67,MDM4,TOP2A,MCM10,CENPK,CCND2,CDKN2C,CTNNB1,MAGEL2,BIRC5,HELLS,RRM1,VCAN,DNMT3A,MCM4,IDH2,DYNLL1,JUNB,NUDT1,CCN1,GAD1,SNAP25,MCM7,LGALS1,DNMT1,E2F1,NUSAP1,H1-5,KIF11,PCNA,VIM,ITGB1,HNRNPAB,MLLT3,ATP1B1,GSTP1,CELF4,CTBP1,LENG9,ADK,RPN2,UCHL1,EGR1,CKAP2L,MYL6,HMGB2,MYO6,MYBL2,AURKB,RPL10,CDK1,AKAP8L,UBE2S,NT5DC2,TYMS,GNG11,ESCO…	Functional
Organization of mitotic spindle	10.3072	0	PSRC1,CLASP2,SSRP1,KIF11,ASPM,RANBP1,STMN1,TACC3,PCNT,SPC25,RAN,NDC80,PRKDC,AURKB,TPX2,CENPE	Functional
PD98059 Signaling	10.2495	2.372	ACAT2,AKAP12,BBC3,BIRC5,CCND2,CCNE2,CDKN1A,COL1A2,CTNNB1,DNMT1,E2F1,EEF1A1,EGR1,ENO1,FOS,GADD45A,GAP43,GJA1,GRIA1,HMGB3,HNRNPA2B1,HNRNPAB,ITGB1,JUNB,KIF22,LDHA,MIF,MKI67,MYBL2,NPY,PCNA,PDGFRA,PTTG1,RAN,RPS2,RRM2,SNRPD1,TEAD2,TOP2A,TSC22D1,TXNIP,VCAN,VIM	Upstream
diethylstilbestrol Signaling	10.1759	-2.943	AKAP8L,AURKB,CDKN1A,CENPE,CENPF,CPE,DNMT1,DNMT3A,EGR1,FDPS,FOS,FOXM1,GADD45A,GAP43,GLRX,HELLS,IGFBP2,KIF11,KIF22,KIF4A,LGALS1,MAD2L1,MAGEL2,MKI67,PCNA,PDGFRA,PROM1,PTTG1,RPN2,TOP2A	Upstream
Formation of mitotic spindle	10.1373	1.506	BRCA1,TUBB,SMC1A,HNRNPU,BIRC5,KIF11,HELLS,STMN1,RHOA,KIF4A,EIF3E,CDKN1A,NUF2,KIFC1,MYBL2,CHMP5,RAN,TPX2,FBXO5,CKAP2	Functional
dextran sulfate Signaling	10.1367	0	BIRC5,BUB1B,CDCA2,CDCA5,CDCA8,CDK1,CDKN1A,CENPE,CENPH,CTNNB1,FBXO5,FOXM1,KIF11,MCM3,MCM5,MKI67,NUSAP1,PARP1,PCNA,PHGDH,PRC1,RHOA,RRM2,SGO1,SMC2,SPC25,STMN1,TJP1,TOP2A,TPX2,UBE2C	Upstream
telapristone acetate Signaling	10.0996	0	AURKB,CDK1,CENPF,FOXM1,KIF11,PTTG1,SPC25,TOP2A,TPX2	Upstream
miR-17-5p (and other miRNAs w/seed AAAGUGC) Signaling	10.0367	1.265	APP,BIRC5,CAMTA1,CCN1,CCND2,CCNE2,CDK1,CDK4,CDK6,CDKN1A,CDKN2C,E2F1,H2AX,RHOA,RRM2,TAC3,TXNIP,VIM	Upstream
mir-21 Signaling	10.0168	4.736	APP,ASPM,ATAD2,CCNB1IP1,CDK2AP1,CDK6,CDKN1A,CKS2,DLGAP5,E2F1,ECT2,GTSE1,H2AX,HNRNPA2B1,KIF4A,KIFC1,MKI67,NCAPG,NUSAP1,PBK,PGAM1,PRC1,PSME2,RAD51AP1,SMC2,SRSF3,STMN1,TACC3,TNRC6B,TOP2A,VRK1,YWHAB	Upstream
Plexiform neurofibroma	10	0	FEN1,POLD3,MCM7,H4C3,HNRNPD,RANBP1,MAD2L1,USP1,GINS2,DUT,RPA3,MCM3,MCM4,TRA2B,MCM5	Functional
Checkpoint control	9.97881	-1.65	BRCA1,MCM7,SMC1A,BUB1B,E2F1,HMGN1,DBF4,H2AX,MAD2L1,RBBP8,PARP1,RPL24,CDKN1A,CKS2,PIN1,PTTG1,NDC80	Functional
Attachment of kinetochores	9.97062	0	CDCA8,KNL1,SPC25,NUF2,SGO1,SPC24,ECT2,NDC80,AURKB,CENPE	Functional
TCR Signaling	9.91721	0.657	EGR1,ENO1,FOS,HSPD1,IDH2,JUNB,LBR,LMNB1,PA2G4,PGAM1,RPL10A,RPL13A,RPL15,RPL18A,RPL3,RPL4,RPL5,RPL6,RPL7,RPL9,RPLP0,RPS13,RPS16,RPS17,RPS2,RPS3A,RPS4X,TALDO1,TLR10,TOB1,TPI1,TSC22D1,UQCRC1	Upstream
INSR Signaling	9.85699	-0.829	ACADM,ATP1B1,ATP5MF,BIRC5,CCND2,CDK1,CDKN1A,CDKN2C,CFL1,DEK,EGR1,ETFB,FDPS,FEN1,FOS,GADD45A,GAPDH,HELLS,HMGCS1,HSPD1,IER2,JUNB,LGALS1,MCM4,MCM5,MCM7,MSMO1,MXI1,MYBL2,NDUFA3,RAD51AP1,RPL5,RPS16,RRM1,RRM2,SEZ6L2,TEAD2,THRA,TSC22D1,UCP2,UQCRC1	Upstream
EP400 Signaling	9.85387	-2.543	CDKN1A,CENPF,E2F1,FBXO5,FOXM1,H2AZ1,MCM3,MCM4,MYBL2,PCNA,PSRC1,SGO1	Upstream
LDLR Signaling	9.84164	0	ALDH9A1,AURKB,BIRC5,BUB1B,CCNE2,CDK1,CDKN1A,CENPF,CLSPN,EGR1,FDPS,FOXM1,GAPDH,GJA1,HELLS,KIF4A,KNL1,MIF,MKI67,NUSAP1,PARP1,PRC1,PSME2,TOP2A,UBE2C,VCAN	Upstream
STX18 Signaling	9.77211	-2.828	ALYREF,DDB2,EZH2,H2AZ2,HNRNPU,ID2,KIF15,LMNB1,MCM5,NASP,NIN,POLR2J,POLR3GL,RPA3,SFPQ,SSRP1,TOP2A,TPX2	Upstream
IGF1 Signaling	9.77211	-3.428	APP,BBC3,BIRC5,BRCA1,CCN1,CCND2,CCNG1,CDK1,CDK4,CDKN1A,COL1A2,CTNNB1,E2F1,EGR1,FOS,GADD45A,GAP43,GAPDH,H2AX,ID2,IER2,IGFBP2,JUNB,KLHL24,LDHA,MAPT,MIF,MKI67,MXI1,PARP1,PBK,PCNA,PDGFRA,PKM,PTTG1,RDX,RTKN2,SRSF3,TJP1,TXNIP,VIM,WTAP,YPEL3	Upstream
Formation of microtubules	9.69037	-1.344	PSRC1,TUBB,CDK5RAP2,PFDN5,BIRC5,FOXM1,APP,NUSAP1,DLGAP5,STMN1,TACC3,STMN2,CENPF,MAPT,PIN1,TPX2,AKAP9,FBXO5,DYNLL1	Functional
MKNK1 Signaling	9.65561	2.524	ANXA5,CCN1,CELF4,CPLX2,EGR1,FOS,GAP43,GNAO1,ID2,KIF5A,KLC1,MAPT,MYO6,NREP,NRXN1,RAB3A,SNAP25,THRA,TXNIP,VAMP2,VIM,YWHAG	Upstream
E2F6 Signaling	9.59176	2.985	BRCA1,CBX5,DHFR,E2F1,GINS2,GJA1,GMNN,MCM3,MCM5,PCLAF,RAD51AP1,RBBP8,RRM2,SMC1A	Upstream
decitabine Signaling	9.57187	1.55	AKAP12,BRCA1,BTG1,CCND2,CDCA7,CDK1,CDK6,CDKN1A,COL1A2,CTNNB1,CXADR,DDX6,DEK,DNMT1,DNMT3A,EEF1A1,EIF3F,GAD1,GAP43,GLRX,GSTP1,HELLS,HMGB1,HNRNPA2B1,HNRNPD,IGFBP2,JUNB,KIDINS220,LGALS1,LMNB1,MDM4,METRN,MKI67,MSN,NRXN1,PCNA,RAB3A,RAN,RPL11,RPL26,RPL4,RPL9,RPS13,RRM2B,SRI,STMN2,SYT1,TMEM30A,TOP2A,TSC22D1,UCHL1,VCAN,VIM	Upstream
BCR (complex) Signaling	9.54061	-3.214	CBX3,CCND2,CDK4,CDK6,CDKN1A,COX17,COX6C,CTCF,CTNNB1,EGR1,ENO1,FOS,GAPDH,HNRNPA2B1,HSPD1,ITGB1,JUNB,LDHA,MCM4,NDUFA11,NDUFA12,NDUFA13,NDUFA6,NDUFS6,PA2G4,PGAM1,TLR10,TPI1,UQCRQ	Upstream
D-glucose Signaling	9.51145	-1.477	ACADM,ADAM17,APP,BBC3,CCND2,CDK1,CDK4,CDKN1A,COL1A2,CTNNB1,DBI,DYNLL1,E2F1,EGR1,ENO1,FOS,GAPDH,GJA1,GRIA2,HMGB1,HSPD1,IER2,ITGB1,JUNB,LDHA,LGALS1,MIF,NPY,NRXN1,PARP1,PBK,PCNA,PCSK1N,PDGFRA,PDIA6,PGAM1,PKM,RRM2,SNAP25,SRSF2,TALDO1,TJP1,TPI1,TPX2,TXNIP,UCP2,VAMP2,VCAN,VIM	Upstream
Condensation of chromosomes	9.51145	0	AKAP8L,TOP2A,NCAPG,NCAPD3,NUSAP1,SMC2,CDK1,SMC4,MAD2L1,CDCA5,KIF4A	Functional
tamoxifen Signaling	9.50169	0.01	BIRC5,BRCA1,CCN1,CDCA2,CDK5RAP2,CDK6,CDKN1A,CENPK,COL1A2,CPE,FOS,GAP43,GAPDH,HMGCS1,JUNB,KIF11,KIF4A,KLHL24,MIF,MKI67,PCNA,PFN1,PHGDH,PKM,PSMC3,PSMD2,SMC4,TMSB15A,UCP2,USP1,YPEL3	Upstream
Granzyme A Signaling	9.45	3.87298	H1-2,H1-3,H1-4,H1-5,HMGB2,LMNB1,MT-ND3,NDUFA11,NDUFA12,NDUFA13,NDUFA3,NDUFA6,NDUFB1,NDUFS6,PARP1	Canonical
lipopolysaccharide Signaling	9.38091	-0.48	ACADM,ADAM17,ANXA5,APP,ARL4C,AURKB,BIRC5,BTG1,CBX3,CCN1,CCND2,CCNE2,CCNI,CDCA7,CDK1,CDK4,CDK6,CDKN1A,COL1A2,CTNNB1,CXADR,DDX6,DNMT1,E2F1,EEF2,EGR1,ENO1,ESCO2,EZH2,FBXO5,FOS,GADD45A,GAP43,GAPDH,GATAD1,GJA1,GLRX,GPM6A,GSTP1,GTSE1,H3-3A/H3-3B,HELLS,HES5,HMGB1,HMGB2,ID2,IER5,ITGB1,JUNB,KIF11,KIFC1,LDHA,LENG8,LGALS1,LMNB1,MAD2L1,MAPT,MCM10,MCM5,MIF,MKI67,MSN,MTSS1,MYBL2,NCL,NR2F2,NUF2,NUSAP1,PBK,PCMTD…	Upstream
Morphology of mitotic spindle	9.35067	0	KIF22,TACC3,BIRC5,FOXM1,NUSAP1,RAN,PTTG1,KIF11,TPX2,CDK1,NIN,FBXO5	Functional
CDK2 Signaling	9.34486	-0.853	BRCA1,CDK4,CDKN1A,DHFR,E2F1,FOS,H2AX,MYBL2,PCNA,PTTG1,SNAP25,UCP2	Upstream
RAF1 Signaling	9.34104	-1.334	ACAT2,AKAP12,BTG1,CDKN1A,CTNNB1,E2F1,EGR1,FOS,HMGB3,HNRNPA2B1,HNRNPAB,IER2,IGBP1,ITGB1,LDHA,MKI67,MYBL2,NPY,RAN,RPS2,RRM2,SNRPD1,TSC22D1,TXNIP	Upstream
EWSR1 Signaling	9.28819	-2.709	BHLHE22,CD99,CDK1,DLGAP5,FOS,NPY,NUSAP1,PBK,PCLAF,RRM2,TOP2A	Upstream
HNF4A Signaling	9.22915	1.468	ANXA5,APP,ARL4C,ASCL1,ATP5MK,BAZ1B,BTG1,CAMK2D,CBX3,CBX5,CCDC82,CCNE2,CCNG1,CDCA5,CDK1,CDKN1A,CENPU,CKS2,CMC2,COX17,COX7A2L,COX8A,CRYZL1,CTNNB1,CTNNBL1,CXADR,DNMT3A,EGR1,EID1,EPM2AIP1,FDPS,FEN1,FKBP3,GAPDH,GINS2,GNG5,H2AC12,HMGB1,HMGB2,IER5,IMMT,JUNB,KIF15,KIF22,LDHA,MCM3,MIS18BP1,MSN,MYL6,N4BP2L2,NAA38,NDC80,NDUFA3,NDUFB1,NOP53,NR2F2,NUF2,NUTF2,PCNA,PDE4DIP,PEG10,PKM,PPP1CA,PROM1,PSMA2,PSMD1,RFC…	Upstream
IL15 Signaling	9.22185	-2.652	BBC3,BTG1,CAMK2D,CCND2,CDK2AP1,CDK4,CDK6,CDKN1A,CKS2,COX6C,ENO1,GAPDH,HAT1,HNRNPA2B1,ITGB1,JUNB,LDHA,MACROH2A1,MCM5,MIF,MKI67,MLLT3,NME4,NUDT1,PA2G4,PCNA,PFN1,PKM,RBBP8,RPS3A,SRSF7,TALDO1,TFDP2,TJP1,TOP2A,TPI1	Upstream
Diamond-Blackfan anemia	9.20901	0	RPS29,RRM2,RPS19,RPL5,RRM1,RPL18,RPS17,RPL11,RPS24,RPL15,RPL26	Functional
NUPR1 Signaling	9.17393	4.218	AKAP12,ANP32E,ASPM,BRCA1,BTG1,BUB1B,CCN1,CDCA2,CDCA8,CDK4,CKAP2L,COL1A2,CXADR,FAM111B,GADD45A,GTSE1,H1-5,H2AC12,H3C2,HNRNPA2B1,HNRNPM,IRF2BP2,KIF11,KIFC1,KNL1,LBR,LMNB1,MCM10,MKI67,PARP1,SPC24,SPC25,SYNE2,TMEM158,TMPO,TOB1,TSC22D2,VIM	Upstream
mTOR Signaling	9.17	0	EIF3D,EIF3E,EIF3F,EIF3H,EIF4A2,FAU,RHOA,RPS11,RPS12,RPS13,RPS16,RPS17,RPS18,RPS19,RPS2,RPS21,RPS24,RPS27A,RPS27L,RPS29,RPS3A,RPS4X,RPS4Y1,RPS5	Canonical
Alternative splicing of mRNA	9.13018	0	WTAP,HNRNPU,SRSF2,RBM4,CELF3,RBMX,HNRNPL,RBFOX2,SFPQ,HNRNPM,CELF4,SRRM4,DHX9,TRA2B	Functional
Splicing of mRNA	9.11295	1.463	SNRPG,WTAP,SRSF7,HNRNPU,SRSF2,RBM4,SNRPD1,CELF3,RBMX,HNRNPL,RBFOX2,SRSF9,SNRPF,SFPQ,HNRNPM,SRRM4,PIN1,SRSF10,CELF4,HNRNPA2B1,DHX9,TRA2B,SNRPB	Functional
AKT1 Signaling	9.1107	-0.554	ACAT2,AURKB,BIRC5,CCND2,CDK4,CDKN1A,CKS2,CTNNB1,E2F1,EGR1,ENO1,FOS,HMGB2,HMGCS1,HNRNPL,HNRNPM,ITGB1,MSMO1,NDC80,PDGFRA,PKM,PROM1,SIVA1,TYMS,UBE2C,VCAN,VIM,ZWINT	Upstream
IGF1R Signaling	9.1107	-2.27	ACADM,APP,ATP5MF,CALU,CDK1,CDKN1A,CKS2,CTNNB1,EGR1,FOS,ID2,IGFBP2,MT-ND3,NDUFA3,PKM,PROM1,RHOA,RPL10A,RPL24,RPL3,RPL7,RPL9,RPS21,RPS24,RRM2,TJP1,TYMS,UQCRC1	Upstream
Quantity of chromosomes	9.0655	-0.6	BRCA1,CENPF,CDKN1A,H3-3A/H3-3B,BUB1B,GADD45A,PTTG1,AURKB,HELLS,CENPE,MAD2L1	Functional
RBM20 Signaling	9.05159	0	ATP1B1,CELF2,DDX6,EEF2,EIF3E,EIF3H,HSPD1,ITGB1,KLC1,PRKDC,RPL13,RPL13A,RPL3,RPS12,RPS5,SRRM4,TNRC6B	Upstream
Microtubule dynamics	8.97881	-0.335	CLASP2,MAPK10,METRN,PDE4DIP,FOXM1,PKM,FOS,HMGB1,CALU,KLC1,GTSE1,PSRC1,EEF1A1,CTNNB1,CDK5RAP2,ATP1B2,BIRC5,RIPOR2,FBXO5,CENPE,CKAP2,DYNLL1,TMEM106B,CCN1,SYT1,SNAP25,LGALS1,GNAO1,STMN4,NUSAP1,SYNE2,KIF11,NIN,VIM,ADAM17,AKAP12,CFL1,PCNT,PFN1,SEPTIN11,ITGB1,KIF5A,RAN,RPL4,TPX2,UCHL1,EGR1,NRXN1,RDX,MAD2L1,RAB3A,PARP1,HMGB2,CENPF,MYO6,AURKB,CDK1,SRGAP3,RBFOX2,RANBP1,KIF4A,MTSS1,NSG1,ASCL1,PDGFRA,GAP43,…	Functional
Interaction of DNA	8.97881	-1.916	THRA,FOXM1,PKM,PRDX1,FOS,HMGB1,ASCL1,MDM4,TOP2A,WTAP,YWHAG,FUS,CTNNB1,ALYREF,H3-3A/H3-3B,APP,RBBP8,EZH2,BRD7,NCL,SFPQ,HIF3A,JUNB,LGALS1,E2F1,GMNN,PCNA,CFL1,CDKN1A,MAPT,PIN1,GSTP1,MIF,PRKDC,YWHAB,DDB2,BRCA1,GLRX,RACK1,ID2,CD99,EGR1,NR2F2,RHOA,PARP1,HMGB2,GAPDH,PTTG1,CDK1	Functional
Aneuploidy of cells	8.95861	1.129	BRCA1,CENPV,CENPH,BUB1B,EEF2,MAD2L1,PARP1,KNL1,CDKN1A,GADD45A,NCAPD3,PIN1,PTTG1,AURKB,CENPE	Functional
Entry into interphase	8.9393	-2.035	E2F6,TFDP2,MCM10,ID2,MCM7,CDKN2C,BUB1B,E2F1,FOXM1,APP,EGR1,RHOA,MAD2L1,FOS,ITGB1,CDKN1A,MEIS2,MYBL2,CDK6,CDK1,FBXO5,JUNB	Functional
metribolone Signaling	8.92812	-3.03	AKAP12,ALDH9A1,APP,ATP1B1,ATP5ME,ATP5MF,CDKN1A,COX17,COX6C,COX7A2L,COX8A,DBI,EGR1,ENO1,FDPS,FOS,GAPDH,GTSE1,H2AZ1,HMGCS1,HNRNPDL,IDH2,LDHA,MIF,NCAPD3,NDUFA3,NDUFA6,NDUFB1,PGAM1,PKM,SMS,TPI1,TSC22D1,TXNIP,UQCRC1,VCAN	Upstream
EPO Signaling	8.91721	-1.8	BTG1,CCND2,CDKN1A,EEF1A1,EGR1,FOS,GAPDH,H2AZ1,HMGB1,HMGN1,HMGN2,ID2,ILF2,ITGB1,JUNB,KLHL24,MACROH2A1,NACA,PCNA,RHOA,RPL7,RPLP0,RPS4Y1,SSRP1,TJP1,TPI1,TXNIP,UCP2	Upstream
CREB1 Signaling	8.91364	-1.954	AKAP8L,ATP5ME,BHLHE22,BIRC5,CCN1,CDCA8,CDKN1A,COX8A,CSRP2,EGR1,FOS,GAD1,GAD2,GADD45A,GAP43,GRIA1,HMGCS1,IER2,INA,JUNB,LAPTM4B,MCM5,MEST,MKI67,MSMO1,MTSS1,MYBL2,NPY,NREP,PCNA,PDGFRA,PEG10,RBMX,RIPOR2,RUNX1T1,SMS,SRSF10,STMN1,UQCRQ,VIM	Upstream
Arrest in cell cycle progression	8.89963	0	TYMS,SSRP1,CCNG1,FOXM1,E2F1,RUNX1T1,CLSPN,TP53INP1,USP1,CDKN1A,MIF,PRKDC,MDM4,DDB2,BRCA1,CCNE2,WTAP,CDK4,CCND2,ID2,RPL11,CDKN2C,CTNNB1,NASP,BIRC5,RHOA,MAD2L1,EZH2,RRM1,GADD45A,SAE1,AURKB,CKAP2,AKAP9	Functional
MPT0B291 Signaling	8.88941	2.644	DDB2,DLGAP5,H2AX,MCM10,MKI67,NUDT1,PCNA,RBBP8,SEM1,TMPO	Upstream
PDGF BB Signaling	8.87615	-1.603	ACAT2,AKAP12,ASCL1,BRCA1,CCN1,CDK1,CDK4,CDKN1A,COL1A2,CSRP2,EGR1,FOS,GADD45A,GJA1,HMGCS1,IER2,ITGB1,JUNB,MYBL2,PCNA,PDGFRA,RACK1,RPL13,RPN2,SNRPG,SRSF7,TOB1,TRA2B,VCAN,YWHAB	Upstream
HDAC1 Signaling	8.84466	0.875	AKAP12,BBC3,CCND2,CCNE2,CDK1,CDKN1A,COL1A2,DHFR,EGR1,FOS,FOXM1,GSTP1,H2AX,INA,MCM10,MCM3,MCM5,MCM7,MYBL2,NASP,NCL,RRM2,RRM2B,SOX11,TOP2A,TPX2,TYMS	Upstream
MDM2 Signaling	8.84164	-2.281	BBC3,BIRC5,CCNE2,CCNG1,CDK4,CDKN1A,DNMT1,E2F1,EZH2,GTSE1,MCM7,MDM4,NSG1,PSRC1,RPL23,TOP2A	Upstream
Conformational modification of DNA	8.75945	-0.555	DDB2,FOS,TOP2A,HMGB2,GINS2,HMGB1,MCM7,SSRP1,NCL,MCM3,MCM4,MCM5	Functional
Parkinsonism	8.75696	0	RPL13A,SNAP25,NSG2,E2F1,EIF4A2,DNAJC1,PCNA,VIM,RPL3,MAPT,PIN1,RAN,GSTP1,RPS3A,TOX3,HNRNPDL,UQCRC1,EEF1A1,GRIA1,UCHL1,FUS,GAP43,RTN1,H3-3A/H3-3B,APP,RPL13,STMN1,LDHA,TUBB2B,TUBA1B,RPS4X,RPL15,HNRNPA2B1	Functional
Oxidative Phosphorylation	8.73	-3.63803	ATP5ME,ATP5MF,COX17,COX6C,COX7A2L,COX8A,MT-ND3,NDUFA11,NDUFA12,NDUFA13,NDUFA3,NDUFA6,NDUFB1,NDUFS6,UQCR11,UQCRC1,UQCRQ	Canonical
Colony formation	8.72584	-1.609	FEN1,LAPTM4B,THRA,FOXM1,PKM,FOS,RPS19,RRM2,PBK,CDCA7,UBE2T,CKS2,SRSF10,MDM4,PSRC1,PEG10,PDGFRA,CTNNB1,ALYREF,BIRC5,RBBP8,RRM1,VCAN,UBE2C,GADD45A,EIF3F,GJA1,KDM5B,JUNB,CCN1,BBC3,GNAO1,E2F1,RBMX,H2AX,CTCF,ADAM17,H1-3,AKAP12,CDKN1A,PIN1,RAN,CDK6,MIF,ENO1,BRCA1,SIVA1,PSMC3,RACK1,IGFBP2,EGR1,RHOA,MAD2L1,PARP1,TACC3,SPC25,HNRNPA2B1,PTTG1,DHX9,SNRPB,CDK1	Functional
SMARCB1 Signaling	8.6925	2.739	ASCL1,ATP1B1,BTG1,CDK1,CDKN1A,CDKN2C,CENPE,DHFR,DNMT3A,E2F1,FOS,GJA1,GMNN,HES5,IGFBP2,KIF11,MCM10,MCM3,MCM4,MCM5,MYBL2,RAD51AP1,SMC4	Upstream
Organization of cytoskeleton	8.63264	-0.221	CLASP2,MAPK10,METRN,FOXM1,PDE4DIP,PKM,FOS,KLHL24,HMGB1,CALU,KLC1,GTSE1,NPY,PSRC1,EEF1A1,CTNNB1,ATP1B2,CDK5RAP2,BIRC5,RIPOR2,FBXO5,CENPE,CKAP2,DYNLL1,TMEM106B,CCN1,SYT1,SNAP25,LGALS1,GNAO1,STMN4,NUSAP1,SYNE2,KIF11,INA,NIN,VIM,ADAM17,AKAP12,CFL1,PCNT,PFN1,SEPTIN11,ITGB1,KIF5A,RAN,RPL4,TPX2,UCHL1,CD99,EGR1,NRXN1,RDX,MAD2L1,RAB3A,PARP1,HMGB2,CENPF,MYO6,SPC25,AURKB,CDK1,SRGAP3,RBFOX2,RANBP1,KIF4A,MTSS…	Functional
BMS-690514 Signaling	8.5867	3.162	BBC3,BRCA1,CDK1,DNAJC9,MCM10,MCM3,MCM4,MCM5,MCM7,PCNA	Upstream
imipramine blue Signaling	8.5867	3.099	CCNB1IP1,CCNE2,CDK4,CENPE,CENPF,CENPK,FOXM1,GADD45A,PCNA,STMN1	Upstream
Splicing of RNA	8.58336	0.853	SRSF3,HNRNPU,RBM4,SNRPD1,CELF3,RBMX,HNRNPL,RBFOX2,SRSF9,SRRM4,PIN1,SRSF10,CELF4,SNRPG,WTAP,FUS,SRSF7,SRSF2,SNRPF,HNRNPH1,SFPQ,HNRNPM,HNRNPA2B1,DHX9,SNRPB,TRA2B	Functional
Progressive parkinsonism	8.55752	0	RPL13A,SNAP25,NSG2,E2F1,EIF4A2,DNAJC1,PCNA,VIM,RPL3,MAPT,PIN1,RAN,GSTP1,RPS3A,TOX3,HNRNPDL,EEF1A1,GRIA1,UCHL1,FUS,GAP43,RTN1,H3-3A/H3-3B,APP,RPL13,STMN1,LDHA,TUBB2B,TUBA1B,RPS4X,RPL15,HNRNPA2B1	Functional
Histone h4 Signaling	8.55596	0	AKAP12,CDK1,CDK4,CDKN1A,DHFR,E2F1,FOS,FOXM1,GRIA2,GSTP1,KDM5B,MAD2L1,MCM3,MCM4,PCNA,RPL10A,RPL12,RRM2,TYMS	Upstream
Formation of chromatin	8.54975	0	CTBP1,BRCA1,CENPV,SSRP1,HNRNPU,H3-3A/H3-3B,H1-5,HMGN1,HELLS,CTCF,H1-2,EZH2,H1-3,HMGB1,MLLT3,CBX3,MKI67	Functional
E2F5 Signaling	8.5391	0	AURKB,CDK1,CDKN1A,DHFR,E2F1,MYBL2,PA2G4,PCNA,RANBP1	Upstream
26s Proteasome Signaling	8.50724	-0.962	BHLHE22,CCNE2,CDK1,CDKN1A,CENPE,GRIA1,H2AX,HMGB2,JUNB,MAD2L1,MDM4,PRKDC,PSMB3,PSMB6,PSMD2,RFC3,TOP2A,TXNIP,VIM	Upstream
HSF1 Signaling	8.48413	-1.139	ATAD2,BUB1B,CBX3,CDK1,CKS2,CSRP2,CTNNB1,DNMT1,EIF4A2,FOXM1,HMGB1,HNRNPA2B1,HNRNPA3,HSPD1,LDHA,MAPT,MCM3,MCM4,MCM7,NASP,PRKDC,RANBP1,SMC1A,TRA2B,VCAN	Upstream
Binding of DNA	8.44249	-1.673	LGALS1,THRA,E2F1,FOXM1,PKM,GMNN,PRDX1,PCNA,FOS,CFL1,HMGB1,ASCL1,CDKN1A,MAPT,PIN1,GSTP1,MIF,PRKDC,YWHAB,MDM4,DDB2,BRCA1,WTAP,GLRX,YWHAG,RACK1,ID2,CTNNB1,ALYREF,CD99,H3-3A/H3-3B,APP,EGR1,NR2F2,RHOA,RBBP8,EZH2,PARP1,HMGB2,BRD7,NCL,SFPQ,HIF3A,GAPDH,PTTG1,CDK1,JUNB	Functional
LY294002 Signaling	8.41005	2.901	ADAM17,BBC3,BIRC5,BUB1B,CCN1,CCND2,CDK4,CDK6,CDKN1A,CKS2,COL1A2,CTNNB1,DHFR,EGR1,FEN1,FOS,GJA1,GSTP1,H4C3,HMGB2,HMGCS1,IER2,IGFBP2,JUNB,MEIS2,NDC80,PCNA,PRDX1,PTTG1,RAB3A,SMC2,TOP2A,TYMS,UBE2C,VCAN,VIM,WTAP,ZWINT	Upstream
Formation of chromosome components	8.40894	0	CTBP1,BRCA1,CENPV,HNRNPU,SSRP1,H3-3A/H3-3B,HMGN1,H1-5,CENPW,HELLS,CTCF,H1-2,EZH2,PARP1,H1-3,HMGB1,MLLT3,MKI67,AURKB,CBX3,CENPE	Functional
ZNF768 Signaling	8.36452	-2.828	AURKB,BRCA1,CDK1,EZH2,GADD45A,MYBL2,NUSAP1,PCNA,TOP2A	Upstream
valproic acid Signaling	8.33068	3.479	ATAD2,ATP5ME,BIRC5,CCN1,CCND2,CDCA7,CDKN1A,CENPM,CTNNB1,CXADR,DBI,FDPS,GAP43,H3C8,HMGCS1,ID2,LBR,MAPK10,MCM3,MSMO1,PDIA6,PSMA2,PSMB3,PSMB6,PSMC3,PSMD1,PSMD2,PSME2,RBBP8,SEM1,SPCS2,TMEM258,TMPO,TOP2A,TRA2B	Upstream
IGF2 Signaling	8.32422	0	BIRC5,CDK1,CDKN1A,EGR1,FEN1,GADD45A,HELLS,IER2,IGFBP2,JUNB,MCM4,MCM5,MCM7,MXI1,MYBL2,RAD51AP1,RRM1,RRM2,SEZ6L2,THRA	Upstream
RNA polymerase II Signaling	8.32239	0	BRCA1,CBX5,CCND2,CCNE2,CDKN1A,COL1A2,DHFR,DLGAP5,ENO1,FOS,GADD45A,GAPDH,HNRNPU,JUNB,MAD2L1,MCM3,MICOS10,MYBL2,PCNA,RAD51AP1,RBBP8,RPL10A,RPL12,RPL13A,RPS21,TOP2A	Upstream
Synthesis of DNA	8.31785	-2.427	RFC3,FEN1,CCN1,TYMS,DNMT1,LGALS1,GNAO1,CCNG1,PCLAF,E2F1,PCNA,CDK2AP1,FOS,RRM2,ELP4,ITGB1,CDKN1A,CDK6,MIF,PPM1G,BRCA1,CCNE2,ADK,POLD3,CDK4,CCND2,CDKN2C,PDGFRA,FUS,CTNNB1,BIRC5,IGFBP2,APP,RHOA,RFC1,PARP1,RRM1,MYBL2,MAZ,GJA1	Functional
uranyl nitrate Signaling	8.28067	0.895	ATP5MK,EEF2,FAU,FKBP3,HNRNPA2B1,HSPD1,ID2,PRDX1,RACK1,RPL10A,RPL23,RPL7,RPL9,RPS16,RPS24,RPS29	Upstream
MAX Signaling	8.24718	-1.981	CBX5,CCND2,CDK4,CDKN1A,DHFR,E2F1,EZH2,GADD45A,ID2,NCL,PTMA,RBBP8,RHOA,TXNIP,UBE2C	Upstream
AGT Signaling	8.21396	-2.696	ACAT2,ADAM17,ASPM,ATP1B1,BRCA1,CCND2,CCNE2,CDK1,CDK4,CDKN1A,CDKN3,CENPE,COL1A2,CPE,CSRP2,CTNNB1,CXADR,DHFR,E2F1,EGR1,FOS,FOXM1,GAP43,GJA1,GSTP1,HMGB2,HMGCS1,IGFBP2,ITGB1,KIFC1,LRRC7,MAD2L1,MAPT,MIF,MSMO1,MYO6,NCL,NPY,NREP,PARP1,PDGFRA,PFN1,PROM1,RHOA,SMOC1,SRGAP3,TACC3,TJP1,TOP2A,TPX2,TXNIP,UCP2,VIM	Upstream
palbociclib Signaling	8.1831	1.197	CDK6,CDKN1A,CENPF,CLSPN,E2F1,EGR1,FOXM1,GADD45A,ID2,IDH2,JUNB,KIF11,MDM4,MKI67,NCAPG	Upstream
Nucleation of microtubules	8.18046	0.072	BRCA1,CLASP2,TACC3,PCNT,CDK5RAP2,BIRC5,PDE4DIP,MAPT,RAN,TPX2,AKAP9	Functional
ADRB Signaling	8.14206	-2.244	ACAT2,ANXA5,CDK4,CDK6,CDKN1A,E2F1,FDPS,FOS,GADD45A,HMGCS1,HSPD1,JUNB,MSMO1,NCL,PCNA,RAN,SMC1A,YPEL3	Upstream
Arrest in G2 phase	8.11464	0	FEN1,DNMT1,LGALS1,FOXM1,GMNN,KIF11,H2AX,CDKN1A,CKS2,BRCA1,TOP2A,MCM10,CTNNB1,BIRC5,SRSF2,RRM2B,MAD2L1,MXI1,PARP1,CELF2,MYBL2,GADD45A,CDK1,IDH2,FBXO5,KDM5B	Functional
Synthesis of deoxyribonucleotide	8.10347	0	RRM2,ADK,RRM1,TYMS,DUT,RRM2B,DTYMK	Functional
Neuromuscular disease with neuropathy	8.07572	0	RPL13A,SNAP25,DNMT1,VAMP2,CACNB4,FDPS,NSG2,TUBB6,E2F1,EIF4A2,DNAJC1,SYNE2,PCNA,VIM,RRM2,ADAM17,RPL5,DHFR,ASCL1,RPL3,MAPT,PIN1,RAN,GSTP1,RPS3A,MIF,TOX3,HNRNPDL,TOP2A,EEF1A1,GRIA1,UCHL1,GAP43,RTN1,H3-3A/H3-3B,APP,RPL13,EGR1,RRM2B,STMN1,RRM1,LDHA,TUBB2B,TUBA1B,RPS4X,RPL15	Functional
gefitinib Signaling	8.0716	2.349	AURKB,BIRC5,BRCA1,CCNE2,CKAP2,CTNNAL1,DHFR,ECT2,EZH2,GJA1,KIF11,MCM3,MKI67,PCNA,PDGFRA,PRC1,PTTG1,SMC2,TOP2A,TP53INP1,VIM	Upstream
NR1H3 Signaling	8.06449	-0.762	ARL4C,AURKB,BIRC5,BUB1B,CCNE2,CDK1,CDKN1A,CENPF,CLSPN,FDPS,FOXM1,GSTP1,HELLS,KIF4A,KNL1,MIF,MKI67,NUSAP1,PRC1,THRA,TOP2A,UBE2C,VCAN	Upstream
Nucleation of filaments	8.04479	0.072	BRCA1,CLASP2,TACC3,PCNT,MTSS1,CDK5RAP2,BIRC5,PDE4DIP,MAPT,RAN,TPX2,AKAP9	Functional
TCF4 Signaling	8.01909	-0.653	ADAM17,ASCL1,BIRC5,CDK1,CDK6,CDKN1A,CDKN3,CEP55,CKS2,DUT,ESCO2,HMGB2,ID2,MAD2L1,MKI67,NCAPG,NDC80,NUF2,PDIA6,PRC1,RIPOR2,RPL7,RRM2,SH3BP5,SPC24,SPC25,SPCS2,TXNIP,YWHAG	Upstream
Akt Signaling	8.01055	-0.13	APP,BBC3,BIRC5,BRCA1,CCND2,CDK1,CDK4,CDKN1A,CTNNB1,EZH2,FOS,FOXM1,HIF3A,IGFBP2,PCNA,RPL13,RPL6,RPL9,RPN2,RPS16,RPS19,RPS2,RPS4Y1,RRM2,SYT1,TJP1,TMEM106B,TYMS,VCAN,VIM,WTAP	Upstream
Mitochondrial Dysfunction	8	4.53557	APP,ATP1B1,ATP1B2,ATP5ME,ATP5MF,BBC3,CACNB4,CAMK2D,COX17,COX6C,COX7A2L,COX8A,FUS,GSTP1,IDH2,MAPK10,MAPT,MT-ND3,NDUFA11,NDUFA12,NDUFA13,NDUFA3,NDUFA6,NDUFB1,NDUFS6,UCP2,UQCR11,UQCRC1,UQCRQ	Canonical
Colony formation of cells	7.97469	-0.404	FEN1,LAPTM4B,THRA,PKM,FOS,RPS19,RRM2,PBK,CDCA7,UBE2T,CKS2,MDM4,PSRC1,PDGFRA,CTNNB1,ALYREF,BIRC5,RBBP8,RRM1,VCAN,UBE2C,GADD45A,GJA1,JUNB,CCN1,GNAO1,E2F1,H2AX,CTCF,ADAM17,H1-3,AKAP12,CDKN1A,PIN1,RAN,CDK6,MIF,ENO1,BRCA1,SIVA1,PSMC3,RACK1,IGFBP2,EGR1,RHOA,MAD2L1,PARP1,TACC3,SPC25,HNRNPA2B1,PTTG1,DHX9,SNRPB	Functional
Parkinson's disease	7.97062	0	RPL13A,SNAP25,NSG2,E2F1,EIF4A2,DNAJC1,PCNA,VIM,RPL3,MAPT,PIN1,RAN,GSTP1,RPS3A,TOX3,HNRNPDL,EEF1A1,GRIA1,UCHL1,GAP43,RTN1,H3-3A/H3-3B,APP,RPL13,STMN1,LDHA,TUBB2B,TUBA1B,RPS4X,RPL15	Functional
KDM5B Signaling	7.95078	3.71	BRCA1,BUB1B,CDK1,DLGAP5,E2F1,ECT2,EGR1,FBXO5,GADD45A,ID2,IGFBP2,MCM3,MCM5,NDC80,PBK,SNRPD1,SNRPG,TOP2A	Upstream
Formation of nucleus	7.92812	-0.276	BRCA1,LMNB1,FUS,RTN1,FOXM1,RNASEH2B,HELLS,LBR,RPS19,PARP1,AKAP12,PCNT,CDKN1A,TMPO,CHMP5,RAN,CDK1	Functional
MYCL Signaling	7.91364	1.497	CDK4,CENPV,COX7A2L,FAU,HSPD1,RPL10A,RPL11,RPL12,RPL13,RPL13A,RPL15,RPL18,SNRPD1,WTAP	Upstream
NELFA Signaling	7.89963	-1.342	CCNE2,CDKN1A,DLGAP5,JUNB,MYBL2,TOP2A	Upstream
Processing of mRNA	7.89963	1.463	AKAP8L,HNRNPU,RBM4,SNRPD1,CELF3,RBMX,HNRNPL,RBFOX2,SRSF9,SRRM4,PIN1,SRSF10,CELF4,SNRPG,WTAP,SRSF7,SRSF2,APP,SNRPF,SFPQ,HNRNPM,HNRNPA2B1,DHX9,SNRPB,TRA2B	Functional
curcumin Signaling	7.8962	1.138	ADAM17,APP,ATP1B2,BBC3,BIRC5,BRCA1,CCND2,CDK1,CDK4,CDK6,CDKN1A,COL1A2,CTNNB1,DNMT1,DNMT3A,E2F1,EGR1,EIF3H,EZH2,FOS,GSTP1,HMGB1,JUNB,MAPT,MIF,RAB3A,TOB1,TOP2A,UCP2,VIM	Upstream
Vegf Signaling	7.88941	-4.624	AKAP12,AURKB,BIRC5,BUB1B,CCN1,CCNE2,CDK1,CDKN2C,CDKN3,CENPF,CTNNB1,DBF4,DTYMK,EGR1,FOS,FOXM1,GMNN,HELLS,ITGB1,KIF11,KIF15,KIF22,MAD2L1,MAZ,MCM5,MIF,MKI67,NDC80,NR2F2,PRC1,SMC2,TJP1,TMEM158,TPX2,UBE2C,VIM	Upstream
OGT Signaling	7.88273	0.521	ACADM,APP,BIRC5,CDKN1A,COX6C,CPE,ETFB,FOS,FOXM1,GAP43,IGFBP2,NDUFA6,OLIG1,TYMS,UCHL1,VIM	Upstream
Cell death of central nervous system cells	7.87943	0.185	BBC3,GNAO1,MAPK10,HSPD1,E2F1,FOS,HMGB1,MTSS1,ASCL1,GRIA2,LY6H,CDKN1A,PA2G4,MAPT,PIN1,CDK6,MIF,YWHAB,UCP2,CDK4,GLRX,UCHL1,FUS,APP,EGR1,RHOA,PARP1,HMGB2,GAPDH,CDK1,GJA1,JUNB	Functional
SIN3B Signaling	7.87615	0	CDK4,COL1A2,DHFR,LDHA,NCL,RRM2,TXNIP,TYMS	Upstream
Prometaphase	7.85387	0	AKAP12,BIRC5,NUF2,BUB1B,KIFC1,GADD45A,ECT2,NDC80,MAD2L1	Functional
Polyploidization	7.85387	0.876	TOP2A,XRCC5,CDKN1A,BIRC5,CCNG1,E2F1,BUB1B,KIF11,AURKB,TPX2,STMN1	Functional
NFYA Signaling	7.84771	-1.673	BBC3,CDCA8,CDK1,CDKN1A,COL1A2,E2F1,EGR1,GADD45A,JUNB,PKM,PTTG1,RRM2,TOP2A,TXNIP	Upstream
Progressive motor neuropathy	7.82681	0	RPL13A,FDPS,NSG2,RRM2,ASCL1,HNRNPDL,TOP2A,EEF1A1,FUS,GAP43,RTN1,H3-3A/H3-3B,COL1A2,APP,RRM2B,RRM1,TUBA1B,GADD45A,RPL15,ZNF91,VRK1,CCN1,SNAP25,VAMP2,E2F1,EIF4A2,DNAJC1,PCNA,INA,VIM,ADAM17,RPL5,DHFR,PFN1,CDKN1A,KIF5A,RPL3,MAPT,PIN1,RAN,GSTP1,RPS3A,MIF,TOX3,GRIA1,UCHL1,ANXA5,DBI,RPL13,EGR1,NRXN1,STMN1,RHOA,CELF2,LDHA,TUBB2B,GAD2,RPS4X,HNRNPA2B1	Functional
BRCA1 Signaling	7.82102	2.13	BIRC5,BRCA1,CCNG1,CDKN1A,CTNNB1,DDB2,EGR1,FEN1,GADD45A,H2AX,H3-3A/H3-3B,HNRNPD,MAD2L1,PARP1,PCNA,PIN1,RRM2B,SFPQ,VCAN,VIM	Upstream
discodermolide Signaling	7.8041	0	BRCA1,CDK1,CDKN1A,GADD45A,KIF11,PRC1,PTTG1,RFC3,SMC2,TOP2A	Upstream
p53 Signaling	7.78	0.333333	BBC3,BIRC5,BRCA1,CCND2,CCNG1,CDK4,CDKN1A,CTNNB1,E2F1,GADD45A,MDM4,PCNA,PRKDC,RRM2B,TP53INP1	Canonical
PAX3-FOXO1 Signaling	7.77469	2.558	AKAP12,ANXA5,CCN1,CCND2,CCNG1,CDK1,CDKN1A,DBI,DHFR,EEF2,ENO1,GAPDH,GSTP1,IGFBP2,PRC1,PSRC1,RPL26,RPL6,SGO1,SRI,TOP2A,TPX2,TSC22D2,TUBB4B,VIM	Upstream
Missegregation of chromosomes	7.77211	1.146	H2AZ2,BAZ1B,CENPH,BUB1B,APP,PIN1,NDC80,KIF11,AURKB,CENPE,GTSE1,KIF4A	Functional
STK11 Signaling	7.74473	-3.631	ALDH9A1,ATP5MF,CDKN1A,COX8A,CTNNB1,DNMT1,DUT,ENO1,GADD45A,GAPDH,JUNB,LDHA,NDUFA11,NDUFA13,NDUFA3,PHGDH,PKM,RRM1,RRM2,TALDO1,TOP2A,TPI1,TYMS,UQCR11,UQCRC1,UQCRQ	Upstream
Progressive neuromuscular disease	7.70774	0	GAD1,RPL13A,SNAP25,VAMP2,FDPS,NSG2,E2F1,EIF4A2,DNAJC1,PCNA,VIM,RRM2,ADAM17,RPL5,DHFR,ASCL1,RPL3,MAPT,PIN1,RAN,GSTP1,RPS3A,MIF,TOX3,HNRNPDL,TOP2A,EEF1A1,GRIA1,UCHL1,GAP43,RTN1,H3-3A/H3-3B,APP,RPL13,EGR1,RRM2B,STMN1,RRM1,LDHA,TUBB2B,TUBA1B,RPS4X,RPL15	Functional
AGN194204 Signaling	7.69897	0.213	ACAT2,ARL4C,CAMK2D,CDK1,CDKN1A,CDKN2C,EZH2,FDPS,GADD45A,GAPDH,GJA1,H1-2,H2AX,H2AZ1,KIF4A,LGALS1,MAD2L1,MKI67,PRC1,SMC2,SMC4,TOP2A	Upstream
TRRAP Signaling	7.69465	0	CCND2,CDKN1A,MAD2L1,MCM3,MCM4,NCL,PCNA	Upstream
ATP7B Signaling	7.68825	1.667	APP,CCNG1,FDPS,H1-2,HMGCS1,MAD2L1,MSMO1,PTTG1,SMC2,SMC4	Upstream
PTEN Signaling	7.68403	3.38	ATP5ME,AURKB,BBC3,BIRC5,BTG1,CDK4,CDK6,CDKN1A,CKS2,COX8A,CTNNB1,CTNNBL1,DHFR,E2F1,EZH2,FDPS,FOS,FOXM1,GAPDH,GPM6A,HMGCS1,HMGN1,IDH2,IGFBP2,ITGB1,KLHL24,LY6H,MACROH2A1,MAD2L1,MKI67,MYBL2,MYO6,NR2F2,NUDT1,PA2G4,PARP1,PHGDH,PKM,RRM1,SNRPF,SRSF10,TLE2,VIM,XRCC5,YPEL3	Upstream
Death of embryo	7.67572	3.036	FEN1,SRSF3,KIF22,MCM10,PSMC3,NASP,BIRC5,ESCO2,HNRNPL,GMNN,PCNA,NOP53,RBBP8,RPS19,EZH2,PFN1,CENPU,ECT2,FBXO5,MDM4	Functional
L-methionine Signaling	7.66555	0	AURKB,BRCA1,BTG1,CDCA8,CDK1,CDKN2C,EEF1A1,NUSAP1,PIN1,PRC1,TOP2A,TYMS	Upstream
VDR Signaling	7.63264	-2.883	BRCA1,BUB1B,CCND2,CDKN1A,CENPH,EGR1,EZH2,FEN1,GADD45A,H2AZ1,KIF11,KIF22,LGALS1,MAD2L1,NASP,NUSAP1,PPP1CA,PRC1,RAD51AP1,TJP1,TPX2,TXNIP,UCP2,WSB1	Upstream
Cell death of brain cells	7.62893	-0.026	BBC3,GNAO1,MAPK10,HSPD1,E2F1,FOS,MTSS1,HMGB1,GRIA2,LY6H,CDKN1A,PA2G4,MAPT,PIN1,CDK6,MIF,YWHAB,UCP2,CDK4,GLRX,UCHL1,FUS,APP,EGR1,RHOA,PARP1,HMGB2,GAPDH,CDK1,JUNB	Functional
Proliferation of embryonic cell lines	7.62709	-2.231	AKAP8L,BTG1,TOB1,FOXM1,E2F1,PKM,H2AX,CTCF,CDK2AP1,FOS,ITGB1,CDKN1A,CKS2,PA2G4,PSMD2,MIF,MDM4,CDK4,CTNNB1,BIRC5,IGFBP2,EGR1,DLGAP5,RHOA,EZH2,PARP1,VCAN,ZSCAN18,GADD45A,PTTG1,DHX9	Functional
Misalignment of chromosomes	7.6038	0	PSRC1,KNL1,TACC3,SPC25,BIRC5,RAN,AURKB,FBXO5,CENPE,KIF4A	Functional
DNA damage response of cells	7.6038	0.557	NUDT1,BAZ1B,BBC3,CBX5,MCM7,PCLAF,CLSPN,PCNA,H2AX,FOS,RAD51AP1,XRCC5,CDKN1A,UBE2T,CBX3,BRCA1,TOP2A,MCM10,ALYREF,BOD1L1,NOP53,PARP1,SFPQ,GADD45A,CDKN3,PTTG1,VRK1,CDK1	Functional
AREG Signaling	7.59007	-3.719	AURKB,BIRC5,CDCA8,CENPF,EGR1,FOS,FOXM1,MKI67,MYBL2,PRC1,RRM2,SAE1,SSRP1,TOP2A	Upstream
GCN2iB Signaling	7.59007	-3.719	ATP5MF,CAMK2D,ENO1,GAPDH,GSTP1,LDHA,NDUFS6,PGAM1,PKM,PSMB3,PSME2,TPI1,UQCRC1,UQCRQ	Upstream
Chromosome condensation	7.54821	-2.425	NCAPG,H3-3A/H3-3B,NCAPD3,SMC2,VRK1,CDK1,SMC4	Functional
Condensation of mitotic chromosomes	7.54821	0	AKAP8L,NCAPG,NCAPD3,NUSAP1,SMC2,SMC4,CDCA5	Functional
Anemia	7.54363	-0.172	E2F6,TOB1,TYMS,DNMT1,RPS24,PRDX1,RPL26,LENG8,RPS19,RRM2,RPL9,RPL5,DHFR,HMGB1,ITGB1,UBE2T,ATP1B1,CDK6,MIF,MDM4,BRCA1,RPS29,TOP2A,ADK,CDK4,CCND2,RPL11,PDGFRA,SRSF2,EGR1,RRM2B,TUBB4B,RHOA,ARID4A,EZH2,RRM1,RPL18,RPS17,CAMLG,DNMT3A,MEIS2,RPL15,IDH2	Functional
Morphology of cytoskeleton	7.5157	0	KIF22,CENPV,GAP43,BIRC5,FOXM1,APP,NUSAP1,KIF11,NIN,RHOA,KIF4A,TACC3,MTSS1,KIFC1,MAPT,RAN,ECT2,PTTG1,TPX2,CDK1,FBXO5	Functional
Cell death of brain	7.48017	-0.026	FEN1,BBC3,GNAO1,MAPK10,HSPD1,E2F1,FOS,HMGB1,MTSS1,GRIA2,LY6H,CDKN1A,PA2G4,MAPT,PIN1,CDK6,MIF,YWHAB,UCP2,CDK4,GLRX,UCHL1,FUS,APP,EGR1,RHOA,PARP1,HMGB2,GAPDH,CDK1,JUNB	Functional
grape seed extract Signaling	7.46597	-0.16	APP,CDK6,CDKN1A,CTNNB1,ENO1,HSPD1,MKI67,PCNA,VIM	Upstream
TNFRSF9 Signaling	7.45223	-2.496	BIRC5,BRCA1,CCND2,CDK4,CLSPN,E2F1,FEN1,MCM4,MCM5,MCM7,PCNA,RRM2B,SMC1A	Upstream
GATA1 Signaling	7.44855	2.435	BIRC5,CBX5,CCND2,CDK4,CDK6,CDKN1A,CDKN2C,DUT,EGR1,EZH2,HNRNPAB,JUNB,MCM3,MCM5,NCL,PCNA,RANBP1,RFC3,RPL27A,RPS11,RRM1,SRSF2,TAC3,TFDP2,TOP2A	Upstream
PPARA Signaling	7.42597	-2.787	ACADM,ACAT2,ALDH9A1,APP,CDK1,CDK4,CDKN1A,CDKN2C,DBI,DYNLL1,FDPS,FOS,GSTP1,H1-2,H2AX,H2AZ1,HMGCS1,HMGN1,IGFBP2,KIF4A,MAD2L1,MKI67,MSMO1,PCNA,PRC1,SMC2,SMC4,TALDO1,TJP1,TOP2A,UCP2,UQCRC1,YWHAB	Upstream
Congenital aplastic anemia	7.41341	0	BRCA1,RPS29,RPL11,RPS24,RPL26,RRM2,RPS19,RPL5,RRM1,RPL18,RPS17,UBE2T,RPL15	Functional
Ribonucleotide Reductase Signaling Pathway	7.36	-1.60591	BIRC5,BRD7,CDK1,CDK4,CDK6,CDKN1A,CTNNB1,E2F1,E2F6,FOS,FOXM1,H3-3A/H3-3B,MAPK10,MYBL2,PARP1,RRM1,RRM2,RRM2B,SMARCD1	Canonical
CST5 Signaling	7.35853	1.272	ACAT2,AKAP12,ANXA5,DHX9,HNRNPA2B1,HNRNPA3,HNRNPDL,HNRNPH1,HNRNPU,IGBP1,KDM5B,KIF11,MSN,NCL,NDUFB1,NOP53,PCLAF,PRDX1,RNASEH2B,SNF8,SRSF9,SSRP1,VCAN,VIM	Upstream
Cohesion of sister chromatids	7.35262	-2.562	H2AZ2,BRCA1,FEN1,KIF22,SMC1A,SFPQ,ESCO2,SGO1,PTTG1,AURKB,CBX3,CDCA5	Functional
mitomycin C Signaling	7.35067	1.134	ALYREF,BIRC5,BRCA1,CDKN1A,EGR1,GADD45A,IRF2BP2,IRF2BPL,PSRC1,SRSF7,TP53INP1,ZMAT3	Upstream
Organization of cytoplasm	7.34969	-0.225	LAPTM4B,CLASP2,MAPK10,METRN,FOXM1,PDE4DIP,PKM,FOS,KLHL24,HMGB1,CALU,KLC1,GTSE1,NPY,PSRC1,EEF1A1,CTNNB1,CDK5RAP2,ATP1B2,BIRC5,RIPOR2,FBXO5,CENPE,CKAP2,DYNLL1,TMEM106B,CCN1,SYT1,SNAP25,LGALS1,GNAO1,STMN4,NUSAP1,SYNE2,KIF11,INA,NIN,VIM,ADAM17,AKAP12,CFL1,PCNT,PFN1,ARMCX3,SEPTIN11,ITGB1,KIF5A,RAN,RPL4,TPX2,UCHL1,CD99,EGR1,NRXN1,RDX,MAD2L1,RAB3A,PARP1,HMGB2,CENPF,MYO6,SPC25,CHMP5,AURKB,CDK1,SRGAP3,RBF…	Functional
DRAP1 Signaling	7.34486	0	CKS2,DLGAP5,GAPDH,H1-5,H2AC11,H2BC9,ILF2,RPLP0	Upstream
DYRK1A Signaling	7.34486	2.223	CDK1,CDKN1A,E2F1,MCM3,MCM4,MYBL2,SRSF2,UBE2C	Upstream
Neuronal cell death	7.33161	-1.754	BTG1,MAPK10,PRDX1,FOS,HMGB1,MTSS1,ASCL1,LY6H,PCDHGA10,PA2G4,NPY,UQCRC1,FUS,CTNNB1,BIRC5,APP,GJA1,JUNB,NUDT1,TMEM106B,BBC3,SNAP25,LGALS1,GNAO1,HSPD1,E2F1,BUB1B,PCSK1N,ADAM17,BEX2,GRIA2,XRCC5,ITGB1,CDKN1A,MAPT,PIN1,CDK6,MIF,TOX3,YWHAB,UCP2,HMGCS1,SIVA1,CDK4,GLRX,ID2,TUBB,UCHL1,EGR1,DTYMK,RHOA,PARP1,UQCRQ,HMGB2,SOX11,DUT,KIDINS220,LDHA,GAD2,MYBL2,GAPDH,TMEM158,CDK1	Functional
troglitazone Signaling	7.28233	0.884	ACADM,BIRC5,CCND2,CDK4,CDKN1A,CDKN2C,CFL1,COL1A2,CTNNAL1,CTNNB1,DBI,E2F1,ECT2,EGR1,FOS,GADD45A,GLO1,HMGB1,HMGB3,HMGN2,MKI67,NR2F2,NUF2,PCNA,PDGFRA,PXMP2,TALDO1,UCP2,XRCC5	Upstream
MXD1 Signaling	7.25181	0	CCND2,CCNG1,CDK1,CDK4,CENPE,CENPF,COX7A2L,ETFB,IDH2,RPL3,RPS13,RPS2,TOP2A	Upstream
FGF2 Signaling	7.24489	-1.883	ASCL1,BBC3,BIRC5,BRCA1,CCN1,CCND2,CDK1,CDKN1A,COL1A2,CTNNB1,EGR1,ENO1,FOS,GADD45A,GAP43,GJA1,GRIA1,ID2,IGFBP2,ITGB1,JUNB,MAPT,MIF,MKI67,NPY,PCNA,PDGFRA,PRKDC,PTTG1,RBBP8,TOP2A,VIM,XRCC5,YWHAB	Upstream
HDAC2 Signaling	7.24489	0.499	BBC3,BRCA1,CCNE2,CDKN1A,COL1A2,E2F1,EGR1,EZH2,FOXM1,MCM10,MCM3,MCM5,MCM7,NASP,RRM2,RRM2B,SOX11,STMN2	Upstream
Dyskeratosis congenita or aplastic anemia	7.22113	0	BRCA1,RPS29,RPL11,TYMS,RPS24,RPL26,RRM2,RPS19,PARP1,RPL5,RRM1,RPL18,RPS17,CAMLG,UBE2T,RPL15	Functional
WAKMAR1 Signaling	7.21183	-1.871	CAMK2D,CDK6,DYNLL1,E2F1,FOS,GINS2,KIF11,NUF2,UCP2	Upstream
JUN Signaling	7.20412	0.586	ACAT2,AKAP12,APP,BBC3,BEX2,BIRC5,BRCA1,BTG1,CCN1,CCND2,CDK1,CDK4,CDKN1A,COL1A2,DNMT1,EEF2,FOS,FUS,GADD45A,GAP43,GJA1,GSTP1,HNRNPA2B1,HNRNPU,ID2,IGFBP2,ITGB1,JUNB,MXI1,PRDX1,SRSF2,STMN1,VIM,YWHAG	Upstream
MITF Signaling	7.1512	-4.121	AURKB,BRCA1,CDCA8,CDKN1A,CENPF,CENPH,CENPM,CEP55,ECT2,FOS,KIF4A,KIFC1,MCM4,MCM5,NCAPD3,NUF2,RPA3,SPC24,SPC25,TACC3,TPX2,TXNIP,UBE2C	Upstream
VHL Signaling	7.12843	-0.211	BBC3,CDKN1A,CFL1,E2F1,GLO1,H2AX,HNRNPA2B1,LDHA,MAD2L1,MIF,MXI1,NDUFB1,NREP,PCNA,TYMS,UQCRQ,VIM	Upstream
Sirtuin Signaling Pathway	7.1	0.408248	APP,E2F1,GADD45A,H1-2,H1-3,H1-4,H1-5,H3-3A/H3-3B,IDH2,LDHA,MT-ND3,NDUFA11,NDUFA12,NDUFA13,NDUFA3,NDUFA6,NDUFB1,NDUFS6,PARP1,PGAM1,PRKDC,RBBP8,TUBA1B,UCP2,XRCC5	Canonical
forskolin Signaling	7.09963	0.334	AKAP12,APP,ARL4C,ATP1B1,BIRC5,CCND2,CDK4,CDKN1A,CDKN3,COL1A2,CTBP1,EGR1,EZH2,FOS,GADD45A,GAP43,GJA1,GRIA1,GSTP1,GTSE1,H2AC20,H3-3A/H3-3B,ID2,IER2,INA,JUNB,KIDINS220,MIF,MSMO1,NPY,PCNA,PEG10,PRDX1,RPS11,RRM1,RRM2,SMARCD1,SNAP25,TJP1,TXNIP,UCP2,VCAN,VIM	Upstream
Recombination	7.08566	-2.203	BRCA1,RFC3,ENY2,DNMT1,HMGN2,ALYREF,RBMX,HMGN1,H2AX,CTCF,RAD51AP1,RFC1,EZH2,PARP1,HMGB2,HMGB1,XRCC5,SEM1,GADD45A,PIN1,PRKDC,SNRPB,TERF2IP,DYNLL1	Functional
butyric acid Signaling	7.0804	0.206	ANXA5,ARID4A,BIRC5,CCND2,CCNG1,CDK1,CDK4,CDK6,CDKN1A,DEK,DTYMK,E2F1,FOS,FOXM1,GADD45A,GSTP1,H1-2,H2AZ1,HMGB1,HMGB2,MKI67,NCL,PCNA,POLR2L,PRDX1,RHOA,SRSF2,THRA,TOP2A,TYMS,UCP2,UQCRQ	Upstream
methyl methanesulfonate Signaling	7.05601	2.431	BTG1,CCNG1,CDKN1A,DDB2,DNMT1,EGR1,EIF1,GADD45A,PHLDA3,TP53INP1,VIM	Upstream
Transactivation of RNA	7.05552	-2.561	E2F6,TFDP2,LGALS1,THRA,E2F1,PKM,PRDX1,FOS,POLR2L,BEX2,HMGB1,HES5,ASCL1,XRCC5,PA2G4,MAPT,PRKDC,MDM4,UCP2,BRCA1,PEG10,CCND2,PSMC3,FUS,CTNNB1,MSN,PFDN5,SRSF2,IGFBP2,APP,EGR1,RHOA,PARP1,BRD7,CALCOCO1,MYBL2,HIF3A,GADD45A,GAPDH,DHX9,MCM5,MAZ,RPL10,JUNB	Functional
Thymoma	7.04576	0	TOP2A,RPN2,TYMS,NUF2,NDC80,KIF11,CEP55,MKI67,CDK1,CKAP2,TUBB4B,GTSE1	Functional
Cell Cycle Control of Chromosomal Replication	7.01	-3.31662	CDK1,CDK4,CDK6,DBF4,MCM3,MCM4,MCM5,MCM7,PCNA,RPA3,TOP2A	Canonical
HIF1A Signaling	6.99568	-1.481	ADAM17,AKAP12,BIRC5,BRCA1,CCN1,CDKN1A,COL1A2,COX8A,ENO1,FOS,GAPDH,GJA1,H1-2,H2AC20,H2AX,HIF3A,ID2,IGFBP2,LDHA,LGALS1,MCM7,MIF,MKI67,MRPL52,MXI1,NDUFA11,NDUFA12,NDUFS6,PGAM1,PKM,PROM1,SRSF2,TPI1,UQCR11,UQCRC1,VIM	Upstream
CDK4/6 Signaling	6.98716	-0.137	CALU,CDK6,E2F1,ENO1,RPL10,RPL13,RPL27A,RRM2,TALDO1,TPI1,TUBA1B,TUBB	Upstream
TFAP2A Signaling	6.98297	-1.837	ADAM17,BIRC5,CDKN1A,E2F1,EZH2,GLO1,MCM5,MCM7,NPY,PRDX1,RPL6,RPL7,RPLP0,RPS5,RRM2,TYMS	Upstream
Polyploidization of cells	6.96257	1.173	TOP2A,XRCC5,CDKN1A,BIRC5,CCNG1,E2F1,BUB1B,AURKB,TPX2,STMN1	Functional
pirinixic acid Signaling	6.94692	-3.309	ACADM,ACAT2,ALDH9A1,CDK1,CDK4,CDKN1A,DBI,DYNLL1,EIF3E,FEN1,GADD45A,GAPDH,H1-2,HMGCS1,HMGN1,HSPD1,ID2,JUNB,MEST,MYBL2,PAICS,PCNA,PSMA2,PSMB3,PSMB6,PSMC3,RBFOX2,TALDO1,THRA,UCP2,YWHAB	Upstream
TLE3 Signaling	6.9393	0	ATP5MF,ETFB,MT-ND3,NDUFA11,NDUFA12,NDUFA13,NDUFA3,NDUFA6,NDUFS6,UCP2,UQCR11,UQCRC1,UQCRQ	Upstream
Chromosomal aberration	6.89963	1.492	TYMS,DNMT1,MCM7,THRA,FOXM1,BUB1B,KIF11,H2AX,RRM2,CDKN1A,ATP1B1,MAPT,CXADR,GTSE1,BRCA1,CDK4,GAP43,BIRC5,APP,MAD2L1,PARP1,RRM1,STMN2,KIFC1,ECT2,TLR10,DYNLL1	Functional
Organization of organelle	6.89279	-0.378	LAPTM4B,CLASP2,HMGN1,KIF4A,KLHL24,RPS19,HES5,MTSS1,MKI67,CTNNB1,H3-3A/H3-3B,PRC1,COL1A2,APP,DLGAP5,SMC2,EZH2,HAT1,SFPQ,FBXO5,GJA1,TMEM106B,HNRNPU,SSRP1,GPM6A,H1-5,CENPW,CTCF,INA,VIM,H1-2,CDCA8,H1-3,CFL1,ARMCX3,SEPTIN11,ITGB1,MLLT3,MAPT,PIN1,NDC80,CXADR,BRCA1,LMNB1,CENPV,TUBB,CENPH,MSN,SMC4,RDX,RHOA,RAB3A,PARP1,CENPF,CHMP5,GAPDH	Functional
Segregation of mitotic sister chromatids	6.88273	0	ZWINT,SMC1A,NUSAP1,RAN,NDC80,SMC4,MAD2L1	Functional
Cell proliferation of hepatoma cell lines	6.87615	-2.858	LGALS1,PCLAF,SRI,PKM,TMEM35A,H1-2,RRM2,ADAM17,H2AZ1,HMGB1,NCAPG,CDCA2,CDKN1A,TPX2,CCNE2,PEG10,TXNIP,CTNNB1,BIRC5,SRSF2,EIF1,DLGAP5,POLR3GL,EZH2,PARP1,VCAN,LDHA,ILF2,PTTG1,SNRPB	Functional
silibinin Signaling	6.85078	2.586	BBC3,BIRC5,CDK1,CDK4,CDK6,CDKN1A,CTNNB1,EGR1,LDHA,PCNA,PROM1,VIM	Upstream
sulindac sulfide Signaling	6.85078	0.119	APP,CDKN1A,DYNLL1,EGR1,GADD45A,LDHA,MAD2L1,MSMO1,NUTF2,PGAM1,RANBP1,RRM2B	Upstream
Invasion of cells	6.84164	-2.54	CBX5,TOB1,FOXM1,PKM,RBFOX2,RANBP1,FOS,USP1,RRM2,EIF3E,HMGB1,HES5,PBK,HMGB3,PA2G4,TMPO,CBX3,MDM4,YWHAG,PDGFRA,CTNNB1,BIRC5,PRC1,APP,MLLT11,CTNNAL1,MXI1,RAB13,EZH2,RRM1,VCAN,FBXO22,DNMT3A,EIF3H,EIF3F,IDH2,GJA1,JUNB,PHGDH,MRPL52,CCN1,BBC3,TJP1,SNAP25,LGALS1,MRC2,E2F1,SRI,RBMX,TP53INP1,CTCF,VIM,IMMT,ADAM17,AKAP12,PFN1,SEPTIN11,ITGB1,CDKN1A,HNRNPAB,RPS4Y1,PIN1,MIF,ENO1,DDB2,CTBP1,CCNB1IP1,BRCA1,HMGCS1…	Functional
HNF1A-AS1 Signaling	6.83565	-1.673	BIRC5,CEP55,CTNNB1,HMGB2,KIF22,NCAPG,UBE2C	Upstream
thiostrepton Signaling	6.83565	2.57	ASPM,AURKB,CDCA8,FOXM1,GADD45A,MCM10,NCAPG	Upstream
Metabolism of nucleoside triphosphate	6.83565	-2.34	UCP2,ATP5MK,ADK,TXNIP,BBC3,TYMS,FUS,HSPD1,APP,PKM,DTYMK,RHOA,PARP1,HMGB1,ATP5MF,ATP1B1,NDUFS6,MAPT,RAN,ENO1,CDK1,IDH2,GJA1	Functional
Abnormal morphology of embryoblast	6.82974	0	NDUFA13,FEN1,MCM10,H2AZ1,CTNNB1,ITGB1,MYBL2,NUSAP1,ECT2,GMNN,CTCF,FBXO5	Functional
Aplastic anemia or thalassemia	6.82681	0	BRCA1,RPS29,RPL11,FDPS,RPS24,RRM2B,RPL26,RPS19,RRM2,RPL5,DHFR,RRM1,RPL18,RPS17,CAMLG,UBE2T,RPL15	Functional
Entry into S phase	6.80967	-1.388	E2F6,TFDP2,MCM10,ID2,MCM7,CDKN2C,E2F1,FOXM1,APP,RHOA,FOS,ITGB1,CDKN1A,MEIS2,MYBL2,CDK6,FBXO5,JUNB	Functional
BRD4 Signaling	6.77211	-2.293	AURKB,BBC3,CCND2,CDCA5,CDKN1A,COL1A2,FOS,GADD45A,GTF3C6,ID2,IER5,ITGB1,MCM3,METAP1D,RRM2,RRM2B,TOP2A,TUBB	Upstream
Morphology of neurites	6.767	0	CLASP2,SRGAP3,GNAO1,MAPK10,FOS,PROM1,CFL1,PFN1,SEPTIN11,KLC1,KIF5A,MAPT,LMNB1,CCND2,GRIA1,CTNNB1,GAP43,MSN,APP,RDX,RHOA,BRD7,SOX11,MYO6,KIDINS220,VCAN,KIFC1,LRRC7,HNRNPA2B1,KIF15,GJA1	Functional
Transactivation	6.70997	-2.312	E2F6,TFDP2,LGALS1,THRA,TLE1,E2F1,PKM,PRDX1,FOS,POLR2L,BEX2,HMGB1,HES5,ASCL1,XRCC5,PA2G4,MAPT,PRKDC,MDM4,UCP2,BRCA1,PEG10,CCND2,PSMC3,FUS,CTNNB1,MSN,PFDN5,SRSF2,IGFBP2,APP,EGR1,RHOA,PARP1,BRD7,CALCOCO1,MYBL2,HIF3A,GADD45A,GAPDH,DHX9,MCM5,MAZ,RPL10,JUNB	Functional
camptothecin Signaling	6.6925	0.322	AKAP9,ASPM,BBC3,BIRC5,BRCA1,CCNG1,CDK1,CDK4,CDK6,CDKN1A,DDB2,E2F1,EEF1A1,FKBP3,FOS,GADD45A,GAPDH,H2AX,H3-3A/H3-3B,H3C2,IER5,MYO6,NCL,PCNA,PRKDC,PSMD2,RDX,RPA3,RPL3,RRM1,RRM2,RRM2B,SIVA1,TMEM158,TOB1,TP53INP1,TPM4,TUBB	Upstream
IL6 Signaling	6.68403	-1.297	APP,ARL4C,BBC3,BIRC5,BUB1B,CDK1,CDKN1A,CDKN3,CENPE,CTCF,CTNNB1,DHFR,DNMT1,E2F1,EGR1,EZH2,FOS,FOXM1,GADD45A,GAP43,GLRX,ID2,ITGB1,JUNB,KIF11,KIF22,KIFC1,LGALS1,MAD2L1,MCM3,MKI67,MYBL2,NPY,PCLAF,PCNA,PROM1,PSME2,PTTG1,RRM2,SPC25,TLR10,TOP2A,UBE2C,VIM,XRCC5	Upstream
RARA Signaling	6.68194	-4.315	ADAM17,ASPM,BIRC5,CDK1,CDKN1A,CDKN3,CENPF,CENPM,CENPU,E2F1,EGR1,ENY2,FOS,GAP43,H4C3,HELLS,HNRNPD,KNL1,LGALS1,MAD2L1,NCAPG,PBK,PTTG1,SFPQ,SMC4,TMSB15A,UBE2T	Upstream
SHH Signaling	6.67162	-1.192	ASCL1,BRCA1,CCND2,CTNNB1,DHFR,H2AX,HELLS,HES5,MCM3,MCM5,NPY,NR2F2,OLIG1,PCNA,PDGFRA,PFN1,RFC3,TJP1,TYMS	Upstream
NRAS Signaling	6.66555	-0.183	ACADM,AKAP12,CCNG1,CDKN1A,CDKN3,COL1A2,CTNNB1,EGR1,FOXM1,GJA1,KIF22,LGALS1,MCM3,MEST,MKI67,MYBL2,NSG1,PHLDA3,SPC25,UBE2C	Upstream
interferon beta-1a Signaling	6.65956	0	ATP5ME,ENO1,GSTP1,LGALS1,PFDN5,PGAM1,PIN1,RAN,RPL18,RPL24,RPL26,RPL27A,RPL3,RPS19,TBCB	Upstream
PPP1R13L Signaling	6.65758	-0.478	BBC3,CCND2,CDKN1A,CTNNB1,GJA1,H2AX,ITGB1	Upstream
SKP2 Signaling	6.6517	-0.81	BBC3,CCND2,CDKN1A,E2F1,EZH2,PCNA,PTMA,RHOA,VIM	Upstream
CD40 Signaling	6.63827	-4.119	BIRC5,CCND2,CDK4,CDK6,CDKN1A,COX17,COX6C,COX8A,ENO1,FOS,GAPDH,HSPD1,ITGB1,LDHA,MCM4,NDUFA12,NDUFA13,NDUFA6,NDUFB1,NDUFS6,PA2G4,PGAM1,TPI1,UQCRC1,UQCRQ	Upstream
TEAD1 Signaling	6.63264	-3.173	ACADM,ATP5MF,CCN1,CDK6,CDKN1A,COX7A2L,ETFB,NDUFA11,NDUFA12,NDUFA13,NDUFA3,NDUFA6,NDUFS6,TLE1,UQCR11,UQCRC1,UQCRQ	Upstream
DDX5 Signaling	6.59688	-2.551	ATP5ME,BBC3,CDKN1A,COX6C,FOS,NDUFA12,NDUFA6,NDUFB1,NDUFS6,UQCRC1,UQCRQ	Upstream
Proliferation of neural cells	6.56864	0.103	BTG1,CLASP2,SRGAP3,THRA,PROM1,HMGB1,NSG1,ASCL1,PA2G4,NPY,CDKN2C,CTNNB1,GAP43,RTN1,APP,ASPM,MXI1,RAB13,STMN2,NCL,VCAN,IDH2,GJA1,CCN1,SNAP25,LGALS1,GNAO1,DNMT1,GPM6A,E2F1,PCSK1N,VIM,ADAM17,CFL1,DLGAP4,ITGB1,CDKN1A,MAPT,CDK6,RPL4,SRRM4,HMGCS1,CDK4,LMNB1,ID2,IGFBP2,DBI,EGR1,NRXN1,RHOA,PARP1,GNG5,CELF2,SOX11,CPE,CDK1	Functional
Size of embryo	6.56703	0	PHGDH,SNAP25,GNAO1,METRN,NUSAP1,TEAD2,H1-2,NDUFA13,H1-3,CFL1,HES5,CENPU,CDK6,CXADR,MDM4,BRCA1,CCNE2,CDK4,LMNB1,PDGFRA,CTNNB1,NASP,RNASEH2B,MAD2L1,SEPHS1,PARP1,TACC3,SOX11,CHMP5,PTTG1,TRA2B,GJA1	Functional
Abnormal morphology of blastocyst	6.56225	0	BRCA1,CCNE2,FEN1,MCM10,CTNNB1,NUSAP1,GMNN,CTCF,NDUFA13,ADAM17,H2AZ1,ITGB1,MYBL2,ECT2,CDK1,FBXO5	Functional
mir-8 Signaling	6.50169	1.403	BBC3,CCND2,CCNE2,CDK6,CDKN1A,CTNNB1,EZH2,HMGB1,ITGB1,MCM4,MSN,NIN,PHLDA3,PROM1,TJP1,TOB1,VIM,YWHAB,YWHAG	Upstream
Cell death of cerebral cortex cells	6.50169	0.376	BBC3,GNAO1,MAPK10,HSPD1,E2F1,HMGB1,GRIA2,LY6H,CDKN1A,MAPT,PIN1,CDK6,MIF,YWHAB,UCP2,CDK4,UCHL1,FUS,APP,RHOA,PARP1,HMGB2,GAPDH,CDK1,JUNB	Functional
Cell Cycle: G2/M DNA Damage Checkpoint Regulation	6.5	0.377964	BRCA1,CDK1,CDKN1A,CKS2,GADD45A,MDM4,PRKDC,TOP2A,YWHAB,YWHAG	Canonical
Chromosomal congression of chromosomes	6.49757	-1.387	KIF22,KIFC1,NDC80,AURKB,CENPE,MAD2L1	Functional
Degradation of nuclear envelope	6.49757	0	LBR,CCNB1IP1,APP,RAN,AURKB,CDK1	Functional
CHEK1 Signaling	6.4908	-1.299	BUB1B,CDKN1A,E2F1,H2AX,MAD2L1,PCNA,RRM2	Upstream
Cleft palate	6.48812	0	BRCA1,CCNE2,MCM10,CENPK,GAD1,PDGFRA,CLSPN,H1-5,HELLS,FAM111B,H2AC20,RAD51AP1,DHFR,SOX11,CDKN1A,GAD2,MEIS2,VRK1,MDM4	Functional
Mediastinal lesion	6.46725	0.921	BBC3,TYMS,CAMK2D,FOXM1,BUB1B,SH3BP5,CEP55,KIF11,ACADM,RRM2,ADAM17,DHFR,GLO1,HMGB1,ITGB1,CDKN1A,NUF2,NDC80,PRKDC,MKI67,GTSE1,TOP2A,RPN2,ID2,PDGFRA,ANXA5,EGR1,RRM2B,TUBB4B,RHOA,EZH2,RRM1,TSC22D1,NDUFS6,CDK1,CKAP2	Functional
Aneuploidy of chromosomes	6.44249	0	FEN1,BUB1B,APP,MAPT	Functional
Binding of chromosomes	6.44249	-1.067	KIF22,RAN,AURKB,CENPE	Functional
Cytogenetic abnormality positive loss of Y chromosome negative Philadelphia chromosome negative t(5;12)(q33;p13) negative CMML	6.44249	0	RRM2,RRM1,DNMT1,RRM2B	Functional
NELFCD Signaling	6.4389	-1.342	CCNE2,DLGAP5,JUNB,MYBL2,TOP2A	Upstream
Cycling of centrosome	6.43297	-1.537	BRCA1,CDK4,CTNNB1,CDK5RAP2,PCLAF,KIF11,RANBP1,PCNT,CDKN1A,KIFC1,GADD45A,CHMP5,PIN1,NDC80,AKAP9,CDK1	Functional
Aplastic anemia	6.42713	0	BRCA1,RPS29,RPL11,RPS24,RPL26,RRM2,RPS19,RPL5,RRM1,RPL18,RPS17,CAMLG,UBE2T,RPL15	Functional
Cell death of cortical neurons	6.42597	0.152	CDK4,BBC3,GNAO1,UCHL1,FUS,HSPD1,E2F1,APP,RHOA,PARP1,HMGB2,HMGB1,GRIA2,CDKN1A,GAPDH,MAPT,PIN1,CDK6,MIF,YWHAB,CDK1	Functional
DNA recombination	6.42597	-1.693	BRCA1,RFC3,ENY2,DNMT1,HMGN2,ALYREF,RBMX,HMGN1,H2AX,RAD51AP1,RFC1,PARP1,HMGB2,HMGB1,XRCC5,SEM1,GADD45A,PIN1,PRKDC,SNRPB,DYNLL1	Functional
ASCL1 Signaling	6.42481	-1.215	BIRC5,CDCA7,CDK1,CDKN1A,E2F1,FOXM1,GAD1,HES5,NPY,PDGFRA,RHOA,SNAP25,TEAD2	Upstream
Morphology of nervous system	6.42366	0	BTG1,CLASP2,SRGAP3,THRA,MAPK10,ESCO2,FOS,PROM1,HES5,ASCL1,KLC1,PA2G4,PGAP1,MDM4,CCND2,CDKN2C,FUS,CTNNB1,GAP43,CDK5RAP2,ATP1B2,APP,ASPM,RRM2B,BRD7,VCAN,BHLHE22,MEIS2,GJA1,PHGDH,TMEM106B,GAD1,SNAP25,LGALS1,VAMP2,GNAO1,HSPD1,E2F1,SYNE2,CEP55,CTCF,VIM,AKAP12,CFL1,PFN1,DLGAP4,SEPTIN11,GRIA2,ITGB1,CDKN1A,KIF5A,MAPT,MIF,UCP2,BRCA1,LMNB1,GRIA1,ID2,UCHL1,ANXA5,MSN,EGR1,STMN1,RDX,RHOA,MYO6,SOX11,KIDINS220,…	Functional
nitrofurantoin Signaling	6.4034	-0.728	ACADM,ANXA5,CCNG1,DBI,EEF1A1,GADD45A,GSTP1,HMGCS1,ITGB1,PCNA,PRDX1,RPL13,RPL13A,RPL6,STMN1,TUBB,TYMS	Upstream
SMOC2 Signaling	6.38828	-2.4	AURKB,CDK1,CENPF,MCM10,MCM4,VIM	Upstream
DDB1 Signaling	6.37779	-2.157	BBC3,CCN1,CDKN1A,E2F1,EGR1,FOS,ID2,IER2	Upstream
PC-SPES Signaling	6.37161	0	CCNG1,CDKN1A,CDKN2C,DTYMK,GAPDH,MAD2L1,MCM5,MYL6,PA2G4,RAN,TYMS,UBE2C,VIM	Upstream
ROR2 Signaling	6.37161	0.728	BIRC5,CCND2,CDKN1A,CDKN3,CTNNB1,MCM3,MCM4,RACK1,RHOA,RPS4Y1,SMC1A,TEAD2,TUBB2B	Upstream
Length of mitotic spindle	6.33348	0	KIF22,BIRC5,KIF11,TPX2,CDK1	Functional
Stage IV non-Sezary/visceral disease	6.33348	0	RRM2,TOP2A,RRM1,DHFR,TYMS	Functional
TP63 Signaling	6.32239	-2.726	BBC3,BRCA1,CCN1,CCND2,CCNG1,CDK1,CDK6,CDKN1A,CKS2,CTNNB1,CTXN1,DDB2,DNMT1,E2F1,EGR1,FDPS,FOS,GADD45A,GAPDH,HES5,IGFBP2,ITGB1,JUNB,MAD2L1,MCM10,MKI67,PCNA,RBBP8,RRM2,SEPHS1,STMN1,TACC3,TOP2A,TP53INP1,TUBB2B,VIM	Upstream
Microcephaly	6.26922	0	GAD1,GNAO1,MCM7,SMC1A,NUSAP1,GMNN,KIF11,NIN,PCNT,NCAPD3,CDK6,PRKDC,CTBP1,DYNC1I2,LMNB1,CDK5RAP2,MSMO1,ASPM,CKAP2L,RBBP8,KNL1,CENPF,DNMT3A,MCM3,MCM4,MCM5,CENPE	Functional
SRSF2 Signaling	6.26201	0	APP,AURKB,HNRNPH1,HNRNPL,MAPT,RRM2,SRSF2,SRSF7,VIM	Upstream
Formation of filaments	6.25414	-2.291	CLASP2,TJP1,GNAO1,TPM4,FOXM1,NUSAP1,PCSK1N,INA,VIM,CFL1,MTSS1,PFN1,ITGB1,CDKN1A,MAPT,PIN1,CDK6,MIF,TPX2,BRCA1,PSRC1,CDK4,TUBB,GAP43,CDK5RAP2,BIRC5,PFDN5,APP,DLGAP5,STMN1,RHOA,GNG5,TACC3,CENPF,STMN2,AKAP9,FBXO5,DYNLL1,JUNB	Functional
Neuroblastoma	6.24413	0	TOP2A,CDK4,BBC3,BIRC5,PCLAF,FOXM1,CTCF,TUBB4B,LENG8,EZH2,DHFR,SCRT2,ASCL1,SOX11,DDX1,PBK,CDKN1A,NUF2,MYBL2,CDK6,GSTP1	Functional
CD3E Signaling	6.2161	-2.309	BRCA1,CCND2,CDK4,CLSPN,E2F1,FEN1,FOS,MCM4,MCM5,MCM7,PCNA,RRM2B,SMC1A	Upstream
Hereditary gingival fibromatosis	6.18977	0	RBBP8,TFDP2,CCNE2,CCND2,E2F1,EGR1,PCNA	Functional
Arrest in G2/M phase	6.18575	0	BRCA1,TOP2A,MCM10,CTNNB1,SRSF2,BIRC5,FOXM1,GMNN,H2AX,MXI1,CELF2,CDKN1A,MYBL2,GADD45A,IDH2,FBXO5,KDM5B	Functional
Circadian rhythm	6.1831	0	TOP2A,ID2,MAGEL2,MAPK10,PPP1CA,HNRNPD,FOS,RAB3A,EZH2,PARP1,GRIA2,SFPQ,PRKDC,DHX9,CDK1,JUNB	Functional
Delay in mitosis	6.17783	0	BRCA1,TOP2A,TACC3,FOXM1,DLGAP5,PTTG1,CDK1,CENPE,MAD2L1	Functional
Dementia	6.17457	0	MZT2B,MAPK10,FDPS,PRDX1,EEF2,HMGB1,HES5,KLC1,ATP6V1G2,HNRNPDL,MDM4,NPY,CCND2,FUS,GAP43,APP,TMEM106B,SNAP25,DNMT1,LGALS1,CACNB4,HNRNPU,HSPD1,STX2,ATAD2,GMNN,PCNA,VIM,CFL1,DHFR,PCNT,GRIA2,KIF5A,HNRNPAB,ATP1B1,MAPT,RAN,PRKDC,CXADR,BRCA1,HMGCS1,CDK4,GLRX,RACK1,TUBB,UCHL1,IGFBP2,NRXN1,GAD2,GAPDH,HNRNPA2B1,DHX9,CDK1	Functional
SRSF1 Signaling	6.14997	0	AURKB,BIRC5,HNRNPH1,HNRNPL,RRM2,SRSF2,SRSF7,VIM	Upstream
TAS4464 Signaling	6.14997	0.707	BBC3,CDKN1A,E2F1,EGR1,FOS,GADD45A,IDH2,VIM	Upstream
Biosynthesis of nucleoside triphosphate	6.14997	-2.34	UCP2,ATP5MK,ADK,TXNIP,BBC3,TYMS,FUS,HSPD1,APP,PKM,DTYMK,PARP1,HMGB1,MAPT,NDUFS6,ENO1,CDK1,IDH2,GJA1	Functional
Length of cells	6.14813	0	CLASP2,LMNB1,GNAO1,CTNNB1,MAPK10,MSN,APP,SRI,RDX,RHOA,FOS,PROM1,SEPTIN11,SOX11,MYO6,KIFC1,MAPT	Functional
Cell death of stem cells	6.12263	1.574	BRCA1,BBC3,ID2,CTNNB1,PCLAF,H3-3A/H3-3B,CEP55,NOP53,EZH2,PFN1,CDKN1A,DNMT3A,PIN1,CDK6,PRKDC	Functional
GLI1 Signaling	6.11862	0.309	ADK,ARL4C,ASPM,ATAD2,BBC3,CCN1,CCND2,CDK6,CDKN1A,DNMT1,DNMT3A,EGR1,FOS,FOXM1,H4C3,HNRNPU,ID2,IRF2BPL,KDM5B,KNL1,KTN1,LGALS1,MCM4,MEST,MKI67,NR2F2,NREP,PDGFRA,PTTG1,RASA4,RPL27A,TSC22D1,VIM	Upstream
Cell Cycle: G1/S Checkpoint Regulation	6.11	1.26491	CCND2,CCNE2,CDK4,CDK6,CDKN1A,CDKN2C,E2F1,E2F6,PA2G4,RPL11,RPL5	Canonical
Length of neurons	6.10347	0	CLASP2,LMNB1,GNAO1,CTNNB1,MAPK10,MSN,APP,RDX,RHOA,FOS,PROM1,SEPTIN11,SOX11,MYO6,KIFC1,MAPT	Functional
Alzheimer disease or frontotemporal dementia	6.09854	0	MZT2B,MAPK10,FDPS,PRDX1,EEF2,HMGB1,HES5,KLC1,ATP6V1G2,HNRNPDL,MDM4,NPY,CCND2,FUS,GAP43,APP,SNAP25,LGALS1,HNRNPU,HSPD1,STX2,ATAD2,GMNN,PCNA,VIM,CFL1,DHFR,GRIA2,KIF5A,HNRNPAB,ATP1B1,MAPT,RAN,PRKDC,CXADR,BRCA1,HMGCS1,CDK4,GLRX,RACK1,TUBB,UCHL1,IGFBP2,NRXN1,GAD2,GAPDH,HNRNPA2B1,DHX9,CDK1	Functional
NELFE Signaling	6.09528	-0.868	CCNE2,DLGAP5,JUNB,MYBL2,TOP2A	Upstream
G2/M phase transition	6.07988	0.447	BRCA1,LGALS1,FOXM1,APP,RNASEH2B,RRM2B,MAD2L1,PARP1,CDKN1A,MYBL2,GADD45A,PIN1,PTTG1,CDK1,JUNB	Functional
1,1-diarylethylene-diammonium derivative Signaling	6.06349	3.162	AURKB,BIRC5,BTG1,CCNE2,CDK1,CDKN1A,CENPF,CENPM,FOXM1,GTSE1	Upstream
Formation of nuclear foci	6.06349	0.966	BRCA1,LMNB1,PGAM1,FOXM1,CLSPN,PKM,GMNN,H2AX,RBBP8,PARP1,TACC3,EIF3E,XRCC5,CDKN1A,PRKDC,CDK1	Functional
BRD7 Signaling	6.04335	1.709	BBC3,CCNG1,CDKN1A,RRM2B,VCAN,VIM,ZMAT3	Upstream
NTRK1 Signaling	6.04335	-0.721	CDKN1A,EGR1,FOS,GADD45A,H2AX,LGALS1,TSC22D1	Upstream
Pyrimidine Deoxyribonucleotides De Novo Biosynthesis I	6.04	-1.88982	DTYMK,DUT,NME4,RRM1,RRM2,RRM2B,TYMS	Canonical
8-bromo-cAMP Signaling	6.03058	-1.871	APP,BBC3,BIRC5,BUB1B,CCND2,CCNE2,CDK1,CDK6,CDKN1A,DDB2,E2F1,EGR1,FOS,GJA1,GSTP1,GTSE1,ID2,MAD2L1,MAPK10,MCM3,MCM4,MCM5,MCM7,PCNA,PDGFRA,PTTG1,RPN2,RRM1,RRM2,RRM2B,SMS,ZMAT3	Upstream
Insulin Signaling	6.02411	-1.638	ACADM,APP,BIRC5,CCNE2,CDKN1A,COL1A2,CTNNB1,DBI,DHFR,DYNLL1,EGR1,FOS,GAPDH,GSTP1,HIF3A,HMGCS1,IGFBP2,JUNB,LDHA,MAPT,MCM7,MIF,NPY,PCNA,PDGFRA,PKM,RHOA,RPL32,RPS16,RRM1,RRM2,SNAP25,SRSF3,TJP1,UCP2,UQCRC1,UQCRQ,VAMP2,VIM	Upstream
ethanol Signaling	6.01278	0.16	ACADM,ADAM17,ANKS1B,BRCA1,CDKN1A,CFL1,COL1A2,E2F1,EGR1,ENO1,EZH2,FOS,GADD45A,GAPDH,GPM6A,GSTP1,H3C2,KLHL24,LGALS1,LRRC75A,NPY,PARP1,PCNA,PKM,PROM1,SMS,SYT1,TJP1,TP53INP1,TPI1,UQCRC1,VAMP2	Upstream
L-glutamic acid Signaling	6.01189	-0.471	APP,ATP5ME,CDKN1A,EGR1,FOS,GRIA2,HMGCS1,JUNB,MSMO1,MT-ND3,NPY,PCNA,PTMA,RHOA,TJP1	Upstream
KDM8 Signaling	6	-3.138	ATAD2,ENO1,EZH2,GAPDH,IDH2,LDHA,MCM3,MCM4,MCM5,PKM,TALDO1	Upstream
eflornithine Signaling	6	2.341	APP,CCNE2,CDK1,CDKN1A,CTNNB1,DHFR,MAD2L1,PCNA,TYMS	Upstream
KDM1A Signaling	5.9914	-3.205	ATAD2,BRCA1,CCND2,CDKN1A,CENPF,CENPK,CENPU,COL1A2,CTNNB1,CXADR,DNMT1,FOXM1,GAP43,ID2,IGFBP2,MCM3,MCM4,MSN,MYBL2,NCL,PROM1,PTTG1,RBFOX2,SNAP25,UCP2,VIM	Upstream
SLC2A3 Signaling	5.97881	-2.429	GAPDH,LDHA,PGAM1,PHGDH,PKM,TPI1	Upstream
mir-3622 Signaling	5.97881	-1.671	BBC3,CCND2,CDKN1A,GADD45A,RRM2B,ZMAT3	Upstream
CDK19 Signaling	5.97469	-2.714	CCND2,CCNG1,CDKN1A,DCXR,DDB2,GADD45A,HMGCS1,IER5,PHLDA3,RPS12,RPS27L,TSC22D1,TXNIP,ZMAT3	Upstream
SP1 Signaling	5.96257	-1.959	AKAP12,BBC3,BIRC5,CCND2,CD99,CDK1,CDK4,CDK6,CDKN1A,CDKN2C,COL1A2,DBF4,DDB2,DHFR,DNMT1,DNMT3A,E2F1,EGR1,FOS,FOXM1,GJA1,GRIA1,GRIA2,MAZ,MYBL2,PARP1,PDGFRA,PKM,PROM1,PTTG1,RANBP1,RRM2,SNAP25,TYMS,VIM	Upstream
bicuculline Signaling	5.92082	-2.243	APP,CCN1,DNMT3A,EGR1,FOS,GRIA1,GRIA2,IER2,JUNB,PKM	Upstream
ibrutinib Signaling	5.89279	2.84	CBX3,CDK6,COX6C,CTNNB1,ENO1,GAPDH,HSPD1,ITGB1,LDHA,MCM4,MCM5,NDUFS6,PA2G4,PGAM1,TPI1	Upstream
NGF Signaling	5.88273	0.804	APP,ASCL1,BBC3,BIRC5,CDK1,CDKN1A,DHX9,EEF1A1,EGR1,FOS,GADD45A,GAP43,GRIA2,IER2,JUNB,NPY,PARP1,RACK1,SNAP25,STMN4,ZWINT	Upstream
CHD8 Signaling	5.85387	0.923	ASCL1,BIRC5,CCNE2,CENPK,CTNNB1,DYNLL1,LBR,PRC1,TUBA1B,TUBB4B	Upstream
hydrocortisone Signaling	5.85387	0.824	ADAM17,APP,BIRC5,BRCA1,CCND2,CDK1,COL1A2,GAP43,HSPD1,NDUFA6,NPY,NUSAP1,TLE2,TUBB,VAMP2,VIM	Upstream
HOXA9 Signaling	5.84164	0	CELF2,DLGAP5,GLRX,GMNN,HMGN2,HNRNPU,ID2,IER2,JUNB,RDX,RPL27A,RPS3A,TSC22D1,USP1,VIM,WSB1,YWHAG	Upstream
DDX3X Signaling	5.83863	2.828	CDKN1A,RPL11,RPL13,RPL15,RPLP0,RPS16,RPS19,RPS5	Upstream
TFDP1 Signaling	5.83863	-1.78	CDK1,CDKN1A,CDKN2C,DHFR,E2F1,MYBL2,PTTG1,STMN1	Upstream
BBC3 Signaling	5.83863	0	BBC3,H2AX,PRDX1,STMN1	Upstream
RPTOR Signaling	5.77728	-1.922	ACADM,BIRC5,CCND2,CDK4,CDK6,CTNNB1,ENO1,FDPS,HMGCS1,LBR,LDHA,MSMO1,OLIG1,PKM,TPI1	Upstream
NFYB Signaling	5.72584	0	CBX5,CDCA8,CDK1,CENPF,CKS2,COL1A2,CTNNB1,GADD45A,GAPDH,H2BC9,HMGB2,PCLAF,PCNA,PTTG1,RFC3,RRM2,SERBP1,TJP1,TOP2A,TYMS,VIM	Upstream
MYBL2 Signaling	5.67778	-2.958	BIRC5,CDK1,CENPE,FOXM1,ITGB1,MYBL2,RRM2,TOP2A,UBE2C	Upstream
4-nitroquinoline-1-oxide Signaling	5.65956	-0.937	AURKB,CDK1,CDK6,CDKN1A,CTNNB1,EGR1,MKI67	Upstream
RASSF5 Signaling	5.64782	-0.513	BZW1,CD99,CDKN1A,DTYMK,EEF2,PCNT,PSMD1,UQCR11	Upstream
1,2-dithiol-3-thione Signaling	5.63639	-1.577	DYNLL1,EIF3D,EIF3E,GSTP1,MSMO1,PDIA6,PRDX1,PSMA2,PSMB3,PSMB6,PSMC3,PSMD1,RACK1,RAN,RPL18,RPLP0,RPS16,TPI1	Upstream
CHEK2 Signaling	5.63264	0.394	BIRC5,CCNG1,CDKN1A,E2F1,H2AX,TJP1	Upstream
KLK4 Signaling	5.63264	0	CCNG1,CDKN1A,CDKN3,GADD45A,MKI67,PCNA	Upstream
NRG1 Signaling	5.62525	-1.085	ASCL1,BRCA1,CCN1,CCND2,CDKN1A,CDKN2C,CKS2,E2F1,EEF1A1,EGR1,ETFB,FOS,GAD1,IER2,IMMT,JUNB,PHGDH,RAB3A,STMN1,TOP2A,VIM	Upstream
MTOR Signaling	5.6038	-0.947	ACADM,ARL4C,BIRC5,CDKN1A,CTCF,CTNNB1,DHFR,ENO1,FDPS,FOS,GAP43,LDHA,MAPT,NDUFA6,PCNA,PFN1,PKM,RHOA,RPL12,RPL23,RPL32,RPS11,RPS18,TXNIP,UBE2C	Upstream
TRPS1 Signaling	5.60206	3	AURKB,CDK1,CENPF,FOXM1,KIF11,PTTG1,SPC25,TOP2A,TPX2	Upstream
LONP1 Signaling	5.59517	0.555	CALU,COX8A,ETFB,HNRNPA2B1,HSPD1,IMMT,MT-ATP8,MT-ND3,NDUFA11,PFN1,PGAM1	Upstream
RUVBL2 Signaling	5.54821	0	CCND2,CDKN2C,MCM3,MCM4,PCNA	Upstream
progesterone Signaling	5.53018	0.717	ATP1B1,BRCA1,CCNG1,CDKN1A,CTNNB1,E2F1,EGR1,FEN1,FKBP3,FOS,GAD1,GAP43,GJA1,GRIA1,HELLS,IDH2,IGFBP2,ITGB1,LDHA,LGALS1,MAD2L1,MCM3,MCM4,MCM5,MCM7,MKI67,MTSS1,MYBL2,NPY,PCNA,PKM,RACK1,RRM2,SRSF7,TJP1,VIM,YWHAG	Upstream
paclitaxel Signaling	5.5157	1.505	ANXA5,BIRC5,CCNG1,CDKN1A,CTNNB1,DNMT1,E2F1,EGR1,FOXM1,GAD1,H2AX,HMGB3,IER2,KDM6B,MKI67,NREP,PCNA,PHGDH,STMN1,TMEM158,TP53INP1,TSC22D1,TUBA1B	Upstream
SIGLEC8 Signaling	5.46852	-2.121	ATP5MK,MIF,POLR2L,PRDX1,RANBP1,RPS27L,TPI1,UQCRQ	Upstream
SLC15A4 Signaling	5.44612	-3.208	EZH2,FOS,GINS2,MCM3,MCM5,NUSAP1,PBK,PRC1,RAD51AP1,TACC3,TSC22D1,TUBB,TUBB6,VIM	Upstream
MEL S3 Signaling	5.43297	1.134	CALU,EGR1,ENO1,HNRNPL,PGAM1,TUBB,VIM	Upstream
gentamicin Signaling	5.42946	0.335	ACADM,CCNG1,CSRP2,EEF1A1,EGR1,EIF3D,FOS,GADD45A,GPM6A,H2AX,H3-3A/H3-3B,HNRNPU,JUNB,LGALS1,MRPL23,NCL,PHGDH,PXMP2,RHOA,RPS27L,SFPQ,TJP1,TSC22D1,TUBB	Upstream
docetaxel Signaling	5.40782	0.317	BIRC5,CCND2,CDK1,CDK6,CDKN1A,E2F1,GSTP1,MAD2L1,MCM4,NDC80,PCNA,TUBB4B,TUBB6,TYMS	Upstream
MMP9 Signaling	5.39147	-0.006	CD99,CDKN1A,CTNNB1,FOS,GADD45A,GAP43,GJA1,H2AX,ITGB1,PRKDC,TJP1,VIM,XRCC5	Upstream
actinomycin D Signaling	5.37366	1.608	APP,BBC3,BIRC5,BRCA1,CCN1,CDKN1A,COL1A2,CTNNB1,FEN1,FOS,GADD45A,GAPDH,GSTP1,ID2,LMNB1,NPY,PSRC1,RRM2B,THRA	Upstream
MKI67 Signaling	5.36856	-1.983	CDKN1A,MCM4,MCM5,RFC1	Upstream
CD28 Signaling	5.34582	-4.091	BTG1,BZW1,CCND2,CDK4,CDK6,CENPF,COX6C,FDPS,FOS,GAPDH,HAT1,HELLS,HMGN1,HMGN2,ILF2,LDHA,MACROH2A1,NCL,PGAM1,PTMA,RPL6,SNRPB,TOB1,TSC22D1	Upstream
MET Signaling	5.33348	-1.64	AURKB,BIRC5,CCND2,CDK1,CDKN1A,CTNNB1,FOS,ITGB1,MAD2L1,NREP,RRM2,SH3BP5,TSC22D1,VIM	Upstream
WNT1 Signaling	5.33348	0.847	BIRC5,CCND2,CCNG1,CDKN1A,CTNNB1,DHFR,DNAJC1,EEF1A1,EGR1,FOS,HES5,JUNB,TJP1,TLE1	Upstream
FDI6 Signaling	5.32975	2.445	BRCA1,CCNE2,CDK1,CDK6,FOXM1,PARP1	Upstream
PKNOX2 Signaling	5.32975	1.633	BBC3,CDKN1A,EGR1,GADD45A,MDM4,VIM	Upstream
olaparib Signaling	5.32698	-2.441	BRCA1,CDK1,CDK6,CDKN1A,FOXM1,H2AX,PARP1	Upstream
OICR-9429 Signaling	5.32239	2.231	BIRC5,CCNE2,CDK1,E2F1,FOXM1	Upstream
ANGPT2 Signaling	5.32239	-0.839	ARL4C,ASPHD1,CDKN1A,COL1A2,CTNNB1,EIF1,FEN1,HMGCS1,HSPD1,KDM6B,MAPK10,MIF,PDIA6,PGAP1,RFC1,RPA3,TXNIP,VIM	Upstream
bromobenzene Signaling	5.29158	-1.242	CDKN1A,FDPS,FOS,GADD45A,GAPDH,GSTP1,HMGCS1,MSMO1,TSC22D1,TUBB2B	Upstream
caffeine Signaling	5.29158	-1.07	CDK1,CDKN1A,EGR1,FOS,FOXM1,JUNB,LMNB1,SRSF2,SRSF3,VIM	Upstream
sodium arsenite Signaling	5.29158	-0.019	BIRC5,BRCA1,CCND2,CDK6,CDKN1A,EGR1,ENO1,FOS,GADD45A,SRSF3	Upstream
GAST Signaling	5.2815	-0.847	CTNNB1,EGR1,FOS,HMGB2,HNRNPDL,MCM3,NACA,RHOA,RPL7,RPS19,SRSF2	Upstream
NFE2L2 Signaling	5.27737	-1.631	BRCA1,CCNE2,CDKN1A,CDKN2C,DDX6,DYNLL1,EIF3E,GNG3,GSTP1,HMGCS1,MACROH2A1,MAPK10,MAPT,MSMO1,PDIA6,PHGDH,PRDX1,PSMB3,PSMB6,PSMC3,PSMD1,RACK1,RAN,RPL18,RPLP0,RPS16,RUNX1T1,SYT1,TALDO1,TPI1,UCHL1	Upstream
lactacystin Signaling	5.25181	-1.265	APP,BRCA1,CCND2,CDKN1A,CFL1,E2F1,FUS,GJA1,GSTP1,HMGB2,HNRNPA2B1,MCM10,PFN1,PIN1,RANBP1,RPLP0,STMN1	Upstream
PLK1 Signaling	5.25104	-0.087	BBC3,CDKN1A,CLSPN,CTNNB1,DNMT3A,FBXO5,GMNN,PIN1,VIM	Upstream
mir-34 Signaling	5.2321	0.563	BIRC5,CCND2,CCNE2,CDK4,CDK6,CPLX2,E2F1,H2AX,MDM4,MLLT3,PKM,TUBB4B	Upstream
GH1 Signaling	5.23062	-0.539	CTNNB1,DBI,EGR1,FOS,GADD45A,ID2,JUNB,PRDX1,PTMA,RFC1,RHOA,RPL6,VIM	Upstream
pilocarpine Signaling	5.22403	-0.841	APP,CTNNB1,FOS,JUNB,LDHA,NPY,PKM	Upstream
daporinad Signaling	5.2204	1.414	ASPM,BRCA1,CTNNB1,FAM111B,LMNB1,MCM10,PROM1,SOX11	Upstream
ATM Signaling	5.2	-1	BRCA1,CBX3,CBX5,CDK1,CDKN1A,GADD45A,H2AX,MAPK10,MDM4,RBBP8,SMC1A,SMC2	Canonical
MDL 73811 Signaling	5.19246	2.414	APP,CDK1,CDKN1A,DHFR,MAD2L1,TYMS	Upstream
Ras homolog Signaling	5.19246	-2.39	CDKN1A,EGR1,FOS,ITGB1,PDGFRA,TJP1	Upstream
HBA1/HBA2 Signaling	5.14206	-2.828	ATP5MF,COX8A,NDUFA11,NDUFA13,NDUFA3,NDUFA6,UCP2,UQCRC1	Upstream
gemcitabine Signaling	5.1349	-0.243	BIRC5,CDKN1A,EGR1,H2AX,PCNA,PKM,PRKDC,RRM1,RRM2,RRM2B,VIM	Upstream
E2F8 Signaling	5.12033	0	CCNE2,CDCA2,CDK1,E2F1,ECT2	Upstream
PRR11 Signaling	5.12033	0	CDK4,CDK6,CDKN1A,CTNNB1,VIM	Upstream
trypsin Signaling	5.12033	0	CDKN1A,FOS,INA,MIF,PCNA	Upstream
bisphenol A Signaling	5.10958	-0.897	CCN1,CDK4,CDKN1A,COL1A2,CTBP1,EGR1,FOS,GAD1,GAD2,GLO1,NPY,PCNA,RPL9,RPN2,SMOC1,SRSF3,VCAN	Upstream
ATF3 Signaling	5.08302	-1.15	AURKB,BBC3,CDK1,CDK4,CDKN1A,CTNNB1,DUT,NME4,PAICS,PHGDH,POLD3,RRM1,RRM2,SRI	Upstream
ATM Signaling	5.07058	-1.083	BBC3,CDK4,CDKN1A,GADD45A,H2AX,PCNA,PSME2,RRM1,RRM2,XRCC5	Upstream
KLF6 Signaling	5.06905	-1.571	ACADM,ANXA5,BIRC5,CDKN1A,GAPDH,ID2,JUNB,KDM6B,LDHA,MKI67,MXI1,PCNA,PFN1,PGAM1,PKM,PSMA2,PSME2,TALDO1,TPI1,VCAN	Upstream
PLAUR Signaling	5.06601	-1.002	CDK4,E2F1,H2AX,ITGB1,JUNB,PRKDC,VIM,XRCC5	Upstream
ROR1 Signaling	5.06601	-0.617	CCN1,CDKN2C,RACK1,RPS4Y1,STMN1,TJP1,TOP2A,VIM	Upstream
AURKB Signaling	5.06248	-2.39	BBC3,CDKN1A,DDB2,MCM3,RFC3,ZMAT3	Upstream
PRKCG Signaling	5.05849	0	ATP5MF,COX8A,MDM4,NDUFA12,NDUFA13,NPY,PCNA,UQCR11,UQCRQ	Upstream
NER (Nucleotide Excision Repair, Enhanced Pathway)	5.02	-2.11058	DDB2,H3-3A/H3-3B,H4C3,HMGN1,PCNA,POLD3,POLR2J,POLR2L,RFC1,RFC3,RPA3,TOP2A	Canonical
etoposide Signaling	5.01909	1.21	ADAM17,BBC3,BIRC5,CDK1,CDK4,CDKN1A,COL1A2,DHX9,DNMT1,E2F1,EEF1A1,GADD45A,H2AX,ID2,NPY,PCNA,PTTG1,RAN,TOP2A	Upstream
PML Signaling	5.01818	1.696	ACADM,BIRC5,BRCA1,CDKN1A,CFL1,CPE,DNAJC9,GADD45A,HMGCS1,ID2,PRDX1,STMN1,UCP2,VIM,YWHAG	Upstream
REST Signaling	5.01818	-2.802	ASCL1,DNMT3A,GAD1,GAP43,GRIA2,INA,MAD2L1,RAB3A,SCG3,SNAP25,SRRM4,STMN2,SYT1,UCHL1,VAMP2	Upstream
CSF1 Signaling	5.01502	-2.174	APP,BIRC5,CCND2,CDK4,CDKN1A,CTNNB1,EGR1,ENO1,FDPS,FOS,HMGCS1,ID2,ITGB1,JUNB,LBR,LDHA,MSMO1,PCNA,PKM,RHOA,TPI1	Upstream
CCNA2 Signaling	5.00833	0	CDKN1A,DHFR,MYBL2,PCNA	Upstream
MYCBP Signaling	5.00833	-1	CCND2,CDK4,LDHA,NCL	Upstream
PCM1 Signaling	5.00833	-2	CDKN1A,MCM3,MKI67,PCNA	Upstream
PRKG2 Signaling	5.00833	0.187	FOS,GRIA1,PDGFRA,PROM1	Upstream
EDN1 Signaling	5	-2.644	ANXA5,CCN1,CDK1,COL1A2,CTNNB1,EGR1,FOS,GJA1,ITGB1,JUNB,MSN,MYL6,PDIA6,RAB3A,TPM4,VCAN,VIM	Upstream
OVOL2 Signaling	4.9914	2.205	CDKN1A,CDKN2C,ENO1,FOXM1,LDHA,PGAM1,PKM,VIM	Upstream
HNRNPA2B1 Signaling	4.97881	0	GJA1,HMGB3,HNRNPA2B1,IGFBP2,MEIS2,MEST,PEG10,PKM,SNAP25,SRI,SYT1,TLE1,TOX3,VCAN	Upstream
Role of CHK Proteins in Cell Cycle Checkpoint Control	4.95	0.447214	BRCA1,CDK1,CDKN1A,CLSPN,E2F1,E2F6,PCNA,RFC1,RFC3	Canonical
miR-24-3p (and other miRNAs w/seed GGCUCAG) Signaling	4.9393	1.632	AURKB,BBC3,BRCA1,CDK1,CDK4,DHFR,FEN1	Upstream
SIRT1 Signaling	4.9393	-0.381	ACADM,AURKB,BBC3,BIRC5,CCND2,CDKN1A,CDKN2C,CTBP1,CTNNB1,ENO1,EPM2AIP1,GADD45A,H2AZ1,IDH2,KDM5B,LDHA,MAPT,MYL6,NPY,PARP1,PCNA,PDGFRA,RPL10A,RPL13,SCGN,UCP2,VIM	Upstream
ID4 Signaling	4.93554	0	BBC3,BRCA1,CDKN1A,E2F1,VIM	Upstream
SAT1 Signaling	4.93554	-1.257	CDKN1A,DHFR,EIF3F,GAPDH,IGFBP2	Upstream
topotecan Signaling	4.91009	-0.909	AKAP12,BIRC5,BTG1,CAMTA1,CBX3,CDKN1A,CTCF,EGR1,ENO1,FOS,GATAD1,HSPD1,JUNB,LRRC7,MYBL2,NRXN1,SEPTIN10,SFPQ,SIVA1,SRSF3,TOP2A,TUBB,USP1	Upstream
2-amino-3-phosphonopropionic acid Signaling	4.8962	0	EGR1,FOS,JUNB	Upstream
RPL37 Signaling	4.8962	0	BBC3,CDKN1A,MDM4	Upstream
GADD45 Signaling	4.83	1	BRCA1,CCND2,CCNE2,CDK1,CDK4,CDKN1A,GADD45A,MAPK10,PCNA	Canonical
N-acetyl-L-cysteine Signaling	4.82974	0.012	CCN1,CCND2,CDKN1A,E2F1,EGR1,FOS,FOXM1,GAPDH,GJA1,GSTP1,H2AX,ITGB1,KDM6B,PARP1,PCNA,PHGDH,PIN1,PRKDC,TXNIP	Upstream
KDM4B Signaling	4.82391	-2.425	ENO1,GAPDH,IDH2,LDHA,PKM,VIM	Upstream
MOS Signaling	4.82391	0	CDK1,NDUFA12,NDUFB1,NDUFS6,RPL6,SLBP	Upstream
SIX2 Signaling	4.81816	1	BBC3,CDKN1A,CPE,FEN1,HSPD1,MAPK10,MCM4,NUSAP1,TPI1	Upstream
trabectedin Signaling	4.767	-0.655	CDK1,CDKN1A,EZH2,GADD45A,H2AX,H4C3,MCM5	Upstream
rottlerin Signaling	4.76447	2.766	BIRC5,CDK1,CDK4,CDK6,CDKN1A,DNMT1,ITGB1,PCNA,PRDX1,TJP1	Upstream
PLN Signaling	4.76195	0	ADAM17,CALU,ENO1,ITGB1,MYL6,RACK1,TPI1,VAMP2,VIM	Upstream
GCS-100 Signaling	4.71444	1	CCND2,CCNE2,CDK6,CDKN1A	Upstream
PHF10 Signaling	4.71444	-1	CCNE2,E2F1,E2F6,TYMS	Upstream
evofosfamide Signaling	4.71444	0	CCND2,CDK4,CDK6,CDKN1A	Upstream
FGF4 Signaling	4.7122	-0.068	CDKN1A,CTNNB1,DNMT1,FOS,HMGCS1,PTTG1	Upstream
cycloheximide Signaling	4.70774	0.066	APP,BRCA1,CCN1,CDKN1A,COL1A2,CTNNB1,DHX9,DTYMK,EEF1A1,EGR1,FOS,GADD45A,GAP43,GJA1,IGFBP2,JUNB,KDM6B,LDHA,PDGFRA,SIVA1,SRSF7,THRA,TOB1,TYMS	Upstream
MAPK9 Signaling	4.68613	-1.85	BBC3,CDKN1A,EGR1,FOS,GADD45A,GAPDH,HMGCS1,HMGN2,IER2,IGFBP2,JUNB,MIF,NCL,SEM1,THRA	Upstream
propylthiouracil Signaling	4.68613	-3.742	CPE,GAP43,INA,KLC1,LGALS1,MAPT,MLLT11,NIN,PROM1,RTN1,SCG3,STMN2,THRA,TLE5,TUBB2B,TXNIP,ZKSCAN1	Upstream
LIN28A Signaling	4.64975	-1.976	ASCL1,CCN1,CDK1,CDKN1A,COL1A2,FUS,H2AX,VIM	Upstream
palmitic acid Signaling	4.63639	0.998	ACADM,ATP5MF,BBC3,CDKN1A,CPE,CTCF,CTNNB1,EEF1A1,FDPS,FOS,GAPDH,IDH2,ITGB1,KDM6B,NPY,PSMC3,PSMD2,RPS27A,TXNIP,UCHL1,UCP2	Upstream
AGTRAP Signaling	4.61439	-1.244	ENO1,FOS,GJA1,LDHA,PKM	Upstream
H3-3A/H3-3B Signaling	4.61439	-1	BBC3,CDKN1A,EGR1,MLLT3,PDGFRA	Upstream
MEL T1 Signaling	4.61439	-1.342	CFL1,ENO1,HSPD1,PGAM1,PRDX1	Upstream
FOXF2 Signaling	4.6073	-0.417	CDK4,CDK6,CDKN1A,CTNNB1,PDGFRA,VIM	Upstream
PDGF-AA Signaling	4.6073	-0.913	CDK1,CDKN1A,FOS,PCNA,PDGFRA,VIM	Upstream
DNMT1 Signaling	4.60555	-0.256	BIRC5,CDK1,CDKN1A,DNMT1,EPM2AIP1,EZH2,GSTP1,MAZ,MYL6,RPL10A,RPL13	Upstream
1,4-bis[2-(3,5-dichloropyridyloxy)]benzene Signaling	4.59346	-1.854	ACADM,BUB1B,CDK1,CDK4,CDK6,CDKN1A,FOXM1,GSTP1,MAD2L1,MCM5,MCM7,UCP2	Upstream
Role of BRCA1 in DNA Damage Response	4.58	0	BRCA1,BRD7,CDKN1A,E2F1,E2F6,GADD45A,RBBP8,RFC1,RFC3,SMARCD1	Canonical
PRL Signaling	4.57675	-2.889	ANXA5,APP,BTG1,CDK4,CDKN1A,COL1A2,EGR1,ENO1,FOS,HSPD1,ID2,MSN,NPY,PCNA,PDGFRA,PSME2,TSC22D1,TUBA1B,TXNIP,VIM,YWHAG	Upstream
3,3'-diindolylmethane Signaling	4.54516	1.813	BBC3,BIRC5,BRCA1,CDK4,CDK6,CDKN1A,DNMT1,FOXM1,VIM	Upstream
MMP12 Signaling	4.54516	0	ADK,APP,EIF3F,PKM,PSMC3,PSMD1,RDX,TPM4,YWHAG	Upstream
cytarabine Signaling	4.54516	-0.325	BBC3,CDK1,CDKN1A,GADD45A,GAPDH,PPP1CA,THRA,TOP2A,TP53INP1	Upstream
PP2/AG1879 tyrosine kinase inhibitor Signaling	4.53165	0.277	CDKN1A,FOS,GRIA1,GRIA2,MAPT,PTTG1,RHOA,RRM2,TJP1,VIM	Upstream
CCAR2 Signaling	4.52724	0.378	CAMK2D,CCNE2,CDK6,DDB2,MLLT3,PCNA,VAMP2	Upstream
TNFSF13 Signaling	4.52724	0.447	CCND2,CDK4,CDK6,MCM4,MCM5,PCNA,RPA3	Upstream
nitric oxide Signaling	4.50585	0.071	APP,BBC3,BIRC5,CCNG1,CDKN1A,EGR1,FOS,GADD45A,GSTP1,JUNB,MKI67,NPY,PRKDC,UBE2C	Upstream
Estrogen-mediated S-phase Entry	4.49	-1.63299	CCNE2,CDK1,CDK4,CDKN1A,E2F1,E2F6	Canonical
CEBPA Signaling	4.4828	1.717	AKAP12,ARL4C,ASCL1,BTG1,CCND2,CDK4,CDKN1A,COL1A2,DHFR,E2F1,EEF1A2,FOS,FOXM1,GADD45A,GAPDH,GJA1,GLRX,GSTP1,ID2,JUNB,LGALS1,MYBL2,PCNA,PIN1,THRA,VCAN	Upstream
NDUFA13 Signaling	4.47237	2.236	CDK1,DHFR,ITGB1,MCM4,MYBL2	Upstream
PSME3 Signaling	4.47237	-2.236	ENO1,GAPDH,LDHA,PKM,TPI1	Upstream
nimesulide Signaling	4.47237	-1	APP,BIRC5,CDKN2C,CTNNB1,PCNA	Upstream
pCPT-cAMP Signaling	4.47237	-1.407	APP,EGR1,FOS,JUNB,MT-ND3	Upstream
SHR2554 Signaling	4.46852	1.09	CDK4,CDK6,CDKN1A,MKI67	Upstream
TIP60 Signaling	4.46852	0	CDKN1A,MCM3,MCM4,PCNA	Upstream
genipin Signaling	4.46852	2	CDK4,CDK6,CDKN1A,PCNA	Upstream
FOXP3 Signaling	4.46344	2.206	BBC3,BRCA1,CDKN1A,DDB2,EGR1,EZH2,FEN1,FOS,GAPDH,ID2,LDHA,LGALS1,POLD3,RRM2B,TLR10	Upstream
salirasib Signaling	4.46218	2.138	LDHA,LGALS1,NCL,PDGFRA,PGAM1,PKM,TJP1,TPI1	Upstream
tetraethylammonium Signaling	4.45223	0.378	CBX3,RANBP1,RHOA,RPLP0,SRI,TBCB,TPI1	Upstream
STIM1 Signaling	4.4437	0.333	CDK6,CDKN1A,JUNB,MYBL2,PRDX1,RPL26,RPS12,RPS19,RPS5	Upstream
pidnarulex Signaling	4.44249	2.538	CDKN1A,DBI,DDB2,EGR1,GADD45A,LENG8,RPS27L,RPS4Y1,RRM2B,ZMAT3	Upstream
FOXO1 Signaling	4.4389	-2.452	ASPM,BIRC5,CDK1,CDKN1A,CDKN2C,CENPF,DLGAP5,EGR1,FDPS,FOS,FOXM1,GADD45A,HSPD1,JUNB,KIF11,MCM5,MXI1,NCAPG,NDUFA12,NPY,NUSAP1,PBK,PRC1,PSMB6,RIPOR2,SPC25,TXNIP	Upstream
AR Signaling	4.42481	-1.716	ATAD2,BIRC5,BRCA1,BUB1B,CALU,CCNI,CDCA5,CDKN1A,CENPE,COX6C,COX8A,CTNNB1,DHX9,EGR1,FEN1,GJA1,GSTP1,KIF15,KIF22,KIF4A,MAD2L1,MCM4,MSMO1,MT-ND3,MYL6,NUSAP1,PBK,PCSK1N,PDGFRA,TJP1,TMEM158,TPX2,UBE2C,VCAN,VIM,ZWINT	Upstream
RUNX1-RUNX1T1 Signaling	4.4168	0.707	BRCA1,CDKN1A,H2AX,H3C2,HNRNPDL,ID2,KLHL24,MTSS1,OLIG1,RBFOX2,RPS17,SRSF7	Upstream
IND S7 Signaling	4.41117	0.816	CALU,ENO1,HNRNPL,PGAM1,TUBB,VIM	Upstream
MAP2K2 Signaling	4.41117	-1.974	CDKN1A,DNMT1,E2F1,FOS,PCNA,PDGFRA	Upstream
p70 S6k Signaling	4.41117	0.277	BIRC5,CDK4,EEF1A1,EEF2,GAP43,VIM	Upstream
F7 Signaling	4.37986	-0.647	CCN1,EEF1A1,EEF2,EGR1,FOS,GADD45A,IER2	Upstream
PITX2 Signaling	4.35853	-0.282	ATP1B1,CCND2,COL1A2,EGR1,GAD1,GADD45A,IDH2,ITGB1,LDHA,NDUFA13,RRM2,UQCRQ,VIM	Upstream
QKI Signaling	4.35655	-0.609	CTNNB1,FDPS,GPM6A,HMGCS1,HNRNPH1,MACROH2A1,MSMO1,NSG2,TUBB2B,VIM	Upstream
Cyclins and Cell Cycle Regulation	4.35	-1	CCND2,CCNE2,CDK1,CDK4,CDK6,CDKN1A,CDKN2C,E2F1,E2F6,PA2G4	Canonical
E2F7 Signaling	4.33913	0	CCNE2,CDK1,DHFR,E2F1,ECT2	Upstream
FZD8 Signaling	4.33913	0.692	BIRC5,CTNNB1,TJP1,VCAN,VIM	Upstream
mir-137 Signaling	4.33913	-1.387	APP,CDK6,E2F6,KDM5B,NRXN1	Upstream
hydroxyurea Signaling	4.33348	-1.405	CCND2,CDK1,CDKN1A,GADD45A,GINS2,GMNN,H2AX,MCM3,MCM5,MCM7,RRM2	Upstream
TSC2 Signaling	4.33255	1.154	BIRC5,CCND2,CDKN1A,CTNNB1,E2F1,EGR1,FOS,GAP43,METRN,PDGFRA,PSMC3,PSMD1,UCP2,WTAP	Upstream
Sumoylation Pathway	4.33	1.66667	CTBP1,DNMT3A,FOS,MAPK10,PCNA,RAN,RFC1,RFC3,RHOA,SAE1,SERBP1	Canonical
ACTL6A Signaling	4.31876	-1.633	BBC3,CCND2,CCNE2,CCNG1,CDKN1A,TP53INP1	Upstream
CLPB Signaling	4.31876	2.449	NDUFA11,NDUFA12,NDUFA13,NDUFA6,UQCRC1,UQCRQ	Upstream
S100A6 Signaling	4.31876	-1.633	CDK1,CDKN3,PBK,TMPO,TPM4,TYMS	Upstream
uric acid Signaling	4.31515	0.792	BIRC5,BRCA1,CCN1,CDCA8,DDB2,E2F1,H2AX,PARP1,PRKDC,PTTG1,RFC3,TYMS	Upstream
PF-4691502 Signaling	4.30016	0	BBC3,PROM1,VIM	Upstream
BCL2 Signaling	4.29585	-0.093	BBC3,CCNG1,CDK1,CDKN1A,FOS,GADD45A,GAP43,ITGB1,NSG2,SCG3,SNAP25	Upstream
Pln Signaling	4.28819	0	CALU,ENO1,ITGB1,MYL6,RACK1,TPI1,VAMP2,VIM	Upstream
PKM Signaling	4.27246	-1.155	EGR1,ENO1,GAPDH,H2AX,ITGB1,LDHA,MKI67,MT-ND3,PKM,TALDO1	Upstream
MAPK1 Signaling	4.26922	-1.174	ADAM17,AKAP12,ATP1B1,BIRC5,CCDC82,CDKN1A,COX17,CTNNB1,DNMT1,E2F1,EGR1,FOS,GMNN,H2AZ2,JUNB,LGALS1,MKI67,MYBL2,PSME2,TJP1,TMEM158,UBE2C,VIM	Upstream
VEGFA Signaling	4.26281	-3.517	ACADM,ATP5MF,BIRC5,CCN1,CDKN1A,COX8A,CTNNB1,E2F1,EGR1,FOS,GJA1,GRIA2,ITGB1,JUNB,MKI67,MRPL23,NR2F2,PARP1,PCNA,TJP1	Upstream
SPRY2 Signaling	4.25964	-0.784	ADAM17,CBR4,CDKN1A,FOS,GLRX,GNG11,ID2,MEST,NIN,PCNA,SP8	Upstream
COPS8 Signaling	4.25493	-1	CCND2,CDK4,CDK6,CDKN1A	Upstream
HJURP Signaling	4.25493	-0.927	CDK6,CDKN1A,H2AX,VIM	Upstream
NEK2 Signaling	4.25493	-0.927	CDK4,CDKN1A,GADD45A,RBFOX2	Upstream
PHF21A Signaling	4.25493	1.997	RAB3A,SNAP25,SYT1,VAMP2	Upstream
miR-34a-5p (and other miRNAs w/seed GGCAGUG) Signaling	4.23657	1.127	APP,BIRC5,CCND2,CDK1,CDK4,CDK6,CDKN1A,CTNNB1,DHFR,E2F1,MCM10,MCM3,TP53INP1	Upstream
IL5 Signaling	4.22403	-1.462	ATP1B1,CCND2,CDKN1A,EGR1,ENO1,GADD45A,IER2,LMNB1,NACA,PDIA6,PKM,RIPOR2,SFPQ,SPCS2,SRI,TPI1,TPM4,TUBB2B,VIM	Upstream
CDK6 Signaling	4.2233	2.54	ATP5ME,CACNB4,CDK4,CDK6,CDKN2C,DHFR,FOS,GADD45A,GSTP1,HNRNPD,MAPK10	Upstream
acetyl-L-carnitine Signaling	4.21467	2.236	BBC3,CDKN1A,GADD45A,GLO1,RRM2B	Upstream
volasertib Signaling	4.21467	2.219	FEN1,GADD45A,HELLS,SMC1A,TOP2A	Upstream
oxaliplatin Signaling	4.20273	0.293	BBC3,BIRC5,CDKN1A,GAP43,H2AX,HELLS,SMC1A,TOP2A,VIM	Upstream
MED1 Signaling	4.19997	-3.051	AURKB,BIRC5,CCND2,CDK1,CDK4,CDKN1A,DTYMK,E2F1,FOXM1,GADD45A,GSTP1,ID2,LBR,MAD2L1,NCL,PTMA	Upstream
wortmannin Signaling	4.19997	2.195	BIRC5,CCND2,CDKN1A,COL1A2,CTNNB1,E2F1,EGR1,FOS,GAP43,GSTP1,MSN,PCNA,PTTG1,RHOA,TPI1,VIM	Upstream
MEN1 Signaling	4.17849	0.999	CDK4,CDKN1A,CDKN2C,CTNNB1,EZH2,FOS,IGFBP2,VIM	Upstream
Jnk Signaling	4.17587	0.136	ANXA5,APP,BIRC5,BRCA1,BTG1,CDK4,CELF2,DNMT1,EGR1,FOS,GADD45A,GAP43,GJA1,GRIA1,MRC2,VCAN	Upstream
miR-92a-3p (and other miRNAs w/seed AUUGCAC) Signaling	4.17522	0.798	CCND2,CCNE2,CDK1,CDK4,CDK6,CDKN1A,CDKN2C	Upstream
RASSF1 Signaling	4.15181	0.392	CCND2,CDKN1A,CPE,EGR1,FOS,PROM1,TMEM158,TP53INP1,TUBB,TUBB2B	Upstream
CTSB Signaling	4.1463	-0.944	APP,CDK4,E2F1,H2AX,PRKDC,XRCC5	Upstream
bufalin Signaling	4.1463	-0.447	CDK4,EGR1,FOS,RPLP0,TYMS,YWHAG	Upstream
caspase Signaling	4.1463	0.128	APP,CCND2,CDK1,CDK4,CDK6,CDKN1A	Upstream
Tgf beta Signaling	4.13018	-0.483	ARID4A,ASCL1,ATP1B1,BIRC5,CCN1,CCND2,CDK6,CDKN1A,COL1A2,CTNNB1,EID1,FOS,HES5,HIF3A,HNRNPAB,ID2,ITGB1,JUNB,KDM6B,LDHA,MAD2L1,MIF,MXI1,OLIG1,PROM1,VIM	Upstream
Mek Signaling	4.12552	-1.412	ASCL1,BIRC5,CCND2,CDCA7,CDKN1A,COL1A2,CTNNB1,DNMT1,EGR1,FOS,GAP43,ID2,IER2,ITGB1,JUNB,PDGFRA,RPL23,RPN2,TMEM106B,TOP2A,VIM	Upstream
lithium chloride Signaling	4.12033	-0.014	ACAT2,APP,CDKN1A,CTNNB1,EZH2,FDPS,FOS,HMGCS1,MAPK10,MAPT,PCNA,VCAN	Upstream
cadmium chloride Signaling	4.11238	-2.764	ANXA5,CHMP5,FOS,GADD45A,GAPDH,LDHA,MCM7,PCNA,PKM,VIM	Upstream
okadaic acid Signaling	4.11238	-1.257	APP,CCND2,CDK1,CDK4,EGR1,FOS,JUNB,MAPT,NR2F2,SRSF3	Upstream
CCND3 Signaling	4.098	0	CCND2,CDK1,E2F1,MCM3,MYBL2	Upstream
STMN1 Signaling	4.098	0	BIRC5,CDK4,EGR1,STMN2,TUBA1B	Upstream
benzo(a)pyrene Signaling	4.08355	1.792	BBC3,BIRC5,BRCA1,CAMLG,CCN1,CDKN1A,CELF2,ECT2,FOS,GNAO1,GSTP1,MAD2L1,PCNA,YPEL3,ZMAT3,ZWINT	Upstream
ERBB3 Signaling	4.08249	-1.406	CCN1,CCND2,CDKN1A,CDKN2C,EGR1,HMGB1,IER2,MXI1,PHGDH,STMN1,TOP2A	Upstream
FOLR1 Signaling	4.07366	0	CELF2,CENPK,GLRX,HNRNPDL,PFN1,RPS24,SMC2,SNRPF,TPI1,TYMS	Upstream
TXNIP Signaling	4.07314	2.202	CDKN1A,COL1A2,ENO1,GAPDH,LDHA,PCNA,TPI1,TXNIP	Upstream
clozapine Signaling	4.07314	0.053	ACAT2,CTNNB1,EGR1,FDPS,FOS,GRIA1,GRIA2,HMGCS1	Upstream
dalfampridine Signaling	4.07314	-1.947	APP,CCN1,EGR1,FOS,GRIA2,IER2,JUNB,PKM	Upstream
Estrogen Receptor Signaling	4.07	-0.534522	CACNB4,CDKN1A,CFL1,CTBP1,FOS,GNAO1,GNG11,GNG3,GNG5,HNRNPD,MED10,MT-ND3,MYL6,NDUFA11,NDUFA12,NDUFA13,NDUFA3,NDUFA6,NDUFB1,NDUFS6,PCNA,PRKDC,RBFOX2,RHOA	Canonical
7-(4-fluorobenzylamino)-1,3,4,8-tetrahydropyrrolo[4,3,2-de]quinolin-8(1H)-one Signaling	4.06651	2	CDK1,CDK4,CDK6,E2F1	Upstream
DPY30 Signaling	4.06651	0	CCNE2,CDKN1A,E2F1,ITGB1	Upstream
Gcn5l Signaling	4.06651	0	ACADM,BBC3,CDKN1A,E2F1	Upstream
HUWE1 Signaling	4.06651	0.404	CCND2,CDKN1A,CDKN2C,H2AX	Upstream
chidamide Signaling	4.06651	1.09	CDK4,CDK6,CDKN1A,MKI67	Upstream
clioquinol Signaling	4.06651	1	APP,CDKN1A,FOS,KDM6B	Upstream
lidocaine Signaling	4.06651	0	APP,FOS,HMGB1,PARP1	Upstream
trifluoperazine Signaling	4.06651	0	CCNE2,EGR1,PCNA,PROM1	Upstream
miR-26a-5p (and other miRNAs w/seed UCAAGUA) Signaling	4.06449	1.048	CCND2,CCNE2,CDK4,CDK6,CDKN1A,EZH2	Upstream
JAK2 Signaling	4.06298	-0.651	AKAP12,BBC3,CCND2,CDKN1A,CPLX2,CTNNB1,DCXR,EGR1,FOS,PFN1,PHLDA3,TP53INP1,TSC22D1	Upstream
BER (Base Excision Repair) Pathway	4.04	-2.64575	E2F1,FEN1,HMGB1,PARP1,PCNA,RFC1,RFC3	Canonical
carbon tetrachloride Signaling	4.03763	-2.362	CCND2,CDKN1A,COL1A2,DHFR,FOS,FOXM1,GADD45A,GSTP1,HSPD1,ITGB1,JUNB,MKI67,PCNA,PDGFRA,PROM1,RAB13,VIM	Upstream
MAP2K1/2 Signaling	4.02411	-1.387	CCND2,CDK1,EGR1,FOS,GJA1,H2AX,PCNA,RRM1,VIM	Upstream
PTGES Signaling	4.02182	0	BIRC5,CDKN1A,EGR1,PTMA,RHOA,RPS19,RPS3A,VIM	Upstream
dexmedetomidine Signaling	4.02182	1.414	BRCA1,CCNE2,CDK6,CDKN1A,COL1A2,FOS,HMGB1,ITGB1	Upstream
TAL1 Signaling	4.01592	-3.337	ASPM,CDK6,CDKN1A,CDKN3,CENPU,HELLS,HMGB3,ID2,KIF15,LRR1,MCM4,MEST,NCAPG,RPS3A,TOB1,TUBB4B	Upstream
bee venom Signaling	4	2.449	DDX6,GADD45A,JUNB,KIFC1,MKI67,MSN,NUSAP1,PRC1,TOP2A,TSC22D1	Upstream
maslinic acid Signaling	4	1	ADAM17,CCND2,CDK4,CDK6,CFL1,JUNB,MSN,NCL,PPM1G,YWHAG	Upstream
PD 169316 Signaling	3.98716	0.447	ATP5MF,BIRC5,CCND2,CDKN1A,VIM	Upstream
SPZ1 Signaling	3.98716	-2.199	E2F1,MKI67,PCNA,PROM1,VIM	Upstream
LEP Signaling	3.98716	-2.648	ACADM,APP,BIRC5,CCN1,CDK4,CDKN1A,CTCF,EGR1,ENO1,FOS,GADD45A,GAP43,GAPDH,GRIA1,IGFBP2,JUNB,LBR,MSMO1,NPY,PCNA,PPP1CA,PRDX1,PSMB3,SNAP25,TPI1,UCP2,VIM	Upstream
vincristine Signaling	3.98716	-1.342	BRCA1,BUB1B,CDKN1A,EGR1,GAP43,H2AX,LMNB1	Upstream
N6AMT1 Signaling	3.97881	-0.811	APP,ASPM,BTG1,CDCA7,CDKN1A,CENPF,CKAP2,MIF,MKI67,PAICS,PSRC1,TEAD2,ZNF566	Upstream
miR-291a-3p (and other miRNAs w/seed AAGUGCU) Signaling	3.96257	0.631	ANKRD13B,APP,CCND2,CDKN1A,CENPF,E2F1,LMNB1,NIN,PBK,PRC1	Upstream
(+)-MK-801 Signaling	3.9393	0.481	APP,ATP1B2,CDKN1A,EGR1,FOS,GJA1,JUNB,NPY,RHOA	Upstream
mibolerone Signaling	3.9393	-2.335	CALU,CDK1,COL1A2,DBI,FDPS,GMNN,HMGCS1,PCNA,SARAF,STMN1,TOP2A,UCP2	Upstream
WNT3A Signaling	3.93554	1.31	APP,ATP1B1,BBC3,CCN1,CCND2,COL1A2,CTNNB1,FOXM1,GAP43,NDUFA11,NDUFA12,NDUFS6,OLIG1,PDGFRA,RHOA,RUNX1T1,TMEM158,TXNIP,UQCR11,UQCRC1,VIM	Upstream
indomethacin Signaling	3.93181	0.017	APP,BIRC5,CDKN1A,COX8A,CTNNB1,DYNLL1,FOS,MCM3,PCNA,PROM1,RPS21,TJP1,TUBB,UCP2,VCAN,VIM,XRCC5	Upstream
H2AX Signaling	3.92812	0	CLSPN,EPM2AIP1,GADD45A,MYL6,PKM,RPL10A,RPL13	Upstream
STUB1 Signaling	3.92082	0.378	BIRC5,CDK1,CDKN1A,EZH2,JUNB,KLHL24,MAPT,PCNA	Upstream
panobinostat Signaling	3.92082	1.801	BBC3,BIRC5,CCND2,CDK1,CDK6,CDKN1A,RHOA,VIM	Upstream
FHIT Signaling	3.91009	2.431	BBC3,CDKN1A,RAN,RANBP1,TMEM158,VIM	Upstream
ADRA1 Signaling	3.91009	0	EGR1,FOS,JUNB	Upstream
AGA Signaling	3.91009	0	MCM3,MCM4,MCM5	Upstream
FT671 Signaling	3.91009	0	BBC3,CDKN1A,RPS27L	Upstream
GTF2H4 Signaling	3.91009	0	CCND2,CDK4,NCL	Upstream
RAP1GDS1 Signaling	3.91009	0	E2F1,FOXM1,MYBL2	Upstream
RBBP8 Signaling	3.91009	0	CDK4,CDKN1A,RBBP8	Upstream
SNHG3 Signaling	3.91009	0	CCND2,CDK4,E2F1	Upstream
4-hydroxytamoxifen Signaling	3.91009	0.282	CCN1,CDCA7,CDKN1A,DYNLL1,EGR1,FOS,FOXM1,GLRX,H2AZ1,IER2,JUNB,MKI67,PTTG1,ZNF91	Upstream
thyroid hormone Signaling	3.91009	0.102	CCNI,CDKN1A,CPE,DBI,E2F1,EGR1,FDPS,FOS,IGFBP2,MT-ND3,RTN1,SSRP1,UCP2,VIM	Upstream
NELFB Signaling	3.89963	-1	CDKN1A,GADD45A,MAD2L1,RPLP0	Upstream
putrescine Signaling	3.89963	-1.982	CCNE2,CDKN1A,FOS,IGFBP2	Upstream
GSKJ4 Signaling	3.8962	2.333	ATP5MF,IDH2,LDHA,MT-ATP8,MT-ND3,NDUFA11,UCP2,UQCR11,UQCRQ	Upstream
MACROH2A1 Signaling	3.8962	-0.239	ASCL1,CCND2,CDKN1A,CDKN2C,EGR1,GADD45A,HIF3A,MAGEL2,PARP1	Upstream
Pdgf (complex) Signaling	3.88606	-1.595	CCND2,CDK6,CDKN1A,EGR1,FOS,GJA1,GRIA1,JUNB,MCM7,PCNA	Upstream
IND S1 Signaling	3.88606	-0.447	CFL1,ENO1,PGAM1,PRDX1,TUBB	Upstream
SMARCE1 Signaling	3.88606	0.447	BRCA1,CDK1,CENPE,CENPF,FOS	Upstream
ritonavir Signaling	3.87943	0	ACAT2,BIRC5,CCND2,CFL1,CTNNAL1,ECT2,FDPS,HMGB3,HMGN2,MSMO1,NUF2,XRCC5	Upstream
sulindac Signaling	3.8729	0.452	APP,ARID4A,BIRC5,CCNG1,CDK1,CDKN1A,CTNNB1,E2F1	Upstream
4-methylnitrosoamino-1-(3-pyridinyl)-1-butanone Signaling	3.86967	-1.152	ADAM17,CDKN1A,CTNNB1,DNMT1,EZH2,FOS,JUNB	Upstream
kainic acid Signaling	3.86012	-2.149	APP,BIRC5,CDK4,E2F1,EGR1,FOS,GAP43,GJA1,GRIA1,GRIA2,JUNB,PCNA,TJP1,TMEM158	Upstream
EP300 Signaling	3.85699	-2.071	ACADM,AKAP12,BBC3,BIRC5,BRCA1,CAMK2D,CDKN1A,CLASP2,COL1A2,DHFR,E2F1,EGR1,FOS,ID2,LDHA,MAPT,MCM3,MKI67,PARP1,PKM,RHOA,SMOC1,TLE2,TXNIP,UBE2C	Upstream
TGFA Signaling	3.85699	-1.512	BIRC5,CDKN1A,CTNNB1,E2F1,FOS,GSTP1,JUNB,PTTG1,VIM	Upstream
JQ1 Signaling	3.84466	2.414	BRCA1,CDCA5,CDK4,CDK6,E2F1,FOS,H1-2,H3C2,MCM3,MKI67,RRM2,TOP2A,TUBB	Upstream
SNAI1 Signaling	3.84466	-1.891	CCN1,CCND2,CDK4,CDKN1A,CFL1,COL1A2,CXADR,FOS,ITGB1,OLIG1,TPM4,TPX2,VIM	Upstream
methylnitrosourea Signaling	3.83863	0	DNMT1,EGR1,GSTP1,PCNA,RPS11,RPS12	Upstream
MBD2 Signaling	3.82681	-0.132	ATP5ME,BRCA1,CDKN1A,CENPH,CKS2,COX6C,GSTP1,PROM1	Upstream
Y 27632 Signaling	3.81531	0.136	BBC3,CCN1,CDK4,CDKN1A,CTNNB1,FOS,RHOA,TJP1,VIM	Upstream
KIF3A Signaling	3.78781	0.063	ACAT2,CDKN1A,CTNNB1,FDPS,HMGCS1	Upstream
Fus Signaling	3.77989	1.131	APP,ATP1B1,GRIA2,H1-2,HNRNPH1,RPL18,SNRPB,SYT1	Upstream
dactolisib Signaling	3.77989	1.954	ALDH9A1,CDKN1A,ENO1,GAPDH,LDHA,PGAM1,PKM,TPI1	Upstream
mycophenolic acid Signaling	3.77728	-0.213	AKAP12,CCN1,CCND2,CDK6,CDKN1A,HNRNPD,ID2,NPY,PCNA	Upstream
CSNK2A1 Signaling	3.767	-1.408	CDK1,HES5,MCM3,MCM5,MCM7,VIM	Upstream
honokiol Signaling	3.767	0	CCND2,CDK4,CDK6,CDKN1A,FOS,JUNB	Upstream
phorbol 12,13-dibutyrate Signaling	3.767	-1.159	APP,CCND2,CDKN1A,FOS,RRM1,RRM2	Upstream
NOTCH1 Signaling	3.75945	-0.008	ASCL1,CCN1,CCND2,CDCA7,CDKN1A,COL1A2,CTNNB1,E2F1,ECT2,FOS,HES5,ID2,IGFBP2,ITGB1,LDHA,NR2F2,PIN1,PKM	Upstream
testosterone Signaling	3.75449	-1.18	ATP1B1,CDK4,CDK6,CDKN1A,DNMT3A,EGR1,FOS,GADD45A,GRIA1,HSPD1,ITGB1,LGALS1,NPY,PARP1,PCNA,PSMA2,PSMC3,RPS11,SNRNP25,TAC3,TOP2A,VCAN	Upstream
FN1 Signaling	3.75203	-3.035	APP,BIRC5,CCN1,CCNI,CDK4,CDK6,CDKN1A,CTBP1,DLGAP4,FOS,ITGB1,PCNA,PDGFRA,RDX,VIM	Upstream
AK1 Signaling	3.74715	0	ENO1,GAPDH,LDHA,PKM	Upstream
CHRM1 Signaling	3.74715	-1.981	CCN1,EGR1,FOS,HNRNPA2B1	Upstream
FOXD2-AS1 Signaling	3.74715	-0.887	CDKN1A,CTNNB1,PHGDH,RRM2	Upstream
FLI1 Signaling	3.73518	0.022	COL1A2,DNMT1,EGR1,ID2,LDHA,RACK1,RPL18,SNRPB	Upstream
celecoxib Signaling	3.72584	2.031	APP,BIRC5,CDKN1A,CENPF,CTNNB1,E2F1,FOS,GADD45A,MKI67,PCNA,RPA3	Upstream
EIF4E Signaling	3.70997	-2.87	BIRC5,CDK4,CDKN1A,CKS2,FOXM1,ILF2,PA2G4,PCNA,PIN1,RPL10A,RPS13,RRM1,RRM2,SIVA1,UBE2C	Upstream
zVAD-FMK Signaling	3.70115	0.928	ANXA5,BBC3,BIRC5,CDK4,CDK6,CDKN1A,FOS	Upstream
EML4-ALK Signaling	3.69897	-1.066	BIRC5,CDK4,CDKN1A,CDKN2C,CTNNB1,EGR1,ITGB1,JUNB,VCAN	Upstream
AURKA Signaling	3.69465	-2.217	BBC3,CDKN1A,CTNNB1,FOXM1,LDHA	Upstream
MECP2 Signaling	3.6925	-1.109	BRCA1,E2F1,EGR1,EZH2,GAD1,GRIA1,GSTP1,INA,JUNB,PROM1,TXNIP,UQCRC1,VIM,YWHAB	Upstream
cocaine Signaling	3.66959	-0.606	DNMT3A,DYNLL1,EGR1,FOS,GADD45A,GRIA1,GRIA2,INA,JUNB,MAPT,MEST,NPY,PARP1,TUBB	Upstream
FADD Signaling	3.66154	1.671	CCND2,CDK1,CDK6,CDKN1A,CTNNB1,EGR1,FOS,FOXM1,JUNB	Upstream
BAG2 Signaling Pathway	3.66	0	CDKN1A,MAPT,PSMA2,PSMB3,PSMB6,PSMC3,PSMD1,PSMD2,PSME2	Canonical
IPMK Signaling	3.64975	-1.947	CCN1,FOS,ITGB1,JUNB,MYL6,PFN1,RHOA	Upstream
mir-133 Signaling	3.64589	1.414	CCND2,CDCA8,DNMT1,GSTP1,MSN,RHOA,TPM4,VCAN	Upstream
isobutylmethylxanthine Signaling	3.64397	-2.236	CCNE2,CDKN1A,COL1A2,CTNNB1,DHFR,EGR1,FOS,GAPDH,JUNB,LDHA,PCNA,PDGFRA,TUBB,UQCRC1,UQCRQ	Upstream
REL Signaling	3.63451	-0.77	ADK,APP,BBC3,BIRC5,BRCA1,CAMK2D,CCND2,CDKN1A,DHFR,DUT,EZH2,FOS,MLLT3,PHF14,PHGDH,VIM	Upstream
NVP-TAE684 Signaling	3.63264	0.294	BIRC5,CCND2,CTNNB1,JUNB,VCAN,VIM	Upstream
5-fluoro-2-benzoyloxycinnamaldehyde Signaling	3.61618	0	BIRC5,CDK1,MAD2L1	Upstream
5-fluoro-2-hydroxycinnamaldehyde Signaling	3.61618	0	BIRC5,CDK1,MAD2L1	Upstream
6,7-dinitroquinoxaline-2,3-dione Signaling	3.61618	0	EGR1,FOS,JUNB	Upstream
6-cyano-7-nitroquinoxaline-2,3-dione Signaling	3.61618	0	EGR1,FOS,JUNB	Upstream
BCL2L12 Signaling	3.61618	0	BBC3,CCNG1,CDKN1A	Upstream
EIF3M Signaling	3.61618	0	EIF3F,EIF3H,MIF	Upstream
ENT Signaling	3.61618	0	CDKN1A,RPL3,RRM2B	Upstream
LIMS2 Signaling	3.61618	0	GJA1,ITGB1,TJP1	Upstream
NEK10 Signaling	3.61618	0	BBC3,CDKN1A,GADD45A	Upstream
RAB7A Signaling	3.61618	0	EGR1,FOS,VIM	Upstream
RPS20 Signaling	3.61618	0	BBC3,CDKN1A,MDM4	Upstream
TFDP2 Signaling	3.61618	0	AURKB,DHFR,SMC1A	Upstream
miR-142-5p (and other miRNAs w/seed AUAAAGU) Signaling	3.61618	0	PAICS,SRI,VIM	Upstream
miR-192-5p (and other miRNAs w/seed UGACCUA) Signaling	3.61618	0	BIRC5,DHFR,TYMS	Upstream
quisqualic acid Signaling	3.61618	0	EGR1,FOS,JUNB	Upstream
SALL4 Signaling	3.61618	0.653	AKAP12,ATP1B1,BIRC5,BRCA1,CCN1,CCND2,CTNNB1,DYNC1I2,ID2,ITGB1,RACK1,VIM,YWHAG	Upstream
Huntington's Disease Signaling	3.61	0	CPLX2,DYNC1I2,GNG11,GNG3,GNG5,POLR2J,POLR2L,PSMA2,PSMB3,PSMB6,PSMC3,PSMD1,PSMD2,PSME2,RPS27A,SNAP25,UBE2S,VAMP2	Canonical
CDH5 Signaling	3.60906	0	BIRC5,CDKN1A,CTNNB1,HMGCS1	Upstream
HOXA4 Signaling	3.60906	-0.042	BIRC5,CCN1,CCND2,ITGB1	Upstream
SNHG11 Signaling	3.60906	-0.927	CCND2,CDK4,ENO1,VIM	Upstream
MFAP5 Signaling	3.59688	1.673	FAM111B,FBXO5,KIF11,KIF4A,MKI67,RAD51AP1,UBE2C	Upstream
ZFHX3 Signaling	3.5867	0	GSTP1,ID2,MIF,NAA38,PTTG1,ROMO1,RPS12,TUBA1B,TUBB2B	Upstream
NR4A1 Signaling	3.57675	-0.353	BIRC5,CCND2,COL1A2,CTNNB1,E2F1,ENO1,IDH2,ITGB1,NDUFA3,NDUFA6,NDUFS6,NPY,PCNA,TALDO1,TJP1,UBE2C,UCP2,UQCRQ	Upstream
PI3K (complex) Signaling	3.57675	-1.985	BBC3,BIRC5,CCND2,CDK4,CDKN1A,CTCF,E2F1,FOS,GAP43,GJA1,GSTP1,IGFBP2,ITGB1,NCL,PIN1,RPL23,STMN1,TXNIP	Upstream
ITCH Signaling	3.56864	1.3	CCN1,CTNNB1,DNMT1,FOS,PHGDH,RRM2	Upstream
NSD2 Signaling	3.56864	0	CCND2,CCNE2,FOS,GADD45A,HAT1,ITGB1	Upstream
Wy 40905 Signaling	3.56067	-0.863	ANXA5,CDKN1A,EGR1,FOS,IER2,JUNB,KIFC1,MAZ	Upstream
ZEB2 Signaling	3.56067	-1.499	CDK4,CDK6,CDKN1A,CTNNB1,E2F1,HES5,ID2,VIM	Upstream
CDK9 Signaling	3.54668	0	CCND2,CDKN1A,FOS,HNRNPH1,MYBL2,NCL,VIM	Upstream
poly rI:rC-RNA Signaling	3.52724	-2.722	APP,BIRC5,CCND2,CCNG1,CDK1,CDK4,CDKN1A,CENPE,CENPF,COX7A2L,CTNNB1,DNMT3A,EGR1,ETFB,FAU,FOS,HSPD1,IDH2,JUNB,MEST,MKI67,NDC80,PSME2,RPL10A,RPL11,RPL12,RPL13A,RPL15,RPL3,RPS13,RPS2,SNRPD1,SRSF2,TOP2A,VIM	Upstream
U0126 Signaling	3.52578	0.279	BIRC5,BRCA1,CCND2,CCNE2,CDK4,CDKN1A,CTNNB1,EEF1A1,EEF2,EGR1,FOS,GJA1,GRIA1,GRIA2,HMGB3,IER2,ITGB1,JUNB,KDM6B,NDUFA12,NDUFS6,NPY,NREP,SLBP,TMEM158,TSC22D1,VIM,ZWINT	Upstream
KDM5A Signaling	3.52143	1.508	ATP1B1,COL1A2,COX17,E2F1,ITGB1,MCM3,NDUFA13,NDUFA3,NDUFA6,UQCRC1,UQCRQ	Upstream
tetradecanoylphorbol acetate Signaling	3.52143	-0.075	ADAM17,AMER2,APP,ASCL1,AURKB,BIRC5,BTG1,CCN1,CCND2,CDK1,CDK4,CDKN1A,CPE,CTNNB1,DEK,DERA,DNMT1,E2F1,EGR1,FOS,GAP43,GJA1,GSTP1,H2AC20,H4C3,ID2,IGFBP2,ITGB1,JUNB,LDHA,MEIS2,NPY,PCNA,PGAP1,PHGDH,PKM,PRDX1,PSMC3,RACK1,RANBP1,SEM1,SNAP25,TEAD2,TJP1,TLR10,TUBB6,TYMS,VCAN,VIM	Upstream
CDK1 Signaling	3.52143	-1.623	BIRC5,CDK1,CDKN1A,H1-5,H2AX	Upstream
RNF20 Signaling	3.52143	0.849	CDKN1A,FOS,HES5,PA2G4,UCP2	Upstream
miR-143-3p (and other miRNAs w/seed GAGAUGA) Signaling	3.52143	1.245	DNMT3A,PDGFRA,PRC1,RRM2,TOP2A	Upstream
14-3-3-mediated Signaling	3.52	-0.816497	FOS,MAPK10,MAPT,TUBA1B,TUBB,TUBB2B,TUBB4B,TUBB6,VIM,YWHAB,YWHAG	Canonical
KDM3B Signaling	3.51999	1.414	CKAP2,DLGAP5,GTSE1,KNL1,MLLT3,NCAPG,STMN1,ZSCAN18	Upstream
Ngf Signaling	3.51999	0.14	APP,BBC3,CDKN1A,EGR1,FOS,IER2,MYBL2,STMN2	Upstream
glutamine Signaling	3.51713	0.113	CDKN1A,FOS,GADD45A,IGFBP2,JUNB,PARP1,PCNA,PROM1,SRSF2,VIM	Upstream
IFNG Signaling	3.50031	-0.256	ADAM17,AMER2,APP,ASCL1,ATP1B1,BBC3,BTG1,BUB1B,CCND2,CDK1,CDK4,CDKN1A,COL1A2,CTNNB1,CXADR,DDB2,DHX9,E2F1,EEF1A1,EGR1,ENO1,FBXO5,FOS,GAD1,GAD2,GJA1,GNAO1,GNG11,GRIA1,GSTP1,HMGB1,HMGCS1,HSPD1,ID2,IER2,ITGB1,JUNB,KNL1,LDHA,MCM4,MIF,MTSS1,MYO6,PBK,PHGDH,PKM,PROM1,PSMA2,PSME2,RACK1,SNAP25,TJP1,TMEM158,TPI1,TXNIP,UBE2C,UCP2,VIM,ZKSCAN1	Upstream
ATN1 Signaling	3.49349	0	ATP1B1,ATP1B2,CDK2AP1,GAD1,NREP,NSG2,SMC2,SOX11,STMN1,THRA,TUBB	Upstream
(Z,E)-5-(4-ethylbenzylidine)-2-thioxothiazolidin-4-one Signaling	3.4828	1.982	CDK4,CTNNAL1,EZH2,FOXM1	Upstream
NAE1 Signaling	3.4828	-0.577	AURKB,BIRC5,BRCA1,CDKN1A	Upstream
TFRC Signaling	3.48017	0.447	BBC3,CDK1,CDKN1A,FOS,GADD45A,ID2,LDHA,PHGDH,SOX11	Upstream
diethylnitrosamine Signaling	3.44733	-2.415	AURKB,CCND2,CDKN1A,COL1A2,CTNNB1,E2F1,GSTP1,H2AX,IGFBP2,MKI67,PCNA,PROM1	Upstream
MK2206 Signaling	3.44612	1.767	BIRC5,CDK4,LDHA,RHOA,TJP1,VIM	Upstream
desmopressin Signaling	3.44491	0	CTNNB1,ENO1,FOS,GAPDH,H3-3A/H3-3B,RHOA,RPL23,TUBB,YWHAB	Upstream
DCAF1 Signaling	3.44009	-1.172	CDKN1A,CENPF,FOXM1,TOB1,TXNIP	Upstream
NAD Signaling Pathway	3.44	-3.16228	ACADM,GJA1,H1-2,H1-3,H1-4,H1-5,HSPD1,IDH2,LDHA,PARP1,POLR2J,POLR2L	Canonical
bisindolylmaleimide I Signaling	3.42481	1.077	CCND2,CDKN1A,CTNNB1,E2F1,EGR1,FOS,GAP43,PCNA,PTTG1,TJP1	Upstream
ZFP36 Signaling	3.41005	2.051	CCNE2,CDKN1A,E2F1,FOS,KIF11,NUF2,PBK,PRC1,TOP2A	Upstream
FUS Signaling	3.4023	0	HSPD1,MCM4,NCL,RFC3,RPL18,RPS16,RPS19	Upstream
SNCA Signaling	3.40012	0	BBC3,BHLHE22,BRCA1,CFL1,CTNNB1,CTXN1,GADD45A,GLO1,GRIP2,HES5,HNRNPH1,KIF4A,KIFC1,LRRC7,MAPT,RAB3A,RASA4,SMOC1,SP8,TPI1,UCHL1,YWHAG	Upstream
ARID3A Signaling	3.39903	-2.121	CXADR,DEK,ECT2,GJA1,PROM1,RAD51AP1,RFC3,TMPO	Upstream
CLPP Signaling	3.39903	2.121	ACADM,ENO1,ETFB,GAPDH,HSPD1,IDH2,TALDO1,UQCRC1	Upstream
MEF2D Signaling	3.39903	0.137	CCNE2,COL1A2,FOS,JUNB,MCM3,MCM5,PCNA,VIM	Upstream
5-N-ethylcarboxamido adenosine Signaling	3.39469	-0.102	COL1A2,CTNNB1,EGR1,GADD45A,IER2,JUNB,PROM1,TXNIP,VCAN,VIM	Upstream
BAG1 Signaling	3.38828	0.537	CDKN1A,FOS,GADD45A,MAPT,TJP1,VIM	Upstream
PCGEM1 Signaling	3.38828	-1.787	ENO1,GAPDH,IDH2,LDHA,PKM,TALDO1	Upstream
(6)-gingerol Signaling	3.38195	0	CDK4,CDK6,CDKN1A	Upstream
6-methyl-2-(phenylethynyl)pyridine Signaling	3.38195	0	FOS,GAD1,NPY	Upstream
GATAD2B Signaling	3.38195	0	E2F1,EZH2,RRM2	Upstream
RAP1GAP Signaling	3.38195	0	CDK4,CDK6,FOS	Upstream
RBX1 Signaling	3.38195	0	BIRC5,BRCA1,CDK1	Upstream
leucovorin Signaling	3.38195	0	CDK1,CDKN1A,TYMS	Upstream
NCOA3 Signaling	3.37675	-2.942	CCN1,CCNE2,CDKN1A,E2F1,HES5,LDHA,MCM7,PCNA,PSMA2	Upstream
TRAP1 Signaling	3.37675	0.113	ATP5ME,COX8A,E2F1,GAPDH,HSPD1,ITGB1,LDHA,NDUFA11,PKM	Upstream
CG Signaling	3.37469	1.414	BRCA1,BTG1,CCND2,CCNE2,CDK1,CDK4,CDKN1A,DBI,E2F1,EGR1,FOS,GJA1,HELLS,HMGCS1,ID2,IGFBP2,ITGB1,JUNB,MCM10,MCM3,MCM5,PCNA,RFC3,SH3BP5,SNAP25,TMEM158,VCAN	Upstream
CSDE1 Signaling Pathway	3.37	-0.377964	CTNNB1,DDX6,FOS,FUS,HNRNPD,RPL9,VIM	Canonical
FAT10 Signaling Pathway	3.37	0	PSMA2,PSMB3,PSMB6,PSMC3,PSMD1,PSMD2,PSME2	Canonical
GAS2L3 Signaling	3.36552	-1.982	CCND2,CCNG1,CDKN1A,ZMAT3	Upstream
MAPK10 Signaling	3.36552	0.152	ADAM17,APP,BBC3,FOS	Upstream
ZFP91 Signaling	3.36552	2	CDK1,MAD2L1,RRM2,STMN1	Upstream
epothilone B Signaling	3.36552	1.982	CDK1,CDKN1A,MKI67,TOP2A	Upstream
PRKAR2B Signaling	3.36351	-2	CDK1,EGR1,FOS,PCNA,TOP2A	Upstream
ZNF507 Signaling	3.36351	-0.975	BIRC5,CDK1,CDK4,CDK6,VIM	Upstream
Hif1 Signaling	3.36051	-1.067	BIRC5,CDKN1A,ENO1,FOXM1,HIF3A,LDHA,LGALS1,PKM	Upstream
ADORA2A Signaling	3.35754	0.822	APP,EEF2,FOS,GAPDH,KIF5A,KLC1,PGAM1,PPP1CA,RAB3A,SSRP1,TJP1	Upstream
RTN4 Signaling	3.35655	-0.555	APP,CFL1,GAP43,GNAO1,INA,YWHAB,YWHAG	Upstream
ERK1/2 Signaling	3.35556	-1.123	BRCA1,CCND2,CDK1,CDK4,CDKN1A,E2F1,EGR1,ENO1,FOS,GAD1,GJA1,JUNB,MAPT,PCNA,PDGFRA,PKM,PSMB6,VCAN	Upstream
DNA Methylation and Transcriptional Repression Signaling	3.35	-0.632456	CDK1,CDK4,CDK6,DNMT1,DNMT3A,E2F1,E2F6,GADD45A,H3-3A/H3-3B,H4C3	Canonical
niacinamide Signaling	3.34294	0.923	CCNI,CDK4,CDKN1A,CDKN3,E2F1,GAPDH,H2AZ1,JUNB,PARP1	Upstream
Protein Ubiquitination Pathway	3.34	0	BRCA1,DNAJC1,DNAJC9,HSPD1,PSMA2,PSMB3,PSMB6,PSMC3,PSMD1,PSMD2,PSME2,RPS27A,UBE2C,UBE2S,UBE2T,UCHL1,USP1	Canonical
Glycolysis I	3.34	-2.23607	ENO1,GAPDH,PGAM1,PKM,TPI1	Canonical
BMP7 Signaling	3.33913	-0.162	BIRC5,CDKN1A,COL1A2,CSRP2,CTNNB1,GJA1,GNG11,ID2,INA,KLC1,MAPT,MSN,THRA,VCAN,VIM	Upstream
Laminin (complex) Signaling	3.33161	1.98	APP,ID2,ITGB1,MAPT,STMN2,VIM	Upstream
MHC II Signaling	3.33161	0	EEF1A1,RPL23,RPL7,RPLP0,RPS2,RPS29	Upstream
IL1B Signaling	3.31785	-0.842	APP,BBC3,CDCA8,CDK1,CDKN1A,COL1A2,CTCF,CTNNB1,DBI,DNMT1,DNMT3A,E2F1,EGR1,FOS,GAD1,GAD2,GADD45A,GINS2,GJA1,GRIA1,HELLS,HMGB1,ID2,IER2,ITGB1,JUNB,KIF15,LDHA,MAPT,MIF,NPY,NR2F2,PCNA,PDGFRA,PGAM1,PSME2,RAN,RFC3,SNAP25,STMN2,TACC3,TJP1,TOB1,TXNIP,VCAN,VIM	Upstream
HMGA1 Signaling	3.31426	-1.076	BRCA1,CCN1,CCND2,COL1A2,CPE,EGR1,FOS,IER2,JUNB,MAPT,RAN,VIM,WSB2	Upstream
CpG ODN 2006 Signaling	3.31158	-2	CCND2,FOS,HSPD1,ITGB1,LGALS1,PRKDC,PSMA2,PSMB3,PSMB6,PSMC3,PSMD1,PSMD2,PSME2,SFPQ,TLR10,XRCC5	Upstream
epigallocatechin-gallate Signaling	3.30103	1.161	APP,BIRC5,CCN1,CDKN1A,CTNNB1,DNMT1,EGR1,FOS,GADD45A,GJA1,HMGB1,JUNB,MKI67,PCNA,VIM	Upstream
5-azacytidine Signaling	3.29243	1.429	BBC3,BRCA1,CDKN1A,CTNNB1,EZH2,GADD45A,GSTP1,HSPD1,N4BP2L2,RRM2,SOX11,TUBB,XRCC5	Upstream
methylnitronitrosoguanidine Signaling	3.28904	1.481	BBC3,BTG1,CDKN1A,EGR1,GADD45A	Upstream
trans-cinnamaldehyde Signaling	3.28904	1.387	BIRC5,CDK1,CDKN1A,EGR1,MAD2L1	Upstream
PRKCE Signaling	3.28483	-2.293	APP,BIRC5,CCN1,CDKN1A,E2F1,EGR1,FOS,JUNB	Upstream
IDH2 Signaling	3.27572	0	EGR1,H2AX,RACK1,RAN,SRSF3,VIM	Upstream
TRIM37 Signaling	3.27572	-0.186	CDK5RAP2,DNMT1,EGR1,MKI67,PCNA,VIM	Upstream
thymoquinone Signaling	3.27572	1.491	BIRC5,CDK4,CDKN1A,E2F1,H2AX,PKM	Upstream
LAS1L Signaling	3.26761	-1.89	CCNE2,CDKN1A,MCM10,MXI1,PHLDA3,RFC3,ZMAT3	Upstream
STAT3 Signaling	3.2636	-2.905	BEX2,BIRC5,CAMK2D,CCND2,CDK1,CDKN1A,COL1A2,DNMT1,DNMT3A,ECT2,EGR1,FOS,GADD45A,GAP43,GJA1,HES5,HNRNPD,ID2,ITGB1,JUNB,LDHA,MAGEL2,MT-ND3,MXI1,NPY,PEG10,PROM1,PTTG1,RRM2,SOX11,TOB1,VCAN,VIM	Upstream
CC 401 Signaling	3.26281	0	FOXM1,MYBL2	Upstream
CCT5 Signaling	3.26281	0	BBC3,CDKN1A	Upstream
CIB1 Signaling	3.26281	0	APP,CDK1	Upstream
FBXO25 Signaling	3.26281	0	EGR1,FOS	Upstream
NDUFA4 Signaling	3.26281	0	ENO1,LDHA	Upstream
Npm Signaling	3.26281	0	CDKN1A,RPL3	Upstream
PGAM1 Signaling	3.26281	0	CDKN1A,RBBP8	Upstream
RAMP3 Signaling	3.26281	0	FOS,VIM	Upstream
RNF126 Signaling	3.26281	0	BRCA1,CDKN1A	Upstream
SV2A Signaling	3.26281	0	GRIA2,SYT1	Upstream
TH Signaling	3.26281	0	FOS,NPY	Upstream
crenigacestat Signaling	3.26281	0	PROM1,VIM	Upstream
miR-708-5p (and other miRNAs w/seed AGGAGCU) Signaling	3.26281	0	CENPF,MAD2L1	Upstream
HBP1 Signaling	3.25727	1.583	CDKN1A,DNMT1,EZH2,PKM	Upstream
HELLS Signaling	3.25727	0	E2F1,HSPD1,MCM4,PCNA	Upstream
ethidium Signaling	3.25727	0	CCN1,CCNE2,PCNA,PRC1	Upstream
leupeptin Signaling	3.25727	0	APP,ITGB1,MAPT,VRK1	Upstream
mir-192 Signaling	3.25727	1.941	CDKN1A,MAD2L1,MSN,TYMS	Upstream
PRKAG3 Signaling	3.25337	0	ATP1B1,CELF2,EGR1,EID1,GJA1,GLRX,JUNB,PHLDA3,RPL12,RPL13A,RPL5,SMS	Upstream
cephaloridine Signaling	3.24565	-1.706	CCNE2,E2F1,GINS2,GSTP1,MCM3,MCM5,PCLAF,SEPTIN10,TAC3	Upstream
miR-146a-5p (and other miRNAs w/seed GAGAACU) Signaling	3.24565	1.601	BRCA1,CDKN3,KIF22,MCM10,PA2G4,PDGFRA,SYT1,TLR10,TMSB15A	Upstream
nicotine Signaling	3.24413	-1.695	BIRC5,CCND2,CDKN1A,DBI,DHFR,EGR1,ENO1,FOS,GJA1,GNAO1,GRIA1,ILF2,JUNB,PCNA,VIM	Upstream
ARNT Signaling	3.22988	-1.982	ADAM17,CCND2,CDK4,ENO1,GAPDH,ID2,LDHA,MYL6,RANBP1,TPI1,UBE2C,VIM	Upstream
resveratrol Signaling	3.22695	0.832	ADAM17,APP,BIRC5,CCND2,CDK4,CDK6,CDKN1A,CTNNB1,DYNLL1,E2F1,EGR1,FOS,NDUFA13,PCNA,PKM,RAN,VIM,ZNF91	Upstream
SKIC2 Signaling	3.22257	0.816	CCNG1,ENO1,GAPDH,GLRX,LDHA,TPI1	Upstream
ouabain Signaling	3.22257	-1.253	ANXA5,CDKN1A,FOS,PCNA,VIM,YWHAG	Upstream
Glutamate Dependent Acid Resistance	3.22	0	GAD1,GAD2	Canonical
R-WIN 55,212 Signaling	3.21896	1.342	CCND2,CDK4,CDK6,E2F1,TFDP2	Upstream
VCP Signaling	3.21896	0	CDKN1A,LMNB1,NCL,SYNE2,TMPO	Upstream
miR-29b-3p (and other miRNAs w/seed AGCACCA) Signaling	3.21467	0.492	CDK6,COL1A2,CTNNB1,DNMT3A,ID2,MYBL2,NASP,SRSF10,VCAN	Upstream
15-deoxy-delta-12,14 -PGJ 2 Signaling	3.20691	1.291	BIRC5,BRCA1,CCND2,CCNG1,CDK4,CDKN1A,COL1A2,E2F1,EGR1,FOS,GADD45A,GSTP1,PARP1,PDGFRA,PRDX1	Upstream
fenofibrate Signaling	3.20551	0.027	ACADM,APP,DBI,EIF3E,GADD45A,GAPDH,ID2,MEST,MYBL2,PAICS,PCNA,RBFOX2,THRA,TP53INP1,TXNIP,UCP2	Upstream
sulforafan Signaling	3.20551	1.912	BIRC5,CCNE2,CDK4,CDK6,CDKN1A,CRYZL1,DDX6,DNMT1,DNMT3A,FOS,GSTP1,MACROH2A1,RUNX1T1,TALDO1,UCHL1,VIM	Upstream
EZH2 Signaling	3.19586	-1.384	BRCA1,CCND2,CCNE2,CDK4,CDK6,CDKN1A,COL1A2,CTNNAL1,CTNNB1,DNMT1,E2F1,EGR1,EPM2AIP1,EZH2,ITGB1,MYL6,PDGFRA,PROM1,PSMD1,RPL10A,RPL13,WTAP	Upstream
Superpathway of Cholesterol Biosynthesis	3.19	-0.447214	ACAT2,FDPS,HMGCS1,LBR,MSMO1	Canonical
BLACAT1 Signaling	3.18509	0	CTNNB1,MKI67,VIM	Upstream
CENPN Signaling	3.18509	0	ENO1,LDHA,PKM	Upstream
Cyclin A Signaling	3.18509	0	CDK1,CDKN1A,H1-5	Upstream
DIABLO Signaling	3.18509	0	BIRC5,CDKN1A,MKI67	Upstream
IL-2R Signaling	3.18509	0	CCND2,FOS,PHGDH	Upstream
Li+ Signaling	3.18509	0	CTNNB1,FOS,GJA1	Upstream
MTBP Signaling	3.18509	0	CCND2,CDKN1A,NCL	Upstream
MUC3A Signaling	3.18509	0	BRCA1,CDK4,CDK6	Upstream
N6-cyclopentyladenosine Signaling	3.18509	0	FOS,GRIA1,GRIA2	Upstream
antisense oligonucleotide Signaling	3.18509	0	APP,GJA1,ZMAT3	Upstream
artemisinin Signaling	3.18509	0	CDK4,CDKN1A,E2F1	Upstream
buserelin Signaling	3.18509	0	ANXA5,EGR1,FOS	Upstream
ciclopirox olamine Signaling	3.18509	0	BIRC5,CDK4,CDKN1A	Upstream
hydrogel Signaling	3.18509	0	CTNNB1,TJP1,VIM	Upstream
rhodamine 6G Signaling	3.18509	0	CCNE2,PCNA,PRC1	Upstream
mono-(2-ethylhexyl)phthalate Signaling	3.18376	-2.891	ACADM,ACAT2,CCND2,CDK4,ENO1,FOS,GAPDH,IER2,JUNB,TALDO1,TPI1,UQCRC1	Upstream
HES1 Signaling	3.18177	-0.74	ASCL1,BBC3,CDKN1A,E2F1,GRIA1,KDM6B,PCNA	Upstream
NF-Y Signaling	3.17587	-0.689	CDK1,E2F1,GADD45A,JUNB,PKM,RRM2,TOP2A,TYMS	Upstream
AKR1B1 Signaling	3.15614	0	BIRC5,CDKN1A,E2F1,MKI67	Upstream
CNOT6L Signaling	3.15614	0	BIRC5,CDKN1A,MAPK10,TUBB4B	Upstream
PDGFRA Signaling	3.15614	-0.689	CDKN1A,EZH2,FOS,PDGFRA	Upstream
acyclic retinoid Signaling	3.15614	0.83	CDKN1A,COL1A2,CTNNB1,PDGFRA	Upstream
picropodophyllin Signaling	3.15614	0.849	CCND2,CDK1,CDK6,WTAP	Upstream
PSEN2 Signaling	3.15243	0.414	ANXA5,APP,COX8A,CTNNB1,GAPDH,GJA1,HES5,PDGFRA,PRC1	Upstream
mir-31 Signaling	3.15058	0	APP,EZH2,RDX,RHOA,STMN1	Upstream
LIN28B Signaling	3.13966	0.239	CCND2,CDKN1A,E2F1,EEF2,PROM1,SOX11,VIM	Upstream
SIN3A Signaling	3.13966	0	CCND2,COL1A2,GSTP1,INA,MXI1,NCL,TXNIP	Upstream
FOS Signaling	3.13549	0.95	CALU,CAMK2D,CCNG1,CELF2,DNMT1,EGR1,ENO1,FOS,GJA1,GSTP1,ITGB1,JUNB,MCM5,NPY,PFN1,PRDX1,PSMA2,PSMB3,PTTG1,RPL9,RPLP0,RPS18,RPS24,STMN1,SYT1,TUBB,VIM	Upstream
5-hydroxytryptamine Signaling	3.11182	-1.141	CFL1,EGR1,FOS,GAD1,MYL6,PFN1,PPP1CA,TUBB,UCP2,VIM	Upstream
NRG2 Signaling	3.09909	0	CCN1,E2F1,EEF1A1,EGR1,GAD1,IER2,JUNB	Upstream
NFkB (complex) Signaling	3.09637	0.451	APP,BBC3,BEX2,BIRC5,CAMK2D,CCN1,CCND2,CD99,CDKN1A,COL1A2,CTCF,CTNNB1,EGR1,FOS,GAD1,GAD2,GADD45A,GAP43,HES5,HIF3A,IGFBP2,ITGB1,JUNB,KDM6B,MTSS1,TERF2IP,VIM,WTAP,XRCC5	Upstream
NANOG Signaling	3.0942	-1.028	BIRC5,CCND2,CDK6,CDKN1A,E2F1,EGR1,FOS,FUS,HNRNPH1,ID2,LGALS1,TOB1	Upstream
FSH Signaling	3.09366	0.441	ADAM17,AKAP12,APP,ARL4C,CCND2,CDK6,CPE,CTNNB1,FOS,JUNB,KIDINS220,LGALS1,MAPT,MSMO1,NPY,PCNA,PKM,PSMD1,SMARCD1,SNAP25,TOB1	Upstream
IL2 Signaling	3.09151	-2.202	BBC3,CCND2,CCNE2,CCNG1,CDK1,CDK4,CDK6,CDKN1A,CDKN2C,CLSPN,CTCF,ENO1,FOS,GAPDH,H1-2,HMGCS1,HSPD1,ITGB1,JUNB,LDHA,MAD2L1,MKI67,MLLT3,NDUFA12,PCNA,PHGDH,RPL10,RRM2,STMN1,TFDP2,TP53INP1,TPI1,VIM	Upstream
APEX1 Signaling	3.08513	-2.228	CDKN1A,EGR1,FOS,JUNB,NCL	Upstream
CCNE1 Signaling	3.08513	-0.277	BRCA1,CDKN1A,E2F1,MCM4,PCNA	Upstream
pitavastatin Signaling	3.08513	0.391	ACADM,FDPS,FOS,HMGCS1,JUNB	Upstream
PAX3 Signaling	3.08197	0	APP,CDKN1A,COL1A2,HNRNPA3,ID2,IGFBP2,MEST,NUDT1,PCNA,PHGDH,SRSF3,TSC22D1,VCAN	Upstream
Mismatch Repair in Eukaryotes	3.08	-2	FEN1,PCNA,RFC1,RFC3	Canonical
LIPE Signaling	3.07988	0	ACADM,COL1A2,EGR1,FOS,GAPDH,GJA1,H3-3A/H3-3B,ID2,MAPT,NPY,YWHAG	Upstream
ADRA1B Signaling	3.07007	0	CDKN1A,CSRP2,EGR1,FOS,NPY,TMPO	Upstream
ADRA1D Signaling	3.07007	0	CDK1,CSRP2,EGR1,FOS,PCNA,TMPO	Upstream
TOB1 Signaling	3.07007	-0.655	CDKN1A,GMNN,MIS18BP1,MKI67,PHLDA3,UBE2T	Upstream
simvastatin Signaling	3.0655	1.39	APP,BIRC5,CCN1,CCND2,CDKN1A,CTNNB1,E2F1,FOS,GJA1,H1-2,MAPT,MKI67,TYMS,VIM	Upstream
MMP3 Signaling	3.06248	-1.667	CELF4,EGR1,RBM4,SFPQ,SLBP,SRSF2,SRSF3,TRA2B,VIM	Upstream
CBX1 Signaling	3.06148	0	BIRC5,CDKN1A,E2F1,ZNF445	Upstream
NUMB Signaling	3.06148	-1.718	APP,CDK1,CDKN1A,PROM1	Upstream
PBRM1 Signaling	3.06148	0	CDK1,CDKN1A,CENPE,CENPF	Upstream
PCBP2 Signaling	3.06148	0	BRCA1,CCN1,CDKN1A,HNRNPD	Upstream
SRC Signaling	3.05899	0.362	CCND2,CDK1,CDKN1A,COL1A2,CTNNB1,ENO1,FOS,GJA1,TJP1,VIM	Upstream
oleic acid Signaling	3.05601	-1.163	ACADM,APP,BBC3,EGR1,FOS,GADD45A,GAPDH,ITGB1,NPY,TXNIP,UCP2	Upstream
IKBKB Signaling	3.05159	-0.348	AURKB,BRCA1,CCNE2,CDKN1A,CTNNB1,ECT2,EGR1,EZH2,FOS,FOXM1,GADD45A,H2AX,IGFBP2,JUNB,LMNB1,TERF2IP,VCAN	Upstream
SMAD4 Signaling	3.05159	1.372	BBC3,BUB1B,CCND2,CDK6,CDKN1A,CELF2,COL1A2,CTNNB1,FOS,GADD45A,GJA1,ID2,ITGB1,MAD2L1,PKM,SAE1,VIM	Upstream
HDAC5 Signaling	3.03858	-0.479	ACADM,CDKN1A,CENPF,CLSPN,CTNNB1,GAP43,KIF11,NCAPG	Upstream
phenethyl isothiocyanate Signaling	3.03292	0	BBC3,BIRC5,EEF2,H2AZ1,PCLAF,PCNA,PSMB3,RPL3,RPL5	Upstream
lovastatin Signaling	3.03245	1.263	ACAT2,BIRC5,CDK4,CDKN1A,FDPS,GAP43,H2AZ1,HELLS,HMGCS1,MKI67,RHOA	Upstream
SFLLRN (PAR1-activator) Signaling	3.02228	1.342	GAPDH,HSPD1,PSMB3,TPI1,YWHAG	Upstream
SSRP1 Signaling	3.02228	0	CDKN1A,EGR1,H1-2,ID2,MSN	Upstream
ITGA5 Signaling	3.02182	0	CDK4,CDKN1A,FOS,GJA1,IGFBP2,JUNB	Upstream
TXN Signaling	3.02182	0.963	ACADM,CCND2,CDKN1A,CTNNB1,FOS,MIF	Upstream
nilotinib Signaling	3.02182	2.433	COL1A2,DBF4,H2AX,MAD2L1,MCM3,PRKDC	Upstream
POLR2A Signaling	3.02	0	ASCL1,CDKN1A,FOS,GAPDH,HNRNPH1,MYBL2,VIM	Upstream
CTDSP1 Signaling	3.01637	0	E2F1,RHOA,VIM	Upstream
DNM3OS Signaling	3.01637	0	H2AX,PRKDC,XRCC5	Upstream
HINFP Signaling	3.01637	0	CKS2,H4C3,PRKDC	Upstream
L744832 Signaling	3.01637	0	CDKN1A,COL1A2,DNMT1	Upstream
SCN1B Signaling	3.01637	0	COL1A2,FOS,VIM	Upstream
SETD1A Signaling	3.01637	0	CTNNB1,EZH2,PROM1	Upstream
atipamezole Signaling	3.01637	0	EGR1,FOS,JUNB	Upstream
raltitrexed Signaling	3.01637	0	CDKN1A,DHFR,TYMS	Upstream
CCN1 Signaling	3.00524	0.543	CCN1,CCND2,CDKN1A,COL1A2,CTNNB1,ITGB1,MIF,TLE1	Upstream
Signaling by Rho Family GTPases	3	-2.11058	CFL1,FOS,GNAO1,GNG11,GNG3,GNG5,ITGB1,MAPK10,MSN,MYL6,RDX,RHOA,SEPTIN10,SEPTIN11,STMN1,VIM	Canonical
SREBF1 Signaling	2.98716	-0.031	ASPHD1,ATP5ME,CDK4,CDKN1A,CXADR,DBI,FDPS,HMGCS1,IMMT,MSMO1,MT-ATP8,MT-ND3,RPLP0,RPS24,SEZ6L2,UCP2	Upstream
PIK3R1 Signaling	2.97469	-0.277	CCND2,COL1A2,FOS,LDHA,MKI67,PDGFRA,PKM,TXNIP	Upstream
CHAF1A Signaling	2.97062	-1.067	GAP43,ID2,MAPT,SMS	Upstream
GFAP Signaling	2.97062	0	CBX5,H2AX,ITGB1,VIM	Upstream
IAPP Signaling	2.97062	0	FOS,HMGCS1,MSMO1,NPY	Upstream
PLCG1 Signaling	2.97062	0.911	CTNNB1,EGR1,FOS,LDHA	Upstream
TP53COR1 Signaling	2.97062	1.067	BBC3,RRM2B,TOP2A,TP53INP1	Upstream
UBD Signaling	2.97062	-0.665	EEF1A1,FOXM1,UCP2,VIM	Upstream
peoniflorin Signaling	2.97062	-0.845	ENO1,GLO1,SNAP25,TUBB	Upstream
FAAH Signaling	2.96257	-2.183	FOS,RPL5,RPL7,RPS18,RPS2	Upstream
GSK3B Signaling	2.95468	1.324	APP,BIRC5,CCNE2,CDKN1A,CTNNB1,DNMT3A,EZH2,FOS,FOXM1,H2AX	Upstream
CXCR4 Signaling	2.9431	-0.069	ANKS1B,CDKN1A,CTNNB1,EGR1,GAD1,ID2,JUNB	Upstream
Raf Signaling	2.9431	0.382	CDKN1A,E2F1,EGR1,FOS,ID2,IER2,TOP2A	Upstream
MAP2K1 Signaling	2.93554	-2.527	BRCA1,CCN1,CDKN1A,COL1A2,DNMT1,E2F1,EGR1,ENO1,FOS,ITGB1,PCNA,PDGFRA,RRM2,ZWINT	Upstream
SRF Signaling	2.92812	-2.911	AKAP12,CDK4,CDKN1A,CFL1,CSRP2,CTNNB1,CTNNBL1,EGR1,FOS,GADD45A,GPM6A,HIF3A,IER2,ITGB1,JUNB,MAPK10,TUBB4B,TUBB6,VCAN	Upstream
thioacetamide Signaling	2.92445	-2	AKAP12,BRCA1,COL1A2,CSRP2,CTBP1,FOS,GNG11,HAT1,LGALS1,MCM3,NPY,PDGFRA,PKM,PROM1,RRM1	Upstream
ERBB4 Signaling	2.91009	-0.083	BRCA1,CDKN1A,CTNNB1,EGR1,GADD45A,GAP43,GJA1,MXI1	Upstream
ING1 Signaling	2.90309	1.452	CDKN1A,DEK,EID1,STMN4,TLE5	Upstream
PSMD10 Signaling	2.90309	0	CDK4,CDKN1A,IDH2,PCNA,TALDO1	Upstream
KITLG Signaling	2.89279	-0.54	BIRC5,BTG1,CDKN1A,EEF1A1,EGR1,FOS,GJA1,GRIA2,ID2,KLHL24,PKM,RPL7,RPLP0,TXNIP,UCP2	Upstream
EDN3 Signaling	2.88941	-2	CTNNB1,EGR1,FOS,ITGB1	Upstream
idarubicin Signaling	2.88941	2	BBC3,CDKN1A,GADD45A,TP53INP1	Upstream
ADRA1A Signaling	2.88606	0	CDK1,CSRP2,EGR1,FOS,PCNA,TMPO	Upstream
CTBP1 Signaling	2.88606	0.801	BRCA1,CDKN1A,COL1A2,FDPS,FOS,VCAN	Upstream
DGCR8 Signaling	2.88606	0	EGR1,FOS,GJA1,ID2,OLIG1,SMOC1	Upstream
UBQLN2 Signaling	2.88606	0	PEG10,PSMB3,PSMB6,PSMC3,PSMD1,PSMD2	Upstream
CUX1 Signaling	2.86967	0	ADAM17,CCNE2,CDKN1A,ECT2,H1-5,H4C3,VIM	Upstream
vitamin D Signaling	2.86967	1.342	BIRC5,CCN1,CDK1,CDKN1A,MKI67,PCNA,TYMS	Upstream
2-hydroxy-1-naphthylaldehyde isonicotinoyl hydrazone Signaling	2.86967	0	CCND2,CDKN1A,GADD45A	Upstream
HCRT Signaling	2.86967	0	EGR1,FOS,NPY	Upstream
Igkv1-117 Signaling	2.86967	0	CCND2,CDKN1A,JUNB	Upstream
LINC01139 Signaling	2.86967	0	EGR1,LDHA,PKM	Upstream
O6-benzylguanine Signaling	2.86967	0	CDKN1A,H2AX,MKI67	Upstream
PARP Signaling	2.86967	0	CDKN1A,H2AX,VIM	Upstream
RANBP9 Signaling	2.86967	0	FOS,GAP43,RAB3A	Upstream
RELN Signaling	2.86967	0	APP,GAD1,HES5	Upstream
TP53BP2 Signaling	2.86967	0	BBC3,CTNNB1,VIM	Upstream
TP53INP1 Signaling	2.86967	0	CDKN1A,TP53INP1,VIM	Upstream
acetic acid Signaling	2.86967	0	EGR1,FOS,JUNB	Upstream
alpha-santalol Signaling	2.86967	0	BRCA1,CDK1,CDKN1A	Upstream
miR-149-5p (miRNAs w/seed CUGGCUC) Signaling	2.86967	0	CTCF,CTNNB1,E2F1	Upstream
CD40LG Signaling	2.84771	-1.737	ADAM17,BTG1,CBX3,CCNG1,CDK6,CDKN1A,CELF2,EGR1,FOS,GADD45A,ID2,JUNB,KDM6B,MIF,PRKDC,PSMA2,PSME2,TUBB,XRCC5,ZNF195	Upstream
CBX3 Signaling	2.84771	0	BIRC5,CDK1,CDKN1A,E2F1,ZNF445	Upstream
MYL2 Signaling	2.84771	0	ANXA5,HNRNPA2B1,HNRNPL,LGALS1,NCL	Upstream
vinblastine Signaling	2.84771	-1.387	CCNG1,CDKN1A,CTNNB1,FOS,NPY	Upstream
plicamycin Signaling	2.83863	1.21	BBC3,CDKN1A,COL1A2,FOXM1,IER5,MIF,PRKDC,PROM1,SNAP25	Upstream
GDNF Signaling	2.83565	0	EEF2,EGR1,EIF4A2,KLC1,LGALS1,NSG1,RPS4Y1	Upstream
resiquimod Signaling	2.82681	-2.065	CCND2,FOS,HSPD1,ITGB1,LGALS1,MSN,PKM,PRDX1,PRKDC,PSMA2,PSMB3,PSMB6,PSMC3,PSMD1,PSMD2,PSME2,SFPQ,STMN1,TLR10,XRCC5,YWHAB	Upstream
Hbb-b1 Signaling	2.81816	-2.828	ATP5MF,COX8A,NDUFA11,NDUFA13,NDUFA3,NDUFA6,UCP2,UQCRC1	Upstream
3-aminobenzamide Signaling	2.80967	0.254	CDKN1A,NCL,PARP1,PCNA	Upstream
ADRB3 Signaling	2.80967	-1.964	EGR1,FOS,JUNB,UCP2	Upstream
glycine Signaling	2.80967	0.106	CDKN1A,FOS,PCNA,PHGDH	Upstream
2,3-bis(4-hydroxyphenyl)-propionitrile Signaling	2.7986	-0.447	BIRC5,FDPS,FOS,HMGCS1,HSPD1,PCNA	Upstream
3-nitropropionic acid Signaling	2.7986	0	APP,ATP1B1,GAPDH,LDHA,NPY,TPI1	Upstream
SMYD1 Signaling	2.7986	0	MIF,NDUFA13,PKM,TPI1,UQCR11,UQCRC1	Upstream
mir-30 Signaling	2.7986	0.14	BBC3,CDKN1A,GADD45A,MYBL2,SRSF10,VIM	Upstream
nitroprusside Signaling	2.7986	-1.634	BIRC5,EGR1,FOS,ITGB1,PARP1,RHOA	Upstream
ADCYAP1 Signaling	2.7986	1.31	CCNI,CFL1,DNMT3A,EGR1,FOS,GAP43,H2AZ1,IDH2,MEST,SNAP25,TMPO,TSC22D1,TUBB2B,UCP2	Upstream
10-decarbamoylmitomycin C Signaling	2.79317	0	CDKN1A,GADD45A	Upstream
3,4',5-trimethoxystilbene Signaling	2.79317	0	CDK1,CDKN1A	Upstream
3,4-dihydroxybenzaldehyde Signaling	2.79317	0	CCND2,HMGB1	Upstream
4-ethylsulfanylphenylmethylene hydantoin Signaling	2.79317	0	CTNNB1,ITGB1	Upstream
4-hydroxyphenylmethylene hydantoin Signaling	2.79317	0	CTNNB1,ITGB1	Upstream
8-butyl-10-[(3-methoxy-5-pyrrol-2-ylidenepyrrol-2-ylidene)methyl]-11-azabicyclo[7.2.1]dodeca-1(12),9-diene Signaling	2.79317	0	BBC3,CDKN1A	Upstream
AHSA1 Signaling	2.79317	0	CDK6,PSMD2	Upstream
ALDH1A3 Signaling	2.79317	0	PKM,RRM1	Upstream
Ala-Tyr-Pro-Gly-Lys-Phe-NH2 Signaling	2.79317	0	EGR1,FOS	Upstream
CPEB3 Signaling	2.79317	0	GRIA1,GRIA2	Upstream
DDX24 Signaling	2.79317	0	BBC3,CDKN1A	Upstream
ELL Signaling	2.79317	0	CDKN1A,FOS	Upstream
EXOSC10 Signaling	2.79317	0	BRCA1,FOS	Upstream
FBXL20 Signaling	2.79317	0	APP,BBC3	Upstream
LINC01134 Signaling	2.79317	0	DDB2,ZMAT3	Upstream
MLN8054 Signaling	2.79317	0	BBC3,CDKN1A	Upstream
NEURL1 Signaling	2.79317	0	GRIA1,GRIA2	Upstream
NSC269621 Signaling	2.79317	0	CDK1,CDK4	Upstream
NSC43067 Signaling	2.79317	0	CDK1,CDK4	Upstream
NSC63002 Signaling	2.79317	0	CDK1,CDK4	Upstream
R191 Signaling	2.79317	0	CDK4,CDK6	Upstream
R2HBJJ Signaling	2.79317	0	CDK4,CDK6	Upstream
RX-821002 Signaling	2.79317	0	EGR1,FOS	Upstream
SLC12A6 Signaling	2.79317	0	CTNNB1,VIM	Upstream
SNRNP70 Signaling	2.79317	0	APP,MDM4	Upstream
TCP1 Signaling	2.79317	0	BBC3,CDKN1A	Upstream
TRPM3 Signaling	2.79317	0	EGR1,FOS	Upstream
U2AF2 Signaling	2.79317	0	BBC3,CDKN1A	Upstream
UIMC1 Signaling	2.79317	0	BBC3,CDKN1A	Upstream
aumolertinib Signaling	2.79317	0	CTNNB1,VIM	Upstream
mir-297 Signaling	2.79317	0	CCND2,JUNB	Upstream
mir-370 Signaling	2.79317	0	BEX2,GAD2	Upstream
GTF2B Signaling	2.79048	0	CCND2,CDKN1A,GAPDH,H2BC9,RBBP8	Upstream
PML-RARA Signaling	2.79048	0	BRCA1,CDKN1A,EGR1,FOS,H2AX	Upstream
alvocidib Signaling	2.79048	1.081	BIRC5,CDKN1A,E2F1,PCNA,XRCC5	Upstream
Sb202190 Signaling	2.78781	0.52	ATP5MF,BIRC5,CCND2,CDKN1A,CTNNB1,EGR1,FOS,JUNB,PRDX1,VIM	Upstream
methapyrilene Signaling	2.78781	0	ACADM,ANXA5,CCNG1,DBI,EEF1A1,GADD45A,ITGB1,RPL13A,STMN1,TUBB	Upstream
NPM1 Signaling	2.78781	-1.488	CCN1,CTNNB1,DDB2,E2F1,EGR1,FOXM1,GJA1,JUNB,MTSS1,MXI1,RPA3	Upstream
memantine Signaling	2.78516	-2.333	CACNB4,CELF4,DDX6,FOS,GSTP1,JUNB,KIF5A,NPY,SYT1	Upstream
CHD4 Signaling	2.76447	0	CDKN1A,E2F1,EZH2,ID2,NT5DC2,RRM2,SMOC1	Upstream
SREBF2 Signaling	2.75696	-0.882	BIRC5,CCN1,CDKN1A,DBI,E2F1,FDPS,HMGCS1,MSMO1	Upstream
NOX4 Signaling	2.75696	-1.478	CDKN1A,H2AX,LDHA,RHOA,TJP1,VIM	Upstream
CP-55940 Signaling	2.73755	0	GADD45A,GAPDH,JUNB,RPL13A,XRCC5	Upstream
KDM2B Signaling	2.73755	0.666	CDKN1A,EZH2,FOS,NSG2,PDGFRA	Upstream
AFP Signaling	2.73755	0	EGR1,FOS,TSC22D1	Upstream
DAB2IP Signaling	2.73755	0	CDKN1A,EGR1,VIM	Upstream
DBH Signaling	2.73755	0	FOS,NPY,UCP2	Upstream
DGCR5 Signaling	2.73755	0	CTNNB1,TJP1,VIM	Upstream
EPHB1 Signaling	2.73755	0	EGR1,FOS,JUNB	Upstream
KLB Signaling	2.73755	0	EGR1,FOS,HMGCS1	Upstream
L-serine Signaling	2.73755	0	CDKN1A,PCNA,PHGDH	Upstream
LIMA1 Signaling	2.73755	0	ID2,VCAN,VIM	Upstream
MIEF2 Signaling	2.73755	0	HMGCS1,TJP1,VIM	Upstream
MYO1B Signaling	2.73755	0	GAPDH,LDHA,PKM	Upstream
MYZAP Signaling	2.73755	0	FOS,GJA1,TJP1	Upstream
Nucleosome core Signaling	2.73755	0	HMGB1,HMGN1,HMGN2	Upstream
PRPF19 Signaling	2.73755	0	BRCA1,CDKN1A,MDM4	Upstream
SNHG20 Signaling	2.73755	0	CDKN1A,CTNNB1,VIM	Upstream
adaphostin Signaling	2.73755	0	CDK4,CDK6,CDKN1A	Upstream
miR-532-3p (miRNAs w/seed CUCCCAC) Signaling	2.73755	0	E2F1,KIFC1,TXNIP	Upstream
trestolone Signaling	2.73755	0	CCNG1,PCNA,PDGFRA	Upstream
CCK Signaling	2.73518	-0.428	BIRC5,EGR1,FOS,NPY	Upstream
FAM3B Signaling	2.73518	0	CDKN1A,GJA1,LDHA,LGALS1	Upstream
Phagosome Maturation	2.73	0	ATP6V1G2,DYNC1I2,DYNLL1,PRDX1,SNAP25,TUBA1B,TUBB,TUBB2B,TUBB4B,TUBB6,VAMP2	Canonical
deferoxamine Signaling	2.72354	-0.345	APP,CACNB4,CCND2,CDKN1A,CTNNB1,ENO1,FOS,GADD45A,IGFBP2,LDHA,PKM,PROM1,TSC22D1	Upstream
BIRC5 Signaling	2.7167	0	AURKB,BIRC5,CDKN1A,CTNNB1,PTTG1,VIM	Upstream
Aryl Hydrocarbon Receptor Signaling	2.71	-2.33333	ALDH9A1,CCND2,CCNE2,CDK4,CDK6,CDKN1A,DHFR,E2F1,FOS,GSTP1,MCM7	Canonical
Ephrin B Signaling	2.71	0	CFL1,CTNNB1,GNAO1,GNG11,GNG3,GNG5,RHOA	Canonical
SP3 Signaling	2.70553	0.896	AKAP12,BIRC5,CDKN1A,CDKN2C,COL1A2,DHFR,DNMT3A,E2F1,EGR1,FOS,PKM,PTTG1,VIM	Upstream
H89 Signaling	2.70333	0.254	APP,CDKN1A,EGR1,EZH2,FOS,GJA1,GSTP1,JUNB,MKI67,SNAP25,UCP2	Upstream
Hdac Signaling	2.70333	-0.801	BIRC5,CDKN1A,CTNNB1,EGR1,EZH2,FOS,GAD1,HNRNPAB,MYBL2,RRM2B,TXNIP	Upstream
DMD Signaling	2.68825	0	ATP1B2,CAMTA1,CDKN1A,CENPM,COL1A2,EEF1A1,MLLT3,PKM,RIPOR2,SYNC,TNRC6B,TPI1,VIM	Upstream
HDL-cholesterol Signaling	2.68825	-1.342	EGR1,HMGCS1,HNRNPD,KLHL24,MSMO1	Upstream
NGFR Signaling	2.68825	0	APP,FOS,GRIA2,PCNA,SNAP25	Upstream
NSUN6 Signaling	2.68825	-2.236	CCN1,CDKN2C,PHGDH,STMN1,TOP2A	Upstream
TGS1 Signaling	2.68825	-1.387	CCND2,CDK1,CDK4,CDK6,CDKN2C	Upstream
ACVR1C Signaling	2.66354	-1	CDKN1A,FOS,JUNB,NPY	Upstream
Cdkn1c Signaling	2.66354	0	CDKN1A,E2F1,EGR1,MCM3	Upstream
NKX2-3 Signaling	2.65365	-0.204	BTG1,CDKN1A,CDKN3,CENPW,CEP55,CXADR,H2AC20,NT5DC2,PHGDH,RPL23,RPS29,TMEM158,ZMAT3	Upstream
ACOX1 Signaling	2.6517	-1.265	ACADM,CDKN1A,GADD45A,GSTP1,H2AX,IGFBP2,PXMP2,RPL12,RPS24,UCP2	Upstream
Cell Cycle Regulation by BTG Family Proteins	2.65	0.447214	BTG1,CCNE2,CDK4,E2F1,E2F6	Canonical
cobalt chloride Signaling	2.64397	-0.61	BBC3,CDKN1A,E2F1,E2F6,HIF3A,PKM,PROM1,TJP1	Upstream
fludarabine Signaling	2.63827	0.577	CDKN1A,DDB2,DEK,MDM4,PCNA	Upstream
CLEC11A Signaling	2.63639	0	BIRC5,CTNNB1,FOS,LDHA,MIF,TSC22D1	Upstream
MNT Signaling	2.63639	0	ATP1B1,CCND2,CDK4,LDHA,NCL,TXNIP	Upstream
benzene Signaling	2.63639	0.946	CCNG1,CDK6,CDKN1A,EGR1,ID2,TXNIP	Upstream
KAT6A Signaling	2.63264	-1.609	CDCA2,CDCA8,CDKN1A,CDKN2C,EZH2,GSTP1,SMOC1	Upstream
2,5-bis(5-hydroxymethyl-2-thienyl)furan Signaling	2.6216	0	BBC3,CDKN1A,GADD45A	Upstream
CCAT1 Signaling	2.6216	0	CDKN1A,PCNA,VIM	Upstream
CHRM3 Signaling	2.6216	0	CCN1,EGR1,FOS	Upstream
DDB2 Signaling	2.6216	0	BBC3,CDKN1A,E2F1	Upstream
DRD1 Signaling	2.6216	0	EGR1,FOS,JUNB	Upstream
FMN2 Signaling	2.6216	0	NDUFA11,NDUFA3,UQCRQ	Upstream
FOXD3 Signaling	2.6216	0	CDKN1A,EZH2,FOXM1	Upstream
GADD45G Signaling	2.6216	0	BRCA1,CDKN1A,FOS	Upstream
MELK Signaling	2.6216	0	CDKN1A,PCNA,VIM	Upstream
RBBP4 Signaling	2.6216	0	E2F1,EZH2,RRM2	Upstream
USP28 Signaling	2.6216	0	BIRC5,CDKN1A,CTNNB1	Upstream
GnRH analog Signaling	2.61618	1.5	CDK1,CENPF,DYNLL1,FOS,HNRNPDL,MKI67,NDUFB1,NUTF2,PCNT,PSMB3,PSMD1,RAN,SRI,SRSF3,STX2,THRA,WSB2	Upstream
phytohemagglutinin Signaling	2.60906	-0.168	APP,BTG1,CALU,CCND2,CDK4,COL1A2,DHX9,EGR1,FOS,MCM4,MEIS2,PCNA,RPS16,TMPO,TYMS,VGLL4	Upstream
F2 Signaling	2.60906	-2.057	CCN1,CCND2,CDKN1A,EGR1,FOS,IER2,ITGB1,JUNB,MIF,MTSS1,MYBL2,PDGFRA,RAB3A,RHOA,UBE2S	Upstream
SYVN1 Signaling	2.6073	-0.711	APP,HNRNPM,ITGB1,PFN1,PSMC3,RPL10,RPL18,RPN2,TLE5,TMEM106B	Upstream
raloxifene Signaling	2.6038	-0.87	CDKN1A,DYNLL1,IDH2,ITGB1,MIF,MKI67,PCNA,PDGFRA,PTTG1,RHOA,TOP2A	Upstream
Ige Signaling	2.60206	-1.807	BIRC5,CCND2,CDKN1A,CXADR,EGR1,HSPD1,JUNB,KLC1,MIF,NPY,PFN1,PRDX1,PXMP2,SNRPD1,SRGAP3,TUBB6,VIM	Upstream
HBEGF Signaling	2.5986	-0.64	CCND2,EGR1,GJA1,ITGB1,LDHA,PKM	Upstream
MAP2K7 Signaling	2.5986	0	CDKN1A,DUT,GJA1,ITGB1,JUNB,KLC1	Upstream
EIF4G1 Signaling	2.59517	0.152	BIRC5,BRCA1,CPE,GADD45A	Upstream
POLR2M Signaling	2.59517	-1.982	CCNG1,CDKN1A,PHLDA3,ZMAT3	Upstream
SDCBP Signaling	2.59517	-0.119	CTNNB1,RHOA,TJP1,VIM	Upstream
Immunoglobulin Signaling	2.59346	-0.557	ADAM17,APP,BIRC5,BRCA1,CAMK2D,CCND2,CDK1,CDK4,CDK6,COL1A2,COX8A,CTNNB1,DBI,EGR1,ENO1,EZH2,FOS,GSTP1,H2AX,IDH2,LGALS1,MAD2L1,MAPT,MKI67,NDUFA3,NDUFA6,NDUFS6,PDIA6,PRDX1,PSMB6,RPS11,RRM2,STMN1,TALDO1,TJP1,TMEM106B,TXNIP,UQCRQ,VCAN	Upstream
H-7 Signaling	2.59007	1.489	COL1A2,EGR1,FOS,ITGB1,JUNB	Upstream
NFYC Signaling	2.59007	0	CDCA8,COL1A2,PTTG1,RFC3,TYMS	Upstream
PCGF2 Signaling	2.59007	1.474	CCND2,CDK4,CDK6,CTNNB1,VIM	Upstream
PP1 Signaling	2.59007	-1.172	CCND2,FOS,GJA1,GRIA1,TJP1	Upstream
mir-25 Signaling	2.59007	-1.296	BBC3,CDKN1A,E2F1,GADD45A,TOB1	Upstream
staurosporine Signaling	2.5867	0.503	ANXA5,APP,BBC3,CDK4,CDKN1A,COL1A2,FOS,PRDX1,RPS11	Upstream
mir-802 Signaling	2.58503	1.938	APP,GNAO1,GNG11,ITGB1,MYL6,RAN,RDX,RHOA,SMOC1,VIM	Upstream
LEPR Signaling	2.5784	0.312	ADAM17,ANXA5,BTG1,FOS,GAP43,H2AZ2,ID2,NPY,PROM1,SNAP25,TP53INP1,UCP2	Upstream
ammonium Signaling	2.5784	0	CAMK2D,CBX3,DYNLL1,ITGB1,MCM5,MIF,PPM1G,RHOA,RPL6,SAE1,SLIRP,TMPO	Upstream
GNA12 Signaling	2.57025	-0.926	FOS,GSTP1,PDGFRA,PPP1CA,RDX,RHOA,VIM	Upstream
PPARGC1A Signaling	2.57025	-1.868	ACADM,ATP5MF,BBC3,CDKN1A,COL1A2,COX6C,ENO1,FDPS,FOS,ITGB1,LDHA,MCM3,MCM4,MCM5,MSMO1,PGAM1,RPA3,THRA,UCP2,VAMP2,VCAN	Upstream
OGA Signaling	2.56703	0.583	ACADM,ATP5ME,CDCA7,CDK6,CDKN1A,CDKN2C,COX6C,CPE,CTNNB1,FDPS,GADD45A,HMGCS1,IGBP1,MSMO1,NDUFA11,NDUFA13,NDUFA6,PROM1,THRA,VIM	Upstream
NLRP3 Signaling	2.56384	1.726	BRCA1,CDCA8,DDB2,H2AX,PARP1,PRKDC,PTTG1,RFC3,TYMS,VIM	Upstream
PGR Signaling	2.56384	2.13	ATP1B1,BRCA1,BTG1,CDK1,CDKN1A,CENPH,COL1A2,DYNLL1,FOS,ITGB1,MAD2L1,MTSS1,NDC80,NUF2,PCNA,RAD51AP1,SNAP25,SRSF7,STMN1,STMN2,STMN4,VCAN	Upstream
mir-29 Signaling	2.56225	2.006	CDK6,COL1A2,DNMT1,DNMT3A,MYBL2,NASP,PDGFRA,VIM	Upstream
mir-204 Signaling	2.56225	0.937	CAMK2D,DNMT3A,ID2,RRM2,SNAP25,VAMP2	Upstream
Interferon alpha Signaling	2.54668	-1.843	ANXA5,BBC3,CCND2,CDKN1A,CHMP5,COL1A2,E2F1,EIF1,EZH2,FOS,GINS2,ITGB1,MCM3,MCM5,NUSAP1,PBK,PRC1,RAD51AP1,TACC3,TSC22D1,TUBB,TUBB6,TYMS,VCAN,VIM	Upstream
mir-223 Signaling	2.54363	1.853	E2F1,HMGCS1,ID2,MSMO1,PARP1,PGAP1,SMARCD1,SMOC1,STMN1,TOB1	Upstream
DACH1 Signaling	2.54212	1.387	CCNE2,CDKN1A,EGR1,FOS,IER2	Upstream
TERC Signaling	2.54212	0	CDKN1A,EGR1,MCM10,PRC1,THRA	Upstream
chloropromazine Signaling	2.54212	0	ACAT2,FDPS,FOS,HMGCS1,MSMO1	Upstream
crizotinib Signaling	2.54212	0.555	CTNNB1,LDHA,TXNIP,VCAN,VIM	Upstream
mir-148 Signaling	2.54212	1.32	DNMT1,EGR1,NASP,PKM,VIM	Upstream
PPARG Signaling	2.54212	-0.68	ACADM,ALDH9A1,APP,BIRC5,BRCA1,CDK6,CDKN1A,CDKN2C,COL1A2,CPLX2,CTNNB1,FDPS,GAPDH,MCM7,MKI67,NR2F2,PCNA,TJP1,TUBB,UCP2,VAMP2,VIM,YWHAG	Upstream
PRNP Signaling	2.5391	0	APP,EGR1,GJA1,H2AX,ID2,SNAP25,TLE1	Upstream
RNF187 Signaling	2.5391	-1.722	ASCL1,CDK1,CDKN1A,IER5,RRM2B,TP53INP1,ZMAT3	Upstream
F2R Signaling	2.53611	-2.605	CCN1,EGR1,FOS,GJA1,MIF,RHOA,TJP1,VIM	Upstream
HEXIM1 Signaling	2.53165	0	BBC3,CDKN1A,HNRNPH1,VIM	Upstream
IL31 Signaling	2.53165	1	CDK1,CDK6,JUNB,MCM4	Upstream
KISS1 Signaling	2.53165	-1.172	EGR1,FOS,GSTP1,NPY	Upstream
MAT1A Signaling	2.53165	0	ATP1B1,EGR1,PCNA,UQCRC1	Upstream
PALMD Signaling	2.53165	-2	ENO1,LDHA,PKM,TPI1	Upstream
anisomycin Signaling	2.52578	-0.705	CDKN1A,EGR1,FOS,GJA1,JUNB,PTTG1	Upstream
SUPT16H Signaling	2.51713	-1	CDK4,CDKN1A,EGR1,H1-2,ID2,MSN,PCNA,PFN1,RIPOR2	Upstream
CSF2RA Signaling	2.51428	0	CCND2,FOS,JUNB	Upstream
CTNNBIP1 Signaling	2.51428	0	CDKN1A,CTNNB1,HMGCS1	Upstream
FZD4 Signaling	2.51428	0	CTNNB1,PROM1,VIM	Upstream
HSPA1A/HSPA1B Signaling	2.51428	0	CDK1,CDKN1A,FOS	Upstream
HULC Signaling	2.51428	0	CDKN2C,ITGB1,VIM	Upstream
MFN1 Signaling	2.51428	0	GAPDH,LDHA,PKM	Upstream
THBS2 Signaling	2.51428	0	HES5,LDHA,PKM	Upstream
NFKBIA Signaling	2.51428	-1.927	ATP5MF,AURKB,BUB1B,CCND2,CCNE2,CDKN1A,COL1A2,CTNNB1,FOS,FOXM1,GADD45A,ITGB1,JUNB,MEX3A,PCNA,RPL27A,RPS18,RPS2,RRM1,TMPO,XRCC5	Upstream
3,6-bis(1-methyl-4-vinylpyridium)carbazole diiodide Signaling	2.49757	0	BIRC5,CTNNB1	Upstream
3,6-bis(4-methyl-2-vinylpyrazinium)carbazole Signaling	2.49757	0	BIRC5,CTNNB1	Upstream
ACP1 Signaling	2.49757	0	CTNNB1,FOS	Upstream
AHNAK Signaling	2.49757	0	CCND2,CDKN1A	Upstream
AP2A1 Signaling	2.49757	0	APP,TALDO1	Upstream
APPL1 Signaling	2.49757	0	SNAP25,VAMP2	Upstream
CHFR Signaling	2.49757	0	KIF22,PARP1	Upstream
CIL56 Signaling	2.49757	0	CDK6,PROM1	Upstream
CLASP2 Signaling	2.49757	0	GRIA1,SNAP25	Upstream
COL1A2 Signaling	2.49757	0	CDKN1A,COL1A2	Upstream
CSH1/CSH2 Signaling	2.49757	0	BIRC5,FOXM1	Upstream
DPYSL2 Signaling	2.49757	0	CTNNB1,VIM	Upstream
FAM83A-AS1 Signaling	2.49757	0	LDHA,PKM	Upstream
FGD5-AS1 Signaling	2.49757	0	CTNNB1,VIM	Upstream
G0S2 Signaling	2.49757	0	CDCA7,HSPD1	Upstream
GCLC Signaling	2.49757	0	FOS,JUNB	Upstream
GNL3L Signaling	2.49757	0	CDKN1A,YWHAB	Upstream
Gm2694 Signaling	2.49757	0	GRIA1,GRIA2	Upstream
IGSF11 Signaling	2.49757	0	GJA1,TJP1	Upstream
L-alanine Signaling	2.49757	0	CDKN1A,PCNA	Upstream
MS645 Signaling	2.49757	0	CDK4,CDK6	Upstream
NUP98-HOXD13 Signaling	2.49757	0	H2AX,PRKDC	Upstream
P-TEFb Signaling	2.49757	0	BBC3,CDKN1A	Upstream
PCCA-DT Signaling	2.49757	0	ENO1,VIM	Upstream
RRM2B Signaling	2.49757	0	CDKN1A,TP53INP1	Upstream
SART3 Signaling	2.49757	0	CDK4,CDK6	Upstream
SHP Signaling	2.49757	0	DNMT1,EGR1	Upstream
SLITRK5 Signaling	2.49757	0	GRIA1,GRIA2	Upstream
Sapk Signaling	2.49757	0	FOS,GADD45A	Upstream
ZC3H13 Signaling	2.49757	0	LDHA,PKM	Upstream
anti-miR-202-3p inhibitor Signaling	2.49757	0	CTNNB1,TJP1	Upstream
atosibanum Signaling	2.49757	0	CDKN1A,GJA1	Upstream
azurin 50-77 Signaling	2.49757	0	CDKN1A,FOXM1	Upstream
centrinone Signaling	2.49757	0	BBC3,CDKN1A	Upstream
danusertib Signaling	2.49757	0	CDKN1A,GADD45A	Upstream
dexpramipexole Signaling	2.49757	0	LDHA,PKM	Upstream
farnesyltransferase inhibitor Signaling	2.49757	0	CDKN1A,COL1A2	Upstream
tetrahydrocurcumin Signaling	2.49757	0	APP,CDKN1A	Upstream
yohimbine Signaling	2.49757	0	EGR1,FOS	Upstream
CDKN1B Signaling	2.49349	-0.906	CDK4,CDKN1A,EGR1,GAP43,MCM5,MCM7,MEIS2,PCNA,RAB3A	Upstream
CNR1 Signaling	2.48149	-0.853	BIRC5,CDK1,FOS,FOXM1,GAD1,GLO1,KIF11,PCNA,PDGFRA,TJP1	Upstream
TPH1 Signaling	2.48017	-1.89	CDCA8,DLGAP5,MAPT,NCAPG,PCLAF,PRC1,RRM2	Upstream
ETS1 Signaling	2.47108	-0.105	ARL4C,BRCA1,CCNG1,CDK6,CDKN1A,COL1A2,EGR1,ID2,JUNB,PARP1,PEG10,TYMS,VIM	Upstream
CX3CR1 Signaling	2.4698	-0.508	ANXA5,APP,CTNNB1,EGR1,EPM2AIP1,FOS,GJA1,H3-3A/H3-3B,NIN,SFPQ,SYNE2	Upstream
XIAP Signaling	2.4698	0	BIRC5,CDK4,CDK6,CDKN1A	Upstream
calyculin A Signaling	2.4698	-1	CCND2,CDKN1A,EGR1,NR2F2	Upstream
mir-9 Signaling	2.4698	-0.739	CAMTA1,CTNNB1,MEIS2,RUNX1T1	Upstream
Oxidized GTP and dGTP Detoxification	2.46	0	DDX6,NUDT1	Canonical
MAPK3 Signaling	2.45967	-0.832	CDKN1A,CTNNB1,E2F1,EGR1,FOS,ITGB1,JUNB,NPY	Upstream
deoxycholate Signaling	2.45469	1.664	EGR1,ENO1,GAPDH,GJA1,LDHA,PKM	Upstream
seocalcitol Signaling	2.45469	1.016	BIRC5,CDKN1A,E2F1,GADD45A,PCNA,RHOA	Upstream
CSF1R Signaling	2.45346	0	CCND2,CDKN1A,FOS,JUNB,PCNA	Upstream
ozone Signaling	2.45346	-0.815	CTNNAL1,FOS,ITGB1,JUNB,TJP1	Upstream
RHOA Signaling	2.45	-3	CFL1,KTN1,MSN,MYL6,PFN1,RDX,RHOA,SEPTIN10,SEPTIN11	Canonical
APOE Signaling	2.44129	1.677	ACADM,APP,CCN1,CCND2,COMMD6,CTNNB1,DBI,EGR1,FOS,GRIA1,GRIA2,HSPD1,MAPT,RPL10A,SMARCD1,TXNIP,UCP2,VCAN	Upstream
CREBBP Signaling	2.44009	0.111	AKAP12,BIRC5,CAMK2D,CCN1,CCND2,CDKN1A,CLASP2,COL1A2,DHFR,EGR1,FDPS,FOS,GRIA2,HMGCS1,MCM3,PCNA,RHOA,SMOC1,TLE2	Upstream
phosphate Signaling	2.43415	-1.913	ADK,DNMT3A,EGR1,H3C8,LDHA,NDUFA12,PCNA,UQCR11	Upstream
IFI16 Signaling	2.42251	-0.193	CDKN1A,DHFR,GADD45A,ID2,MIF,PCNA,RPA3	Upstream
tacrolimus Signaling	2.41908	-0.326	APP,CDK4,CXADR,EGR1,FOS,GAP43,HELLS,HSPD1,JUNB,LBR,PA2G4,PROM1,TJP1,TLE1	Upstream
F10 Signaling	2.41794	0	CCN1,EGR1,MIF	Upstream
LIMS1 Signaling	2.41794	0	GJA1,ITGB1,TJP1	Upstream
Ptprd Signaling	2.41794	0	BIRC5,CDK1,CDKN1A	Upstream
TLE1 Signaling	2.41794	0	EGR1,FOS,MEIS2	Upstream
acetate Signaling	2.41794	0	CDKN2C,MCM4,MCM7	Upstream
cytochalasin B Signaling	2.41794	0	BIRC5,CDKN1A,PTTG1	Upstream
dihydroartemisinin Signaling	2.41794	0	CDK4,CDKN1A,E2F1	Upstream
exisulind Signaling	2.41794	0	CDKN1A,CTNNB1,PCNA	Upstream
miR-378a-3p (and other miRNAs w/seed CUGGACU) Signaling	2.41794	0	CDK4,CDK6,DTYMK	Upstream
pyrimidin-2-one beta-ribofuranoside Signaling	2.41794	0	CDKN1A,DNMT1,GAD1	Upstream
PRKAA1 Signaling	2.41454	0.571	BTG1,CDKN1A,CENPF,FOXM1,ID2,LDHA,PCNA,PDGFRA,TJP1,TXNIP,UCP2	Upstream
1-methyl-4-phenylpyridinium Signaling	2.41117	0.811	BBC3,HSPD1,MAPT,PIN1	Upstream
MC4R Signaling	2.41117	0	FOS,GRIA1,NPY,PSMA2	Upstream
Peg13 Signaling	2.41117	1	GAD1,GAD2,GRIA1,GRIA2	Upstream
amino acids Signaling	2.41117	0	FOS,GAPDH,JUNB,RPL32	Upstream
phorbol 12,13-didecanoate Signaling	2.41117	1.96	CDK1,CDKN1A,EID1,PARP1	Upstream
2-amino-1-methyl-6-phenylimidazo-4-5-b-pyridine Signaling	2.41005	-2.219	CDK4,HSPD1,LAPTM4B,PSMA2,RAN	Upstream
CARM1 Signaling	2.41005	0	CDKN1A,DHFR,FOS,GADD45A,MTSS1	Upstream
HOXA5 Signaling	2.41005	-0.271	CDKN1A,EGR1,IER2,TJP1,VIM	Upstream
NME1 Signaling	2.41005	0	CDK4,CDKN1A,HNRNPA2B1,PA2G4,SLBP	Upstream
CD24 Signaling	2.41005	-2.804	ASPM,CDKN1A,FOS,SFPQ,SMC4,SYNE2,TOP2A,TP53INP1	Upstream
HDAC3 Signaling	2.41005	0	CDKN1A,COL1A2,ENO1,FOS,LDHA,PGAM1,PKM,VIM	Upstream
PTGS2 Signaling	2.40782	-1.704	BBC3,CDKN1A,CDKN2C,DYNLL1,EGR1,FOS,GRIA1,MKI67,PCNA,PTMA,RHOA,RPS19,RPS3A	Upstream
SOX4 Signaling	2.40561	0.526	BBC3,BIRC5,CTNNB1,EZH2,FOS,GRIA2,MEX3A,NREP,TLE5,TUBB2B,UCHL1,VIM	Upstream
IRS1 Signaling	2.40561	0	CDKN2C,EGR1,FEN1,FOS,GJA1,ID2,MYBL2,THRA,UCP2	Upstream
CAV1 Signaling	2.4023	-0.408	ADAM17,CDKN1A,CTNNB1,EGR1,FOS,PCNA,PROM1,RPS13,TJP1,VIM	Upstream
RET Signaling	2.4023	-1.091	AKAP9,BBC3,COL1A2,EGR1,FOS,GJA1,HSPD1,MYL6,STMN2,TACC3	Upstream
HOXA10 Signaling	2.39686	0.632	CDKN1A,FKBP3,GJA1,HNRNPL,ID2,IDH2,MEIS2,MSN,PHGDH,PROM1,YWHAG	Upstream
apigenin Signaling	2.39362	1	CCND2,CDK1,CDK4,CDK6,CDKN1A,CTNNB1,FOS	Upstream
mir-15 Signaling	2.39362	0.84	APP,BIRC5,CCND2,CDK4,CDK6,PCNA,UCP2	Upstream
ATF6 Signaling	2.38722	-2.219	APP,CDKN3,FDPS,FOS,RAN,UBE2C	Upstream
caffeic acid phenethyl ester Signaling	2.3851	1.97	BIRC5,CCNG1,CDKN1A,E2F1,EGR1,MKI67,PCNA,VIM	Upstream
Endocannabinoid Developing Neuron Pathway	2.38	-0.707107	BRCA1,CTNNB1,GNAO1,GNG11,GNG3,GNG5,MAPK10,RHOA,STMN2	Canonical
ID1 Signaling Pathway	2.37	-2.3094	APP,BHLHE22,BIRC5,CDK4,CDKN1A,CTNNB1,E2F1,EGR1,KIF11,TYMS,USP1,VIM	Canonical
RUVBL1 Signaling	2.36856	0	CCND2,H2AC20,MCM3,MCM4,PCNA	Upstream
romidepsin Signaling	2.36552	1.265	CDKN1A,CXADR,EGR1,EZH2,FOS,PARP1,RHOA	Upstream
DNA Double-Strand Break Repair by Non-Homologous End Joining	2.36	0	PARP1,PRKDC,XRCC5	Canonical
CXCL12 Signaling	2.35655	-0.621	ADAM17,ANKRD12,ANKS1B,CTNNB1,EGR1,FOS,GAD1,HNRNPD,ITGB1,JUNB,VIM,XRCC5	Upstream
CDKN2B Signaling	2.35458	1	DHFR,DNMT1,ENO1,PHGDH	Upstream
INPP5F Signaling	2.35458	0	CCNB1IP1,CCND2,MEIS2,WTAP	Upstream
PG3-Oc Signaling	2.35458	1.929	BBC3,CDKN1A,DDB2,TP53INP1	Upstream
SUB1 Signaling	2.35458	0	FOS,GADD45A,NDUFA3,STMN2	Upstream
TAF6 Signaling	2.35458	0	CDKN1A,GADD45A,GAPDH,SRSF3	Upstream
dichlorovinylcysteine Signaling	2.35458	1.414	CDK4,CDK6,ENO1,PKM	Upstream
mir-26 Signaling	2.35458	0.991	CCND2,CDK6,CDKN3,EZH2	Upstream
pemetrexed Signaling	2.35458	0.132	CDKN1A,CTNNB1,DHFR,VIM	Upstream
xanthine derivative CB002 analog 4 Signaling	2.35458	2	BBC3,CDK4,GADD45A,PHLDA3	Upstream
miR-122-5p (miRNAs w/seed GGAGUGU) Signaling	2.3536	-0.293	ADAM17,CCNG1,EEF1A1,HMGB1,PKM,VIM	Upstream
CD44 Signaling	2.34679	-1.326	BIRC5,CCND2,CCNG1,CDKN1A,CXADR,DNMT1,ENO1,GADD45A,LGALS1,PGAM1,PKM,SMARCD1,VIM	Upstream
APLN Signaling	2.33819	-1.412	ANXA5,CFL1,EGR1,FOS,LGALS1,PPP1CA,VIM	Upstream
2,4,5,2',4',5'-hexachlorobiphenyl Signaling	2.33819	-0.707	AKAP12,ATP1B2,CDCA2,CTBP1,DHFR,GADD45A,SMOC1,ZWINT	Upstream
N-cor Signaling	2.33819	1.248	CDK6,CDKN1A,ENO1,GSTP1,LDHA,PGAM1,PKM,STMN2	Upstream
NR3C1 Signaling	2.33724	0.919	APP,ATP1B1,BRCA1,BTG1,CCN1,CDKN1A,CKAP2,COL1A2,CTNNB1,CTNNBL1,DBI,DUT,DYNLL1,EGR1,FOS,GADD45A,GAP43,GRIA1,GRIA2,GSTP1,HNRNPU,IER2,MDM4,MEST,NPY,NRXN1,PPP1CA,TM2D3,VIM,YWHAG	Upstream
(-)-norephedrine Signaling	2.3279	0	FDPS,HMGCS1,MSMO1	Upstream
AIFM1 Signaling	2.3279	0	CDKN1A,COX17,NDUFA13	Upstream
PACS1 Signaling	2.3279	0	CDK6,CTNNB1,H2AX	Upstream
PADI4 Signaling	2.3279	0	BBC3,CDKN1A,GADD45A	Upstream
PDCD10 Signaling	2.3279	0	ANXA5,CTNNB1,RHOA	Upstream
PMID 35110406 compound 9 Signaling	2.3279	0	CENPF,NDUFB1,PEG10	Upstream
SLC7A11 Signaling	2.3279	0	PCNA,PROM1,VIM	Upstream
SNORD22 Signaling	2.3279	0	CCND2,CDK4,YWHAB	Upstream
SP2 Signaling	2.3279	0	CDKN1A,DHFR,FOS	Upstream
TOPBP1 Signaling	2.3279	0	BBC3,CDKN1A,GADD45A	Upstream
deguelin Signaling	2.3279	0	BIRC5,CDKN1A,PARP1	Upstream
isoquercitrin Signaling	2.3279	0	ACAT2,FDPS,MSMO1	Upstream
sorbitol Signaling	2.3279	0	CCN1,CDKN1A,GJA1	Upstream
everolimus Signaling	2.3279	0.936	BBC3,CCND2,CDK1,CDKN1A,CTNNB1	Upstream
BMI1 Signaling	2.32148	0	CDKN1A,DNMT1,H2AX,MCM3,RRM1,VIM	Upstream
acetaminophen Signaling	2.31695	-1.29	ACADM,CCNG1,CDKN1A,GADD45A,GLRX,GSTP1,HMGCS1,HSPD1,ITGB1,PCNA,PRDX1,TALDO1,TUBB	Upstream
FGF19 Signaling	2.31158	-1.067	BIRC5,CTNNB1,EGR1,FDPS,FOS,GADD45A,PROM1	Upstream
SNAI2 Signaling	2.31158	-1.295	BBC3,BRCA1,CCN1,CDKN1A,ITGB1,PROM1,VIM	Upstream
CPE Signaling	2.30016	0	CTNNB1,IGFBP2,PCSK1N,TAC3	Upstream
ETV1 Signaling	2.30016	0	ASCL1,BRCA1,E2F1,VIM	Upstream
LLGL2 Signaling	2.30016	-2	CCN1,CDKN2C,STMN1,TOP2A	Upstream
RACK1 Signaling	2.30016	-0.749	CDKN1A,COL1A2,FOS,FOXM1	Upstream
PLX5622 Signaling	2.29158	-0.535	ATP6V1G2,CACNB4,CAMK2D,CDKN1A,CELF2,GJA1,GRIA1,GRIA2,MIF,NCL,NSG1,RAB3A,STX2,TJP1	Upstream
PI3K (family) Signaling	2.29073	-2.765	BIRC5,FDPS,FOS,ITGB1,PKM,TJP1,TXNIP,WTAP	Upstream
homocysteine Signaling	2.29073	0.503	ACADM,CDKN1A,EEF1A1,FDPS,GADD45A,MSMO1,PKM,PRDX1	Upstream
ILK Signaling	2.28819	-1.387	CDKN1A,CTNNB1,DHFR,E2F1,ITGB1	Upstream
MASTL Signaling	2.28819	-1.987	CDK1,CDK6,TMPO,TPM4,TUBB6	Upstream
dimethylnitrosamine Signaling	2.28819	-1.109	CDKN1A,COL1A2,PCNA,RAB13,VIM	Upstream
mir-19 Signaling	2.28819	-0.227	CCND2,CDKN1A,E2F1,MSMO1,RAB13	Upstream
omeprazole Signaling	2.28819	0	BIRC5,CDKN1A,CELF2,EGR1,FOS	Upstream
EWSR1-FLI1 Signaling	2.28483	0.294	CCN1,CD99,CDKN1A,FOXM1,NREP,PDGFRA,TLE1	Upstream
ALDH3A1 Signaling	2.28316	0	CDKN1A,E2F1	Upstream
CALCR Signaling	2.28316	0	CDKN1A,FOS	Upstream
CDCA2 Signaling	2.28316	0	BRCA1,CDKN1A	Upstream
Cathepsin Signaling	2.28316	0	CCND2,MKI67	Upstream
ELAVL4 Signaling	2.28316	0	GAP43,MAPT	Upstream
FLVCR1 Signaling	2.28316	0	RPS19,RPS27A	Upstream
GCLM Signaling	2.28316	0	FOS,JUNB	Upstream
GRIA2 Signaling	2.28316	0	GRIA1,GRIA2	Upstream
IgG2b Signaling	2.28316	0	APP,MAPT	Upstream
KIDINS220 Signaling	2.28316	0	EGR1,FOS	Upstream
L-aspartic acid Signaling	2.28316	0	CDKN1A,PCNA	Upstream
LGMN Signaling	2.28316	0	APP,MAPT	Upstream
MI-773 Signaling	2.28316	0	BBC3,CDKN1A	Upstream
MIR3936HG Signaling	2.28316	0	CDK4,STMN1	Upstream
NLGN2 Signaling	2.28316	0	GAD2,NRXN1	Upstream
NME3 Signaling	2.28316	0	ITGB1,VIM	Upstream
PORCN Signaling	2.28316	0	BIRC5,CTNNB1	Upstream
PPP1R13B Signaling	2.28316	0	BBC3,CDKN1A	Upstream
PUF60 Signaling	2.28316	0	H2AX,XRCC5	Upstream
PYCR1 Signaling	2.28316	0	CTNNB1,VIM	Upstream
TYMS Signaling	2.28316	0	CDKN1A,TYMS	Upstream
ZBED1 Signaling	2.28316	0	RPL10A,RPL12	Upstream
copanlisib Signaling	2.28316	0	AURKB,FOXM1	Upstream
ethyl protocatechuate Signaling	2.28316	0	CDKN1A,ENO1	Upstream
floxuridine Signaling	2.28316	0	GADD45A,TYMS	Upstream
miR-381-3p (and other miRNAs w/seed AUACAAG) Signaling	2.28316	0	BIRC5,CDK6	Upstream
mir-612 Signaling	2.28316	0	TJP1,VIM	Upstream
omipalisib Signaling	2.28316	0	AURKB,FOXM1	Upstream
plevitrexed Signaling	2.28316	0	CDK1,CDKN1A	Upstream
sGC Signaling	2.28316	0	EGR1,FOS	Upstream
silicon phthalocyanine Signaling	2.28316	0	CDK6,CDKN1A	Upstream
vinyl carbamate Signaling	2.28316	0	CDKN1A,PCNA	Upstream
DNA damage-induced 14-3-3σ Signaling	2.28	0.447214	BRCA1,CCNE2,CDK1,CDKN1A,E2F1	Canonical
THRB Signaling	2.27572	0.198	CCND2,CDK4,CDK6,CTBP1,CTNNB1,E2F1,FDPS,FOS,H1-2,H3C2,IGFBP2,PROM1,PTTG1,TLE2,UCP2	Upstream
GABA Receptor Signaling	2.27	0	ALDH9A1,CACNB4,GAD1,GAD2,GNAO1,GNG11,GNG3,GNG5,RPS27A	Canonical
Telomere Extension by Telomerase	2.27	0	HNRNPA2B1,TERF2IP,XRCC5	Canonical
PRKCB Signaling	2.25885	-0.87	APP,CDKN1A,COL1A2,CTNNB1,EGR1,FOS	Upstream
BCR-ABL1 Signaling	2.25885	-0.737	AURKB,BIRC5,BRCA1,CDKN2C,FOXM1,LDHA,PKM	Upstream
K+ Signaling	2.25026	-1.264	E2F1,EGR1,FOS,GAPDH,PPP1CA	Upstream
TFAP4 Signaling	2.25026	-2.144	CDKN1A,CKS2,EGR1,FOS,VIM	Upstream
CFLAR Signaling	2.24795	0.558	BBC3,CDKN1A,CTNNB1,FOS	Upstream
MDM4 Signaling	2.24795	-1.187	BBC3,CDKN1A,E2F1,VIM	Upstream
YM-58483 Signaling	2.24795	-2	RPL26,RPS12,RPS19,RPS5	Upstream
fluvoxamine Signaling	2.24795	0	FOS,GAPDH,RACK1,RPL13A	Upstream
H1-2 Signaling	2.24565	0	CTNNB1,GADD45A,GAPDH	Upstream
IACS-010759 Signaling	2.24565	0	RPL11,RPL32,RPL34	Upstream
KLF17 Signaling	2.24565	0	CDKN1A,TJP1,VIM	Upstream
N1,N11-diethylnorspermine Signaling	2.24565	0	BIRC5,CDKN1A,MT-ND3	Upstream
PNN Signaling	2.24565	0	CDK4,CDKN1A,RHOA	Upstream
RCOR1 Signaling	2.24565	0	COL1A2,GAD1,STMN2	Upstream
TMPRSS6 Signaling	2.24565	0	CDKN1A,PROM1,VIM	Upstream
TRIM31 Signaling	2.24565	0	ACADM,CDKN1A,UCP2	Upstream
bosutinib Signaling	2.24565	0	CDK4,CDK6,EZH2	Upstream
costunolide Signaling	2.24565	0	BIRC5,CDK1,CTNNB1	Upstream
miR-129-5p (and other miRNAs w/seed UUUUUGC) Signaling	2.24565	0	CAMTA1,DNMT3A,TP53INP1	Upstream
prostaglandin A2 Signaling	2.24565	0	CDK4,CDKN1A,PCNA	Upstream
reserpine Signaling	2.24565	0	EGR1,FOS,GNAO1	Upstream
spermidine Signaling	2.24565	0	CDKN1A,FOS,IGFBP2	Upstream
Glutamate Degradation III (via 4-aminobutyrate)	2.24	0	GAD1,GAD2	Canonical
dTMP De Novo Biosynthesis	2.24	0	DHFR,TYMS	Canonical
SPI1 Signaling	2.23732	1.637	CCND2,CCNE2,CDK1,CDK4,CDK6,CDKN1A,COX7A2L,E2F1,FOS,ID2,LBR,PCNA,RACK1,RPL18,VIM	Upstream
ILF3 Signaling	2.23284	0.054	ACAT2,ANXA5,FDPS,FOS,ID2,ILF2,MCM5	Upstream
corticosterone Signaling	2.23284	2.734	APP,ATP1B1,CDK4,CDKN1A,COL1A2,FOS,HIF3A,ITGB1,NPY,UCP2	Upstream
KLF4 Signaling	2.23136	-0.454	ASCL1,BUB1B,CCND2,CDKN1A,CENPE,CTNNB1,E2F1,FOXM1,GADD45A,IER5,KLHL24,MXI1,PDGFRA,PROM1,TEAD2,VIM	Upstream
PTPN6 Signaling	2.22841	1.387	BIRC5,CDK4,CDK6,DHFR,ENY2,VIM	Upstream
rotenone Signaling	2.22841	0.64	FOS,GJA1,MAPT,SCGN,TXNIP,UCP2	Upstream
sunitinib Signaling	2.22841	1.032	BBC3,BIRC5,CCND2,CDKN1A,CTNNB1,ITGB1	Upstream
IRF4 Signaling	2.22548	1.897	CDK1,CDK6,DBI,IRF2BP2,ITGB1,PCNA,PSMA2,PTMA,RHOA,RPL6,RPS3A	Upstream
arsenite Signaling	2.2233	-0.514	CDKN1A,CELF2,EGR1,FOS,GADD45A,GSTP1,PRKDC,TRA2B	Upstream
Mitotic Roles of Polo-Like Kinase	2.22	0	CDK1,FBXO5,KIF11,PRC1,PTTG1,SMC1A	Canonical
MAPK14 Signaling	2.21538	-0.202	ATP5MF,DNMT3A,FDPS,FOS,GADD45A,GJA1,JUNB,MAPT,NPY,PIN1,PRDX1,TOP2A	Upstream
MTA1 Signaling	2.21254	1.268	BRCA1,CCND2,CTNNB1,EZH2,RRM2B	Upstream
PRKN Signaling	2.20761	-2.19	CDK6,CDKN1A,CTNNB1,GLO1,IGFBP2,MIF,PRDX1	Upstream
RHO Signaling	2.1986	-1.664	ACADM,APP,COL1A2,FOS,H1-2,HMGB2	Upstream
FOXF1 Signaling	2.19791	-1.98	CDK4,CDK6,CDKN1A,PDGFRA	Upstream
PRKG1 Signaling	2.19791	0	CDKN1A,CTNNB1,FOS,RHOA	Upstream
letrozole Signaling	2.19791	1.98	CDKN1A,GJA1,MKI67,TAC3	Upstream
urethane Signaling	2.19791	-1.966	CDK4,CDKN1A,E2F1,PCNA	Upstream
melatonin Signaling	2.19723	-0.707	ASRGL1,BRCA1,CDKN1A,CTNNB1,FOS,GJA1,HMGB1,JUNB,NPY,VIM	Upstream
MYD88 Signaling	2.19518	-0.426	CCN1,CDK1,CTNNB1,DNMT3A,EGR1,FOS,KDM6B,MAZ,MCM10,MCM3,MKI67,PARP1,PCNA,SH3BP5,TSC22D1,TYMS	Upstream
EGR1 Signaling	2.19314	0.666	APP,CCND2,CDKN1A,COL1A2,EGR1,EZH2,GAD1,GADD45A,GRIA1,JUNB,PEG10	Upstream
bexarotene Signaling	2.19314	0.508	AKAP8L,APP,CCN1,COX8A,CTNNB1,EIF1,IER2,LY6H,MLLT11,PIN1,SRSF2	Upstream
Granzyme B Signaling	2.19	0	LMNB1,PARP1,PRKDC	Canonical
metformin Signaling	2.18376	0.622	CCND2,CDKN1A,DHFR,FOS,FOXM1,GLO1,HMGB1,HMGCS1,MAPT,NPY,PHLDA3,PKM,TXNIP,UCP2	Upstream
MUC1 Signaling	2.1831	-0.674	CCND2,CTNNB1,DNMT1,H2AX,MKI67,SMARCD1,VIM	Upstream
nocodazole Signaling	2.1831	-1.3	CDK1,CDK4,CDKN1A,CDKN3,FOS,PPP1CA,PTTG1	Upstream
SOX11 Signaling	2.1798	-0.853	EGR1,HMGB3,HSPD1,IER2,ITGB1,NREP,TFDP2,TMSB15A,TP53INP1	Upstream
TEAD4 Signaling	2.1798	-2.414	CCN1,CCNE2,CDK6,CDKN1A,JUNB,RANBP1,TLE1,VIM	Upstream
mir-1 Signaling	2.1798	0.956	ANP32B,CCND2,GJA1,H3-3A/H3-3B,HNRNPA3,HNRNPU,HSPD1,SRSF9	Upstream
PPARGC1B Signaling	2.16941	-0.763	ACADM,ATP5MF,ENO1,FDPS,MCM4,MICOS10	Upstream
miR-9-5p (and other miRNAs w/seed CUUUGGU) Signaling	2.16941	2.449	ALDH9A1,NDUFS6,PGAM1,PKM,UQCR11,UQCRC1	Upstream
Cyclin E Signaling	2.16877	0	CDK1,CDKN1A,DHFR	Upstream
Go6983 Signaling	2.16877	0	ACADM,FOS,PRDX1	Upstream
HDAC8 Signaling	2.16877	0	BBC3,CDKN1A,VIM	Upstream
HOXB4 Signaling	2.16877	0	CCND2,E2F1,JUNB	Upstream
NPY1R Signaling	2.16877	0	FOS,NPY,UCP2	Upstream
PPP1R1B Signaling	2.16877	0	CTNNB1,FOS,SRSF3	Upstream
PURPL Signaling	2.16877	0	LRRC7,RFC1,TMPO	Upstream
decursin Signaling	2.16877	0	CDK4,CDK6,CDKN1A	Upstream
glutamyl-Se-methylselenocysteine Signaling	2.16877	0	EGR1,GSTP1,RPS11	Upstream
leukotriene C4 Signaling	2.16877	0	APP,EGR1,FOS	Upstream
NFKB1 Signaling	2.16241	-0.129	APP,CCN1,CCND2,CDKN1A,COL1A2,CTCF,E2F1,EGR1,FOS,GADD45A,GJA1,GNAO1,HES5,LGALS1,RACK1	Upstream
alitretinoin Signaling	2.16241	1.23	ACADM,ANXA5,APP,CDK4,CDKN1A,CTNNB1,FOS,HMGCS1,MKI67,VIM	Upstream
WWTR1 Signaling	2.16052	-1.414	CCN1,CDKN1A,DTYMK,GJA1,ID2,MRPL52,RRM1,RRM2,TYMS	Upstream
Inhibition of ARE-Mediated mRNA Degradation Pathway	2.16	-1	DDX6,PSMA2,PSMB3,PSMB6,PSMC3,PSMD1,PSMD2,PSME2,YWHAB,YWHAG	Canonical
BTK Signaling	2.15802	0.811	BBC3,CCND2,CDK4,CDK6,CDKN1A,E2F1,HELLS,NCL	Upstream
TGFB3 Signaling	2.15802	0.633	CCN1,CDK4,CDKN1A,COL1A2,FOS,GJA1,RHOA,TJP1	Upstream
rosiglitazone Signaling	2.15802	-0.621	ACADM,ADAM17,BRCA1,CCNE2,CDKN1A,COL1A2,CTNNB1,FOS,GAPDH,GRIA1,GRIA2,IGFBP2,LDHA,MCM7,NPY,PCNA,PDGFRA,TSC22D1,UCP2,UQCRC1,UQCRQ	Upstream
CSF3 Signaling	2.15552	-0.042	BIRC5,CCND2,CDK4,CDK6,CTNNB1,EGR1,FOS,FUS,GADD45A,GJA1,HSPD1,YPEL3	Upstream
prostaglandin J2 Signaling	2.14997	-0.747	CDKN1A,PSMA2,PSMB3,PSMD1	Upstream
sodium tungstate Signaling	2.14997	0.343	ENO1,INA,SNAP25,TPI1	Upstream
POU5F1 Signaling	2.14813	-1.873	ASCL1,BIRC5,BRCA1,BTG1,CDKN1A,CTNNB1,DNMT1,ENO1,GADD45A,IER5,LDHA,MYBL2,NR2F2,PARP1,PDGFRA,PROM1,TEAD2,VIM	Upstream
KAT5 Signaling	2.14509	2.157	BBC3,CCND2,CDKN1A,CDKN2C,GADD45A,HSPD1,MAD2L1,MAPT,MEX3A,SRSF2,YWHAG	Upstream
ID2 Signaling	2.14086	0.481	AURKB,CCND2,CCNE2,CCNG1,CDK1,CDK4,CDKN1A,CDKN2C,CTNNB1,HES5,LGALS1,PROM1	Upstream
LCK Signaling	2.14086	0.447	CDK1,EGR1,FOS,RPL4,RPS27L,SFPQ	Upstream
SHC1 Signaling	2.14086	1.569	CDKN1A,EGR1,FOS,GSTP1,HMGB2,PCNA	Upstream
RAC2 Signaling	2.14026	0	FOS,LDHA,MIF,PKM,TSC22D1	Upstream
mir-17 Signaling	2.13371	-1.052	APP,CDKN1A,E2F1,H2AX,TP53INP1,TXNIP,VIM	Upstream
SOD1 Signaling	2.13194	0	APP,ATP6V1G2,CACNB4,CDK4,CTNNB1,DCXR,FOS,GNG5,GRIA1,GSTP1,JUNB,NPY,RDX,STMN1	Upstream
AICAR Signaling	2.11577	1.068	BBC3,CCNE2,CDKN1A,CTNNB1,MKI67,NPY,PRDX1,TXNIP	Upstream
AMPK Signaling	2.11577	0.373	BIRC5,CCND2,CDKN1A,CTNNB1,EGR1,GJA1,UCP2,VIM	Upstream
ESRRG Signaling	2.11577	-0.926	ACADM,CDKN1A,ENO1,GAPDH,IDH2,LDHA,PKM,TPI1	Upstream
18-alpha-glycyrrhetinic acid Signaling	2.11351	0	GJA1,TJP1	Upstream
AMBN Signaling	2.11351	0	CDKN1A,RHOA	Upstream
BARD1 Signaling	2.11351	0	AURKB,BRCA1	Upstream
CDH13 Signaling	2.11351	0	CDKN1A,CTNNB1	Upstream
CEBPZ Signaling	2.11351	0	COL1A2,TOP2A	Upstream
CLDN1 Signaling	2.11351	0	CTNNB1,VIM	Upstream
Congo Red Signaling	2.11351	0	APP,MAPT	Upstream
DLX4 Signaling	2.11351	0	BRCA1,TOP2A	Upstream
DYNLL1 Signaling	2.11351	0	CDKN1A,FOS	Upstream
EEF2K Signaling	2.11351	0	CDKN1A,VIM	Upstream
ELP1 Signaling	2.11351	0	CTNNB1,RHOA	Upstream
EMP3 Signaling	2.11351	0	BRCA1,PROM1	Upstream
F2RL3 Signaling	2.11351	0	EGR1,FOS	Upstream
GPS1 Signaling	2.11351	0	CTNNB1,FOS	Upstream
KMT2E Signaling	2.11351	0	CDK1,E2F1	Upstream
L-asparagine Signaling	2.11351	0	CDKN1A,PCNA	Upstream
LINC01133 Signaling	2.11351	0	CDK4,CDK6	Upstream
NRP2 Signaling	2.11351	0	CTNNB1,H2AX	Upstream
PK11007 Signaling	2.11351	0	BBC3,CDKN1A	Upstream
PLSCR1 Signaling	2.11351	0	CDK4,CDKN1A	Upstream
RALB Signaling	2.11351	0	BIRC5,CDKN1A	Upstream
RASSF3 Signaling	2.11351	0	BBC3,CDKN1A	Upstream
TP53RK Signaling	2.11351	0	CDKN2C,RRM1	Upstream
Z-VEID-FMK Signaling	2.11351	0	CCND2,CDK4	Upstream
ZDHHC2 Signaling	2.11351	0	TJP1,VIM	Upstream
ZYX Signaling	2.11351	0	FOS,ITGB1	Upstream
aurintricarboxylic acid Signaling	2.11351	0	APP,GRIA2	Upstream
dec-RRLL-cmk Signaling	2.11351	0	COL1A2,HMGCS1	Upstream
gingerenone A Signaling	2.11351	0	CDKN1A,H2AX	Upstream
juglone Signaling	2.11351	0	EGR1,PIN1	Upstream
lumefantrine Signaling	2.11351	0	CTNNB1,VIM	Upstream
methyl 4-(adenin-9-yl)-2-hydroxybutanoate Signaling	2.11351	0	CDK4,CDK6	Upstream
ribociclib Signaling	2.11351	0	MKI67,PROM1	Upstream
risedronic acid Signaling	2.11351	0	GJA1,HSPD1	Upstream
tamsulosin Signaling	2.11351	0	FOS,VIM	Upstream
JAG1 Signaling	2.11238	0.186	CCND2,CDKN1A,GADD45A,NR2F2,PCNA,VIM	Upstream
TBP Signaling	2.11238	0	CDKN1A,FOS,GAPDH,H2BC9,RANBP1,RPL34	Upstream
BMP2 Signaling	2.11182	0.62	ASCL1,CDK4,CDKN1A,COL1A2,CTNNB1,FOS,HES5,ID2,JUNB,RPA3,TOB1,VCAN	Upstream
atorvastatin Signaling	2.11182	0.269	APP,CCN1,CCNE2,EGR1,FDPS,FOS,GJA1,HMGB1,HMGCS1,JUNB,MSMO1,RHOA	Upstream
HSPA5 Signaling	2.10568	-0.152	ACADM,APP,BIRC5,GRIA1,GRIA2	Upstream
MMP1 Signaling	2.10568	-1.172	BRCA1,CDK4,CDKN1A,E2F1,FOS	Upstream
advanced glycation end-products Signaling	2.10568	0	CDKN1A,GJA1,HMGB1,MKI67,PFN1	Upstream
bicalutamide Signaling	2.10568	2.219	CTNNB1,DNMT3A,FOS,GTSE1,VIM	Upstream
HDAC4 Signaling	2.10403	0	CDKN1A,FOS,GADD45A,GPM6A,LDHA,MAPK10,RTN1,SCRG1,SNAP25	Upstream
triptolide Signaling	2.10403	2.53	AKAP12,BBC3,BIRC5,CDKN1A,IGFBP2,MKI67,PCNA,PDGFRA,TJP1	Upstream
ANXA2 Signaling	2.10347	-1.98	CDK6,CDKN1A,GADD45A,ZMAT3	Upstream
EZR Signaling	2.10347	0	BIRC5,CTNNB1,HNRNPA2B1,IGFBP2	Upstream
THEM6 Signaling	2.10347	0	FDPS,HMGCS1,MSMO1,PDIA6	Upstream
CSF2RB Signaling	2.09691	0	CCND2,FOS,JUNB	Upstream
Endothelin Signaling	2.09691	0	APP,FOS,MAPT	Upstream
METTL1 Signaling	2.09691	0	CDK6,CTNNB1,VIM	Upstream
Pdgf Ab Signaling	2.09691	0	BIRC5,FOS,GRIA1	Upstream
SKF-38393 Signaling	2.09691	0	EGR1,FOS,NPY	Upstream
Sox2ot Signaling	2.09691	0	MKI67,PROM1,VIM	Upstream
vorinostat Signaling	2.09366	1.385	BBC3,BIRC5,BRCA1,CCND2,CDK1,CDK4,CDKN1A,EGR1,HMGCS1,MKI67,MYBL2,PARP1,TOP2A,VIM	Upstream
6-hydroxydopamine Signaling	2.08619	1.114	BBC3,FOS,GAD1,GAP43,NPY,RPL29,ZMAT3	Upstream
prexasertib Signaling	2.0846	0	CDKN1A,EGR1,FOS,PCNA,RRM2B,TXNIP	Upstream
NQO1 Signaling	2.0716	-1.195	BIRC5,CDKN1A,ENO1,LDHA,PKM	Upstream
Zymosterol Biosynthesis	2.07	0	LBR,MSMO1	Canonical
cuprizone Signaling	2.06753	-1.414	APP,DBI,FDPS,FOS,HMGCS1,LGALS1,MSN,RPS24,VIM	Upstream
BCYRN1 Signaling	2.05849	0	CTXN1,IRF2BPL,RPL15,RPL18A	Upstream
CA9 Signaling	2.05849	-0.283	ATP5ME,ENO1,LDHA,UQCRC1	Upstream
IGF2BP1 Signaling	2.05849	-2	CDKN1A,COL1A2,GADD45A,LGALS1	Upstream
MEIS1 Signaling	2.05849	0	ASCL1,CDKN1A,FOS,TSC22D2	Upstream
NF1 Signaling	2.05849	-1.067	CTNNB1,NCL,RPL10A,RPS19	Upstream
PHB1 Signaling	2.05849	0	CDK4,CTCF,CTNNB1,E2F1	Upstream
Perm1 Signaling	2.05849	-2	ACADM,ASCL1,COX8A,IDH2	Upstream
ZBTB7A Signaling	2.05849	0	BBC3,CDKN1A,FOS,PKM	Upstream
choline Signaling	2.05849	-1.067	BBC3,CDKN1A,DNMT1,DNMT3A	Upstream
interferon alfacon-1 Signaling	2.05849	1	ARL4C,DDX1,PCNT,PRDX1	Upstream
leucine Signaling	2.05849	0	BTG1,CDKN1A,EEF1A1,FOS	Upstream
stattic Signaling	2.05849	1	CTNNB1,PCNA,PSMB3,PSMB6	Upstream
Creb Signaling	2.0575	-1.325	ADK,BBC3,CCN1,CDKN1A,DDX6,EGR1,FOS,GJA1,JUNB,MCM3,MIF,MT-ND3,NDUFA3,PCNA,RRM2,STMN1	Upstream
ID1 Signaling	2.0575	-2.222	CDKN1A,E2F1,EGR1,PROM1,TYMS,VIM	Upstream
Il3 Signaling	2.0575	-0.264	ADAM17,CCND2,CDKN1A,EGR1,FOS,YWHAG	Upstream
bleomycin Signaling	2.05651	-1.512	CCND2,CDKN1A,COL1A2,CTNNB1,GADD45A,H2AX,ITGB1,LMNB1,MIF,MSN,PCNA,PTTG1,UBE2C,UBE2T	Upstream
RARB Signaling	2.04431	-0.633	ACADM,ASCL1,CDKN1A,EGR1,GAD2,GADD45A,GAP43,ILF2,RPL15,TJP1	Upstream
2-deoxyglucose Signaling	2.04001	0.57	APP,CDKN1A,CTNNB1,FOS,LDHA,NPY,TXNIP	Upstream
Superpathway of Geranylgeranyldiphosphate Biosynthesis I (via Mevalonate)	2.04	0	ACAT2,FDPS,HMGCS1	Canonical
TNF Signaling	2.03574	-0.643	ACADM,ADAM17,AKAP12,APP,BBC3,BIRC5,BTG1,BUB1B,CCN1,CCND2,CDK4,CDKN1A,CDKN2C,CFL1,COL1A2,CTCF,CTNNB1,DBI,DNMT1,E2F1,EGR1,FDPS,FOS,GADD45A,GJA1,GRIA1,GSTP1,HMGB1,HSPD1,IDH2,IER2,IGFBP2,ITGB1,JUNB,LDHA,MCM3,MIF,MYBL2,MYL6,NSG1,PARP1,PCNA,PDGFRA,PHGDH,PKM,PRKDC,PSMA2,PSME2,PXMP2,RHOA,RPS11,RPS13,RPS27A,RRM1,RRM2,RRM2B,STMN1,TALDO1,TERF2IP,TJP1,TP53INP1,TXNIP,UCP2,VIM,WTAP,YWHAG	Upstream
CCNH Signaling	2.03012	0	CDKN1A,MEIS2,UCP2	Upstream
ITGA6 Signaling	2.03012	0	BIRC5,CCND2,CTNNB1	Upstream
MXI1 Signaling	2.03012	0	FOXM1,ID2,MKI67	Upstream
PROM1 Signaling	2.03012	0	FDPS,HMGCS1,PKM	Upstream
RAE1 Signaling	2.03012	0	CDKN1A,IER5,TM2D3	Upstream
RHOJ Signaling	2.03012	0	AKAP12,CALU,CCNI	Upstream
RRM2 Signaling	2.03012	0	BIRC5,CDKN1A,CTNNB1	Upstream
S100B Signaling	2.03012	0	APP,CDKN1A,FOS	Upstream
SCH772984 Signaling	2.03012	0	BIRC5,FOS,JUNB	Upstream
acadesine Signaling	2.03012	0	CDKN1A,EGR1,NPY	Upstream
harmine Signaling	2.03012	0	FOS,MYBL2,PCNA	Upstream
hydroquinone Signaling	2.03012	0	ENO1,FOS,LDHA	Upstream
prostaglandin E1 Signaling	2.03012	0	FOS,RRM1,RRM2	Upstream
quinpirole Signaling	2.03012	0	FOS,JUNB,NPY	Upstream
DICER1 Signaling	2.01954	-1.739	CAMK2D,CCN1,CCND2,CCNG1,CDKN1A,CELF2,EGR1,FOS,GAD2,H2AX,HNRNPH1,ITGB1,RBFOX2,RTN1,VIM	Upstream
mercuric chloride Signaling	2.01547	0	CDKN1A,CHMP5,GADD45A,JUNB	Upstream
verteporfin Signaling	2.01547	0.254	CDKN1A,GADD45A,RANBP1,VIM	Upstream
FGFR1 Signaling	2.01457	0.378	BIRC5,CCND2,CDKN1A,DNAJC1,EEF1A1,FOS,PDGFRA,VIM	Upstream
bortezomib Signaling	2.01323	1.135	BIRC5,BRCA1,CCND2,CDK4,CDKN1A,GADD45A,PCNA,PSMA2,PSMB3,PSMD2,RPA3,UCHL1,VIM	Upstream
DNMT3B Signaling	2.01233	0.2	APP,CBX5,CDK1,CDKN1A,EPM2AIP1,EZH2,MYL6,RPL10A,RPL13,SAT2	Upstream
ITGAV Signaling	2.00612	-1.507	CDK1,CDKN1A,COL1A2,FOS,PCNA	Upstream
SIRT1 inhibitor III Signaling	2.00612	2.219	BBC3,CCNG1,CDKN1A,CPE,CTNNB1	Upstream
methylprednisolone Signaling	2.0048	-0.37	ADAM17,ADK,ATP1B1,BBC3,BTG1,CCNG1,CDKN1A,DYNLL1,FOS,GADD45A,GSTP1,IDH2,ITGB1,NCL,NPY,PCNA,PGAM1,PPM1G,PSME2,RAB13,SRI,TLR10,TOB1,TOP2A,VIM	Upstream
cerivastatin Signaling	2.00393	0	CDKN1A,DBI,FDPS,HMGCS1,MYBL2,PTMA	Upstream
Gap Junction Signaling	2	0	CTNNB1,GAD1,GJA1,GRIA1,GRIA2,TJP1,TUBA1B,TUBB,TUBB2B,TUBB4B,TUBB6	Canonical
TWIST1 Signaling	1.99568	-1.867	ASPM,CDKN1A,EZH2,FOS,MRC2,PDGFRA,PROM1,RHOA,VCAN,VIM	Upstream
miR-124-3p (and other miRNAs w/seed AAGGCAC) Signaling	1.98716	2.875	ALDH9A1,CDCA7,CDK4,CDK6,DNAJC1,EGR1,ITGB1,KLHL24,LMNB1,NME4,STX2,TUBB6	Upstream
folic acid Signaling	1.97881	-0.915	APP,CDKN1A,DNMT1,LGALS1,PCNA,TYMS	Upstream
miR-141-3p (and other miRNAs w/seed AACACUG) Signaling	1.97881	0.506	CDK6,COL1A2,CTNNB1,GADD45A,ITGB1,VIM	Upstream
KAT2B Signaling	1.97469	-0.994	CDKN1A,COL1A2,E2F1,LDHA,PKM	Upstream
luteolin Signaling	1.97469	1	BIRC5,CDK4,CDK6,FOS,NR2F2	Upstream
AGR2 Signaling	1.97469	0	EGR1,FOS	Upstream
ARHGAP4 Signaling	1.97469	0	CTNNB1,TJP1	Upstream
BCAS2 Signaling	1.97469	0	BBC3,CDKN1A	Upstream
BRCA2 Signaling	1.97469	0	BBC3,CDKN1A	Upstream
CCG-1423 Signaling	1.97469	0	PFN1,TJP1	Upstream
CCND2 Signaling	1.97469	0	CCND2,CDK4	Upstream
CDC20 Signaling	1.97469	0	PTTG1,UBE2C	Upstream
DAB2 Signaling	1.97469	0	CTNNB1,FOS	Upstream
DISC1 Signaling	1.97469	0	ITGB1,PDE4DIP	Upstream
DMTF1 Signaling	1.97469	0	BBC3,CDKN1A	Upstream
DVL1 Signaling	1.97469	0	APP,CTNNB1	Upstream
FUBP1 Signaling	1.97469	0	RPL32,STMN1	Upstream
GABBR2 Signaling	1.97469	0	GRIA1,GRIA2	Upstream
GNAO1 Signaling	1.97469	0	FOS,GNAO1	Upstream
GNL1 Signaling	1.97469	0	BIRC5,CDKN1A	Upstream
GRK3 Signaling	1.97469	0	BIRC5,CCN1	Upstream
HMGCR Signaling	1.97469	0	BIRC5,CCN1	Upstream
HOXC-AS3 Signaling	1.97469	0	LDHA,PKM	Upstream
ITGB1BP1 Signaling	1.97469	0	CDKN1A,HES5	Upstream
MTO1 Signaling	1.97469	0	CTNNB1,VIM	Upstream
Muscarinic cholinergic receptor Signaling	1.97469	0	CCN1,FOS	Upstream
NUDT16L1 Signaling	1.97469	0	BBC3,CDKN1A	Upstream
PITHD1 Signaling	1.97469	0	PSMD1,RPS27A	Upstream
PRDM4 Signaling	1.97469	0	CDK4,CDKN1A	Upstream
PSENEN Signaling	1.97469	0	APP,HES5	Upstream
RAD9A Signaling	1.97469	0	CDKN1A,ITGB1	Upstream
RNU7-1 Signaling	1.97469	0	H1-2,H3-3A/H3-3B	Upstream
SENP2 Signaling	1.97469	0	CTNNB1,LDHA	Upstream
SHCBP1 Signaling	1.97469	0	BIRC5,PROM1	Upstream
SJN 2511 Signaling	1.97469	0	BIRC5,TJP1	Upstream
SLCO1B3 Signaling	1.97469	0	BBC3,CDKN1A	Upstream
SORCS3 Signaling	1.97469	0	PCNA,VIM	Upstream
ST6GALNAC1 Signaling	1.97469	0	CTNNB1,VIM	Upstream
VGF Signaling	1.97469	0	FOS,NPY	Upstream
WNT16 Signaling	1.97469	0	CDKN1A,CTNNB1	Upstream
WNT2 Signaling	1.97469	0	BIRC5,CTNNB1	Upstream
chloramphenicol Signaling	1.97469	0	CDKN1A,UCP2	Upstream
flavokawain B Signaling	1.97469	0	BBC3,BIRC5	Upstream
growth hormone releasing peptide-2 Signaling	1.97469	0	MIF,NPY	Upstream
mir-329 Signaling	1.97469	0	BIRC5,GAD2	Upstream
volinanserin Signaling	1.97469	0	EGR1,FOS	Upstream
FGFR4 Signaling	1.97469	0	CDK1,CDKN1A,CTNNB1,FOS	Upstream
PHF6 Signaling	1.97469	-0.594	H2AX,RACK1,RAN,SRSF3	Upstream
dasatinib Signaling	1.97469	0.117	BRCA1,CCN1,CDKN1A,COL1A2	Upstream
thapsigargin Signaling	1.97062	0.371	ACADM,BBC3,CDKN1A,EGR1,EIF1,FOS,GADD45A,IER2,MAPK10,PCNA,SRI,TXNIP	Upstream
HNRNPAB Signaling	1.96658	0	AURKB,TJP1,VIM	Upstream
NAB2 Signaling	1.96658	0	CDKN1A,FOS,ID2	Upstream
thioridazine Signaling	1.96658	0	CCNE2,CDK4,CDKN1A	Upstream
RELA Signaling	1.96257	0.335	APP,BBC3,BEX2,BIRC5,CDKN1A,COL1A2,CTCF,DNMT1,E2F1,EGR1,FOS,IER2,IGFBP2,IRF2BP2,JUNB,MIF,PARP1,PKM,TERF2IP,VIM	Upstream
SMAD7 Signaling	1.96257	0.854	CDK1,CDK4,CDKN1A,CDKN2C,COL1A2,GADD45A,ID2,PCNA,PROM1	Upstream
PAX6 Signaling	1.95078	1.857	ASCL1,CCND2,CDCA2,CDCA7,CDK6,CELF4,LGALS1,MCM3,PCSK1N,SMC2,SNRNP25	Upstream
MAP2K4 Signaling	1.9431	-0.2	BIRC5,CDKN1A,FOS,GADD45A,PRDX1	Upstream
trichloroethylene Signaling	1.9431	0.447	CCNG1,CDK6,EGR1,ID2,TXNIP	Upstream
verapamil Signaling	1.9431	0.246	BIRC5,ENO1,FOS,GJA1,TXNIP	Upstream
FGF1 Signaling	1.9393	-0.059	CCN1,CDKN1A,CTNNB1,DNMT1,EGR1,FOS,GSTP1,MKI67	Upstream
ISLR Signaling	1.93181	-0.254	CCN1,FOS,SOX11,TEAD2	Upstream
PAK2 Signaling	1.93181	2	GADD45A,H2AX,H3C2,H3C8	Upstream
eprenetapopt Signaling	1.93181	0	AKAP9,BBC3,GJA1,YWHAG	Upstream
NAMPT Signaling	1.93181	-1.038	COX7A2L,ETFB,ITGB1,NDUFA12,PEG10,TMSB15A,UQCRQ	Upstream
Synaptogenesis Signaling Pathway	1.93	3.74166	CACNB4,CAMK2D,CFL1,CLASP2,CPLX2,CTNNB1,GRIA1,GRIA2,MAPT,NRXN1,RAB3A,RHOA,SNAP25,SYT1,VAMP2	Canonical
N-Ac-Leu-Leu-norleucinal Signaling	1.92812	0.13	APP,BRCA1,CDKN1A,CTNNB1,PTTG1,STMN1	Upstream
PTTG1 Signaling	1.92812	0.068	CDKN1A,FEN1,MIF,RBM4,SMC1A,VIM	Upstream
cyclic AMP Signaling	1.92445	-0.782	APP,CCND2,CDK4,CDKN1A,E2F1,EGR1,FOS,GAP43,GJA1,JUNB,MEST,TXNIP,YWHAG	Upstream
AKT2 Signaling	1.91364	-1.923	CDKN1A,CTNNB1,ITGB1,MTSS1,VIM	Upstream
LRP6 Signaling	1.91364	0.771	APP,CTNNB1,FOS,RHOA,VIM	Upstream
PIM1 Signaling	1.91364	0.555	BBC3,CCND2,CDK4,CDKN1A,ID2	Upstream
MAP3K8 Signaling	1.91009	-0.113	EGR1,FOS,IER5,IRF2BPL,JUNB,MAD2L1,RAB3A,TUBB2B,TXNIP	Upstream
1-methyl-4-phenyl-1,2,3,6-tetrahydropyridine Signaling	1.91009	-1.746	APP,EGR1,FOS,IDH2,PDGFRA,PIN1,RHOA	Upstream
INHA Signaling	1.91009	0.73	CCN1,CCND2,CDK4,COL1A2,E2F1,TJP1,TP53INP1	Upstream
KLF5 Signaling	1.91009	-0.737	ACADM,BIRC5,CDK1,CDKN1A,CTNNB1,PCNA,UCP2	Upstream
APLNR Signaling	1.90658	0	CTNNB1,TJP1,VIM	Upstream
Aldose Reductase Signaling	1.90658	0	CDK4,E2F1,PCNA	Upstream
DLX2 Signaling	1.90658	0	CDKN1A,GAD1,GAD2	Upstream
DSP Signaling	1.90658	0	COL1A2,CTNNB1,GJA1	Upstream
DT-061 Signaling	1.90658	0	HSPD1,PTMA,RPS19	Upstream
HNRNPA1 Signaling	1.90658	0	APP,E2F1,PKM	Upstream
MSI2 Signaling	1.90658	0	CCN1,CDKN1A,VIM	Upstream
NUP98-NSD1 Signaling	1.90658	0	CDK6,ID2,KDM5B	Upstream
RND3 Signaling	1.90658	0	CDKN1A,UCP2,VIM	Upstream
SP100 Signaling	1.90658	0	BRCA1,CDKN1A,FOS	Upstream
Srebp Signaling	1.90658	0	CDKN1A,FOS,UCP2	Upstream
estradiol-17beta-benzoate Signaling	1.90658	-0.971	IGFBP2,MAD2L1,MRC2,MRPL52,NDUFA11,PCSK1N,RPL18A,RPL24,TAC3,UQCR11,UQCRQ	Upstream
PPARD Signaling	1.90309	-0.426	ALDH9A1,BIRC5,CCND2,CDK1,CDK4,EGR1,ENO1,HMGCS1,IGFBP2,LDHA,NPY,PCNA,PKM,UCP2	Upstream
SB-431542 Signaling	1.8962	1.443	BIRC5,FOS,GJA1,HMGCS1,ID2,MRC2,RHOA,TJP1,VIM	Upstream
GJA1 Signaling	1.89279	-0.9	CDKN1A,GJA1,TJP1,VIM	Upstream
IFT88 Signaling	1.89279	-0.152	ACAT2,COL1A2,FDPS,HMGCS1	Upstream
OVA-8 Signaling	1.89279	0	FOS,RPL4,RPS27L,SFPQ	Upstream
rasagiline Signaling	1.89279	0	APP,EGR1,RACK1,YWHAG	Upstream
CREM Signaling	1.87943	-0.393	CCND2,EGR1,FOS,HMGCS1,INA,JUNB,MEST,MSMO1,SMC4	Upstream
Growth hormone Signaling	1.86646	-1.134	CCND2,EGR1,FDPS,FOS,GSTP1,IGFBP2,JUNB,MT-ND3,PCNA,RAB3A,TSC22D1,TXNIP	Upstream
Brd4 Signaling	1.86646	-1.633	COL1A2,COX7A2L,COX8A,ENO1,HNRNPH1,PGAM1,PKM	Upstream
Protein Kinase A Signaling	1.86	-0.83205	AKAP12,AKAP9,CAMK2D,CDKN3,CTNNB1,GNG11,GNG3,GNG5,H1-2,H1-3,H1-4,H1-5,H3-3A/H3-3B,MYL6,PPP1CA,RHOA,YWHAB,YWHAG	Canonical
THBS1 Signaling	1.85699	1	COL1A2,EGR1,ITGB1,PARP1	Upstream
lapatinib Signaling	1.85699	1.969	BIRC5,FOS,FOXM1,JUNB	Upstream
AATF Signaling	1.85699	0	APP,CDKN1A	Upstream
BAG6 Signaling	1.85699	0	BBC3,CDKN1A	Upstream
BANP Signaling	1.85699	0	BBC3,CDKN1A	Upstream
C4BP Signaling	1.85699	0	HMGCS1,MSMO1	Upstream
CCX771 Signaling	1.85699	0	ITGB1,TJP1	Upstream
CLTC Signaling	1.85699	0	CDKN1A,RRM2B	Upstream
COTI-2 Signaling	1.85699	0	CDK1,GJA1	Upstream
CUL1 Signaling	1.85699	0	BRCA1,CCND2	Upstream
CUL7 Signaling	1.85699	0	BIRC5,VIM	Upstream
CXCR1 Signaling	1.85699	0	APP,CDK4	Upstream
DLC1 Signaling	1.85699	0	CDK4,CDK6	Upstream
EFEMP1 Signaling	1.85699	0	ADAM17,VIM	Upstream
FKBP1A Signaling	1.85699	0	CDKN1A,YWHAB	Upstream
KIRREL1 Signaling	1.85699	0	CCN1,TJP1	Upstream
L-proline Signaling	1.85699	0	CDKN1A,PCNA	Upstream
LASP1 Signaling	1.85699	0	CTNNB1,VIM	Upstream
LATS Signaling	1.85699	0	BIRC5,CCN1	Upstream
MDL 28170 Signaling	1.85699	0	APP,GRIA1	Upstream
Meg3 Signaling	1.85699	0	LDHA,PKM	Upstream
N-Cadherin Signaling	1.85699	0	CDKN1A,SOX11	Upstream
NFE2L3 Signaling	1.85699	0	BBC3,CDKN1A	Upstream
PBX2 Signaling	1.85699	0	FOS,PDGFRA	Upstream
PF-573228 Signaling	1.85699	0	CTNNB1,TJP1	Upstream
PROKR1 Signaling	1.85699	0	CTNNB1,VIM	Upstream
RASSF10 Signaling	1.85699	0	CDK1,PCNA	Upstream
RHOC Signaling	1.85699	0	CDKN1A,RHOA	Upstream
SMARCA1 Signaling	1.85699	0	CDKN1A,GADD45A	Upstream
SUMO1P3 Signaling	1.85699	0	CTNNB1,VIM	Upstream
SUPT5H Signaling	1.85699	0	CDKN1A,MEIS2	Upstream
TRPC4AP Signaling	1.85699	0	APP,HSPD1	Upstream
USP29 Signaling	1.85699	0	LDHA,PKM	Upstream
XMU-MP-1 Signaling	1.85699	0	HMGCS1,PKM	Upstream
ZNF24 Signaling	1.85699	0	CCND2,CDKN3	Upstream
aplidine Signaling	1.85699	0	FOS,JUNB	Upstream
cinnamon powder Signaling	1.85699	0	APP,MAPT	Upstream
citrinin Signaling	1.85699	0	JUNB,KDM6B	Upstream
dihematoporphyrin ether Signaling	1.85699	0	CDKN1A,HSPD1	Upstream
melanotan-II Signaling	1.85699	0	FOS,UCP2	Upstream
miR-541-5p (and other miRNAs w/seed AAGGAUU) Signaling	1.85699	0	CTNNB1,VIM	Upstream
perifosine Signaling	1.85699	0	BIRC5,CDKN1A	Upstream
saikosaponin A Signaling	1.85699	0	FOS,JUNB	Upstream
FLT1 Signaling	1.85387	-1.633	BIRC5,CCNI,CDKN1A,CTBP1,FOS,RDX	Upstream
ALK Signaling	1.85387	0	CCND2,FOS,METRN,STMN4,TTC9B	Upstream
LATS2 Signaling	1.85387	0	AURKB,BBC3,CCN1,CDKN1A,E2F1	Upstream
mifepristone Signaling	1.85387	-0.319	CAMK2D,CDKN1A,EGR1,FOS,GJA1,HSPD1,JUNB,MAD2L1,NPY,PCNA,PDGFRA,SNAP25,SOX11,TAC3,VCAN	Upstream
AXIN1 Signaling	1.85078	0	CCND2,CTNNB1,FOS	Upstream
GADD45A Signaling	1.85078	0	CDKN1A,PCNA,UCHL1	Upstream
MAPK13 Signaling	1.85078	0	CDKN1A,FOS,PRDX1	Upstream
ZNF148 Signaling	1.85078	0	CDKN1A,CTNNB1,VIM	Upstream
agmatine Signaling	1.85078	0	ALDH9A1,PCNA,UCP2	Upstream
branched chain amino acids Signaling	1.85078	0	COL1A2,CTNNB1,PCNA	Upstream
miR-144-3p (miRNAs w/seed ACAGUAU) Signaling	1.85078	0	CCND2,CTNNB1,RHOA	Upstream
miR-199a-3p (and other miRNAs w/seed CAGUAGU) Signaling	1.85078	0	CALU,DNMT3A,VCAN	Upstream
prostaglandin A1 Signaling	1.85078	0	CDKN1A,GAD1,PCNA	Upstream
selenomethylselenocysteine Signaling	1.85078	0	EGR1,RPS11,RPS12	Upstream
wogonin Signaling	1.85078	0	BIRC5,CDK4,CDKN1A	Upstream
L-triiodothyronine Signaling	1.84771	0.156	ACAT2,APP,ATP1B1,ATP1B2,BBC3,CDKN1A,CTNNB1,DNMT3A,E2F1,EGR1,FDPS,FOS,H3C8,HES5,HMGCS1,ID2,MSMO1,NPY,PARP1,PTTG1,THRA,UCP2	Upstream
RHOA Signaling	1.84771	-1.555	CDKN1A,CTNNB1,ECT2,FOS,HSPD1,ITGB1,RHOA	Upstream
FGFR2 Signaling	1.84771	-0.859	BRCA1,CCND2,CDKN1A,CPE,GJA1,ID2,MEST,PDGFRA	Upstream
concanavalin a Signaling	1.84771	-1.873	APP,CDKN1A,EGR1,GSTP1,HELLS,HMGB1,LGALS1,MIF	Upstream
EGLN Signaling	1.84466	2.351	ASCL1,CSRP2,GAPDH,H2AC11,KDM5B,LDHA,MIF,PGAM1,TPI1	Upstream
azoxymethane Signaling	1.83268	-0.079	BBC3,CDKN1A,CTNNB1,MKI67,PARP1,PCNA	Upstream
puromycin aminonucleoside Signaling	1.82681	-1.134	ETFB,GSTP1,HSPD1,ITGB1,MCM3,TUBB,VIM	Upstream
GSK2816126 Signaling	1.82681	2.214	BIRC5,CKS2,CTNNAL1,PCLAF,TACC3	Upstream
SB203580 Signaling	1.82391	1.691	ATP5MF,BBC3,BIRC5,BRCA1,CDK1,CDKN1A,COL1A2,EGR1,ENO1,FOS,GADD45A,GJA1,GLRX,GSTP1,HMGB1,JUNB,PDGFRA,PRDX1,UCP2,VIM	Upstream
HSPA9 Signaling	1.82102	-0.686	CDKN1A,CTNNB1,RPL7,VIM	Upstream
PAX8 Signaling	1.82102	-1.24	CDKN1A,DHFR,E2F1,MCM3	Upstream
SN-38 Signaling	1.82102	-0.152	CDKN1A,GNG11,H2AX,PARP1	Upstream
oleanolic acid Signaling	1.82102	0	CDK6,CDKN1A,GLO1,ITGB1	Upstream
10E,12Z-octadecadienoic acid Signaling	1.81531	-1.706	ADAM17,ASCL1,BIRC5,CDKN3,DLGAP5,MCM10,NDC80,PBK,UCP2	Upstream
Pkc(s) Signaling	1.81248	-0.842	APP,CCN1,CDKN1A,CTNNB1,EGR1,FOS,GADD45A,GAP43,ID2,ITGB1,JUNB	Upstream
BEX2 Signaling Pathway	1.81	0	BBC3,BEX2,CDKN1A,CTNNB1,LGALS1,MAPK10	Canonical
n-nitrosomethylbenzylamine Signaling	1.80967	0	CDK4,H2AZ1,MSN,PCLAF,PCNA,PHGDH,TUBB6,UBE2C	Upstream
Cdc42 Signaling	1.80967	0.816	APP,BRCA1,CCN1,MCM3,PHGDH,STMN1	Upstream
methotrexate Signaling	1.80688	0	ACADM,CCNG1,CDKN1A,DHFR,FKBP3,GAP43,GAPDH,HMGCS1,PRDX1,TOB1,TP53INP1,TYMS	Upstream
Tcf7 Signaling	1.80134	0.954	BRCA1,CDK1,CDKN1A,CPE,EZH2,FDPS,GNAO1,ID2,KIF11,MSMO1,NR2F2,PARP1,PCSK1N,TMEM158,TSC22D1	Upstream
KL Signaling	1.7986	-1.154	ADAM17,CDKN1A,CTNNB1,EGR1,VIM	Upstream
carbon monoxide Signaling	1.7986	1.406	CDKN1A,EGR1,HMGB1,ITGB1,PRDX1	Upstream
ELK4 Signaling	1.7986	0	EGR1,FOS,JUNB	Upstream
HTATIP2 Signaling	1.7986	0	DDB2,FOS,PKM	Upstream
MPZ Signaling	1.7986	0	CDK2AP1,HMGCS1,ID2	Upstream
PDGFC Signaling	1.7986	0	COL1A2,CTNNB1,PDGFRA	Upstream
Pkg Signaling	1.7986	0	CTNNB1,EGR1,FOS	Upstream
Sch-23390 Signaling	1.7986	0	EGR1,FOS,GRIA1	Upstream
TCF/LEF Signaling	1.7986	0	BIRC5,ITGB1,VIM	Upstream
TFF3 Signaling	1.7986	0	CTNNB1,FOS,TJP1	Upstream
Zn2+ Signaling	1.7986	0	APP,FOS,MDM4	Upstream
epicatechin gallate Signaling	1.7986	0	CCNG1,CDKN1A,ZMAT3	Upstream
mir-101 Signaling	1.7986	0	EZH2,PRKDC,STMN1	Upstream
silicon dioxide Signaling	1.7986	0	EGR1,FOS,JUNB	Upstream
EIF6 Signaling	1.78781	0.378	ACAT2,COX8A,ETFB,FDPS,HMGCS1,ROMO1,UQCRQ	Upstream
PTPN11 Signaling	1.78781	-1.768	CCNG1,CDKN1A,CDKN2C,EGR1,ENY2,FOS,ZMAT3	Upstream
FEV Signaling	1.78516	-0.816	FOS,ITGB1,NPY,NR2F2,SYT1,VIM	Upstream
lithium Signaling	1.78516	-1.387	APP,CDKN1A,CTCF,CTNNB1,EGR1,FOS	Upstream
ATF1 Signaling	1.78516	0	EGR1,FOS,PCNA,RHOA	Upstream
carbamylcholine Signaling	1.78516	-1.004	APP,CDKN1A,EGR1,FOS	Upstream
Senescence Pathway	1.78	1.50756	CACNB4,CCND2,CCNE2,CDK1,CDK4,CDK6,CDKN1A,E2F1,E2F6,EZH2,GADD45A,PARP1,PPP1CA,YPEL3	Canonical
ARID1A Signaling	1.77989	0.751	CDKN1A,CXADR,EEF1A2,MEST,MSN,MYBL2,MYO6,PGAM1,PKM,SYNE2,TLE1,VIM	Upstream
ATP5IF1 Signaling	1.77211	0	ACADM,ACAT2,DBI,ETFB,TEAD2	Upstream
Sn50 peptide Signaling	1.77211	1.4	BIRC5,GJA1,HMGB1,MIF,RACK1	Upstream
miR-204-5p (and other miRNAs w/seed UCCCUUU) Signaling	1.77211	-1.109	AURKB,CAMK2D,ID2,SNAP25,VAMP2	Upstream
IL1A Signaling	1.76955	-0.874	APP,CCN1,CDKN1A,FOS,ITGB1,JUNB,LDHA,NPY,NR2F2,TERF2IP,TOX3,VIM	Upstream
CDH1 Signaling	1.76447	1.585	BIRC5,CDK4,CDK6,CTNNB1,GRIA1,VIM	Upstream
PRKAA2 Signaling	1.75945	-0.763	CDKN1A,E2F1,EGR1,LDHA,PDGFRA,TXNIP,UCP2,VIM	Upstream
PDX1 Signaling	1.75945	-0.928	BBC3,EGR1,GAP43,ID2,JUNB,MAPT,PCNA,PDIA6,PHGDH,TXNIP	Upstream
3-beta,17-beta-androstanediol Signaling	1.75449	0	BBC3,GSTP1	Upstream
7,8-dihydro-7,8-dihydroxybenzo(a)pyrene 9,10-oxide Signaling	1.75449	0	DNMT1,H2AX	Upstream
APC/APC2 Signaling	1.75449	0	CDKN1A,CTNNB1	Upstream
BI 2536 Signaling	1.75449	0	DNMT3A,H2AX	Upstream
CDKN3 Signaling	1.75449	0	CDK1,MEST	Upstream
CNOT6 Signaling	1.75449	0	CDKN1A,MAPK10	Upstream
FA2H Signaling	1.75449	0	CCN1,VIM	Upstream
JNK-IN-8 Signaling	1.75449	0	CTNNB1,PROM1	Upstream
L-type Calcium Channel Signaling	1.75449	0	EGR1,FOS	Upstream
MED15 Signaling	1.75449	0	BBC3,CDKN1A	Upstream
NPM1-ALK Signaling	1.75449	0	CCND2,KDM6B	Upstream
OTUB1 Signaling	1.75449	0	CCND2,FOXM1	Upstream
PPM1A Signaling	1.75449	0	CDKN1A,ITGB1	Upstream
PTBP3 Signaling	1.75449	0	CTNNB1,VIM	Upstream
RALBP1 Signaling	1.75449	0	COL1A2,GAPDH	Upstream
RASSF6 Signaling	1.75449	0	BBC3,CDKN1A	Upstream
RPL11 Signaling	1.75449	0	CDKN1A,NCL	Upstream
RTKN Signaling	1.75449	0	FOS,VIM	Upstream
SENP7 Signaling	1.75449	0	DHFR,VIM	Upstream
SHOX Signaling	1.75449	0	CDK1,CDKN1A	Upstream
SLC30A3 Signaling	1.75449	0	APP,SNAP25	Upstream
TKT Signaling	1.75449	0	BIRC5,H2AX	Upstream
ZNF503-AS1 Signaling	1.75449	0	CTNNB1,TJP1	Upstream
bazedoxifene Signaling	1.75449	0	BIRC5,MKI67	Upstream
dopamine receptor Signaling	1.75449	0	FOS,GAD1	Upstream
miR-139-5p (miRNAs w/seed CUACAGU) Signaling	1.75449	0	PRC1,RRM2	Upstream
prodigiosin Signaling	1.75449	0	BBC3,CDKN1A	Upstream
MicroRNA Biogenesis Signaling Pathway	1.75	-1.89737	BRCA1,DDX1,FUS,HNRNPA2B1,HNRNPD,ILF2,POLR2J,POLR2L,RAN,SRSF3	Canonical
ABL1 Signaling	1.74958	1.067	CCND2,CDKN1A,DHFR,GADD45A	Upstream
NFE2L1 Signaling	1.74958	-2	GSTP1,PSMB6,PSMC3,PSMD1	Upstream
ADCY Signaling	1.74715	0	CDKN1A,FOS,GJA1	Upstream
MMP11 Signaling	1.74715	0	HSPD1,LDHA,PSMD1	Upstream
Mt2 Signaling	1.74715	0	FOS,GSTP1,MEST	Upstream
SAFB2 Signaling	1.74715	0	BBC3,FOS,MLLT3	Upstream
SAV1 Signaling	1.74715	0	BIRC5,CDKN1A,VIM	Upstream
bisindolylmaleimide iv Signaling	1.74715	0	EGR1,FOS,PRDX1	Upstream
calpain Signaling	1.74715	0	APP,CTNNB1,GJA1	Upstream
cannabidiol Signaling	1.74715	0	BBC3,BIRC5,ID2	Upstream
CD200R1 Signaling	1.74473	1.342	CTNNB1,EGR1,ILF2,JUNB,KIF11	Upstream
GNRH1 Signaling	1.74473	-2.102	APP,EGR1,FOS,JUNB,MCM3	Upstream
tributyrin Signaling	1.74473	-0.277	AKAP12,CCN1,CDKN1A,HNRNPD,ID2	Upstream
COL18A1 Signaling	1.74232	0	CDKN2C,CTNNB1,FOS,JUNB,LDHA,MXI1	Upstream
Salmonella enterica serotype abortus equi lipopolysaccharide Signaling	1.73755	-0.426	ATP1B1,CDK1,CENPU,EGR1,EPM2AIP1,EZH2,GADD45A,ID2,TMPO	Upstream
EGR2 Signaling	1.72816	1.08	ACAT2,CDKN1A,EGR1,FDPS,FOS,GAD1,GRIA2,HMGCS1,ID2,ITGB1,LGALS1,NCL,TSC22D1	Upstream
PIK3CA Signaling	1.72354	-1.091	BIRC5,COL1A2,EZH2,FOXM1,ITGB1,PDGFRA,RUNX1T1,TJP1,VIM	Upstream
diclofenac Signaling	1.72125	1.665	APP,CDKN1A,CTNNB1,EIF4A2,FOS,LDHA	Upstream
P38 MAPK Signaling	1.71897	-0.709	ADAM17,ANXA5,BBC3,BIRC5,CCND2,CDKN1A,CTNNB1,DDB2,EGR1,FOS,GJA1,JUNB,MIF,PCNA,TOP2A,ZMAT3	Upstream
CYLD-AS1 Signaling	1.71897	-0.447	GLRX,IRF2BPL,JUNB,PRDX1,TALDO1	Upstream
GPER1 Signaling	1.71897	-1.462	CCN1,CDKN1A,EGR1,FOS,IER2	Upstream
PTK2 Signaling	1.71897	-0.577	CCN1,CDKN1A,COL1A2,FOS,TJP1	Upstream
methylmercury Signaling	1.71897	0.447	CCNG1,CDK6,EGR1,ID2,TXNIP	Upstream
let-7a-5p (and other miRNAs w/seed GAGGUAG) Signaling	1.7167	1.179	APP,AURKB,BIRC5,CCND2,CDK6,COL1A2,SMC1A,TYMS,VCAN,VIM	Upstream
EIF3E Signaling	1.7167	1.969	CDCA8,EIF3D,MAD2L1,SMC2	Upstream
EPHA2 Signaling	1.7167	-1	EGR1,FOS,JUNB,TJP1	Upstream
Esrra Signaling	1.7122	-1.342	ACADM,ATP5MF,COX7A2L,COX8A,ENO1,THRA,UQCR11	Upstream
ciprofloxacin Signaling	1.7122	1.134	APP,HSPD1,RPL10A,RPL12,RPS18,TMPO,VIM	Upstream
SNARE Signaling Pathway	1.71	2.12132	CACNB4,CAMK2D,CPLX2,MYL6,RAB3A,SNAP25,SYT1,VAMP2	Canonical
Pka Signaling	1.70997	-1.572	BIRC5,CDKN1A,E2F1,EGR1,FOS,GJA1,JUNB,MEST	Upstream
BAP1 Signaling	1.69897	0	CCN1,E2F1,MCM3	Upstream
GHRH Signaling	1.69897	0	CTBP1,FOS,PCNA	Upstream
PTBP1 Signaling	1.69897	0	CTNNB1,LDHA,PKM	Upstream
UCN-01 Signaling	1.69897	0	CDK4,CDKN1A,RRM2	Upstream
amitriptyline Signaling	1.69897	0	CCND2,CDKN1A,NPY	Upstream
USF1 Signaling	1.69897	0	AKAP12,CDK4,ENO1,LDHA,TXNIP,UCP2	Upstream
INS Signaling	1.6925	-0.974	ACADM,CCN1,CDKN1A,EGR1,FOS,IER2,IGFBP2,JUNB,NPY	Upstream
THRA Signaling	1.6925	0.351	APP,CDKN1A,CTBP1,CTNNB1,E2F1,FOS,PROM1,PTTG1,UCP2	Upstream
TSH Signaling	1.6925	-1.33	CDKN1A,EGR1,FOS,GAPDH,JUNB	Upstream
TERT Signaling	1.69037	-1.369	BIRC5,CALU,CDKN1A,HMGB1,LRR1,PARP1,PROM1,RRM2,TACC3,VIM	Upstream
EPCAM Signaling	1.68403	-0.283	CCNE2,CDKN1A,EGR1,FOS	Upstream
HAX1 Signaling	1.68403	2	NDUFA13,NDUFA6,UQCRC1,UQCRQ	Upstream
TNC Signaling	1.68403	0.152	CDKN1A,FOS,ID2,RHOA	Upstream
ZNF106 Signaling	1.68403	1	COX7A2L,GLRX,LGALS1,TMEM106B	Upstream
TCF Signaling	1.67778	-1.964	EGR1,FOS,GAD1,GJA1,JUNB,TSC22D1	Upstream
chloroquine Signaling	1.67778	-0.492	APP,COL1A2,FOXM1,GJA1,MAPT,VRK1	Upstream
SP600125 Signaling	1.67162	1.833	ACAT2,CCN1,CDK1,CDKN1A,DNMT1,EGR1,FOS,GADD45A,H2AX,JUNB,PARP1,PDGFRA,POLD3,PRDX1,PROM1	Upstream
tetrachlorodibenzodioxin Signaling	1.66959	0.629	BTG1,CCN1,CCNE2,CDCA5,CDK4,CDKN1A,DHFR,DNMT1,E2F1,FOS,GAD1,GLRX,GNG11,INA,ITGB1,MAD2L1,PCLAF,PCNA,STMN1,TYMS	Upstream
BACH1 Signaling	1.66756	0.555	GAPDH,HIF3A,IMMT,NDUFA6,UQCRC1	Upstream
TLR4 Signaling	1.66756	-2.499	ACADM,APP,CCN1,CCND2,CDK6,DNMT3A,FOS,GJA1,HMGB1,HNRNPU,IDH2,KDM6B,LDHA,MIF,PKM,SH3BP5,TSC22D1	Upstream
cyclosporin A Signaling	1.66555	-0.267	APP,CDK4,CDKN1A,EGR1,FOS,GJA1,H2AX,HELLS,HSPD1,LBR,MCM3,MIF,PA2G4,PCNA,PKM,RPS17,TUBB,VIM	Upstream
WT1 Signaling	1.66354	1.629	ATP5ME,CDKN1A,CDKN2C,CTNNB1,EGR1,FDPS,HNRNPL,JUNB,MYL6,SH3BP5,SMC1A,TSC22D1	Upstream
ADAM9 Signaling	1.66354	0	CTNNB1,ITGB1	Upstream
AGRP Signaling	1.66354	0	FOS,PSMA2	Upstream
CAMK2A Signaling	1.66354	0	FOS,GAD2	Upstream
CD244 Signaling	1.66354	0	EGR1,FOS	Upstream
CDKN1C Signaling	1.66354	0	E2F1,PARP1	Upstream
CTNND1 Signaling	1.66354	0	CTNNB1,VIM	Upstream
DBH-AS1 Signaling	1.66354	0	CDK6,CDKN1A	Upstream
DUOXA1 Signaling	1.66354	0	EZH2,VIM	Upstream
ENO1 Signaling	1.66354	0	ENO1,VIM	Upstream
GRM5 Signaling	1.66354	0	FOS,GAD1	Upstream
MAD2L2 Signaling	1.66354	0	EGR1,VIM	Upstream
NMNAT1 Signaling	1.66354	0	PEG10,TMSB15A	Upstream
PDGFA Signaling	1.66354	0	EGR1,PROM1	Upstream
Shc Signaling	1.66354	0	CCND2,FOS	Upstream
TERF2 Signaling	1.66354	0	CDKN1A,MIF	Upstream
TRIM29 Signaling	1.66354	0	CDKN1A,PROM1	Upstream
TRPA1 Signaling	1.66354	0	FOS,TJP1	Upstream
USP11 Signaling	1.66354	0	CDKN1A,MAPT	Upstream
calmidazolium Signaling	1.66354	0	EGR1,FOS	Upstream
capivasertib Signaling	1.66354	0	PROM1,VIM	Upstream
miR-183-5p (miRNAs w/seed AUGGCAC) Signaling	1.66354	0	IDH2,SRSF2	Upstream
mir-541 Signaling	1.66354	0	CTNNB1,VIM	Upstream
oleoylethanolamide Signaling	1.66354	0	APP,FOS	Upstream
quinidine Signaling	1.66354	0	CDK4,CDKN1A	Upstream
TGFB2 Signaling	1.65758	-0.937	COL1A2,EGR1,FOS,MLLT3,RUNX1T1,VCAN,VIM	Upstream
NR4A3 Signaling	1.65758	-0.417	BBC3,CCND2,CDKN1A,NPY,UBE2C,UCP2	Upstream
elaidic acid Signaling	1.65758	-1.664	ACAT2,BRCA1,DBI,FDPS,HMGCS1,PHGDH	Upstream
Gm21596/Hmgb1 Signaling	1.65365	0	CDKN1A,PKM,PROM1	Upstream
JARID2 Signaling	1.65365	0	CCND2,CDK1,CDKN1A	Upstream
PHF1 Signaling	1.65365	0	BBC3,CCNG1,CDKN1A	Upstream
PLD1 Signaling	1.65365	0	APP,CTNNB1,PROM1	Upstream
SPRY1 Signaling	1.65365	0	ID2,MEST,SP8	Upstream
Smad Signaling	1.65365	0	CDKN1A,COL1A2,ID2	Upstream
WDR5 Signaling	1.65365	0	CTNNB1,FOXM1,VIM	Upstream
aristolochic acid I Signaling	1.65365	0	ACADM,CDKN1A,FOS	Upstream
arotinoid acid Signaling	1.65365	0	ALDH9A1,CDKN1A,FOS	Upstream
miR-128-3p (and other miRNAs w/seed CACAGUG) Signaling	1.65365	0	DBI,SNAP25,TXNIP	Upstream
Ro31-8220 Signaling	1.6517	0.502	CDKN1A,COL1A2,EGR1,ITGB1	Upstream
U73122 Signaling	1.6517	1	CCND2,E2F1,PCNA,RHOA	Upstream
RBPJ Signaling	1.6517	-1.133	ASCL1,CDCA7,CDKN1A,CTNNB1,ECT2,EZH2,FDPS,FOS,HES5,RAD51AP1	Upstream
DLX1 Signaling	1.64397	-1.432	ASPM,GAD1,GAD2,GJA1,VIM	Upstream
F3 Signaling	1.64397	-1.964	CCN1,EGR1,FOS,GJA1,RHOA	Upstream
PDGFB Signaling	1.64397	-0.117	BBC3,COL1A2,EGR1,FOS,MYL6	Upstream
GLI2 Signaling	1.64016	0.218	CCND2,CDK1,CDKN1A,E2F1,ITGB1,JUNB,VIM	Upstream
Glutamate Receptor Signaling	1.64	0	GNG11,GNG3,GNG5,GRIA1,GRIA2	Canonical
ATF2 Signaling	1.63639	0	CTNNB1,EGR1,FOS,GADD45A,MEIS2,PDGFRA	Upstream
PDLIM2 Signaling	1.63639	-1.633	PCSK1N,PHLDA3,RTN1,SMOC1,TXNIP,YPEL3	Upstream
(-)-OSU 6162 Signaling	1.63078	0	FOS	Upstream
(3E)-1-[(1S)-1-(4-fluorophenyl)ethyl]-3-[[3-methoxy-4-(4-methylimidazol-1-yl)phenyl]methylidene]piperidin-2-one Signaling	1.63078	0	APP	Upstream
(R)-5-(2-azetidnylmethoxy)-2-chloropyridine Signaling	1.63078	0	FOS	Upstream
1-deoxysphinganine Signaling	1.63078	0	PHGDH	Upstream
2'-adenylic acid Signaling	1.63078	0	TXNIP	Upstream
2-((4-(2-hydroxypropan2-yl)phenyl)amino)-1H-benzo[d]imidazole-6-carbonitrile Signaling	1.63078	0	APP	Upstream
2-methylthiazoline Signaling	1.63078	0	FOS	Upstream
3'-adenylic acid Signaling	1.63078	0	TXNIP	Upstream
3,4-dihydro-5-[4-(1-piperidinyl)butoxy]-1(2H)-isoquinolinone Signaling	1.63078	0	PARP1	Upstream
4-hydroxybutanoic acid Signaling	1.63078	0	APP	Upstream
5-fluorouridine Signaling	1.63078	0	TYMS	Upstream
7-bromoindirubin-3'-oxime Signaling	1.63078	0	CDKN1A	Upstream
ABCA2 Signaling	1.63078	0	APP	Upstream
ACVR2B Signaling	1.63078	0	CDKN1A	Upstream
AFAP1 Signaling	1.63078	0	ITGB1	Upstream
ALG10 Signaling	1.63078	0	PROM1	Upstream
ALG5 Signaling	1.63078	0	PROM1	Upstream
ALG6 Signaling	1.63078	0	PROM1	Upstream
ALG8 Signaling	1.63078	0	PROM1	Upstream
ANKS1A Signaling	1.63078	0	FOS	Upstream
AP4E1 Signaling	1.63078	0	APP	Upstream
APBA2 Signaling	1.63078	0	APP	Upstream
APBB3 Signaling	1.63078	0	TYMS	Upstream
ARCN1 Signaling	1.63078	0	APP	Upstream
ARF3 Signaling	1.63078	0	APP	Upstream
ARHGAP26 Signaling	1.63078	0	RHOA	Upstream
ARHGEF17 Signaling	1.63078	0	FOS	Upstream
ARMC10 Signaling	1.63078	0	CDKN1A	Upstream
ASB7 Signaling	1.63078	0	PSRC1	Upstream
ATM/ATR Signaling	1.63078	0	RRM2	Upstream
ATP5F1A Signaling	1.63078	0	MACROH2A1	Upstream
AZ3146 Signaling	1.63078	0	PTTG1	Upstream
Ac-DEVD-CHO Signaling	1.63078	0	FOS	Upstream
B56 Signaling	1.63078	0	CTNNB1	Upstream
BACE2 Signaling	1.63078	0	APP	Upstream
BI 836845 Signaling	1.63078	0	RRM2	Upstream
BMS-299897 Signaling	1.63078	0	APP	Upstream
BRAF inhibitor Signaling	1.63078	0	CTNNB1	Upstream
BTA-EG4 Signaling	1.63078	0	APP	Upstream
CABLES1 Signaling	1.63078	0	CDKN1A	Upstream
CALHM1 Signaling	1.63078	0	APP	Upstream
CAMSAP2 Signaling	1.63078	0	TJP1	Upstream
CAY10593 Signaling	1.63078	0	CTNNB1	Upstream
CCDC8 Signaling	1.63078	0	BBC3	Upstream
CCM2 Signaling	1.63078	0	RHOA	Upstream
CCNI Signaling	1.63078	0	CDKN1A	Upstream
CD3-TCR Signaling	1.63078	0	TOB1	Upstream
CDCA4 Signaling	1.63078	0	GMNN	Upstream
CDK3 Signaling	1.63078	0	TYMS	Upstream
CDT1 Signaling	1.63078	0	CDKN1A	Upstream
CHCHD6 Signaling	1.63078	0	IMMT	Upstream
CHRM2 Signaling	1.63078	0	EGR1	Upstream
CLDN9 Signaling	1.63078	0	TJP1	Upstream
CLN5 Signaling	1.63078	0	APP	Upstream
CML advanced glycation end products Signaling	1.63078	0	EGR1	Upstream
CNTNAP1 Signaling	1.63078	0	APP	Upstream
COPS2 Signaling	1.63078	0	E2F1	Upstream
CP 113818 Signaling	1.63078	0	APP	Upstream
CRANAD-17 Signaling	1.63078	0	APP	Upstream
CRB2 Signaling	1.63078	0	APP	Upstream
CS-1 Signaling	1.63078	0	APP	Upstream
CSDE1 HNRNPD PABP PAIP1 SYNCRIP Signaling	1.63078	0	FOS	Upstream
CTD_2256P152 Signaling	1.63078	0	RBBP8	Upstream
CTOP Signaling	1.63078	0	FOS	Upstream
CTSO Signaling	1.63078	0	BRCA1	Upstream
CTU1 Signaling	1.63078	0	DEK	Upstream
[truncated: 887 more rows]

## Sheet: ZNF274 OE vs EGFP CTR IPA terms
Pathway	Adj_-log10_P_Val	Z_Score	Genes	Type
[truncated: 2,331 more rows]
