# Supplementary material for: Repression of developmental transcription factor networks triggers aging-associated gene expression in human glial progenitor cells
Source: Nat Commun. 2024 May 8;15:3873. doi: 10.1038/s41467-024-48118-2 (PMC11079006; doi:10.1038/s41467-024-48118-2)
Supplement: Supplementary file 8 — Supplementary Data 5 [file 41467_2024_48118_MOESM8_ESM.xlsx]

## Sheet: DE Adult vs Fetal GPC miRNAs
Probe_Set_Name	Accession	Transcript_ID_Array_Design	Log2FC_Adult_vs_Fetal_GPC	Adj_P_Val
hsa-miR-379_st	MIMAT0000733	hsa-miR-379	-4.37214	2.46008e-06
hsa-miR-9_st	MIMAT0000441	hsa-miR-9	-5.1475	2.46008e-06
hsa-miR-409-3p_st	MIMAT0001639	hsa-miR-409-3p	-4.69906	2.87214e-06
hsa-miR-330-3p_st	MIMAT0000751	hsa-miR-330-3p	4.41292	1.93474e-05
hsa-miR-487b_st	MIMAT0003180	hsa-miR-487b	-4.02359	9.89115e-05
hsa-miR-99a_st	MIMAT0000097	hsa-miR-99a	-2.1827	0.000132065
hsa-miR-134_st	MIMAT0000447	hsa-miR-134	-3.60921	0.000352635
hsa-miR-9-star_st	MIMAT0000442	hsa-miR-9-star	-4.95437	0.000649443
hsa-miR-219-2-3p_st	MIMAT0004675	hsa-miR-219-2-3p	7.35471	0.000709592
hsa-miR-382_st	MIMAT0000737	hsa-miR-382	-3.86307	0.000709592
hsa-miR-31_st	MIMAT0000089	hsa-miR-31	5.00134	0.00093472
hsa-miR-23b_st	MIMAT0000418	hsa-miR-23b	1.73766	0.00108279
hsa-miR-629_st	MIMAT0004810	hsa-miR-629	-3.26338	0.00126728
hsa-miR-338-5p_st	MIMAT0004701	hsa-miR-338-5p	5.6842	0.00140209
hsa-miR-584_st	MIMAT0003249	hsa-miR-584	4.93323	0.00140209
hsa-miR-24_st	MIMAT0000080	hsa-miR-24	0.943695	0.00148456
hsa-miR-4707-5p_st	MIMAT0019807	hsa-miR-4707-5p	2.08674	0.00149441
hsa-miR-432_st	MIMAT0002814	hsa-miR-432	-4.34448	0.00158713
hsa-miR-149_st	MIMAT0000450	hsa-miR-149	-2.95296	0.0016423
hsa-miR-4763-3p_st	MIMAT0019913	hsa-miR-4763-3p	1.78374	0.00197594
hsa-miR-140-3p_st	MIMAT0004597	hsa-miR-140-3p	2.2986	0.00243032
hsa-miR-17_st	MIMAT0000070	hsa-miR-17	-1.44014	0.00243032
hsa-miR-92b_st	MIMAT0003218	hsa-miR-92b	-3.0064	0.00243032
hsa-miR-130b_st	MIMAT0000691	hsa-miR-130b	-2.19647	0.00263654
hsa-miR-106a_st	MIMAT0000103	hsa-miR-106a	-1.48191	0.00268823
hsa-miR-125b_st	MIMAT0000423	hsa-miR-125b	-1.08767	0.00268823
hsa-miR-130a_st	MIMAT0000425	hsa-miR-130a	-2.81989	0.00268823
hsa-miR-4281_st	MIMAT0016907	hsa-miR-4281	1.82567	0.00268823
hsa-miR-378d_st	MIMAT0018926	hsa-miR-378d	-1.46007	0.00283714
hsa-miR-151-5p_st	MIMAT0004697	hsa-miR-151-5p	1.99914	0.00345756
hsa-miR-30a-star_st	MIMAT0000088	hsa-miR-30a-star	-2.43764	0.00345756
hsa-miR-4687-3p_st	MIMAT0019775	hsa-miR-4687-3p	1.51702	0.00345756
hsa-miR-4651_st	MIMAT0019715	hsa-miR-4651	1.56376	0.0037601
hsa-miR-370_st	MIMAT0000722	hsa-miR-370	-2.90667	0.00391578
hsa-miR-4270_st	MIMAT0016900	hsa-miR-4270	1.54075	0.00463385
hsa-miR-193a-5p_st	MIMAT0004614	hsa-miR-193a-5p	1.82138	0.00479573
hsa-miR-30b_st	MIMAT0000420	hsa-miR-30b	-2.51722	0.00503646
hsa-miR-4516_st	MIMAT0019053	hsa-miR-4516	1.56271	0.00503646
hsa-miR-885-3p_st	MIMAT0004948	hsa-miR-885-3p	-1.79012	0.00503646
hsa-miR-222-star_st	MIMAT0004569	hsa-miR-222-star	-1.58904	0.00548518
hsa-miR-767-5p_st	MIMAT0003882	hsa-miR-767-5p	-3.24693	0.00565375
hsa-miR-151b_st	MIMAT0010214	hsa-miR-151b	2.41052	0.00592786
hsa-miR-212_st	MIMAT0000269	hsa-miR-212	-2.82128	0.00597821
hsa-miR-4322_st	MIMAT0016873	hsa-miR-4322	-0.695854	0.00597821
hsa-miR-363_st	MIMAT0000707	hsa-miR-363	-3.1664	0.0071703
hsa-miR-574-3p_st	MIMAT0003239	hsa-miR-574-3p	1.79029	0.0071703
hsa-miR-3656_st	MIMAT0018076	hsa-miR-3656	1.49289	0.00759556
hsa-miR-494_st	MIMAT0002816	hsa-miR-494	-1.54313	0.00781061
hsa-miR-935_st	MIMAT0004978	hsa-miR-935	-3.21576	0.00830978
hsa-miR-504_st	MIMAT0002875	hsa-miR-504	-2.5685	0.00879766
hsa-miR-485-5p_st	MIMAT0002175	hsa-miR-485-5p	-2.72962	0.00902685
hsa-miR-193b_st	MIMAT0002819	hsa-miR-193b	1.98444	0.00972725
hsa-miR-93-star_st	MIMAT0004509	hsa-miR-93-star	-2.67587	0.00972725
hsa-miR-1268b_st	MIMAT0018925	hsa-miR-1268b	1.23637	0.00980738
hsa-miR-1260b_st	MIMAT0015041	hsa-miR-1260b	-1.72731	0.00985224
hsa-miR-548ac_st	MIMAT0018938	hsa-miR-548ac	1.97102	0.00994245

## Sheet: Predicted miRNA targets
miR_Name	miR_Log2FC_Adult_vs_Fetal_GPC	External_Gene_Name	Target_Gene_Log2FC_Adult_vs_Fetal_A2B5_GPC
miR-17-5p	-1.44014	ABCA1	4.67442
miR-106a-5p	-1.48191	ABCA1	4.67442
miR-130b-3p	-2.19647	ABCA1	4.67442
miR-149-5p	-2.95296	ABCA1	4.67442
miR-130a-3p	-2.81989	ABCA1	4.67442
miR-9-5p	-5.1475	ABCA1	4.67442
miR-9-3p	-4.95437	ABCA5	4.29236
miR-485-5p	-2.72962	ABHD2	3.13867
miR-106a-5p	-1.48191	ABHD2	3.13867
miR-17-5p	-1.44014	ABHD2	3.13867
miR-432-5p	-4.34448	ABHD6	2.78975
miR-30b-5p	-2.51722	ABHD6	2.78975
miR-125b-5p	-1.08767	ABHD6	2.78975
miR-125b-5p	-1.08767	ABLIM3	3.01821
miR-222-5p	-1.58904	ABLIM3	3.01821
miR-130a-3p	-2.81989	ACSL1	4.3717
miR-134-5p	-3.60921	ACSL1	4.3717
miR-130b-3p	-2.19647	ACSL1	4.3717
miR-17-5p	-1.44014	ACSL4	2.4897
miR-130a-3p	-2.81989	ACSL4	2.4897
miR-9-3p	-4.95437	ACSL4	2.4897
miR-106a-5p	-1.48191	ACSL4	2.4897
miR-130b-3p	-2.19647	ACSL4	2.4897
miR-212-3p	-2.82128	ACSL4	2.4897
miR-17-5p	-1.44014	ADAM9	2.11113
miR-9-3p	-4.95437	ADAM9	2.11113
miR-30b-5p	-2.51722	ADAM9	2.11113
miR-106a-5p	-1.48191	ADAM9	2.11113
miR-125b-5p	-1.08767	ADAM9	2.11113
miR-767-5p	-3.24693	AGPS	2.56787
miR-767-5p	-3.24693	AHR	3.19294
miR-106a-5p	-1.48191	AHRR	3.69163
miR-92b-3p	-3.0064	AHRR	3.69163
miR-134-5p	-3.60921	AK5	3.14735
miR-17-5p	-1.44014	AKTIP	1.84623
miR-106a-5p	-1.48191	AKTIP	1.84623
miR-370-3p	-2.90667	AKTIP	1.84623
miR-9-5p	-5.1475	ALAD	2.82057
miR-130b-3p	-2.19647	ALDH3A2	1.53387
miR-222-5p	-1.58904	ALDH3A2	1.53387
miR-130a-3p	-2.81989	ALDH3A2	1.53387
miR-382-5p	-3.86307	ALG13	2.57264
miR-9-3p	-4.95437	ALG13	2.57264
miR-378d	-1.46007	ALS2	1.75568
miR-130a-3p	-2.81989	AMPD3	5.59396
miR-130b-3p	-2.19647	AMPD3	5.59396
miR-130b-3p	-2.19647	ANGEL2	2.38822
miR-130a-3p	-2.81989	ANGEL2	2.38822
miR-485-5p	-2.72962	ANK3	4.16484
miR-149-5p	-2.95296	ANKRD10	2.05954
miR-130a-3p	-2.81989	ANKRD28	2.92932
miR-130b-3p	-2.19647	ANKRD28	2.92932
miR-767-5p	-3.24693	ANKRD40	1.1904
miR-212-3p	-2.82128	ANKRD40	1.1904
miR-30b-5p	-2.51722	ANO4	6.54103
miR-9-5p	-5.1475	AOX1	9.29143
miR-9-3p	-4.95437	AOX1	9.29143
miR-92b-3p	-3.0064	AP1AR	1.60791
miR-99a-5p	-2.1827	AP1AR	1.60791
miR-363-3p	-3.1664	AP1AR	1.60791
miR-222-5p	-1.58904	AP4S1	2.04287
miR-149-5p	-2.95296	APBA1	3.2883
miR-9-3p	-4.95437	ARFRP1	4.98779
miR-149-5p	-2.95296	ARHGAP22	7.09457
miR-106a-5p	-1.48191	ARHGEF10	3.20673
miR-17-5p	-1.44014	ARHGEF10	3.20673
miR-363-3p	-3.1664	ARHGEF10	3.20673
miR-92b-3p	-3.0064	ARHGEF10	3.20673
miR-382-5p	-3.86307	ARIH2	2.19078
miR-504-5p	-2.5685	ARIH2	2.19078
miR-106a-5p	-1.48191	ARMH3	1.92994
miR-30b-5p	-2.51722	ARMH3	1.92994
miR-504-5p	-2.5685	ARNT	1.84688
miR-9-5p	-5.1475	ARNT	1.84688
miR-212-3p	-2.82128	ARNT	1.84688
miR-767-5p	-3.24693	ARPP21	3.06843
miR-9-5p	-5.1475	ARPP21	3.06843
miR-30b-5p	-2.51722	ASAP1	1.92288
miR-485-5p	-2.72962	ASAP1	1.92288
miR-125b-5p	-1.08767	ASPHD1	2.62466
miR-1260b	-1.72731	ASPRV1	4.73693
miR-409-3p	-4.69906	ATF7	1.71887
miR-9-3p	-4.95437	ATF7	1.71887
miR-149-5p	-2.95296	ATF7	1.71887
miR-363-3p	-3.1664	ATL3	2.02487
miR-92b-3p	-3.0064	ATL3	2.02487
miR-17-5p	-1.44014	ATL3	2.02487
miR-106a-5p	-1.48191	ATL3	2.02487
miR-9-5p	-5.1475	ATP1B1	3.06986
miR-935	-3.21576	ATP1B1	3.06986
miR-432-5p	-4.34448	ATP23	2.9624
miR-494-3p	-1.54313	ATP8A1	3.45319
miR-30b-5p	-2.51722	ATP8A1	3.45319
miR-125b-5p	-1.08767	ATXN3	1.92005
miR-9-5p	-5.1475	ATXN3	1.92005
miR-92b-3p	-3.0064	ATXN3	1.92005
miR-363-3p	-3.1664	ATXN3	1.92005
miR-382-5p	-3.86307	BAZ1A	1.83384
miR-409-3p	-4.69906	BAZ1A	1.83384
miR-30b-5p	-2.51722	BAZ1A	1.83384
miR-149-5p	-2.95296	BBS4	1.96966
miR-485-5p	-2.72962	BCAP29	1.87568
miR-9-3p	-4.95437	BCAT1	3.42659
miR-125b-5p	-1.08767	BCAT1	3.42659
miR-212-3p	-2.82128	BCAT1	3.42659
miR-149-5p	-2.95296	BCL2L13	1.72898
miR-9-5p	-5.1475	BCL6	1.83045
miR-149-5p	-2.95296	BET1L	1.96614
miR-130a-3p	-2.81989	BHLHE41	2.36663
miR-106a-5p	-1.48191	BHLHE41	2.36663
miR-130b-3p	-2.19647	BHLHE41	2.36663
miR-17-5p	-1.44014	BHLHE41	2.36663
miR-9-5p	-5.1475	BIN1	5.04881
miR-485-5p	-2.72962	BIN3	1.86342
miR-9-5p	-5.1475	BLZF1	1.59029
miR-134-5p	-3.60921	BLZF1	1.59029
miR-125b-5p	-1.08767	BLZF1	1.59029
miR-629-5p	-3.26338	BMP2K	2.31108
miR-30b-5p	-2.51722	BNC1	8.20753
miR-130a-3p	-2.81989	BTBD3	3.4878
miR-629-5p	-3.26338	BTBD3	3.4878
miR-130b-3p	-2.19647	BTBD3	3.4878
miR-1260b	-1.72731	C12orf4	2.42326
miR-382-5p	-3.86307	C2orf42	2.16524
miR-432-5p	-4.34448	C8orf48	3.21837
miR-134-5p	-3.60921	C9orf3	4.94917
miR-30b-5p	-2.51722	C9orf72	2.22284
miR-125b-5p	-1.08767	CALCOCO2	1.85751
miR-134-5p	-3.60921	CALCOCO2	1.85751
miR-9-5p	-5.1475	CAPZA1	1.9751
miR-30b-5p	-2.51722	CAPZA1	1.9751
miR-9-3p	-4.95437	CAST	2.67818
miR-30a-3p	-2.43764	CAST	2.67818
miR-935	-3.21576	CBR1	3.28878
miR-9-3p	-4.95437	CBWD5	1.67407
miR-379-5p	-4.37214	CBWD5	1.67407
miR-1260b	-1.72731	CBX7	4.16965
miR-125b-5p	-1.08767	CBX7	4.16965
miR-9-3p	-4.95437	CCDC152	1.47295
miR-767-5p	-3.24693	CCDC186	1.35814
miR-92b-3p	-3.0064	CCDC186	1.35814
miR-363-3p	-3.1664	CCDC186	1.35814
miR-629-5p	-3.26338	CCDC32	1.57208
miR-370-3p	-2.90667	CCDC32	1.57208
miR-30b-5p	-2.51722	CCL19	13.46
miR-9-5p	-5.1475	CCNDBP1	2.71159
miR-130b-3p	-2.19647	CCSER2	2.12476
miR-17-5p	-1.44014	CCSER2	2.12476
miR-92b-3p	-3.0064	CCSER2	2.12476
miR-9-5p	-5.1475	CCSER2	2.12476
miR-378d	-1.46007	CCSER2	2.12476
miR-363-3p	-3.1664	CCSER2	2.12476
miR-106a-5p	-1.48191	CCSER2	2.12476
miR-9-3p	-4.95437	CCSER2	2.12476
miR-106a-5p	-1.48191	CD274	5.31383
miR-17-5p	-1.44014	CD274	5.31383
miR-378d	-1.46007	CD274	5.31383
miR-9-5p	-5.1475	CD47	2.64079
miR-935	-3.21576	CD47	2.64079
miR-149-5p	-2.95296	CD47	2.64079
miR-432-5p	-4.34448	CD47	2.64079
miR-1260b	-1.72731	CD9	2.0589
miR-935	-3.21576	CDC14B	2.89352
miR-9-5p	-5.1475	CDC14B	2.89352
miR-125b-5p	-1.08767	CDC42SE1	3.7412
miR-504-5p	-2.5685	CDC42SE1	3.7412
miR-370-3p	-2.90667	CDC42SE1	3.7412
miR-130b-3p	-2.19647	CDH20	3.71326
miR-9-3p	-4.95437	CDH20	3.71326
miR-149-5p	-2.95296	CDK17	1.57015
miR-379-5p	-4.37214	CDK19	3.25859
miR-130a-3p	-2.81989	CDK19	3.25859
miR-212-3p	-2.82128	CDK19	3.25859
miR-130b-3p	-2.19647	CDK19	3.25859
miR-125b-5p	-1.08767	CDK19	3.25859
miR-92b-3p	-3.0064	CDKN1C	2.20562
miR-9-3p	-4.95437	CDKN1C	2.20562
miR-363-3p	-3.1664	CDKN1C	2.20562
miR-134-5p	-3.60921	CEP128	3.46836
miR-93-3p	-2.67587	CERS2	2.27169
miR-212-3p	-2.82128	CERS2	2.27169
miR-212-3p	-2.82128	CFL2	2.73737
miR-30b-5p	-2.51722	CFL2	2.73737
miR-130a-3p	-2.81989	CFL2	2.73737
miR-935	-3.21576	CFL2	2.73737
miR-130b-3p	-2.19647	CFL2	2.73737
miR-106a-5p	-1.48191	CFL2	2.73737
miR-9-3p	-4.95437	CFL2	2.73737
miR-17-5p	-1.44014	CFL2	2.73737
miR-125b-5p	-1.08767	CFLAR	2.98764
miR-212-3p	-2.82128	CGGBP1	1.41246
miR-494-3p	-1.54313	CGGBP1	1.41246
miR-9-3p	-4.95437	CGGBP1	1.41246
miR-130a-3p	-2.81989	CGGBP1	1.41246
miR-130b-3p	-2.19647	CGGBP1	1.41246
miR-93-3p	-2.67587	CHCHD7	3.25835
miR-885-3p	-1.79012	CHMP2B	1.2671
miR-30b-5p	-2.51722	CHMP2B	1.2671
miR-9-5p	-5.1475	CHMP2B	1.2671
miR-9-5p	-5.1475	CHSY1	1.19775
miR-30a-3p	-2.43764	CHURC1	1.61182
miR-130b-3p	-2.19647	CIT	7.07168
miR-106a-5p	-1.48191	CIT	7.07168
miR-134-5p	-3.60921	CLCC1	1.41154
miR-485-5p	-2.72962	CLCC1	1.41154
miR-409-3p	-4.69906	CLDND1	2.40578
miR-935	-3.21576	CLDND1	2.40578
miR-30b-5p	-2.51722	CLDND1	2.40578
miR-130b-3p	-2.19647	CLEC12B	10.8287
miR-432-5p	-4.34448	CLEC12B	10.8287
miR-106a-5p	-1.48191	CLEC12B	10.8287
miR-767-5p	-3.24693	CLEC2D	3.85335
miR-1260b	-1.72731	CLEC2D	3.85335
miR-149-5p	-2.95296	CLEC2D	3.85335
miR-885-3p	-1.79012	CLIP4	3.43397
miR-106a-5p	-1.48191	CLIP4	3.43397
miR-17-5p	-1.44014	CLIP4	3.43397
miR-149-5p	-2.95296	CLK2	1.46921
miR-92b-3p	-3.0064	CNNM4	2.32698
miR-125b-5p	-1.08767	CNNM4	2.32698
miR-363-3p	-3.1664	CNNM4	2.32698
miR-149-5p	-2.95296	COX10	1.98678
miR-130b-3p	-2.19647	CPEB4	1.71468
miR-130a-3p	-2.81989	CPEB4	1.71468
miR-9-5p	-5.1475	CPEB4	1.71468
miR-92b-3p	-3.0064	CPEB4	1.71468
miR-363-3p	-3.1664	CPEB4	1.71468
miR-130a-3p	-2.81989	CPPED1	3.99107
miR-92b-3p	-3.0064	CRHBP	3.43997
miR-382-5p	-3.86307	CRHBP	3.43997
miR-149-5p	-2.95296	CSGALNACT2	1.92931
miR-9-3p	-4.95437	CSGALNACT2	1.92931
miR-149-5p	-2.95296	CTC1	3.09526
miR-885-3p	-1.79012	CTDSP1	2.10112
miR-134-5p	-3.60921	CTNNA1	1.9682
miR-9-5p	-5.1475	CTNNA1	1.9682
miR-935	-3.21576	CTSV	2.4005
miR-9-3p	-4.95437	CTSV	2.4005
miR-4322	-0.695854	CYBC1	2.51237
miR-130a-3p	-2.81989	CYLD	1.91469
miR-130b-3p	-2.19647	CYLD	1.91469
miR-9-3p	-4.95437	CYLD	1.91469
miR-1260b	-1.72731	DBNDD2	5.26989
miR-767-5p	-3.24693	DBT	1.64076
miR-212-3p	-2.82128	DDO	8.92702
miR-378d	-1.46007	DDO	8.92702
miR-4322	-0.695854	DHDDS	1.19199
miR-106a-5p	-1.48191	DIP2A	2.23189
miR-130a-3p	-2.81989	DIP2A	2.23189
miR-130b-3p	-2.19647	DIP2A	2.23189
miR-125b-5p	-1.08767	DIP2A	2.23189
miR-17-5p	-1.44014	DIP2A	2.23189
miR-409-3p	-4.69906	DLG1	1.98356
miR-9-3p	-4.95437	DLG1	1.98356
miR-130a-3p	-2.81989	DLG2	4.06758
miR-30a-3p	-2.43764	DLG2	4.06758
miR-9-3p	-4.95437	DLG2	4.06758
miR-1260b	-1.72731	DLG2	4.06758
miR-93-3p	-2.67587	DLG2	4.06758
miR-106a-5p	-1.48191	DMTF1	1.08356
miR-17-5p	-1.44014	DMTF1	1.08356
miR-93-3p	-2.67587	DNAJC27	3.51507
miR-92b-3p	-3.0064	DNAJC27	3.51507
miR-363-3p	-3.1664	DNAJC27	3.51507
miR-106a-5p	-1.48191	DNAJC27	3.51507
miR-30a-3p	-2.43764	DNAJC27	3.51507
miR-17-5p	-1.44014	DNAJC27	3.51507
miR-379-5p	-4.37214	DNM3	3.41849
miR-212-3p	-2.82128	DOT1L	3.35453
miR-935	-3.21576	DPY19L1	1.75493
miR-30b-5p	-2.51722	DPY19L1	1.75493
miR-222-5p	-1.58904	DPY19L4	2.28675
miR-106a-5p	-1.48191	DPYD	5.05464
miR-9-3p	-4.95437	DSCC1	2.91386
miR-222-5p	-1.58904	DSCC1	2.91386
miR-9-5p	-5.1475	DSE	2.47126
miR-149-5p	-2.95296	DTNB	3.35861
miR-125b-5p	-1.08767	DTNB	3.35861
miR-4322	-0.695854	DTX3L	2.50598
miR-485-5p	-2.72962	DTX3L	2.50598
miR-363-3p	-3.1664	DUSP10	4.48567
miR-92b-3p	-3.0064	DUSP10	4.48567
miR-149-5p	-2.95296	DYNC1I1	5.88661
miR-363-3p	-3.1664	DYNLT3	3.94328
miR-125b-5p	-1.08767	DYNLT3	3.94328
miR-92b-3p	-3.0064	DYNLT3	3.94328
miR-379-5p	-4.37214	E2F6	1.71921
miR-1260b	-1.72731	EBAG9	3.03923
miR-409-3p	-4.69906	EBAG9	3.03923
miR-363-3p	-3.1664	EDEM1	1.81495
miR-125b-5p	-1.08767	EDEM1	1.81495
miR-92b-3p	-3.0064	EDEM1	1.81495
miR-212-3p	-2.82128	EDIL3	3.84315
miR-106a-5p	-1.48191	EFCAB14	1.7503
miR-17-5p	-1.44014	EFCAB14	1.7503
miR-9-5p	-5.1475	EFEMP1	6.32566
miR-629-5p	-3.26338	EIF1AD	2.37377
miR-125b-5p	-1.08767	EIF1AD	2.37377
miR-9-3p	-4.95437	EIF5A2	2.16146
miR-17-5p	-1.44014	EIF5A2	2.16146
miR-30b-5p	-2.51722	EIF5A2	2.16146
miR-382-5p	-3.86307	EIF5A2	2.16146
miR-125b-5p	-1.08767	EIF5A2	2.16146
miR-106a-5p	-1.48191	EIF5A2	2.16146
miR-93-3p	-2.67587	EIF5A2	2.16146
miR-9-5p	-5.1475	EIF5A2	2.16146
miR-130b-3p	-2.19647	EIF5A2	2.16146
miR-378d	-1.46007	ELK4	1.4339
miR-106a-5p	-1.48191	ELK4	1.4339
miR-17-5p	-1.44014	ELK4	1.4339
miR-93-3p	-2.67587	ELK4	1.4339
miR-9-3p	-4.95437	ELL2	2.91833
miR-30b-5p	-2.51722	ELL2	2.91833
miR-125b-5p	-1.08767	ELOVL1	2.71984
miR-9-5p	-5.1475	ELOVL7	7.50783
miR-30b-5p	-2.51722	ELOVL7	7.50783
miR-149-5p	-2.95296	ELOVL7	7.50783
miR-134-5p	-3.60921	ENDOD1	3.53316
miR-130b-3p	-2.19647	ENDOD1	3.53316
miR-130a-3p	-2.81989	ENDOD1	3.53316
miR-767-5p	-3.24693	ENPP2	5.24925
miR-9-3p	-4.95437	ENPP4	4.66572
miR-212-3p	-2.82128	ENPP4	4.66572
miR-130b-3p	-2.19647	ENPP4	4.66572
miR-130a-3p	-2.81989	ENPP4	4.66572
miR-125b-5p	-1.08767	ENTPD4	2.1994
miR-106a-5p	-1.48191	ENTPD4	2.1994
miR-30a-3p	-2.43764	EOGT	2.31348
miR-130b-3p	-2.19647	EOGT	2.31348
miR-130a-3p	-2.81989	EOGT	2.31348
miR-432-5p	-4.34448	EPHX1	1.3039
miR-130a-3p	-2.81989	EPS15	1.03799
miR-767-5p	-3.24693	EPS15	1.03799
miR-130b-3p	-2.19647	EPS15	1.03799
miR-92b-3p	-3.0064	EPS8	1.88477
miR-432-5p	-4.34448	ERBB4	2.71658
miR-30b-5p	-2.51722	ERBB4	2.71658
miR-130a-3p	-2.81989	ERBB4	2.71658
miR-30a-3p	-2.43764	ERBB4	2.71658
miR-130b-3p	-2.19647	ERBB4	2.71658
miR-130b-3p	-2.19647	ERBIN	1.82048
miR-92b-3p	-3.0064	ERBIN	1.82048
miR-130a-3p	-2.81989	ERBIN	1.82048
miR-9-5p	-5.1475	ERBIN	1.82048
miR-30b-5p	-2.51722	ESCO1	2.32412
miR-30a-3p	-2.43764	ESCO1	2.32412
miR-92b-3p	-3.0064	ESCO1	2.32412
miR-485-5p	-2.72962	ETV7	7.72597
miR-222-5p	-1.58904	EVI5	1.91758
miR-363-3p	-3.1664	EVI5	1.91758
miR-92b-3p	-3.0064	EVI5	1.91758
miR-432-5p	-4.34448	EVI5	1.91758
miR-4322	-0.695854	FA2H	7.5058
miR-106a-5p	-1.48191	FAM102A	3.55828
miR-17-5p	-1.44014	FAM102A	3.55828
miR-30a-3p	-2.43764	FAM107B	2.93053
miR-432-5p	-4.34448	FAM107B	2.93053
miR-125b-5p	-1.08767	FAM107B	2.93053
miR-9-5p	-5.1475	FAM107B	2.93053
miR-379-5p	-4.37214	FAM114A2	2.4905
miR-9-5p	-5.1475	FAM117A	2.75619
miR-106a-5p	-1.48191	FAM117A	2.75619
miR-93-3p	-2.67587	FAM120AOS	1.74855
miR-935	-3.21576	FAM126A	1.93735
miR-432-5p	-4.34448	FAM126A	1.93735
miR-935	-3.21576	FAM218A	5.38669
miR-134-5p	-3.60921	FAM91A1	1.08634
miR-30b-5p	-2.51722	FAM91A1	1.08634
miR-9-3p	-4.95437	FAM91A1	1.08634
miR-212-3p	-2.82128	FAM91A1	1.08634
miR-30a-3p	-2.43764	FBXO4	2.7827
miR-629-5p	-3.26338	FGF1	4.96191
miR-222-5p	-1.58904	FGF1	4.96191
miR-4322	-0.695854	FGF1	4.96191
miR-935	-3.21576	FGF1	4.96191
miR-134-5p	-3.60921	FKBP15	1.6139
miR-93-3p	-2.67587	FKBP15	1.6139
miR-9-5p	-5.1475	FKTN	1.88262
miR-432-5p	-4.34448	FMO4	7.6411
miR-106a-5p	-1.48191	FNIP2	3.76687
miR-9-5p	-5.1475	FNIP2	3.76687
miR-363-3p	-3.1664	FNIP2	3.76687
miR-92b-3p	-3.0064	FNIP2	3.76687
miR-30b-5p	-2.51722	FNIP2	3.76687
miR-485-5p	-2.72962	FNIP2	3.76687
miR-9-5p	-5.1475	FOXO1	2.34723
miR-130a-3p	-2.81989	FOXP1	2.48715
miR-93-3p	-2.67587	FOXP1	2.48715
miR-9-5p	-5.1475	FOXP1	2.48715
miR-363-3p	-3.1664	FOXP1	2.48715
miR-92b-3p	-3.0064	FOXP1	2.48715
miR-130b-3p	-2.19647	FOXP1	2.48715
miR-106a-5p	-1.48191	FSD1L	2.11446
miR-9-3p	-4.95437	FSD1L	2.11446
miR-485-5p	-2.72962	G6PD	3.80589
miR-432-5p	-4.34448	GCSH	1.08692
miR-9-5p	-5.1475	GDNF	3.68335
miR-125b-5p	-1.08767	GDNF	3.68335
miR-1260b	-1.72731	GDNF	3.68335
miR-9-5p	-5.1475	GLDN	8.52588
miR-134-5p	-3.60921	GLDN	8.52588
miR-125b-5p	-1.08767	GLS	1.52546
miR-9-5p	-5.1475	GLS	1.52546
miR-9-3p	-4.95437	GMFB	1.60843
miR-130a-3p	-2.81989	GMFB	1.60843
miR-212-3p	-2.82128	GMFB	1.60843
miR-130b-3p	-2.19647	GMFB	1.60843
miR-382-5p	-3.86307	GMFB	1.60843
miR-767-5p	-3.24693	GMFB	1.60843
miR-222-5p	-1.58904	GPAT3	5.14338
miR-4322	-0.695854	GPM6B	1.54487
miR-378d	-1.46007	GPM6B	1.54487
miR-9-5p	-5.1475	GREB1L	5.6066
miR-92b-3p	-3.0064	GRHL1	4.45356
miR-30b-5p	-2.51722	GRHL1	4.45356
miR-9-5p	-5.1475	GRHL1	4.45356
miR-125b-5p	-1.08767	GRHL1	4.45356
miR-363-3p	-3.1664	GRHL1	4.45356
miR-106a-5p	-1.48191	GTPBP10	1.5258
miR-17-5p	-1.44014	GTPBP10	1.5258
miR-17-5p	-1.44014	GTPBP10	1.5258
miR-106a-5p	-1.48191	GTPBP10	1.5258
miR-30a-3p	-2.43764	GTPBP10	1.5258
miR-9-5p	-5.1475	GZF1	1.88894
miR-93-3p	-2.67587	HAS3	6.04548
miR-363-3p	-3.1664	HAS3	6.04548
miR-767-5p	-3.24693	HAS3	6.04548
miR-504-5p	-2.5685	HAS3	6.04548
miR-92b-3p	-3.0064	HAS3	6.04548
miR-125b-5p	-1.08767	HAX1	1.43415
miR-30a-3p	-2.43764	HDAC8	2.15761
miR-93-3p	-2.67587	HDAC8	2.15761
miR-93-3p	-2.67587	HDX	2.47093
miR-30a-3p	-2.43764	HDX	2.47093
miR-30b-5p	-2.51722	HECTD2	2.22259
miR-106a-5p	-1.48191	HECTD2	2.22259
miR-17-5p	-1.44014	HECTD2	2.22259
miR-134-5p	-3.60921	HIRIP3	1.93234
miR-9-5p	-5.1475	HIST1H4H	3.9785
miR-4322	-0.695854	HIST1H4H	3.9785
miR-9-5p	-5.1475	HLCS	2.75315
miR-379-5p	-4.37214	HLCS	2.75315
miR-9-3p	-4.95437	HLCS	2.75315
miR-432-5p	-4.34448	HMG20A	2.35629
miR-125b-5p	-1.08767	HMG20A	2.35629
miR-767-5p	-3.24693	HMGCL	1.84104
miR-4322	-0.695854	HPS5	2.95345
miR-106a-5p	-1.48191	HPS5	2.95345
miR-9-5p	-5.1475	HPS5	2.95345
miR-17-5p	-1.44014	HPS5	2.95345
miR-99a-5p	-2.1827	HS3ST2	4.86576
miR-382-5p	-3.86307	HSPA2	4.16566
miR-504-5p	-2.5685	HTATIP2	3.66266
miR-149-5p	-2.95296	ICOSLG	5.35501
miR-382-5p	-3.86307	IFI16	2.10991
miR-370-3p	-2.90667	IFIT1	5.38123
miR-92b-3p	-3.0064	IFIT2	4.00817
miR-409-3p	-4.69906	IFIT2	4.00817
miR-363-3p	-3.1664	IFIT2	4.00817
miR-9-3p	-4.95437	IFT80	3.41835
miR-125b-5p	-1.08767	IKZF3	5.14173
miR-30a-3p	-2.43764	IL1B	8.45788
miR-504-5p	-2.5685	INSYN2	3.17411
miR-30b-5p	-2.51722	INSYN2	3.17411
miR-494-3p	-1.54313	INSYN2	3.17411
miR-93-3p	-2.67587	IQCG	1.97054
miR-17-5p	-1.44014	IRF9	2.62164
miR-106a-5p	-1.48191	IRF9	2.62164
miR-409-3p	-4.69906	ITGB3	5.08588
miR-767-5p	-3.24693	ITK	9.10077
miR-222-5p	-1.58904	ITK	9.10077
miR-212-3p	-2.82128	ITPKB	3.28621
miR-130b-3p	-2.19647	ITPKB	3.28621
miR-106a-5p	-1.48191	ITPKB	3.28621
miR-130a-3p	-2.81989	ITPKB	3.28621
miR-9-3p	-4.95437	ITSN2	2.61423
miR-30a-3p	-2.43764	KCNK10	2.98755
miR-125b-5p	-1.08767	KCNK10	2.98755
miR-106a-5p	-1.48191	KCNK10	2.98755
miR-363-3p	-3.1664	KCNK10	2.98755
miR-485-5p	-2.72962	KCNK10	2.98755
miR-130a-3p	-2.81989	KCNK10	2.98755
miR-130b-3p	-2.19647	KCNK10	2.98755
miR-92b-3p	-3.0064	KCNK10	2.98755
miR-17-5p	-1.44014	KCNK10	2.98755
miR-485-5p	-2.72962	KCNMB4	5.45802
miR-504-5p	-2.5685	KCNMB4	5.45802
miR-9-3p	-4.95437	KDM7A	1.84551
miR-125b-5p	-1.08767	KDM7A	1.84551
miR-432-5p	-4.34448	KDM7A	1.84551
miR-125b-5p	-1.08767	KHNYN	3.50058
miR-17-5p	-1.44014	KIAA0513	2.75474
miR-106a-5p	-1.48191	KIAA0513	2.75474
miR-9-5p	-5.1475	KIF13B	5.40191
miR-30b-5p	-2.51722	KIF16B	5.13614
miR-130b-3p	-2.19647	KLF13	1.70337
miR-9-5p	-5.1475	KLF13	1.70337
miR-130a-3p	-2.81989	KLF13	1.70337
miR-504-5p	-2.5685	KLF13	1.70337
miR-125b-5p	-1.08767	KLF13	1.70337
miR-1260b	-1.72731	KLF13	1.70337
miR-106a-5p	-1.48191	KLHL2	2.46986
miR-17-5p	-1.44014	KLHL2	2.46986
miR-93-3p	-2.67587	KLHL2	2.46986
miR-106a-5p	-1.48191	KLHL20	1.59479
miR-17-5p	-1.44014	KLHL20	1.59479
miR-130b-3p	-2.19647	KLHL20	1.59479
miR-130a-3p	-2.81989	KLHL20	1.59479
miR-30b-5p	-2.51722	KLHL20	1.59479
miR-382-5p	-3.86307	KLHL32	5.28339
miR-9-3p	-4.95437	KLHL32	5.28339
miR-432-5p	-4.34448	KLRK1	4.36128
miR-9-5p	-5.1475	KLRK1	4.36128
miR-382-5p	-3.86307	LACC1	8.06944
miR-1260b	-1.72731	LAMP2	2.12399
miR-4322	-0.695854	LAYN	3.10993
miR-92b-3p	-3.0064	LDLRAD4	2.74955
miR-93-3p	-2.67587	LDLRAD4	2.74955
miR-130b-3p	-2.19647	LDLRAD4	2.74955
miR-130a-3p	-2.81989	LDLRAD4	2.74955
miR-106a-5p	-1.48191	LDLRAP1	4.55939
miR-17-5p	-1.44014	LDLRAP1	4.55939
miR-9-5p	-5.1475	LDLRAP1	4.55939
miR-134-5p	-3.60921	LHPP	4.44688
miR-106a-5p	-1.48191	LIAS	1.96054
miR-17-5p	-1.44014	LIAS	1.96054
miR-409-3p	-4.69906	LMBRD1	2.52561
miR-130a-3p	-2.81989	LONRF3	3.50319
miR-130b-3p	-2.19647	LONRF3	3.50319
miR-409-3p	-4.69906	LRIF1	1.31914
miR-130a-3p	-2.81989	LRP2	6.78448
miR-130b-3p	-2.19647	LRP2	6.78448
miR-409-3p	-4.69906	LRP2	6.78448
miR-363-3p	-3.1664	LRRC8D	2.38811
miR-30b-5p	-2.51722	LRRC8D	2.38811
miR-92b-3p	-3.0064	LRRC8D	2.38811
miR-30b-5p	-2.51722	LYRM7	2.26559
miR-9-5p	-5.1475	MAEA	4.5895
miR-629-5p	-3.26338	MAGI2	3.85225
miR-9-3p	-4.95437	MAGI2	3.85225
miR-30b-5p	-2.51722	MAGI2	3.85225
miR-134-5p	-3.60921	MAGI2	3.85225
miR-9-5p	-5.1475	MAGT1	2.19661
miR-1260b	-1.72731	MAL	12.8367
miR-93-3p	-2.67587	MAP3K7	1.52609
miR-935	-3.21576	MAP3K7	1.52609
miR-106a-5p	-1.48191	MAP7	6.52247
miR-17-5p	-1.44014	MAP7	6.52247
miR-9-5p	-5.1475	MAP7	6.52247
miR-30b-5p	-2.51722	MARK3	1.21256
miR-130b-3p	-2.19647	MARK3	1.21256
miR-130a-3p	-2.81989	MARK3	1.21256
miR-382-5p	-3.86307	MATN2	2.37013
miR-485-5p	-2.72962	MAX	1.42584
miR-130a-3p	-2.81989	MBD2	1.6691
miR-130b-3p	-2.19647	MBD2	1.6691
miR-222-5p	-1.58904	MBD4	1.66269
miR-9-5p	-5.1475	MBNL1	1.99051
miR-130a-3p	-2.81989	MBNL1	1.99051
miR-382-5p	-3.86307	MBNL1	1.99051
miR-130b-3p	-2.19647	MBNL1	1.99051
miR-134-5p	-3.60921	MBNL1	1.99051
miR-99a-5p	-2.1827	MBNL1	1.99051
miR-93-3p	-2.67587	MBNL1	1.99051
miR-93-3p	-2.67587	MBP	8.75743
miR-30b-5p	-2.51722	MCF2L	5.99967
miR-885-3p	-1.79012	MCF2L	5.99967
miR-106a-5p	-1.48191	MCF2L	5.99967
miR-30b-5p	-2.51722	ME1	2.22166
miR-382-5p	-3.86307	MED23	2.11732
miR-9-3p	-4.95437	MEF2A	1.43983
miR-212-3p	-2.82128	MEF2A	1.43983
miR-17-5p	-1.44014	MFAP3L	2.89194
miR-106a-5p	-1.48191	MFAP3L	2.89194
miR-9-3p	-4.95437	MFAP3L	2.89194
miR-9-5p	-5.1475	MFAP3L	2.89194
miR-130a-3p	-2.81989	MIGA1	1.46576
miR-130b-3p	-2.19647	MIGA1	1.46576
miR-432-5p	-4.34448	MOBP	6.4463
miR-130a-3p	-2.81989	MOG	13.9893
miR-106a-5p	-1.48191	MOG	13.9893
miR-130b-3p	-2.19647	MOG	13.9893
miR-17-5p	-1.44014	MOG	13.9893
miR-106a-5p	-1.48191	MOSPD2	2.43521
miR-382-5p	-3.86307	MPP4	8.63315
miR-149-5p	-2.95296	MTHFSD	6.11441
miR-379-5p	-4.37214	MTM1	1.90901
miR-130b-3p	-2.19647	MTMR10	2.03731
miR-130a-3p	-2.81989	MTMR10	2.03731
miR-9-5p	-5.1475	MTMR2	1.8341
miR-134-5p	-3.60921	MTMR2	1.8341
miR-379-5p	-4.37214	MTMR2	1.8341
miR-9-3p	-4.95437	MTMR6	1.68504
miR-212-3p	-2.82128	MTMR6	1.68504
miR-130a-3p	-2.81989	MTMR6	1.68504
miR-130b-3p	-2.19647	MTMR6	1.68504
miR-106a-5p	-1.48191	MTURN	2.4566
miR-130a-3p	-2.81989	MYBL1	3.38888
miR-130b-3p	-2.19647	MYBL1	3.38888
miR-935	-3.21576	MYOT	7.82915
miR-9-3p	-4.95437	MYRF	5.26598
miR-9-5p	-5.1475	MYRF	5.26598
miR-432-5p	-4.34448	N4BP2L1	2.98958
miR-93-3p	-2.67587	N4BP2L1	2.98958
miR-767-5p	-3.24693	N4BP2L1	2.98958
miR-370-3p	-2.90667	N4BP2L1	2.98958
miR-4322	-0.695854	NCAM1	1.78445
miR-30b-5p	-2.51722	NCAM1	1.78445
miR-9-5p	-5.1475	NCOA7	3.44958
miR-935	-3.21576	NCOA7	3.44958
miR-9-3p	-4.95437	NDUFS1	1.64643
miR-30b-5p	-2.51722	NECAB1	2.23689
miR-134-5p	-3.60921	NEK7	3.29719
miR-9-3p	-4.95437	NEK7	3.29719
miR-379-5p	-4.37214	NENF	1.1302
miR-93-3p	-2.67587	NFASC	4.75693
miR-9-5p	-5.1475	NFASC	4.75693
miR-212-3p	-2.82128	NFE2L2	1.74038
miR-485-5p	-2.72962	NFKBIB	2.16095
miR-99a-5p	-2.1827	NIPBL	1.6125
miR-92b-3p	-3.0064	NIPBL	1.6125
miR-409-3p	-4.69906	NIPBL	1.6125
miR-92b-3p	-3.0064	NLK	2.95712
miR-222-5p	-1.58904	NLK	2.95712
miR-212-3p	-2.82128	NLK	2.95712
miR-767-5p	-3.24693	NLK	2.95712
miR-363-3p	-3.1664	NLK	2.95712
miR-130b-3p	-2.19647	NME7	1.73605
miR-130a-3p	-2.81989	NME7	1.73605
miR-767-5p	-3.24693	NMI	2.85917
miR-30b-5p	-2.51722	NR3C1	2.78449
miR-378d	-1.46007	NR3C1	2.78449
miR-30a-3p	-2.43764	NR3C1	2.78449
miR-363-3p	-3.1664	NSF	1.58496
miR-92b-3p	-3.0064	NSF	1.58496
miR-222-5p	-1.58904	NUMB	2.00901
miR-134-5p	-3.60921	NUMB	2.00901
miR-9-3p	-4.95437	NUMB	2.00901
miR-9-5p	-5.1475	NXPE3	2.09879
miR-93-3p	-2.67587	OASL	6.93409
miR-370-3p	-2.90667	OASL	6.93409
miR-93-3p	-2.67587	OGT	1.21857
miR-767-5p	-3.24693	OGT	1.21857
miR-485-5p	-2.72962	OGT	1.21857
miR-125b-5p	-1.08767	OSBPL9	1.54898
miR-4322	-0.695854	PADI2	9.96749
miR-485-5p	-2.72962	PAIP2B	1.99068
miR-485-5p	-2.72962	PAK1	1.89504
miR-125b-5p	-1.08767	PAN2	2.53038
miR-149-5p	-2.95296	PAN2	2.53038
miR-504-5p	-2.5685	PAN2	2.53038
miR-767-5p	-3.24693	PAN2	2.53038
miR-9-3p	-4.95437	PAQR3	3.86824
miR-125b-5p	-1.08767	PARM1	4.2022
miR-378d	-1.46007	PARP12	3.34771
miR-92b-3p	-3.0064	PCDH9	3.64493
miR-382-5p	-3.86307	PCDH9	3.64493
miR-9-3p	-4.95437	PCDH9	3.64493
miR-106a-5p	-1.48191	PCDHA4	4.73924
miR-17-5p	-1.44014	PCDHA4	4.73924
miR-9-3p	-4.95437	PCDHA4	4.73924
miR-17-5p	-1.44014	PCDHA6	6.42056
miR-106a-5p	-1.48191	PCDHA6	6.42056
miR-9-3p	-4.95437	PCDHA6	6.42056
miR-30b-5p	-2.51722	PCGF5	5.47666
miR-379-5p	-4.37214	PCGF5	5.47666
miR-222-5p	-1.58904	PCGF5	5.47666
miR-9-3p	-4.95437	PCGF5	5.47666
miR-9-5p	-5.1475	PCGF5	5.47666
miR-30a-3p	-2.43764	PCGF5	5.47666
miR-9-5p	-5.1475	PCSK6	3.62962
miR-494-3p	-1.54313	PDE4B	1.89774
miR-363-3p	-3.1664	PEX5L	7.2203
miR-9-5p	-5.1475	PEX5L	7.2203
miR-17-5p	-1.44014	PEX5L	7.2203
miR-30a-3p	-2.43764	PEX5L	7.2203
miR-30b-5p	-2.51722	PEX5L	7.2203
miR-106a-5p	-1.48191	PEX5L	7.2203
miR-130b-3p	-2.19647	PEX5L	7.2203
miR-92b-3p	-3.0064	PEX5L	7.2203
miR-130a-3p	-2.81989	PEX5L	7.2203
miR-92b-3p	-3.0064	PFKFB4	2.16733
miR-9-5p	-5.1475	PHLDB1	2.62259
miR-149-5p	-2.95296	PHLDB1	2.62259
miR-93-3p	-2.67587	PHLDB1	2.62259
miR-885-3p	-1.79012	PHLPP1	1.95979
miR-30b-5p	-2.51722	PICALM	1.9637
miR-409-3p	-4.69906	PICALM	1.9637
miR-767-5p	-3.24693	PIK3R1	2.06279
miR-9-3p	-4.95437	PIK3R1	2.06279
miR-17-5p	-1.44014	PIK3R1	2.06279
miR-106a-5p	-1.48191	PIK3R1	2.06279
miR-767-5p	-3.24693	PINX1	1.83896
miR-106a-5p	-1.48191	PIP4K2A	3.36746
miR-30b-5p	-2.51722	PIP4K2A	3.36746
miR-30a-3p	-2.43764	PIP4K2A	3.36746
miR-17-5p	-1.44014	PIP4K2A	3.36746
miR-378d	-1.46007	PLEKHA1	2.93049
miR-9-5p	-5.1475	PLEKHA1	2.93049
miR-92b-3p	-3.0064	PLEKHA1	2.93049
miR-432-5p	-4.34448	PLEKHA1	2.93049
miR-485-5p	-2.72962	PLEKHA1	2.93049
miR-382-5p	-3.86307	PLEKHA1	2.93049
miR-363-3p	-3.1664	PLEKHA1	2.93049
miR-92b-3p	-3.0064	PLEKHM1	4.25363
miR-4322	-0.695854	PLEKHM1	4.25363
miR-17-5p	-1.44014	PLEKHM1	4.25363
miR-106a-5p	-1.48191	PLEKHM1	4.25363
miR-212-3p	-2.82128	PLP1	9.58991
miR-767-5p	-3.24693	PLP1	9.58991
miR-935	-3.21576	PLS3	1.88898
miR-485-5p	-2.72962	PMP22	2.25866
miR-9-5p	-5.1475	PMP22	2.25866
miR-767-5p	-3.24693	PMP22	2.25866
miR-9-3p	-4.95437	POLK	1.85684
miR-92b-3p	-3.0064	POLK	1.85684
miR-363-3p	-3.1664	POLK	1.85684
miR-504-5p	-2.5685	POLR3E	2.84963
miR-134-5p	-3.60921	POLR3E	2.84963
miR-30b-5p	-2.51722	POLR3E	2.84963
miR-382-5p	-3.86307	POT1	1.86609
miR-9-5p	-5.1475	PPARA	2.03276
miR-106a-5p	-1.48191	PPARA	2.03276
miR-93-3p	-2.67587	PPIP5K1	3.38872
miR-9-5p	-5.1475	PPIP5K1	3.38872
miR-504-5p	-2.5685	PPIP5K1	3.38872
miR-149-5p	-2.95296	PPIP5K1	3.38872
miR-30b-5p	-2.51722	PPP1R2	1.38217
miR-92b-3p	-3.0064	PPP1R37	3.00911
miR-363-3p	-3.1664	PPP1R37	3.00911
miR-1260b	-1.72731	PPP1R37	3.00911
miR-125b-5p	-1.08767	PPP1R37	3.00911
miR-432-5p	-4.34448	PPP1R3E	3.67972
miR-4322	-0.695854	PRF1	6.98462
miR-134-5p	-3.60921	PRF1	6.98462
miR-222-5p	-1.58904	PRR13	2.28827
miR-212-3p	-2.82128	PRR5L	3.14229
miR-935	-3.21576	PRR5L	3.14229
miR-629-5p	-3.26338	PRRG1	2.3466
miR-17-5p	-1.44014	PRRG1	2.3466
miR-935	-3.21576	PRRG1	2.3466
miR-106a-5p	-1.48191	PRRG1	2.3466
miR-130b-3p	-2.19647	PRUNE2	4.52234
miR-130a-3p	-2.81989	PRUNE2	4.52234
miR-30b-5p	-2.51722	PRUNE2	4.52234
miR-130a-3p	-2.81989	PSAP	1.85193
miR-1260b	-1.72731	PSAP	1.85193
miR-130b-3p	-2.19647	PSAP	1.85193
miR-9-5p	-5.1475	PSD3	3.91702
miR-149-5p	-2.95296	PSD3	3.91702
miR-30b-5p	-2.51722	PSD3	3.91702
miR-93-3p	-2.67587	PSD3	3.91702
miR-134-5p	-3.60921	PSD3	3.91702
miR-149-5p	-2.95296	PSME4	2.56443
miR-92b-3p	-3.0064	PTAR1	2.86467
miR-9-5p	-5.1475	PTAR1	2.86467
miR-363-3p	-3.1664	PTAR1	2.86467
miR-379-5p	-4.37214	PTK2	3.64527
miR-106a-5p	-1.48191	PTP4A2	3.31691
miR-9-5p	-5.1475	PTPN22	6.85834
miR-9-5p	-5.1475	PTPRB	3.60756
miR-149-5p	-2.95296	PTPRB	3.60756
miR-9-3p	-4.95437	PTPRB	3.60756
miR-130a-3p	-2.81989	PXK	2.56964
miR-149-5p	-2.95296	PXK	2.56964
miR-125b-5p	-1.08767	PXK	2.56964
miR-106a-5p	-1.48191	PXK	2.56964
miR-130b-3p	-2.19647	PXK	2.56964
miR-17-5p	-1.44014	PXK	2.56964
miR-30a-3p	-2.43764	PYROXD1	2.36496
miR-149-5p	-2.95296	RAB43	6.40863
miR-93-3p	-2.67587	RAD17	1.60033
miR-935	-3.21576	RADX	2.53259
miR-935	-3.21576	RAP1A	2.50428
miR-93-3p	-2.67587	RAP1A	2.50428
miR-9-3p	-4.95437	RAP1A	2.50428
miR-149-5p	-2.95296	RAP1A	2.50428
miR-125b-5p	-1.08767	RAP1A	2.50428
miR-92b-3p	-3.0064	RAP1A	2.50428
miR-379-5p	-4.37214	RAP1GDS1	1.48296
miR-370-3p	-2.90667	RAP1GDS1	1.48296
miR-125b-5p	-1.08767	RAPGEF5	3.93806
miR-30b-5p	-2.51722	RASA1	1.75657
miR-130a-3p	-2.81989	RASA1	1.75657
miR-9-3p	-4.95437	RASA1	1.75657
miR-130b-3p	-2.19647	RASA1	1.75657
miR-212-3p	-2.82128	RASA1	1.75657
miR-130b-3p	-2.19647	RASGEF1A	11.0845
miR-106a-5p	-1.48191	RASGEF1A	11.0845
miR-130a-3p	-2.81989	RASGEF1A	11.0845
miR-17-5p	-1.44014	RASGEF1A	11.0845
miR-30b-5p	-2.51722	RASGEF1A	11.0845
miR-409-3p	-4.69906	RASGRP3	7.45431
miR-93-3p	-2.67587	RASSF2	2.35532
miR-17-5p	-1.44014	RASSF2	2.35532
miR-106a-5p	-1.48191	RASSF2	2.35532
miR-935	-3.21576	RELCH	2.9469
miR-130a-3p	-2.81989	RELCH	2.9469
miR-130b-3p	-2.19647	RELCH	2.9469
miR-9-5p	-5.1475	RELCH	2.9469
miR-30a-3p	-2.43764	RELT	3.1305
miR-1260b	-1.72731	RELT	3.1305
miR-134-5p	-3.60921	RELT	3.1305
miR-93-3p	-2.67587	RGL1	2.6828
miR-17-5p	-1.44014	RGL1	2.6828
miR-92b-3p	-3.0064	RGL1	2.6828
miR-363-3p	-3.1664	RGL1	2.6828
miR-106a-5p	-1.48191	RGL1	2.6828
miR-485-5p	-2.72962	RGS5	4.27359
miR-4322	-0.695854	RGS5	4.27359
miR-485-5p	-2.72962	RGS5	4.27359
miR-4322	-0.695854	RGS5	4.27359
miR-885-3p	-1.79012	RGS8	7.68844
miR-17-5p	-1.44014	RHOC	1.79778
miR-106a-5p	-1.48191	RHOC	1.79778
miR-134-5p	-3.60921	RHOU	3.9355
miR-212-3p	-2.82128	RHOU	3.9355
miR-379-5p	-4.37214	RMDN2	1.98817
miR-370-3p	-2.90667	RNF170	1.6944
miR-106a-5p	-1.48191	RNF217	4.37593
miR-125b-5p	-1.08767	RNF217	4.37593
miR-767-5p	-3.24693	RNF217	4.37593
miR-30b-5p	-2.51722	RNF220	2.35076
miR-149-5p	-2.95296	RNF220	2.35076
miR-17-5p	-1.44014	RNH1	2.28913
miR-106a-5p	-1.48191	RNH1	2.28913
miR-30b-5p	-2.51722	ROR1	1.85298
miR-149-5p	-2.95296	ROR1	1.85298
miR-432-5p	-4.34448	ROR1	1.85298
miR-379-5p	-4.37214	ROR1	1.85298
miR-93-3p	-2.67587	RPS6KA2	2.54805
miR-30b-5p	-2.51722	RPS6KA2	2.54805
miR-378d	-1.46007	RPS6KA2	2.54805
miR-409-3p	-4.69906	RPS6KA3	2.08583
miR-485-5p	-2.72962	RPS6KA3	2.08583
miR-106a-5p	-1.48191	RRAS2	4.76963
miR-134-5p	-3.60921	RRAS2	4.76963
miR-30b-5p	-2.51722	RRAS2	4.76963
miR-629-5p	-3.26338	RTKN	4.03755
miR-125b-5p	-1.08767	RUFY3	1.54785
miR-222-5p	-1.58904	RUNX1	3.7859
miR-30a-3p	-2.43764	RUNX1	3.7859
miR-30b-5p	-2.51722	RUNX1	3.7859
miR-30b-5p	-2.51722	RUNX1	3.7859
miR-106a-5p	-1.48191	RUNX1	3.7859
miR-9-5p	-5.1475	RUNX1	3.7859
miR-17-5p	-1.44014	RUNX1	3.7859
miR-30b-5p	-2.51722	RUNX2	4.37627
miR-9-3p	-4.95437	SAP30BP	1.53141
miR-130a-3p	-2.81989	SAR1B	1.52591
miR-106a-5p	-1.48191	SAR1B	1.52591
miR-92b-3p	-3.0064	SAR1B	1.52591
miR-17-5p	-1.44014	SAR1B	1.52591
miR-130b-3p	-2.19647	SAR1B	1.52591
miR-9-3p	-4.95437	SAV1	2.32492
miR-409-3p	-4.69906	SAV1	2.32492
miR-767-5p	-3.24693	SCYL2	1.37942
miR-382-5p	-3.86307	SCYL3	2.23537
miR-9-5p	-5.1475	SCYL3	2.23537
miR-30b-5p	-2.51722	SCYL3	2.23537
miR-30b-5p	-2.51722	SDAD1	1.59996
miR-212-3p	-2.82128	SEC14L2	2.96727
miR-125b-5p	-1.08767	SEC14L2	2.96727
miR-93-3p	-2.67587	SEC16B	7.02094
miR-222-5p	-1.58904	SEC16B	7.02094
miR-130b-3p	-2.19647	SEC23B	1.40782
miR-130a-3p	-2.81989	SEC23B	1.40782
miR-935	-3.21576	SECISBP2	1.64834
miR-125b-5p	-1.08767	SEL1L	1.72762
miR-30a-3p	-2.43764	SEMA3C	2.75786
miR-767-5p	-3.24693	SEMA3C	2.75786
miR-125b-5p	-1.08767	SEMA4D	2.88799
miR-485-5p	-2.72962	SEMA4D	2.88799
miR-130b-3p	-2.19647	SERINC3	1.9006
miR-30b-5p	-2.51722	SERINC3	1.9006
miR-9-5p	-5.1475	SERINC5	4.27902
miR-134-5p	-3.60921	SERPINE1	3.32991
miR-30b-5p	-2.51722	SERPINE1	3.32991
miR-432-5p	-4.34448	SERPINE1	3.32991
miR-17-5p	-1.44014	SFR1	2.08885
miR-106a-5p	-1.48191	SFR1	2.08885
miR-9-5p	-5.1475	SGCD	2.86847
miR-382-5p	-3.86307	SGK1	4.82908
miR-92b-3p	-3.0064	SGK1	4.82908
miR-106a-5p	-1.48191	SGMS1	2.10393
miR-9-5p	-5.1475	SGMS1	2.10393
miR-17-5p	-1.44014	SGMS1	2.10393
miR-134-5p	-3.60921	SGMS1	2.10393
miR-30b-5p	-2.51722	SGMS2	3.27079
miR-30a-3p	-2.43764	SGMS2	3.27079
miR-9-5p	-5.1475	SGMS2	3.27079
miR-106a-5p	-1.48191	SGTB	1.64779
miR-17-5p	-1.44014	SGTB	1.64779
miR-106a-5p	-1.48191	SH3BP5	5.76567
miR-30a-3p	-2.43764	SH3GLB1	2.42367
miR-379-5p	-4.37214	SH3GLB1	2.42367
miR-767-5p	-3.24693	SH3GLB1	2.42367
miR-222-5p	-1.58904	SH3GLB1	2.42367
miR-935	-3.21576	SH3KBP1	4.0306
miR-9-3p	-4.95437	SH3KBP1	4.0306
miR-30b-5p	-2.51722	SH3RF1	2.6307
miR-382-5p	-3.86307	SHC4	4.77642
miR-9-5p	-5.1475	SHISA2	4.92622
miR-9-5p	-5.1475	SHQ1	2.19666
miR-125b-5p	-1.08767	SHTN1	4.2665
miR-17-5p	-1.44014	SHTN1	4.2665
miR-212-3p	-2.82128	SHTN1	4.2665
miR-106a-5p	-1.48191	SHTN1	4.2665
miR-30b-5p	-2.51722	SIK3	2.24823
miR-9-5p	-5.1475	SIK3	2.24823
miR-382-5p	-3.86307	SLAIN1	4.63434
miR-130a-3p	-2.81989	SLAIN1	4.63434
miR-130b-3p	-2.19647	SLAIN1	4.63434
miR-30b-5p	-2.51722	SLAIN1	4.63434
miR-222-5p	-1.58904	SLC11A2	1.71573
miR-149-5p	-2.95296	SLC11A2	1.71573
miR-379-5p	-4.37214	SLC20A1	1.86491
miR-212-3p	-2.82128	SLC20A1	1.86491
miR-378d	-1.46007	SLC20A2	2.19911
miR-9-5p	-5.1475	SLC20A2	2.19911
miR-485-5p	-2.72962	SLC23A2	2.6607
miR-212-3p	-2.82128	SLC23A2	2.6607
miR-93-3p	-2.67587	SLC23A2	2.6607
miR-17-5p	-1.44014	SLC24A2	4.41045
miR-432-5p	-4.34448	SLC24A2	4.41045
miR-106a-5p	-1.48191	SLC24A2	4.41045
miR-130b-3p	-2.19647	SLC24A2	4.41045
miR-130a-3p	-2.81989	SLC24A2	4.41045
miR-106a-5p	-1.48191	SLC25A27	3.78398
miR-17-5p	-1.44014	SLC25A27	3.78398
miR-149-5p	-2.95296	SLC25A27	3.78398
miR-363-3p	-3.1664	SLC25A32	3.28076
miR-92b-3p	-3.0064	SLC25A32	3.28076
miR-130a-3p	-2.81989	SLC25A32	3.28076
miR-130b-3p	-2.19647	SLC25A32	3.28076
miR-9-5p	-5.1475	SLC31A2	9.3866
miR-30b-5p	-2.51722	SLC41A2	2.37959
miR-130a-3p	-2.81989	SLC44A1	3.90865
miR-9-3p	-4.95437	SLC44A1	3.90865
miR-99a-5p	-2.1827	SLC44A1	3.90865
miR-130b-3p	-2.19647	SLC44A1	3.90865
miR-149-5p	-2.95296	SLC48A1	2.30224
miR-485-5p	-2.72962	SLC48A1	2.30224
miR-370-3p	-2.90667	SLC48A1	2.30224
miR-885-3p	-1.79012	SMTN	5.14684
miR-370-3p	-2.90667	SNAP23	1.70614
miR-9-5p	-5.1475	SNAP23	1.70614
miR-629-5p	-3.26338	SNX13	1.70943
miR-363-3p	-3.1664	SNX13	1.70943
miR-92b-3p	-3.0064	SNX13	1.70943
miR-106a-5p	-1.48191	SNX9	1.97679
miR-1260b	-1.72731	SOCS6	3.11917
miR-106a-5p	-1.48191	SOCS6	3.11917
miR-92b-3p	-3.0064	SOCS6	3.11917
miR-130b-3p	-2.19647	SOCS6	3.11917
miR-885-3p	-1.79012	SOCS6	3.11917
miR-30b-5p	-2.51722	SOCS6	3.11917
miR-363-3p	-3.1664	SOCS6	3.11917
miR-17-5p	-1.44014	SOCS6	3.11917
miR-149-5p	-2.95296	SOCS6	3.11917
miR-130a-3p	-2.81989	SOCS6	3.11917
miR-30b-5p	-2.51722	SOGA3	3.26667
miR-885-3p	-1.79012	SPATS2L	3.42414
miR-130b-3p	-2.19647	SPOCK1	3.70182
miR-130a-3p	-2.81989	SPOCK1	3.70182
miR-767-5p	-3.24693	SPOCK3	8.31099
miR-30b-5p	-2.51722	SPOCK3	8.31099
miR-149-5p	-2.95296	SPTLC2	3.09728
miR-9-5p	-5.1475	SPTLC2	3.09728
miR-17-5p	-1.44014	SRCIN1	2.84639
miR-106a-5p	-1.48191	SRCIN1	2.84639
miR-485-5p	-2.72962	SSH3	5.74935
miR-130b-3p	-2.19647	ST18	6.9886
miR-130a-3p	-2.81989	ST18	6.9886
miR-409-3p	-4.69906	ST18	6.9886
miR-9-5p	-5.1475	STAM	2.15285
miR-379-5p	-4.37214	STAM2	1.69955
miR-378d	-1.46007	STAM2	1.69955
miR-379-5p	-4.37214	STAMBP	3.18732
miR-130a-3p	-2.81989	STARD13	7.07612
miR-363-3p	-3.1664	STARD13	7.07612
miR-92b-3p	-3.0064	STARD13	7.07612
miR-9-5p	-5.1475	STARD13	7.07612
miR-130b-3p	-2.19647	STARD13	7.07612
miR-125b-5p	-1.08767	STARD13	7.07612
miR-409-3p	-4.69906	STAT1	2.46768
miR-935	-3.21576	STAT1	2.46768
miR-106a-5p	-1.48191	STAT3	1.60219
miR-17-5p	-1.44014	STAT3	1.60219
miR-130b-3p	-2.19647	STAT3	1.60219
miR-130a-3p	-2.81989	STAT3	1.60219
miR-125b-5p	-1.08767	STAT3	1.60219
miR-432-5p	-4.34448	STKLD1	5.82658
miR-494-3p	-1.54313	STX12	1.14808
miR-30a-3p	-2.43764	SUN2	1.97127
miR-370-3p	-2.90667	SUN2	1.97127
miR-9-5p	-5.1475	SYNDIG1	3.78899
miR-92b-3p	-3.0064	SYNDIG1	3.78899
miR-363-3p	-3.1664	SYNDIG1	3.78899
miR-149-5p	-2.95296	SYNE3	3.91468
miR-363-3p	-3.1664	SYNJ1	1.78186
miR-9-5p	-5.1475	SYNJ1	1.78186
miR-93-3p	-2.67587	SYNJ1	1.78186
miR-92b-3p	-3.0064	SYNJ1	1.78186
miR-134-5p	-3.60921	SYNM	2.73494
miR-93-3p	-2.67587	TAF12	1.9476
miR-125b-5p	-1.08767	TAF12	1.9476
miR-106a-5p	-1.48191	TANC1	3.40106
miR-17-5p	-1.44014	TANC1	3.40106
miR-504-5p	-2.5685	TANGO2	2.97912
miR-30b-5p	-2.51722	TANK	1.63192
miR-30a-3p	-2.43764	TARSL2	1.75515
miR-30b-5p	-2.51722	TASP1	1.91207
miR-30b-5p	-2.51722	TBC1D15	1.54561
miR-17-5p	-1.44014	TBC1D15	1.54561
miR-106a-5p	-1.48191	TBC1D15	1.54561
miR-935	-3.21576	TBC1D15	1.54561
miR-9-3p	-4.95437	TBC1D15	1.54561
miR-17-5p	-1.44014	TBC1D8B	3.85205
miR-106a-5p	-1.48191	TBC1D8B	3.85205
miR-485-5p	-2.72962	TBRG1	1.54682
miR-767-5p	-3.24693	TCEANC2	2.63568
miR-149-5p	-2.95296	TCEANC2	2.63568
miR-9-5p	-5.1475	TCEANC2	2.63568
miR-149-5p	-2.95296	TCTA	2.38457
miR-485-5p	-2.72962	TCTA	2.38457
miR-125b-5p	-1.08767	TCTA	2.38457
miR-629-5p	-3.26338	TEAD4	4.67118
miR-30b-5p	-2.51722	TENT2	2.26409
miR-130b-3p	-2.19647	TENT2	2.26409
miR-130a-3p	-2.81989	TENT2	2.26409
miR-379-5p	-4.37214	TEX2	2.22444
miR-92b-3p	-3.0064	TEX2	2.22444
miR-363-3p	-3.1664	TEX2	2.22444
miR-4322	-0.695854	TEX2	2.22444
miR-17-5p	-1.44014	TIAM1	3.19489
miR-106a-5p	-1.48191	TIAM1	3.19489
miR-9-3p	-4.95437	TIAM1	3.19489
miR-9-3p	-4.95437	TIPARP	2.91069
miR-885-3p	-1.79012	TIPARP	2.91069
miR-629-5p	-3.26338	TJP2	3.10072
miR-379-5p	-4.37214	TMC7	4.49889
miR-363-3p	-3.1664	TMCC3	2.48771
miR-379-5p	-4.37214	TMCC3	2.48771
miR-378d	-1.46007	TMCC3	2.48771
miR-92b-3p	-3.0064	TMCC3	2.48771
miR-92b-3p	-3.0064	TMED5	1.98242
miR-17-5p	-1.44014	TMEM138	1.96471
miR-106a-5p	-1.48191	TMEM138	1.96471
miR-149-5p	-2.95296	TMEM165	2.0047
miR-379-5p	-4.37214	TMEM165	2.0047
miR-17-5p	-1.44014	TMEM168	2.08893
miR-222-5p	-1.58904	TMEM168	2.08893
miR-125b-5p	-1.08767	TMEM168	2.08893
miR-106a-5p	-1.48191	TMEM168	2.08893
miR-212-3p	-2.82128	TMEM41B	2.13131
miR-9-5p	-5.1475	TMEM63A	2.88134
miR-212-3p	-2.82128	TMEM87A	1.5406
miR-92b-3p	-3.0064	TMEM87A	1.5406
miR-767-5p	-3.24693	TMEM87A	1.5406
miR-30b-5p	-2.51722	TMEM87A	1.5406
miR-30a-3p	-2.43764	TMEM87A	1.5406
miR-363-3p	-3.1664	TMEM87A	1.5406
miR-125b-5p	-1.08767	TMTC2	6.75883
miR-1260b	-1.72731	TNFRSF11A	5.52027
miR-485-5p	-2.72962	TNFRSF11A	5.52027
miR-130b-3p	-2.19647	TOM1L2	1.90539
miR-130a-3p	-2.81989	TOM1L2	1.90539
miR-9-3p	-4.95437	TPD52	5.72744
miR-222-5p	-1.58904	TPPP	5.1844
miR-363-3p	-3.1664	TPPP	5.1844
miR-92b-3p	-3.0064	TPPP	5.1844
miR-130a-3p	-2.81989	TRIM3	2.52118
miR-106a-5p	-1.48191	TRIM3	2.52118
miR-17-5p	-1.44014	TRIM3	2.52118
miR-130b-3p	-2.19647	TRIM3	2.52118
miR-382-5p	-3.86307	TRIM39	2.34584
miR-363-3p	-3.1664	TRMT2B	3.99653
miR-130b-3p	-2.19647	TSPYL2	2.89108
miR-130a-3p	-2.81989	TSPYL2	2.89108
miR-485-5p	-2.72962	TTBK1	2.89344
miR-93-3p	-2.67587	TTLL4	1.62525
miR-504-5p	-2.5685	TTLL4	1.62525
miR-30b-5p	-2.51722	TTLL7	2.77748
miR-382-5p	-3.86307	TTLL7	2.77748
miR-9-5p	-5.1475	TTYH2	4.84108
miR-485-5p	-2.72962	TTYH2	4.84108
miR-767-5p	-3.24693	UBE4A	1.35339
miR-30a-3p	-2.43764	UBL3	1.79984
miR-134-5p	-3.60921	UBL3	1.79984
miR-885-3p	-1.79012	UBL3	1.79984
miR-93-3p	-2.67587	UBL3	1.79984
miR-130a-3p	-2.81989	UGT8	4.39122
miR-130b-3p	-2.19647	UGT8	4.39122
miR-30b-5p	-2.51722	UGT8	4.39122
miR-1260b	-1.72731	UGT8	4.39122
miR-30b-5p	-2.51722	UNC5C	3.66683
miR-125b-5p	-1.08767	UNC5C	3.66683
miR-93-3p	-2.67587	UNC5C	3.66683
miR-30b-5p	-2.51722	USP37	1.97918
miR-93-3p	-2.67587	USP37	1.97918
miR-370-3p	-2.90667	USP37	1.97918
miR-125b-5p	-1.08767	USP37	1.97918
miR-125b-5p	-1.08767	USP45	2.33782
miR-92b-3p	-3.0064	USP45	2.33782
miR-363-3p	-3.1664	USP45	2.33782
miR-30b-5p	-2.51722	USP45	2.33782
miR-9-5p	-5.1475	USP53	4.35519
miR-106a-5p	-1.48191	USP53	4.35519
miR-9-3p	-4.95437	UXS1	1.81913
miR-17-5p	-1.44014	UXS1	1.81913
miR-130b-3p	-2.19647	UXS1	1.81913
miR-130a-3p	-2.81989	UXS1	1.81913
miR-106a-5p	-1.48191	UXS1	1.81913
miR-1260b	-1.72731	VAMP1	4.75644
miR-30b-5p	-2.51722	VAMP3	2.40677
miR-9-5p	-5.1475	VAMP3	2.40677
miR-9-3p	-4.95437	VAPB	2.07822
miR-130b-3p	-2.19647	VMP1	3.78647
miR-93-3p	-2.67587	VMP1	3.78647
miR-382-5p	-3.86307	VMP1	3.78647
miR-130a-3p	-2.81989	VMP1	3.78647
miR-378d	-1.46007	VRK2	4.31764
miR-4322	-0.695854	VRK2	4.31764
miR-134-5p	-3.60921	VTI1A	1.50883
miR-125b-5p	-1.08767	WARS	2.64863
miR-212-3p	-2.82128	WDR5B	2.92235
miR-1260b	-1.72731	WIPF1	3.20647
miR-767-5p	-3.24693	WIPF1	3.20647
miR-30b-5p	-2.51722	WIPF1	3.20647
miR-134-5p	-3.60921	WIPF1	3.20647
miR-363-3p	-3.1664	WWP2	2.70511
miR-93-3p	-2.67587	WWP2	2.70511
miR-92b-3p	-3.0064	WWP2	2.70511
miR-93-3p	-2.67587	XRCC4	1.7985
miR-504-5p	-2.5685	YES1	2.33079
miR-106a-5p	-1.48191	YES1	2.33079
miR-17-5p	-1.44014	YES1	2.33079
miR-9-3p	-4.95437	YIPF5	1.33608
miR-212-3p	-2.82128	YIPF5	1.33608
miR-379-5p	-4.37214	ZBTB26	2.87957
miR-125b-5p	-1.08767	ZBTB37	2.02231
miR-885-3p	-1.79012	ZC3H12A	5.7603
miR-9-5p	-5.1475	ZC3H12A	5.7603
miR-130b-3p	-2.19647	ZDHHC23	5.213
miR-130a-3p	-2.81989	ZDHHC23	5.213
miR-9-3p	-4.95437	ZFYVE16	2.12499
miR-409-3p	-4.69906	ZMYM6	3.2858
miR-9-5p	-5.1475	ZNF185	5.74045
miR-485-5p	-2.72962	ZNF185	5.74045
miR-17-5p	-1.44014	ZNF236	2.43846
miR-9-5p	-5.1475	ZNF236	2.43846
miR-106a-5p	-1.48191	ZNF236	2.43846
miR-379-5p	-4.37214	ZNF236	2.43846
miR-130a-3p	-2.81989	ZNF274	2.14864
miR-9-5p	-5.1475	ZNF365	2.8935
miR-382-5p	-3.86307	ZNF536	6.44356
miR-409-3p	-4.69906	ZNF540	3.32442
miR-149-5p	-2.95296	ZNF540	3.32442
miR-149-5p	-2.95296	ZNF611	2.05318
miR-935	-3.21576	ZNF706	1.88695
miR-629-5p	-3.26338	ZRANB2	1.63349
miR-379-5p	-4.37214	ZRANB2	1.63349
miR-548ac	1.97102	ABHD17C	-3.38046
miR-584-5p	4.93323	ABHD17C	-3.38046
miR-330-3p	4.41292	ABHD17C	-3.38046
miR-4651	1.56376	ABR	-1.72747
miR-4707-5p	2.08674	ABR	-1.72747
miR-23b-3p	1.73766	ACSS3	-4.68361
miR-193b-3p	1.98444	ACSS3	-4.68361
miR-140-3p	2.2986	ACVR2B	-3.09087
miR-4651	1.56376	ADAMTS15	-8.1384
miR-4516	1.56271	ADAMTS15	-8.1384
miR-23b-3p	1.73766	ADCY1	-4.78641
miR-330-3p	4.41292	ADCYAP1R1	-5.1059
miR-193b-3p	1.98444	ADCYAP1R1	-5.1059
miR-140-3p	2.2986	ADCYAP1R1	-5.1059
miR-4651	1.56376	ADCYAP1R1	-5.1059
miR-4763-3p	1.78374	ADD2	-4.49711
miR-24-3p	0.943695	ADD2	-4.49711
miR-4763-3p	1.78374	ADGRA1	-2.56373
miR-24-3p	0.943695	ADGRG6	-3.41986
miR-23b-3p	1.73766	ADGRL2	-5.68846
miR-140-3p	2.2986	ADGRL2	-5.68846
miR-23b-3p	1.73766	ADNP	-2.22209
miR-193a-5p	1.82138	AEBP1	-3.91632
miR-548ac	1.97102	AFF2	-5.2153
miR-140-3p	2.2986	AHDC1	-3.20044
miR-4763-3p	1.78374	AIP	-2.48397
miR-193b-3p	1.98444	AJUBA	-4.60743
miR-23b-3p	1.73766	AKAP12	-1.40999
miR-31-5p	5.00134	AKR1C2	-3.08515
miR-23b-3p	1.73766	AKR1C2	-3.08515
miR-4763-3p	1.78374	AKT1S1	-1.89585
miR-4763-3p	1.78374	ALDH5A1	-3.45161
miR-548ac	1.97102	ANO5	-5.96939
miR-4651	1.56376	ANO6	-1.97328
miR-4651	1.56376	ANTXR1	-5.752
miR-4270	1.54075	ANXA6	-2.78265
miR-140-3p	2.2986	AP2S1	-3.43377
miR-4763-3p	1.78374	APC2	-6.06093
miR-4687-3p	1.51702	APCDD1L	-5.15327
miR-4516	1.56271	APLN	-4.22111
miR-4763-3p	1.78374	APLN	-4.22111
miR-31-5p	5.00134	APLN	-4.22111
miR-4763-3p	1.78374	APLNR	-8.43055
miR-140-3p	2.2986	APLNR	-8.43055
miR-4763-3p	1.78374	ARHGEF26	-2.44461
miR-4651	1.56376	ARL3	-2.44073
miR-4763-3p	1.78374	ARL3	-2.44073
miR-548ac	1.97102	ARL4A	-1.98347
miR-4516	1.56271	ARL4A	-1.98347
miR-4763-3p	1.78374	ARL4C	-2.45179
miR-4651	1.56376	ARL4C	-2.45179
miR-140-3p	2.2986	ARL4C	-2.45179
miR-548ac	1.97102	ARX	-4.62957
miR-4651	1.56376	ARX	-4.62957
miR-338-5p	5.6842	ASPH	-1.98999
miR-24-3p	0.943695	ATCAY	-6.70831
miR-193a-5p	1.82138	ATCAY	-6.70831
miR-4763-3p	1.78374	ATP1A3	-5.00337
miR-4516	1.56271	ATP1B2	-4.99377
miR-4651	1.56376	ATP1B2	-4.99377
miR-24-3p	0.943695	ATP1B2	-4.99377
miR-3656	1.49289	ATP1B2	-4.99377
miR-4763-3p	1.78374	ATP1B2	-4.99377
miR-4270	1.54075	ATP1B2	-4.99377
miR-548ac	1.97102	ATP2B2	-7.48179
miR-31-5p	5.00134	ATP2B2	-7.48179
miR-193a-5p	1.82138	ATP5F1D	-2.66095
miR-330-3p	4.41292	ATP5IF1	-2.051
miR-24-3p	0.943695	ATP6V0E2	-3.48485
miR-338-5p	5.6842	ATRNL1	-3.83854
miR-548ac	1.97102	ATRNL1	-3.83854
miR-140-3p	2.2986	B3GALNT1	-2.04985
miR-338-5p	5.6842	B4GALT6	-2.47967
miR-24-3p	0.943695	B4GAT1	-3.97713
miR-23b-3p	1.73766	B4GAT1	-3.97713
miR-23b-3p	1.73766	BCL11A	-5.05484
miR-338-5p	5.6842	BCL11B	-2.89557
miR-23b-3p	1.73766	BCL11B	-2.89557
miR-330-3p	4.41292	BCL11B	-2.89557
miR-4516	1.56271	BCL9	-2.022
miR-330-3p	4.41292	BCL9	-2.022
miR-4763-3p	1.78374	BCL9	-2.022
miR-140-3p	2.2986	BCL9	-2.022
miR-338-5p	5.6842	BCL9	-2.022
miR-140-3p	2.2986	BEND7	-2.88587
miR-4763-3p	1.78374	BGN	-4.99642
miR-140-3p	2.2986	BMPR1B	-3.88306
miR-338-5p	5.6842	BOC	-7.99248
miR-548ac	1.97102	BRD3	-3.12458
miR-140-3p	2.2986	BRD3	-3.12458
miR-4651	1.56376	BSG	-2.32555
miR-4687-3p	1.51702	C11orf49	-2.36697
miR-24-3p	0.943695	C17orf49	-1.62559
miR-4516	1.56271	C1orf21	-4.55515
miR-4651	1.56376	C1orf21	-4.55515
miR-330-3p	4.41292	C1orf21	-4.55515
miR-338-5p	5.6842	C1orf21	-4.55515
miR-24-3p	0.943695	C1orf21	-4.55515
miR-4763-3p	1.78374	C1orf226	-3.19973
miR-4763-3p	1.78374	C20orf27	-4.68987
miR-548ac	1.97102	C20orf27	-4.68987
miR-4651	1.56376	C20orf27	-4.68987
miR-31-5p	5.00134	C2orf80	-6.3684
miR-193b-3p	1.98444	C3orf70	-3.96744
miR-338-5p	5.6842	C5orf34	-2.67744
miR-4763-3p	1.78374	CACNB3	-6.71676
miR-31-5p	5.00134	CACNG4	-7.98245
miR-4651	1.56376	CADM3	-6.02681
miR-3656	1.49289	CADM3	-6.02681
miR-4707-5p	2.08674	CADM3	-6.02681
miR-193b-3p	1.98444	CALB1	-5.64284
miR-584-5p	4.93323	CALB1	-5.64284
miR-338-5p	5.6842	CALD1	-3.44489
miR-4763-3p	1.78374	CANT1	-2.07227
miR-4651	1.56376	CANT1	-2.07227
miR-193b-3p	1.98444	CAPRIN1	-1.1868
miR-23b-3p	1.73766	CAPRIN1	-1.1868
miR-4516	1.56271	CARHSP1	-3.42083
miR-4687-3p	1.51702	CARHSP1	-3.42083
miR-4763-3p	1.78374	CARMIL1	-3.63085
miR-548ac	1.97102	CARMIL1	-3.63085
miR-330-3p	4.41292	CARMIL1	-3.63085
miR-23b-3p	1.73766	CASK	-2.47933
miR-4687-3p	1.51702	CASK	-2.47933
miR-4763-3p	1.78374	CBX1	-2.50227
miR-4270	1.54075	CBX1	-2.50227
miR-4763-3p	1.78374	CBX2	-4.18834
miR-4270	1.54075	CBX2	-4.18834
miR-4763-3p	1.78374	CCDC120	-4.60494
miR-338-5p	5.6842	CCDC6	-1.79126
miR-548ac	1.97102	CCDC6	-1.79126
miR-23b-3p	1.73766	CCDC6	-1.79126
miR-548ac	1.97102	CCND2	-6.17511
miR-4516	1.56271	CCT4	-1.32239
miR-4763-3p	1.78374	CD151	-2.60998
miR-4763-3p	1.78374	CD276	-3.00052
miR-193a-5p	1.82138	CD34	-5.75154
miR-4687-3p	1.51702	CD34	-5.75154
miR-4516	1.56271	CD34	-5.75154
miR-140-3p	2.2986	CDCA7	-9.74313
miR-4763-3p	1.78374	CDH10	-3.97037
miR-330-3p	4.41292	CDK1	-6.40581
miR-31-5p	5.00134	CDK1	-6.40581
miR-4763-3p	1.78374	CDK5R1	-5.52177
miR-548ac	1.97102	CDK5R1	-5.52177
miR-4763-3p	1.78374	CELF5	-6.76616
miR-4651	1.56376	CELF5	-6.76616
miR-193a-5p	1.82138	CELF5	-6.76616
miR-4516	1.56271	CELSR2	-4.37681
miR-548ac	1.97102	CELSR2	-4.37681
miR-4763-3p	1.78374	CELSR3	-2.40064
miR-4651	1.56376	CELSR3	-2.40064
miR-140-3p	2.2986	CELSR3	-2.40064
miR-31-5p	5.00134	CERS6	-2.96299
miR-330-3p	4.41292	CERS6	-2.96299
miR-4763-3p	1.78374	CHAC1	-3.77834
miR-4763-3p	1.78374	CHAD	-5.2897
miR-4763-3p	1.78374	CHCHD6	-2.82357
miR-4651	1.56376	CHD3	-4.64344
miR-548ac	1.97102	CHL1	-5.59603
miR-338-5p	5.6842	CHL1	-5.59603
miR-4687-3p	1.51702	CHL1	-5.59603
miR-140-3p	2.2986	CHL1	-5.59603
miR-4763-3p	1.78374	CHRNB2	-5.97209
miR-4687-3p	1.51702	CHST2	-3.19077
miR-140-3p	2.2986	CHST2	-3.19077
miR-338-5p	5.6842	CHST9	-7.77791
miR-4687-3p	1.51702	CHST9	-7.77791
miR-4763-3p	1.78374	CKAP2	-4.497
miR-23b-3p	1.73766	CNKSR2	-6.06037
miR-548ac	1.97102	CNKSR2	-6.06037
miR-338-5p	5.6842	CNR1	-6.02102
miR-193a-5p	1.82138	CNTFR	-5.37791
miR-23b-3p	1.73766	CNTLN	-1.78937
miR-548ac	1.97102	CNTLN	-1.78937
miR-338-5p	5.6842	CNTN4	-7.27445
miR-4687-3p	1.51702	COCH	-3.9337
miR-584-5p	4.93323	COL1A2	-7.15448
miR-219a-2-3p	7.35471	COL3A1	-8.57304
miR-548ac	1.97102	COL4A1	-6.45758
miR-4763-3p	1.78374	CREB3L1	-5.5439
miR-338-5p	5.6842	CREB3L1	-5.5439
miR-4651	1.56376	CREB3L1	-5.5439
miR-24-3p	0.943695	CRH	-8.71741
miR-330-3p	4.41292	CRISPLD1	-5.8785
miR-23b-3p	1.73766	CRISPLD1	-5.8785
miR-4270	1.54075	CTNNBIP1	-2.36238
miR-23b-3p	1.73766	CTNNBIP1	-2.36238
miR-193b-3p	1.98444	CTNND2	-2.32675
miR-31-5p	5.00134	CTNND2	-2.32675
miR-31-5p	5.00134	CXCL12	-1.97168
miR-23b-3p	1.73766	CXCL12	-1.97168
miR-548ac	1.97102	CXCL12	-1.97168
miR-338-5p	5.6842	CXCL14	-4.99121
miR-23b-3p	1.73766	DACH1	-6.51261
miR-193a-5p	1.82138	DBF4	-1.87123
miR-4651	1.56376	DBN1	-5.42925
miR-3656	1.49289	DBNDD1	-8.32836
miR-193a-5p	1.82138	DCLK1	-3.72447
miR-193a-5p	1.82138	DCP2	-2.34962
miR-4763-3p	1.78374	DCTN3	-2.15615
miR-584-5p	4.93323	DCTN3	-2.15615
miR-4687-3p	1.51702	DCX	-9.79301
miR-4270	1.54075	DCX	-9.79301
miR-4516	1.56271	DCX	-9.79301
miR-584-5p	4.93323	DDB2	-1.77038
miR-330-3p	4.41292	DDOST	-1.6551
miR-193b-3p	1.98444	DEF8	-2.15223
miR-23b-3p	1.73766	DEPDC1	-4.60428
miR-4270	1.54075	DERL3	-3.10486
miR-548ac	1.97102	DESI2	-1.29204
miR-31-5p	5.00134	DESI2	-1.29204
miR-4516	1.56271	DHFR	-2.30135
miR-584-5p	4.93323	DHRSX	-2.45391
miR-4763-3p	1.78374	DIRAS1	-2.23402
miR-4651	1.56376	DIRAS1	-2.23402
miR-338-5p	5.6842	DLGAP1	-2.91864
miR-23b-3p	1.73766	DLGAP1	-2.91864
miR-4763-3p	1.78374	DLGAP4	-2.98027
miR-24-3p	0.943695	DLGAP4	-2.98027
miR-23b-3p	1.73766	DLX1	-7.37048
miR-330-3p	4.41292	DLX1	-7.37048
miR-330-3p	4.41292	DNAAF2	-1.2565
miR-140-3p	2.2986	DOK5	-6.26636
miR-193b-3p	1.98444	DOK6	-6.97041
miR-23b-3p	1.73766	DOK6	-6.97041
miR-584-5p	4.93323	DOK6	-6.97041
miR-4270	1.54075	DPP10	-3.77888
miR-4516	1.56271	DPPA4	-7.84299
miR-4270	1.54075	DPT	-17.3667
miR-330-3p	4.41292	DPYSL3	-1.89501
miR-4651	1.56376	DPYSL5	-2.69703
miR-4687-3p	1.51702	DPYSL5	-2.69703
miR-4516	1.56271	DRP2	-4.80761
miR-140-3p	2.2986	DTX4	-3.4616
miR-4763-3p	1.78374	DYNLT1	-1.54132
miR-584-5p	4.93323	EBPL	-3.31657
miR-24-3p	0.943695	EDA2R	-3.07778
miR-140-3p	2.2986	EFNA5	-5.38919
miR-4651	1.56376	EFNA5	-5.38919
miR-4687-3p	1.51702	EFNB1	-4.03052
miR-4651	1.56376	EFNB1	-4.03052
miR-151b	2.41052	EFNB2	-1.93394
miR-151a-5p	1.99914	EFNB2	-1.93394
miR-151a-5p	1.99914	EFR3B	-2.0229
miR-151b	2.41052	EFR3B	-2.0229
miR-338-5p	5.6842	EGFR	-5.91954
miR-4651	1.56376	EGFR	-5.91954
miR-584-5p	4.93323	EIF3F	-2.03953
miR-4651	1.56376	EIF4EBP1	-3.09712
miR-4651	1.56376	EIF4G1	-1.57792
miR-4763-3p	1.78374	EIF5A	-1.68856
miR-4651	1.56376	EIF5A	-1.68856
miR-23b-3p	1.73766	ELOVL2	-2.83367
miR-4763-3p	1.78374	EMP2	-3.1459
miR-548ac	1.97102	EMP2	-3.1459
miR-24-3p	0.943695	EMP2	-3.1459
miR-4270	1.54075	EMP2	-3.1459
miR-23b-3p	1.73766	ENC1	-5.91657
miR-330-3p	4.41292	ENC1	-5.91657
miR-338-5p	5.6842	EOMES	-5.62535
miR-330-3p	4.41292	EOMES	-5.62535
miR-23b-3p	1.73766	EOMES	-5.62535
miR-338-5p	5.6842	EPAS1	-3.46789
miR-548ac	1.97102	EPAS1	-3.46789
miR-548ac	1.97102	EPHA2	-4.97888
miR-574-3p	1.79029	EPHB3	-6.08827
miR-4651	1.56376	ERI3	-1.65628
miR-4270	1.54075	ERICH3	-5.14036
miR-24-3p	0.943695	ERP29	-2.31455
miR-4270	1.54075	ESAM	-4.56208
miR-4651	1.56376	ESAM	-4.56208
miR-584-5p	4.93323	ETV1	-5.54285
miR-193b-3p	1.98444	ETV1	-5.54285
miR-23b-3p	1.73766	ETV1	-5.54285
miR-4516	1.56271	ETV4	-5.36066
miR-4763-3p	1.78374	ETV5	-3.01435
miR-4270	1.54075	EVC	-5.47715
miR-584-5p	4.93323	EXPH5	-4.59853
miR-1268b	1.23637	EXPH5	-4.59853
miR-23b-3p	1.73766	F2R	-5.25089
miR-31-5p	5.00134	FAM104A	-1.67655
miR-4763-3p	1.78374	FAM107A	-5.71622
miR-4516	1.56271	FAM107A	-5.71622
miR-4651	1.56376	FAM107A	-5.71622
miR-31-5p	5.00134	FAM110B	-4.27873
miR-330-3p	4.41292	FAM111B	-4.41906
miR-4516	1.56271	FAM117B	-3.39984
miR-24-3p	0.943695	FAM117B	-3.39984
miR-548ac	1.97102	FAM117B	-3.39984
miR-330-3p	4.41292	FAM120C	-2.19618
miR-4270	1.54075	FAM120C	-2.19618
miR-548ac	1.97102	FAM120C	-2.19618
miR-338-5p	5.6842	FAM120C	-2.19618
miR-4763-3p	1.78374	FAM120C	-2.19618
miR-4763-3p	1.78374	FAM13A	-2.50753
miR-4763-3p	1.78374	FAM155B	-7.09168
miR-4651	1.56376	FAM155B	-7.09168
miR-24-3p	0.943695	FAM161A	-1.50609
miR-574-3p	1.79029	FAM19A5	-2.76923
miR-338-5p	5.6842	FAM208A	-1.50531
miR-193b-3p	1.98444	FAM84A	-3.85075
miR-4651	1.56376	FAM89B	-2.14075
miR-338-5p	5.6842	FAXC	-4.22218
miR-584-5p	4.93323	FAXC	-4.22218
miR-24-3p	0.943695	FBLN1	-5.21938
miR-23b-3p	1.73766	FBN2	-7.33826
miR-548ac	1.97102	FBN2	-7.33826
miR-3656	1.49289	FBXL16	-3.90892
miR-1268b	1.23637	FBXL20	-1.38394
miR-140-3p	2.2986	FBXL20	-1.38394
miR-151b	2.41052	FEZF2	-9.39795
miR-4687-3p	1.51702	FEZF2	-9.39795
miR-193b-3p	1.98444	FHDC1	-3.9108
miR-574-3p	1.79029	FHL1	-2.58923
miR-31-5p	5.00134	FHL2	-2.70551
miR-3656	1.49289	FJX1	-3.16417
miR-584-5p	4.93323	FKBP10	-5.59857
miR-24-3p	0.943695	FKBP1B	-3.23642
miR-4763-3p	1.78374	FLOT2	-2.94382
miR-4270	1.54075	FLOT2	-2.94382
miR-23b-3p	1.73766	FNBP1L	-3.99674
miR-548ac	1.97102	FNBP1L	-3.99674
miR-31-5p	5.00134	FNDC5	-3.32282
miR-4516	1.56271	FOXK1	-2.97146
miR-23b-3p	1.73766	FOXK1	-2.97146
miR-4687-3p	1.51702	FOXK1	-2.97146
miR-140-3p	2.2986	FOXK2	-1.38312
miR-4763-3p	1.78374	FOXM1	-3.9289
miR-140-3p	2.2986	FXYD6	-4.15705
miR-330-3p	4.41292	FZD3	-4.47773
miR-23b-3p	1.73766	FZD3	-4.47773
miR-31-5p	5.00134	FZD3	-4.47773
miR-338-5p	5.6842	FZD7	-5.21998
miR-4651	1.56376	GABBR1	-2.21892
miR-4516	1.56271	GABBR1	-2.21892
miR-140-3p	2.2986	GABBR1	-2.21892
miR-4763-3p	1.78374	GABRA3	-5.07296
miR-584-5p	4.93323	GABRA4	-10.796
miR-24-3p	0.943695	GABRA4	-10.796
miR-24-3p	0.943695	GAD1	-2.54226
miR-584-5p	4.93323	GADD45A	-2.83691
miR-4651	1.56376	GANAB	-2.08701
miR-584-5p	4.93323	GANAB	-2.08701
miR-193a-5p	1.82138	GANAB	-2.08701
miR-23b-3p	1.73766	GAP43	-3.21273
miR-4651	1.56376	GFAP	-6.22974
miR-23b-3p	1.73766	GJA1	-4.32477
miR-24-3p	0.943695	GLB1L2	-3.22771
miR-548ac	1.97102	GLCCI1	-3.3427
miR-338-5p	5.6842	GLI3	-5.39631
miR-4763-3p	1.78374	GLIS2	-4.02762
miR-584-5p	4.93323	GNG12	-3.12903
miR-4651	1.56376	GNG2	-2.38214
miR-23b-3p	1.73766	GNG2	-2.38214
miR-4270	1.54075	GNG4	-5.64447
miR-4707-5p	2.08674	GNG4	-5.64447
miR-4651	1.56376	GNG4	-5.64447
miR-23b-3p	1.73766	GPC6	-9.2352
miR-330-3p	4.41292	GPM6A	-6.38514
miR-4651	1.56376	GPR153	-5.99753
miR-4687-3p	1.51702	GPS1	-2.31597
miR-4763-3p	1.78374	GPSM1	-2.53121
miR-23b-3p	1.73766	GPSM1	-2.53121
miR-4651	1.56376	GPX3	-7.00524
miR-4270	1.54075	GPX3	-7.00524
miR-31-5p	5.00134	GPX7	-3.11306
miR-548ac	1.97102	GRIA1	-7.08145
miR-4516	1.56271	GRIA1	-7.08145
miR-4763-3p	1.78374	GRIK3	-3.43366
miR-193a-5p	1.82138	GRIK3	-3.43366
miR-4651	1.56376	GRIN2D	-5.86294
miR-4516	1.56271	GRIN2D	-5.86294
miR-23b-3p	1.73766	GRK5	-4.28063
miR-330-3p	4.41292	GRM5	-4.96817
miR-338-5p	5.6842	GRM5	-4.96817
miR-23b-3p	1.73766	GRM5	-4.96817
miR-584-5p	4.93323	GSTM2	-3.69867
miR-4270	1.54075	GSTM5	-4.88822
miR-4687-3p	1.51702	GVQW3	-3.74026
miR-4763-3p	1.78374	H2AFV	-1.6446
miR-4707-5p	2.08674	H2AFX	-2.06831
miR-24-3p	0.943695	H2AFX	-2.06831
miR-24-3p	0.943695	HACD3	-1.4161
miR-584-5p	4.93323	HAPLN1	-5.02261
miR-338-5p	5.6842	HAPLN1	-5.02261
miR-31-5p	5.00134	HBA1	-7.02136
miR-193a-5p	1.82138	HDAC2	-1.37841
miR-23b-3p	1.73766	HDDC2	-1.77874
miR-548ac	1.97102	HDGFL2	-3.3475
miR-24-3p	0.943695	HELLS	-2.4613
miR-4763-3p	1.78374	HK1	-2.64173
miR-4270	1.54075	HMGA2	-6.5365
miR-4687-3p	1.51702	HMGA2	-6.5365
miR-4651	1.56376	HMGA2	-6.5365
miR-338-5p	5.6842	HMGB3	-4.1983
miR-548ac	1.97102	HNRNPA3	-1.75212
miR-4763-3p	1.78374	HS2ST1	-1.59059
miR-140-3p	2.2986	HS2ST1	-1.59059
miR-330-3p	4.41292	HS2ST1	-1.59059
miR-4516	1.56271	HS3ST3B1	-4.7548
miR-4763-3p	1.78374	HS3ST3B1	-4.7548
miR-23b-3p	1.73766	HS6ST2	-5.97155
miR-4516	1.56271	HS6ST2	-5.97155
miR-4270	1.54075	HSD11B1L	-3.09114
miR-4763-3p	1.78374	HYAL2	-3.22883
miR-4516	1.56271	IFI27L1	-3.27006
miR-4516	1.56271	IFT22	-2.25611
miR-23b-3p	1.73766	IGDCC3	-4.06708
miR-4270	1.54075	IGF2BP1	-8.57464
miR-193b-3p	1.98444	IGF2BP1	-8.57464
miR-4651	1.56376	IGFBP5	-5.35338
miR-193b-3p	1.98444	IGFBP5	-5.35338
miR-24-3p	0.943695	IGFBP5	-5.35338
miR-31-5p	5.00134	IGFBP7	-3.97598
miR-4687-3p	1.51702	IGLON5	-5.67462
miR-4651	1.56376	IGLON5	-5.67462
miR-4651	1.56376	INA	-8.07902
miR-4763-3p	1.78374	INA	-8.07902
miR-4687-3p	1.51702	INA	-8.07902
miR-24-3p	0.943695	INAVA	-2.94904
miR-193b-3p	1.98444	ING1	-2.53786
miR-548ac	1.97102	INSR	-1.78463
miR-4651	1.56376	IQGAP2	-2.41045
miR-548ac	1.97102	IQGAP2	-2.41045
miR-23b-3p	1.73766	IQGAP2	-2.41045
miR-548ac	1.97102	IRF2BP2	-2.45862
miR-193b-3p	1.98444	IRF2BPL	-1.926
miR-4763-3p	1.78374	ITGA3	-4.4442
miR-584-5p	4.93323	ITGAE	-1.47071
miR-4763-3p	1.78374	ITM2C	-2.94269
miR-4270	1.54075	ITM2C	-2.94269
miR-330-3p	4.41292	ITM2C	-2.94269
miR-338-5p	5.6842	JAM2	-4.1085
miR-330-3p	4.41292	JAM2	-4.1085
miR-23b-3p	1.73766	JCAD	-5.46699
miR-330-3p	4.41292	JCAD	-5.46699
miR-4516	1.56271	JPH4	-3.27156
miR-4763-3p	1.78374	JPH4	-3.27156
miR-1268b	1.23637	KCNA3	-5.33868
miR-4651	1.56376	KCNC1	-4.64517
miR-4763-3p	1.78374	KCNC1	-4.64517
miR-584-5p	4.93323	KCND2	-3.77576
miR-140-3p	2.2986	KCNE4	-4.10672
miR-4707-5p	2.08674	KCNE4	-4.10672
miR-4763-3p	1.78374	KCNG1	-5.1192
miR-4270	1.54075	KCNG1	-5.1192
miR-24-3p	0.943695	KCNIP1	-2.93491
miR-24-3p	0.943695	KCNK2	-5.58554
miR-24-3p	0.943695	KCNMB2	-4.30323
miR-338-5p	5.6842	KCNMB2	-4.30323
miR-193a-5p	1.82138	KCNMB2	-4.30323
miR-4763-3p	1.78374	KCNQ5	-7.71439
miR-193b-3p	1.98444	KCNQ5	-7.71439
miR-23b-3p	1.73766	KCNQ5	-7.71439
miR-4687-3p	1.51702	KCTD1	-3.68617
miR-31-5p	5.00134	KCTD14	-4.38748
miR-4763-3p	1.78374	KCTD15	-5.13254
miR-23b-3p	1.73766	KDM4A	-1.72317
miR-3656	1.49289	KIAA1549	-8.8453
miR-330-3p	4.41292	KIAA1549	-8.8453
miR-140-3p	2.2986	KIAA1549L	-6.75825
miR-24-3p	0.943695	KIAA1549L	-6.75825
miR-193b-3p	1.98444	KIAA1549L	-6.75825
miR-584-5p	4.93323	KIAA1549L	-6.75825
miR-193a-5p	1.82138	KIAA1671	-3.49478
miR-4270	1.54075	KIAA1671	-3.49478
miR-4516	1.56271	KIRREL1	-5.70843
miR-4651	1.56376	KIRREL1	-5.70843
miR-4516	1.56271	KLHL13	-3.67899
miR-23b-3p	1.73766	KLHL13	-3.67899
miR-330-3p	4.41292	LDHB	-3.2981
miR-23b-3p	1.73766	LDHB	-3.2981
miR-140-3p	2.2986	LEMD1	-9.29708
miR-4763-3p	1.78374	LHFPL4	-4.32121
miR-31-5p	5.00134	LMAN2	-2.60528
miR-23b-3p	1.73766	LMNB1	-3.37456
miR-338-5p	5.6842	LMO3	-4.09221
miR-338-5p	5.6842	LMO4	-3.37394
miR-193b-3p	1.98444	LOXL1	-5.62829
miR-338-5p	5.6842	LRP1	-3.46954
miR-4763-3p	1.78374	LRP1	-3.46954
miR-4763-3p	1.78374	LRP3	-4.97203
miR-23b-3p	1.73766	LRP5	-7.02009
miR-24-3p	0.943695	LRRC20	-8.60567
miR-4651	1.56376	LRRC3B	-6.298
miR-193b-3p	1.98444	LRRC8A	-2.24989
miR-548ac	1.97102	LRRN1	-2.55682
miR-4763-3p	1.78374	LRRN2	-3.93403
miR-31-5p	5.00134	LSAMP	-3.82463
miR-24-3p	0.943695	MAGI1	-3.38573
miR-338-5p	5.6842	MAGI3	-2.24306
miR-584-5p	4.93323	MAP2	-3.35591
miR-4651	1.56376	MAPK3	-2.58814
miR-4270	1.54075	MAPK3	-2.58814
miR-4763-3p	1.78374	MAPK4	-2.76207
miR-4763-3p	1.78374	MAPK4	-2.76207
miR-4281	1.82567	MAPK4	-2.76207
miR-4281	1.82567	MAPK4	-2.76207
miR-23b-3p	1.73766	MARCKS	-3.07218
miR-140-3p	2.2986	MARCKS	-3.07218
miR-4763-3p	1.78374	MARCKS	-3.07218
miR-4651	1.56376	MARCKSL1	-2.19384
miR-193b-3p	1.98444	MARCKSL1	-2.19384
miR-24-3p	0.943695	MARCKSL1	-2.19384
miR-23b-3p	1.73766	MARCKSL1	-2.19384
miR-548ac	1.97102	MARCKSL1	-2.19384
miR-548ac	1.97102	MARK1	-1.9132
miR-338-5p	5.6842	MARK1	-1.9132
miR-330-3p	4.41292	MARK1	-1.9132
miR-4763-3p	1.78374	MARVELD1	-4.01064
miR-4763-3p	1.78374	MASP1	-8.8404
miR-4651	1.56376	MAZ	-3.00039
miR-4763-3p	1.78374	MBD3	-2.5319
miR-4270	1.54075	MBD3	-2.5319
miR-338-5p	5.6842	MCM10	-4.11717
miR-23b-3p	1.73766	MCM4	-1.98084
miR-140-3p	2.2986	MCM6	-1.94513
miR-4270	1.54075	MDGA2	-2.81933
miR-338-5p	5.6842	MDGA2	-2.81933
miR-4687-3p	1.51702	MDGA2	-2.81933
miR-193b-3p	1.98444	MDH2	-2.2558
miR-4651	1.56376	MEX3A	-8.00485
miR-4651	1.56376	MFAP2	-7.48866
miR-4763-3p	1.78374	MFAP2	-7.48866
miR-4687-3p	1.51702	MFAP4	-5.1289
miR-4270	1.54075	MFGE8	-2.76984
miR-4763-3p	1.78374	MFGE8	-2.76984
miR-4516	1.56271	MGAT5B	-5.73644
miR-4763-3p	1.78374	MIEF1	-1.55781
miR-4516	1.56271	MIEF1	-1.55781
miR-548ac	1.97102	MLLT3	-2.4781
miR-140-3p	2.2986	MLLT3	-2.4781
miR-4270	1.54075	MLST8	-3.68115
miR-4763-3p	1.78374	MLST8	-3.68115
miR-4651	1.56376	MMP15	-7.38103
miR-31-5p	5.00134	MMP16	-3.14151
miR-4687-3p	1.51702	MMP16	-3.14151
miR-4651	1.56376	MN1	-5.26857
miR-584-5p	4.93323	MND1	-4.58441
miR-4763-3p	1.78374	MORN4	-2.32687
miR-4687-3p	1.51702	MOXD1	-6.19211
miR-4270	1.54075	MPPED2	-6.54562
miR-338-5p	5.6842	MPPED2	-6.54562
miR-4516	1.56271	MPPED2	-6.54562
miR-23b-3p	1.73766	MRC2	-6.79833
miR-24-3p	0.943695	MRC2	-6.79833
miR-4763-3p	1.78374	MRPL28	-3.45973
miR-24-3p	0.943695	MRPL43	-2.26565
miR-330-3p	4.41292	MRPS6	-1.80381
miR-548ac	1.97102	MSI1	-6.32892
miR-4651	1.56376	MSI1	-6.32892
miR-193b-3p	1.98444	MTHFD1	-2.10711
miR-338-5p	5.6842	MYO1B	-3.48706
miR-330-3p	4.41292	MYO3A	-11.3894
miR-548ac	1.97102	NAT14	-4.11325
miR-140-3p	2.2986	NCAN	-8.53108
miR-24-3p	0.943695	NCAN	-8.53108
miR-24-3p	0.943695	NDRG4	-2.81579
miR-23b-3p	1.73766	NEFL	-4.35258
miR-24-3p	0.943695	NEFM	-2.95174
miR-24-3p	0.943695	NELL2	-3.48516
miR-338-5p	5.6842	NETO1	-5.87941
miR-4651	1.56376	NEUROD6	-8.99732
miR-140-3p	2.2986	NEXMIF	-5.61323
miR-193a-5p	1.82138	NEXMIF	-5.61323
miR-4651	1.56376	NEXMIF	-5.61323
miR-4651	1.56376	NF2	-1.98833
miR-330-3p	4.41292	NF2	-1.98833
miR-219a-2-3p	7.35471	NFATC4	-9.28235
miR-23b-3p	1.73766	NFIB	-2.8594
miR-4270	1.54075	NHLH1	-5.09908
miR-4651	1.56376	NHLH1	-5.09908
miR-4516	1.56271	NHSL1	-4.47588
miR-4651	1.56376	NID1	-4.17324
miR-338-5p	5.6842	NLGN2	-2.70269
miR-4270	1.54075	NLGN2	-2.70269
miR-4687-3p	1.51702	NLGN2	-2.70269
miR-4516	1.56271	NLGN2	-2.70269
miR-4763-3p	1.78374	NLGN2	-2.70269
miR-23b-3p	1.73766	NLGN4X	-3.4588
miR-4651	1.56376	NME4	-3.54936
miR-140-3p	2.2986	NNAT	-11.6152
miR-23b-3p	1.73766	NOL4	-5.82649
miR-4763-3p	1.78374	NOTCH2	-2.37858
miR-548ac	1.97102	NOTCH2	-2.37858
miR-4651	1.56376	NOVA2	-2.17054
miR-4687-3p	1.51702	NR2F2	-8.47223
miR-140-3p	2.2986	NR2F2	-8.47223
miR-4651	1.56376	NR2F2	-8.47223
miR-4651	1.56376	NRG1	-9.20279
miR-140-3p	2.2986	NRG3	-7.36019
miR-584-5p	4.93323	NRXN1	-5.10489
miR-23b-3p	1.73766	NRXN1	-5.10489
miR-4270	1.54075	NRXN1	-5.10489
miR-330-3p	4.41292	NSG1	-6.22915
miR-4763-3p	1.78374	NTRK3	-5.46461
miR-4270	1.54075	NTRK3	-5.46461
miR-23b-3p	1.73766	NUDT11	-4.46534
miR-219a-2-3p	7.35471	NUSAP1	-4.2652
miR-3656	1.49289	NXN	-3.14535
miR-4763-3p	1.78374	NXN	-3.14535
miR-338-5p	5.6842	NXPH1	-6.3642
miR-4763-3p	1.78374	OBSL1	-5.15724
miR-4516	1.56271	OLFM2	-4.62619
miR-4651	1.56376	OLFM2	-4.62619
miR-1268b	1.23637	OLFM2	-4.62619
miR-4516	1.56271	OPCML	-4.18743
miR-338-5p	5.6842	ORC6	-1.95671
miR-584-5p	4.93323	OSBPL6	-3.33775
miR-4516	1.56271	OTX1	-7.35895
miR-3656	1.49289	OTX1	-7.35895
miR-193b-3p	1.98444	PAK3	-7.26085
miR-23b-3p	1.73766	PALLD	-4.44227
miR-31-5p	5.00134	PALLD	-4.44227
miR-4651	1.56376	PALLD	-4.44227
miR-338-5p	5.6842	PALLD	-4.44227
miR-4687-3p	1.51702	PALLD	-4.44227
miR-4651	1.56376	PALM	-3.33701
miR-31-5p	5.00134	PANK1	-3.00864
miR-3656	1.49289	PARD6G	-2.97396
miR-4651	1.56376	PATZ1	-2.42946
miR-4763-3p	1.78374	PBX1	-3.07991
miR-330-3p	4.41292	PCDH11X	-5.27973
miR-338-5p	5.6842	PCDH11X	-5.27973
miR-23b-3p	1.73766	PCDH19	-6.87815
miR-338-5p	5.6842	PCDH19	-6.87815
miR-338-5p	5.6842	PCDH20	-5.7504
miR-31-5p	5.00134	PCDH8	-3.97476
miR-140-3p	2.2986	PCDH8	-3.97476
miR-4516	1.56271	PCDHGC3	-2.73291
miR-4651	1.56376	PCDHGC3	-2.73291
miR-4687-3p	1.51702	PCLO	-3.76653
miR-4687-3p	1.51702	PDE10A	-3.52649
miR-140-3p	2.2986	PDE6B	-2.5572
miR-3656	1.49289	PDE6B	-2.5572
miR-24-3p	0.943695	PDGFRA	-6.75727
miR-4763-3p	1.78374	PDGFRB	-7.2688
miR-24-3p	0.943695	PDGFRB	-7.2688
miR-4687-3p	1.51702	PDLIM3	-3.7486
miR-140-3p	2.2986	PDLIM3	-3.7486
miR-4270	1.54075	PDXP	-3.52177
miR-4651	1.56376	PDXP	-3.52177
miR-31-5p	5.00134	PDZD4	-3.8937
miR-151b	2.41052	PDZD4	-3.8937
miR-151a-5p	1.99914	PDZD4	-3.8937
miR-330-3p	4.41292	PDZRN3	-2.57211
miR-338-5p	5.6842	PFDN4	-1.98605
miR-4651	1.56376	PGM1	-2.80827
miR-4651	1.56376	PHB	-1.82378
miR-24-3p	0.943695	PHF23	-1.33635
miR-548ac	1.97102	PIANP	-5.74698
miR-4651	1.56376	PIK3R2	-2.70844
miR-330-3p	4.41292	PIK3R3	-5.09877
miR-193a-5p	1.82138	PIMREG	-3.83678
miR-23b-3p	1.73766	PIP4K2B	-2.00717
miR-23b-3p	1.73766	PJA1	-2.61106
miR-140-3p	2.2986	PKIA	-3.04692
miR-23b-3p	1.73766	PKIA	-3.04692
miR-4270	1.54075	PKNOX2	-3.78767
miR-338-5p	5.6842	PLCB1	-3.40378
miR-4687-3p	1.51702	PLEKHA8	-1.85899
miR-193a-5p	1.82138	PLEKHG4B	-6.96229
miR-4651	1.56376	PLEKHG5	-5.75812
miR-24-3p	0.943695	PLPPR4	-4.93255
miR-338-5p	5.6842	PLPPR4	-4.93255
miR-4763-3p	1.78374	PLXNA2	-4.39428
miR-4516	1.56271	PLXNA2	-4.39428
miR-4270	1.54075	PLXNA2	-4.39428
miR-193b-3p	1.98444	PLXNA2	-4.39428
miR-330-3p	4.41292	PLXNA2	-4.39428
miR-23b-3p	1.73766	PNMA2	-3.34642
miR-1268b	1.23637	PNMA2	-3.34642
miR-3656	1.49289	PNOC	-4.56446
miR-574-3p	1.79029	PNOC	-4.56446
miR-31-5p	5.00134	PNOC	-4.56446
miR-338-5p	5.6842	POU3F2	-5.60478
miR-330-3p	4.41292	POU3F2	-5.60478
miR-193a-5p	1.82138	PPP1R17	-9.00217
miR-140-3p	2.2986	PPP1R17	-9.00217
miR-4763-3p	1.78374	PPP1R1A	-6.71663
miR-4270	1.54075	PPP1R1A	-6.71663
miR-4763-3p	1.78374	PRR36	-4.54741
miR-4651	1.56376	PSRC1	-4.34916
miR-193b-3p	1.98444	PSRC1	-4.34916
miR-4270	1.54075	PSRC1	-4.34916
miR-4763-3p	1.78374	PSRC1	-4.34916
miR-24-3p	0.943695	PTGFRN	-6.74765
miR-330-3p	4.41292	PTGFRN	-6.74765
miR-31-5p	5.00134	PTGFRN	-6.74765
miR-4763-3p	1.78374	PTK7	-5.2838
miR-4651	1.56376	PTPN14	-2.64622
miR-24-3p	0.943695	PTPRF	-2.67982
miR-4270	1.54075	PTPRT	-6.11375
miR-548ac	1.97102	PTPRZ1	-7.54576
miR-140-3p	2.2986	PURG	-3.70786
miR-4687-3p	1.51702	PXDN	-4.52412
miR-548ac	1.97102	PXDN	-4.52412
miR-3656	1.49289	PXDN	-4.52412
miR-3656	1.49289	PXMP2	-3.61682
miR-4651	1.56376	QARS	-1.20296
miR-193b-3p	1.98444	R3HDM1	-1.6685
miR-193b-3p	1.98444	RAB27B	-4.96563
miR-4763-3p	1.78374	RAB3D	-4.28023
miR-4651	1.56376	RAB3D	-4.28023
miR-1268b	1.23637	RAB3D	-4.28023
miR-193a-5p	1.82138	RAB3D	-4.28023
miR-4516	1.56271	RACGAP1	-2.70621
miR-23b-3p	1.73766	RAI14	-2.05045
miR-4687-3p	1.51702	RAI14	-2.05045
miR-23b-3p	1.73766	RALYL	-4.1279
miR-548ac	1.97102	RALYL	-4.1279
miR-4763-3p	1.78374	RAP1GAP	-3.95174
miR-193a-5p	1.82138	RARRES2	-5.7572
miR-548ac	1.97102	RASD1	-2.32718
miR-4651	1.56376	RASL10B	-5.12448
miR-4763-3p	1.78374	RASL10B	-5.12448
miR-548ac	1.97102	RASSF8	-2.08011
miR-31-5p	5.00134	RBFOX2	-2.39955
miR-140-3p	2.2986	RBFOX2	-2.39955
miR-338-5p	5.6842	RBFOX2	-2.39955
miR-4516	1.56271	RBFOX2	-2.39955
miR-4270	1.54075	RBFOX2	-2.39955
miR-23b-3p	1.73766	RBPMS2	-6.48068
miR-140-3p	2.2986	RBPMS2	-6.48068
miR-4651	1.56376	RCC2	-1.44089
miR-548ac	1.97102	RCC2	-1.44089
miR-330-3p	4.41292	RCC2	-1.44089
miR-4270	1.54075	RCC2	-1.44089
miR-140-3p	2.2986	RCN1	-3.23583
miR-23b-3p	1.73766	RCN1	-3.23583
miR-24-3p	0.943695	REEP1	-4.81481
miR-23b-3p	1.73766	REEP1	-4.81481
miR-24-3p	0.943695	REEP2	-3.80394
miR-4651	1.56376	REEP2	-3.80394
miR-330-3p	4.41292	RFLNB	-3.00039
miR-1268b	1.23637	RFLNB	-3.00039
miR-548ac	1.97102	RGMA	-3.99138
miR-193b-3p	1.98444	RGMA	-3.99138
miR-4651	1.56376	RGS6	-7.68179
miR-4763-3p	1.78374	RHOJ	-2.73715
miR-4651	1.56376	RHOJ	-2.73715
miR-31-5p	5.00134	RIMS3	-3.84356
miR-4651	1.56376	RIMS3	-3.84356
miR-4516	1.56271	RIMS4	-9.00407
miR-31-5p	5.00134	RIT2	-7.88099
miR-140-3p	2.2986	RLBP1	-6.39907
miR-4651	1.56376	RND2	-4.40814
miR-4516	1.56271	RND2	-4.40814
miR-330-3p	4.41292	RND3	-3.56108
miR-338-5p	5.6842	RND3	-3.56108
miR-24-3p	0.943695	RNF165	-7.91581
miR-548ac	1.97102	RNF182	-3.52521
miR-4651	1.56376	RNF182	-3.52521
miR-23b-3p	1.73766	ROBO2	-6.79134
miR-338-5p	5.6842	ROBO2	-6.79134
miR-4687-3p	1.51702	ROBO2	-6.79134
miR-4707-5p	2.08674	ROBO2	-6.79134
miR-140-3p	2.2986	ROBO2	-6.79134
miR-338-5p	5.6842	RORB	-5.06598
miR-140-3p	2.2986	RPAIN	-1.61366
miR-193b-3p	1.98444	RPL27A	-1.64321
miR-4763-3p	1.78374	RPLP1	-2.01847
miR-23b-3p	1.73766	RPS19BP1	-1.68733
miR-140-3p	2.2986	RRM2	-4.99699
miR-548ac	1.97102	RTN1	-4.91163
miR-193b-3p	1.98444	RUSC1	-2.36961
miR-330-3p	4.41292	RUVBL1	-2.56923
miR-140-3p	2.2986	RUVBL1	-2.56923
miR-4270	1.54075	S100A10	-4.19766
miR-24-3p	0.943695	S1PR1	-3.65107
miR-338-5p	5.6842	SAFB	-1.83313
miR-23b-3p	1.73766	SAFB	-1.83313
miR-4763-3p	1.78374	SAMD10	-5.47805
miR-193b-3p	1.98444	SAMD14	-3.8618
miR-4270	1.54075	SBK1	-4.81632
miR-4651	1.56376	SCG2	-2.19537
miR-330-3p	4.41292	SCG3	-3.42124
miR-140-3p	2.2986	SCHIP1	-2.40892
miR-140-3p	2.2986	SCN1A	-3.72485
miR-330-3p	4.41292	SCN1A	-3.72485
miR-23b-3p	1.73766	SCN2A	-4.08681
miR-330-3p	4.41292	SCN2A	-4.08681
miR-4516	1.56271	SCN3B	-4.6739
miR-4763-3p	1.78374	SCN3B	-4.6739
miR-4270	1.54075	SCN3B	-4.6739
miR-31-5p	5.00134	SCN3B	-4.6739
miR-4516	1.56271	SEL1L3	-4.09459
miR-4763-3p	1.78374	SELENOH	-1.99544
miR-4763-3p	1.78374	SELENON	-2.29934
miR-193b-3p	1.98444	SELENON	-2.29934
miR-4270	1.54075	SEMA5A	-2.90968
miR-24-3p	0.943695	SEMA5A	-2.90968
miR-4651	1.56376	SEMA5A	-2.90968
miR-4651	1.56376	SEPT9	-2.92795
miR-4763-3p	1.78374	SEPT9	-2.92795
miR-4687-3p	1.51702	SESN3	-2.0903
miR-584-5p	4.93323	SESN3	-2.0903
miR-23b-3p	1.73766	SESN3	-2.0903
miR-151a-5p	1.99914	SEZ6L	-7.08908
miR-151b	2.41052	SEZ6L	-7.08908
miR-4763-3p	1.78374	SFRP2	-8.96285
miR-24-3p	0.943695	SGO1	-3.85018
miR-4651	1.56376	SGSM2	-2.85002
miR-4763-3p	1.78374	SHISA6	-10.0223
miR-4516	1.56271	SHISA9	-4.32994
miR-24-3p	0.943695	SHISAL1	-3.91463
miR-4270	1.54075	SHISAL1	-3.91463
miR-4651	1.56376	SHISAL1	-3.91463
miR-548ac	1.97102	SHISAL1	-3.91463
miR-140-3p	2.2986	SHISAL1	-3.91463
miR-24-3p	0.943695	SHROOM2	-4.19702
miR-193a-5p	1.82138	SHROOM2	-4.19702
miR-23b-3p	1.73766	SHROOM2	-4.19702
miR-4516	1.56271	SHROOM3	-6.99284
miR-3656	1.49289	SHROOM3	-6.99284
miR-548ac	1.97102	SIAH2	-2.01874
miR-548ac	1.97102	SINHCAF	-1.96061
miR-31-5p	5.00134	SINHCAF	-1.96061
miR-23b-3p	1.73766	SIX4	-2.81477
miR-193b-3p	1.98444	SIX4	-2.81477
miR-4763-3p	1.78374	SKA3	-5.39214
miR-1268b	1.23637	SKP2	-2.77065
miR-24-3p	0.943695	SKP2	-2.77065
miR-330-3p	4.41292	SKP2	-2.77065
miR-140-3p	2.2986	SKP2	-2.77065
miR-4516	1.56271	SLC12A8	-2.86448
miR-24-3p	0.943695	SLC16A2	-5.16547
miR-31-5p	5.00134	SLC16A2	-5.16547
miR-330-3p	4.41292	SLC17A6	-8.41695
miR-140-3p	2.2986	SLC19A1	-3.75909
miR-31-5p	5.00134	SLC1A2	-3.55174
miR-31-5p	5.00134	SLC24A3	-5.15742
miR-4763-3p	1.78374	SLC25A23	-2.39492
miR-4651	1.56376	SLC25A23	-2.39492
miR-140-3p	2.2986	SLC35F1	-5.01931
[truncated: 231 more rows]

## Sheet: TransmiR Predictions
mirName	External_Gene_Name	mir_Log2FC	Log2FC_Adult_vs_Fetal_A2B5	Log2FC_Adult_vs_Fetal_CD140a
miR-4516	AHR	1.56271	3.19294	2.16834
miR-212-3p	AHR	-2.82128	3.19294	2.16834
miR-93-3p	AHR	-2.67587	3.19294	2.16834
miR-93-3p	ARNT	-2.67587	1.84688	1.4506
miR-151a-5p	BCL11A	1.99914	-5.05484	-3.98436
miR-629-5p	BCL6	-3.26338	1.83045	1.59143
miR-4322	BCL6	-0.695854	1.83045	1.59143
miR-4651	BCL6	1.56376	1.83045	1.59143
miR-193b-3p	BCL6	1.98444	1.83045	1.59143
miR-409-3p	BCL6	-4.69906	1.83045	1.59143
miR-23b-3p	BCL6	1.73766	1.83045	1.59143
miR-4687-3p	BCL6	1.51702	1.83045	1.59143
miR-17-5p	BCL6	-1.44014	1.83045	1.59143
miR-93-3p	BCL6	-2.67587	1.83045	1.59143
miR-935	BCL6	-3.21576	1.83045	1.59143
miR-151a-5p	BCL6	1.99914	1.83045	1.59143
miR-17-5p	BMPR1A	-1.44014	-2.52872	-2.8256
miR-363-3p	BRD3	-3.1664	-3.12458	-3.48892
miR-151a-5p	BRD3	1.99914	-3.12458	-3.48892
miR-30b-5p	BRD3	-2.51722	-3.12458	-3.48892
miR-23b-3p	BRD3	1.73766	-3.12458	-3.48892
miR-212-3p	BRD3	-2.82128	-3.12458	-3.48892
miR-106a-5p	BRD3	-1.48191	-3.12458	-3.48892
miR-4651	CCND2	1.56376	-6.17511	-5.74119
miR-4281	CTBP2	1.82567	-2.04031	-2.08556
miR-92b-3p	E2F6	-3.0064	1.71921	1.31194
miR-193a-5p	E2F6	1.82138	1.71921	1.31194
miR-4707-5p	E2F6	2.08674	1.71921	1.31194
miR-574-3p	E2F6	1.79029	1.71921	1.31194
miR-140-3p	E2F6	2.2986	1.71921	1.31194
miR-4322	E2F6	-0.695854	1.71921	1.31194
miR-212-3p	E2F6	-2.82128	1.71921	1.31194
miR-106a-5p	E2F6	-1.48191	1.71921	1.31194
miR-1268b	E2F6	1.23637	1.71921	1.31194
miR-935	E2F6	-3.21576	1.71921	1.31194
miR-4281	E2F6	1.82567	1.71921	1.31194
miR-629-5p	E2F6	-3.26338	1.71921	1.31194
miR-4687-3p	E2F6	1.51702	1.71921	1.31194
miR-330-3p	E2F6	4.41292	1.71921	1.31194
miR-151a-5p	E2F6	1.99914	1.71921	1.31194
miR-4763-3p	E2F6	1.78374	1.71921	1.31194
miR-130a-3p	E2F6	-2.81989	1.71921	1.31194
miR-17-5p	E2F6	-1.44014	1.71921	1.31194
miR-23b-3p	E2F6	1.73766	1.71921	1.31194
miR-149-5p	E2F6	-2.95296	1.71921	1.31194
miR-93-3p	E2F6	-2.67587	1.71921	1.31194
miR-548ac	E2F6	1.97102	1.71921	1.31194
miR-363-3p	E2F6	-3.1664	1.71921	1.31194
miR-504-5p	E2F6	-2.5685	1.71921	1.31194
miR-130b-3p	E2F6	-2.19647	1.71921	1.31194
miR-193b-3p	E2F6	1.98444	1.71921	1.31194
miR-31-5p	E2F6	5.00134	1.71921	1.31194
miR-584-5p	E2F6	4.93323	1.71921	1.31194
miR-1260b	E2F6	-1.72731	1.71921	1.31194
miR-4651	E2F6	1.56376	1.71921	1.31194
miR-17-5p	EHMT2	-1.44014	-2.88732	-2.59596
miR-193a-5p	ELF1	1.82138	1.92717	1.05909
miR-17-5p	ELF1	-1.44014	1.92717	1.05909
miR-151a-5p	ELF1	1.99914	1.92717	1.05909
miR-212-3p	ELF1	-2.82128	1.92717	1.05909
miR-130b-3p	ELF1	-2.19647	1.92717	1.05909
miR-93-3p	ELF1	-2.67587	1.92717	1.05909
miR-23b-3p	ELF1	1.73766	1.92717	1.05909
miR-4687-3p	ELF1	1.51702	1.92717	1.05909
miR-4763-3p	ELF1	1.78374	1.92717	1.05909
miR-140-3p	ELF1	2.2986	1.92717	1.05909
miR-885-3p	ELF1	-1.79012	1.92717	1.05909
miR-935	ELF1	-3.21576	1.92717	1.05909
miR-4707-5p	ELF1	2.08674	1.92717	1.05909
miR-30b-5p	ELF1	-2.51722	1.92717	1.05909
miR-4651	ELF1	1.56376	1.92717	1.05909
miR-584-5p	ELF1	4.93323	1.92717	1.05909
miR-548ac	ELF1	1.97102	1.92717	1.05909
miR-330-3p	ELF1	4.41292	1.92717	1.05909
miR-92b-3p	ELL2	-3.0064	2.91833	3.06601
miR-99a-5p	EOMES	-2.1827	-5.62535	-2.42022
miR-130a-3p	EOMES	-2.81989	-5.62535	-2.42022
miR-4763-3p	EOMES	1.78374	-5.62535	-2.42022
miR-30a-3p	EOMES	-2.43764	-5.62535	-2.42022
miR-130b-3p	EOMES	-2.19647	-5.62535	-2.42022
miR-193a-5p	EOMES	1.82138	-5.62535	-2.42022
miR-24-3p	EPAS1	0.943695	-3.46789	-2.80816
miR-30b-5p	EPAS1	-2.51722	-3.46789	-2.80816
miR-93-3p	ETV1	-2.67587	-5.54285	-5.52788
miR-4763-3p	ETV1	1.78374	-5.54285	-5.52788
miR-1268b	ETV1	1.23637	-5.54285	-5.52788
miR-584-5p	ETV4	4.93323	-5.36066	-5.91664
miR-31-5p	EZH2	5.00134	-1.5997	-1.83119
miR-504-5p	EZH2	-2.5685	-1.5997	-1.83119
miR-4281	EZH2	1.82567	-1.5997	-1.83119
miR-93-3p	EZH2	-2.67587	-1.5997	-1.83119
miR-17-5p	EZH2	-1.44014	-1.5997	-1.83119
miR-30b-5p	EZH2	-2.51722	-1.5997	-1.83119
miR-4687-3p	EZH2	1.51702	-1.5997	-1.83119
miR-92b-3p	EZH2	-3.0064	-1.5997	-1.83119
miR-30a-3p	EZH2	-2.43764	-1.5997	-1.83119
miR-193a-5p	EZH2	1.82138	-1.5997	-1.83119
miR-149-5p	EZH2	-2.95296	-1.5997	-1.83119
miR-1268b	EZH2	1.23637	-1.5997	-1.83119
miR-935	EZH2	-3.21576	-1.5997	-1.83119
miR-629-5p	EZH2	-3.26338	-1.5997	-1.83119
miR-125b-5p	EZH2	-1.08767	-1.5997	-1.83119
miR-219a-2-3p	EZH2	7.35471	-1.5997	-1.83119
miR-92b-3p	FGFR1	-3.0064	1.77008	1.95454
miR-1260b	FGFR1	-1.72731	1.77008	1.95454
miR-93-3p	FGFR1	-2.67587	1.77008	1.95454
miR-219a-2-3p	FGFR1	7.35471	1.77008	1.95454
miR-17-5p	FGFR1	-1.44014	1.77008	1.95454
miR-338-5p	FGFR1	5.6842	1.77008	1.95454
miR-212-3p	FGFR1	-2.82128	1.77008	1.95454
miR-130a-3p	FGFR1	-2.81989	1.77008	1.95454
miR-149-5p	FGFR1	-2.95296	1.77008	1.95454
miR-4651	FGFR1	1.56376	1.77008	1.95454
miR-885-3p	FGFR1	-1.79012	1.77008	1.95454
miR-140-3p	FGFR1	2.2986	1.77008	1.95454
miR-193b-3p	FGFR1	1.98444	1.77008	1.95454
miR-93-3p	FOXK1	-2.67587	-2.97146	-2.45192
miR-17-5p	FOXK1	-1.44014	-2.97146	-2.45192
miR-130b-3p	FOXM1	-2.19647	-3.9289	-4.13419
miR-30a-3p	FOXM1	-2.43764	-3.9289	-4.13419
miR-584-5p	FOXM1	4.93323	-3.9289	-4.13419
miR-151a-5p	FOXM1	1.99914	-3.9289	-4.13419
miR-4651	FOXM1	1.56376	-3.9289	-4.13419
miR-4322	FOXM1	-0.695854	-3.9289	-4.13419
miR-99a-5p	FOXM1	-2.1827	-3.9289	-4.13419
miR-548ac	FOXO1	1.97102	2.34723	1.52343
miR-151a-5p	FOXO1	1.99914	2.34723	1.52343
miR-99a-5p	FOXO1	-2.1827	2.34723	1.52343
miR-193a-5p	FOXO1	1.82138	2.34723	1.52343
miR-4322	FOXO1	-0.695854	2.34723	1.52343
miR-140-3p	FOXO1	2.2986	2.34723	1.52343
miR-92b-3p	FOXO1	-3.0064	2.34723	1.52343
miR-149-5p	FOXO1	-2.95296	2.34723	1.52343
miR-93-3p	FOXO1	-2.67587	2.34723	1.52343
miR-330-3p	FOXO1	4.41292	2.34723	1.52343
miR-4687-3p	FOXO1	1.51702	2.34723	1.52343
miR-4651	FOXO1	1.56376	2.34723	1.52343
miR-30a-3p	FOXP1	-2.43764	2.48715	2.19191
miR-93-3p	FOXP1	-2.67587	2.48715	2.19191
miR-330-3p	FOXP1	4.41292	2.48715	2.19191
miR-4651	GLI2	1.56376	-6.27984	-5.83329
miR-487b-3p	HDAC2	-4.02359	-1.37841	-1.58348
miR-629-5p	HDAC2	-3.26338	-1.37841	-1.58348
miR-130a-3p	HDAC2	-2.81989	-1.37841	-1.58348
miR-885-3p	HDAC2	-1.79012	-1.37841	-1.58348
miR-1268b	HDAC2	1.23637	-1.37841	-1.58348
miR-30b-5p	HDAC2	-2.51722	-1.37841	-1.58348
miR-17-5p	HES1	-1.44014	-4.04073	-2.60023
miR-1268b	HEY1	1.23637	-3.24963	-3.57053
miR-629-5p	HEY1	-3.26338	-3.24963	-3.57053
miR-4516	HEY1	1.56271	-3.24963	-3.57053
miR-93-3p	HEY1	-2.67587	-3.24963	-3.57053
miR-4707-5p	HEY1	2.08674	-3.24963	-3.57053
miR-130b-3p	HEY1	-2.19647	-3.24963	-3.57053
miR-4651	HEY1	1.56376	-3.24963	-3.57053
miR-338-5p	HEY1	5.6842	-3.24963	-3.57053
miR-17-5p	HEY1	-1.44014	-3.24963	-3.57053
miR-574-3p	HEY1	1.79029	-3.24963	-3.57053
miR-193a-5p	HEY1	1.82138	-3.24963	-3.57053
miR-548ac	HEY1	1.97102	-3.24963	-3.57053
miR-92b-3p	HEY1	-3.0064	-3.24963	-3.57053
miR-151a-5p	HEY1	1.99914	-3.24963	-3.57053
miR-140-3p	HEY1	2.2986	-3.24963	-3.57053
miR-193b-3p	HEY1	1.98444	-3.24963	-3.57053
miR-23b-3p	HEY1	1.73766	-3.24963	-3.57053
miR-4322	HEY1	-0.695854	-3.24963	-3.57053
miR-30b-5p	HEY1	-2.51722	-3.24963	-3.57053
miR-9-5p	IL1B	-5.1475	8.45788	3.71527
miR-9-3p	IL1B	-4.95437	8.45788	3.71527
miR-4651	INTS11	1.56376	-1.54099	-1.95541
miR-935	KDM1A	-3.21576	-1.54527	-1.83833
miR-4651	KDM1A	1.56376	-1.54527	-1.83833
miR-30a-3p	KDM1A	-2.43764	-1.54527	-1.83833
miR-151a-5p	KDM1A	1.99914	-1.54527	-1.83833
miR-23b-3p	KDM1A	1.73766	-1.54527	-1.83833
miR-31-5p	KDM4A	5.00134	-1.72317	-1.61819
miR-149-5p	KDM4A	-2.95296	-1.72317	-1.61819
miR-23b-3p	KDM4A	1.73766	-1.72317	-1.61819
miR-4281	KDM4A	1.82567	-1.72317	-1.61819
miR-4687-3p	KDM4A	1.51702	-1.72317	-1.61819
miR-4322	KDM4C	-0.695854	2.23781	2.20452
miR-17-5p	KDM4C	-1.44014	2.23781	2.20452
miR-151a-5p	KDM4C	1.99914	2.23781	2.20452
miR-31-5p	KDM4C	5.00134	2.23781	2.20452
miR-548ac	KDM4C	1.97102	2.23781	2.20452
miR-130b-3p	KDM4C	-2.19647	2.23781	2.20452
miR-193b-3p	KDM4C	1.98444	2.23781	2.20452
miR-4651	KDM4C	1.56376	2.23781	2.20452
miR-140-3p	KDM4C	2.2986	2.23781	2.20452
miR-23b-3p	KDM4C	1.73766	2.23781	2.20452
miR-4687-3p	KDM4C	1.51702	2.23781	2.20452
miR-4651	MAX	1.56376	1.42584	1.03408
miR-130b-3p	MAX	-2.19647	1.42584	1.03408
miR-379-5p	MAX	-4.37214	1.42584	1.03408
miR-30a-3p	MAX	-2.43764	1.42584	1.03408
miR-363-3p	MAX	-3.1664	1.42584	1.03408
miR-4763-3p	MAX	1.78374	1.42584	1.03408
miR-193a-5p	MAX	1.82138	1.42584	1.03408
miR-4322	MAX	-0.695854	1.42584	1.03408
miR-106a-5p	MAX	-1.48191	1.42584	1.03408
miR-584-5p	MAX	4.93323	1.42584	1.03408
miR-4516	MAX	1.56271	1.42584	1.03408
miR-767-5p	MAX	-3.24693	1.42584	1.03408
miR-30b-5p	MAX	-2.51722	1.42584	1.03408
miR-1268b	MAX	1.23637	1.42584	1.03408
miR-4687-3p	MAX	1.51702	1.42584	1.03408
miR-935	MAX	-3.21576	1.42584	1.03408
miR-629-5p	MAX	-3.26338	1.42584	1.03408
miR-130a-3p	MAX	-2.81989	1.42584	1.03408
miR-17-5p	MAX	-1.44014	1.42584	1.03408
miR-548ac	MAX	1.97102	1.42584	1.03408
miR-504-5p	MAX	-2.5685	1.42584	1.03408
miR-93-3p	MAX	-2.67587	1.42584	1.03408
miR-149-5p	MAX	-2.95296	1.42584	1.03408
miR-140-3p	MAX	2.2986	1.42584	1.03408
miR-4281	MAX	1.82567	1.42584	1.03408
miR-23b-3p	MAX	1.73766	1.42584	1.03408
miR-193b-3p	MAX	1.98444	1.42584	1.03408
miR-574-3p	MAX	1.79029	1.42584	1.03408
miR-338-5p	MAX	5.6842	1.42584	1.03408
miR-4270	MAX	1.54075	1.42584	1.03408
miR-330-3p	MAX	4.41292	1.42584	1.03408
miR-92b-3p	MAX	-3.0064	1.42584	1.03408
miR-885-3p	MAX	-1.79012	1.42584	1.03408
miR-212-3p	MAX	-2.82128	1.42584	1.03408
miR-4707-5p	MAX	2.08674	1.42584	1.03408
miR-151a-5p	MAX	1.99914	1.42584	1.03408
miR-379-5p	MAZ	-4.37214	-3.00039	-2.96771
miR-4516	MAZ	1.56271	-3.00039	-2.96771
miR-409-3p	MAZ	-4.69906	-3.00039	-2.96771
miR-487b-3p	MAZ	-4.02359	-3.00039	-2.96771
miR-1260b	MAZ	-1.72731	-3.00039	-2.96771
miR-30b-5p	MAZ	-2.51722	-3.00039	-2.96771
miR-584-5p	MAZ	4.93323	-3.00039	-2.96771
miR-193a-5p	MAZ	1.82138	-3.00039	-2.96771
miR-130b-3p	MAZ	-2.19647	-3.00039	-2.96771
miR-92b-3p	MAZ	-3.0064	-3.00039	-2.96771
miR-4651	MAZ	1.56376	-3.00039	-2.96771
miR-134-5p	MAZ	-3.60921	-3.00039	-2.96771
miR-4707-5p	MAZ	2.08674	-3.00039	-2.96771
miR-485-5p	MAZ	-2.72962	-3.00039	-2.96771
miR-149-5p	MAZ	-2.95296	-3.00039	-2.96771
miR-338-5p	MAZ	5.6842	-3.00039	-2.96771
miR-4687-3p	MAZ	1.51702	-3.00039	-2.96771
miR-212-3p	MAZ	-2.82128	-3.00039	-2.96771
miR-432-5p	MAZ	-4.34448	-3.00039	-2.96771
miR-494-3p	MAZ	-1.54313	-3.00039	-2.96771
miR-370-3p	MAZ	-2.90667	-3.00039	-2.96771
miR-17-5p	MAZ	-1.44014	-3.00039	-2.96771
miR-574-3p	MAZ	1.79029	-3.00039	-2.96771
miR-548ac	MAZ	1.97102	-3.00039	-2.96771
miR-330-3p	MAZ	4.41292	-3.00039	-2.96771
miR-93-3p	MAZ	-2.67587	-3.00039	-2.96771
miR-1268b	MAZ	1.23637	-3.00039	-2.96771
miR-382-5p	MAZ	-3.86307	-3.00039	-2.96771
miR-548ac	MBD3	1.97102	-2.5319	-2.91042
miR-4651	MBD3	1.56376	-2.5319	-2.91042
miR-151a-5p	MBD3	1.99914	-2.5319	-2.91042
miR-130a-3p	MBD3	-2.81989	-2.5319	-2.91042
miR-99a-5p	MBD3	-2.1827	-2.5319	-2.91042
miR-1268b	MBD3	1.23637	-2.5319	-2.91042
miR-93-3p	MBD3	-2.67587	-2.5319	-2.91042
miR-149-5p	MBD3	-2.95296	-2.5319	-2.91042
miR-130b-3p	MBD3	-2.19647	-2.5319	-2.91042
miR-23b-3p	MBD3	1.73766	-2.5319	-2.91042
miR-574-3p	MBD3	1.79029	-2.5319	-2.91042
miR-4687-3p	MBD3	1.51702	-2.5319	-2.91042
miR-140-3p	MBD3	2.2986	-2.5319	-2.91042
miR-330-3p	MBD3	4.41292	-2.5319	-2.91042
miR-193b-3p	MBD3	1.98444	-2.5319	-2.91042
miR-4322	MBD3	-0.695854	-2.5319	-2.91042
miR-4707-5p	MBD3	2.08674	-2.5319	-2.91042
miR-193a-5p	MBD3	1.82138	-2.5319	-2.91042
miR-1260b	MEF2A	-1.72731	1.43983	1.55434
miR-584-5p	MEF2A	4.93323	1.43983	1.55434
miR-92b-3p	MEF2A	-3.0064	1.43983	1.55434
miR-9-5p	MYC	-5.1475	-2.61825	-3.00074
miR-9-3p	MYC	-4.95437	-2.61825	-3.00074
miR-130a-3p	MYC	-2.81989	-2.61825	-3.00074
miR-193a-5p	MYC	1.82138	-2.61825	-3.00074
miR-193b-3p	MYC	1.98444	-2.61825	-3.00074
miR-338-5p	MYC	5.6842	-2.61825	-3.00074
miR-935	MYC	-3.21576	-2.61825	-3.00074
miR-30b-5p	MYC	-2.51722	-2.61825	-3.00074
miR-140-3p	MYC	2.2986	-2.61825	-3.00074
miR-504-5p	MYC	-2.5685	-2.61825	-3.00074
miR-4651	MYC	1.56376	-2.61825	-3.00074
miR-4322	MYC	-0.695854	-2.61825	-3.00074
miR-222-5p	MYC	-1.58904	-2.61825	-3.00074
miR-4687-3p	MYC	1.51702	-2.61825	-3.00074
miR-363-3p	MYC	-3.1664	-2.61825	-3.00074
miR-4281	MYC	1.82567	-2.61825	-3.00074
miR-149-5p	MYC	-2.95296	-2.61825	-3.00074
miR-151a-5p	MYC	1.99914	-2.61825	-3.00074
miR-93-3p	MYC	-2.67587	-2.61825	-3.00074
miR-23b-3p	MYC	1.73766	-2.61825	-3.00074
miR-4270	MYC	1.54075	-2.61825	-3.00074
miR-17-5p	MYC	-1.44014	-2.61825	-3.00074
miR-106a-5p	MYC	-1.48191	-2.61825	-3.00074
miR-629-5p	MYC	-3.26338	-2.61825	-3.00074
miR-92b-3p	MYC	-3.0064	-2.61825	-3.00074
miR-212-3p	MYC	-2.82128	-2.61825	-3.00074
miR-548ac	MYC	1.97102	-2.61825	-3.00074
miR-330-3p	MYC	4.41292	-2.61825	-3.00074
miR-130b-3p	MYC	-2.19647	-2.61825	-3.00074
miR-4707-5p	MYC	2.08674	-2.61825	-3.00074
miR-885-3p	MYC	-1.79012	-2.61825	-3.00074
miR-30a-3p	MYC	-2.43764	-2.61825	-3.00074
miR-1268b	MYC	1.23637	-2.61825	-3.00074
miR-93-3p	NFE2L2	-2.67587	1.74038	1.97432
miR-193b-3p	NFE2L2	1.98444	1.74038	1.97432
miR-212-3p	NFE2L2	-2.82128	1.74038	1.97432
miR-140-3p	NFE2L2	2.2986	1.74038	1.97432
miR-4651	NFE2L2	1.56376	1.74038	1.97432
miR-629-5p	NIPBL	-3.26338	1.6125	1.21723
miR-4651	NIPBL	1.56376	1.6125	1.21723
miR-151a-5p	NIPBL	1.99914	1.6125	1.21723
miR-93-3p	NIPBL	-2.67587	1.6125	1.21723
miR-130a-3p	NIPBL	-2.81989	1.6125	1.21723
miR-4270	NME2	1.54075	-2.17641	-2.01806
miR-23b-3p	NR2F1	1.73766	-4.21538	-3.70641
miR-130a-3p	NR2F1	-2.81989	-4.21538	-3.70641
miR-885-3p	NR2F1	-1.79012	-4.21538	-3.70641
miR-409-3p	NR2F1	-4.69906	-4.21538	-3.70641
miR-99a-5p	NR2F1	-2.1827	-4.21538	-3.70641
miR-629-5p	NR2F1	-3.26338	-4.21538	-3.70641
miR-330-3p	NR2F1	4.41292	-4.21538	-3.70641
miR-130b-3p	NR2F1	-2.19647	-4.21538	-3.70641
miR-4322	NR2F1	-0.695854	-4.21538	-3.70641
miR-363-3p	NR2F1	-3.1664	-4.21538	-3.70641
miR-106a-5p	NR2F1	-1.48191	-4.21538	-3.70641
miR-629-5p	NR2F2	-3.26338	-8.47223	-8.10048
miR-23b-3p	NR2F2	1.73766	-8.47223	-8.10048
miR-885-3p	NR2F2	-1.79012	-8.47223	-8.10048
miR-130a-3p	NR2F2	-2.81989	-8.47223	-8.10048
miR-338-5p	NR2F2	5.6842	-8.47223	-8.10048
miR-30b-5p	NR2F2	-2.51722	-8.47223	-8.10048
miR-487b-3p	NR2F2	-4.02359	-8.47223	-8.10048
miR-140-3p	NR2F2	2.2986	-8.47223	-8.10048
miR-370-3p	NR3C1	-2.90667	2.78449	1.62081
miR-193b-3p	NR3C1	1.98444	2.78449	1.62081
miR-193a-5p	NR3C1	1.82138	2.78449	1.62081
miR-149-5p	NR3C1	-2.95296	2.78449	1.62081
miR-629-5p	NR3C1	-3.26338	2.78449	1.62081
miR-487b-3p	NR3C1	-4.02359	2.78449	1.62081
miR-330-3p	NR3C1	4.41292	2.78449	1.62081
miR-151a-5p	NR3C1	1.99914	2.78449	1.62081
miR-17-5p	NR3C1	-1.44014	2.78449	1.62081
miR-1260b	NR3C1	-1.72731	2.78449	1.62081
miR-885-3p	NR3C1	-1.79012	2.78449	1.62081
miR-140-3p	NR3C1	2.2986	2.78449	1.62081
miR-30a-3p	NR3C1	-2.43764	2.78449	1.62081
miR-31-5p	NR3C1	5.00134	2.78449	1.62081
miR-4763-3p	NR3C1	1.78374	2.78449	1.62081
miR-219a-2-3p	NR3C1	7.35471	2.78449	1.62081
miR-4322	NR3C1	-0.695854	2.78449	1.62081
miR-92b-3p	NR3C1	-3.0064	2.78449	1.62081
miR-23b-3p	NR3C1	1.73766	2.78449	1.62081
miR-222-5p	NR3C1	-1.58904	2.78449	1.62081
miR-130a-3p	NR3C1	-2.81989	2.78449	1.62081
miR-99a-5p	NR3C1	-2.1827	2.78449	1.62081
miR-338-5p	NR3C1	5.6842	2.78449	1.62081
miR-30b-5p	NR3C1	-2.51722	2.78449	1.62081
miR-629-5p	OTX2	-3.26338	-10.348	-7.99975
miR-363-3p	OTX2	-3.1664	-10.348	-7.99975
miR-106a-5p	OTX2	-1.48191	-10.348	-7.99975
miR-193a-5p	OTX2	1.82138	-10.348	-7.99975
miR-219a-2-3p	OTX2	7.35471	-10.348	-7.99975
miR-409-3p	PBX1	-4.69906	-3.07991	-2.0773
miR-4687-3p	PBX1	1.51702	-3.07991	-2.0773
miR-93-3p	PBX1	-2.67587	-3.07991	-2.0773
miR-4281	PBX1	1.82567	-3.07991	-2.0773
miR-629-5p	PBX1	-3.26338	-3.07991	-2.0773
miR-151a-5p	PBX1	1.99914	-3.07991	-2.0773
miR-17-5p	PBX1	-1.44014	-3.07991	-2.0773
miR-548ac	PBX1	1.97102	-3.07991	-2.0773
miR-140-3p	PBX1	2.2986	-3.07991	-2.0773
miR-99a-5p	PBX1	-2.1827	-3.07991	-2.0773
miR-219a-2-3p	PCGF2	7.35471	-6.92676	-6.25748
miR-4270	PRDM5	1.54075	-5.29234	-4.39158
miR-548ac	RUNX1	1.97102	3.7859	1.90731
miR-629-5p	RUNX1	-3.26338	3.7859	1.90731
miR-23b-3p	RUNX1	1.73766	3.7859	1.90731
miR-363-3p	RUNX1	-3.1664	3.7859	1.90731
miR-93-3p	RUNX1	-2.67587	3.7859	1.90731
miR-151a-5p	RUNX1	1.99914	3.7859	1.90731
miR-574-3p	RUNX1	1.79029	3.7859	1.90731
miR-130a-3p	RUNX1	-2.81989	3.7859	1.90731
miR-140-3p	RUNX1	2.2986	3.7859	1.90731
miR-330-3p	RUNX1	4.41292	3.7859	1.90731
miR-212-3p	RUNX1	-2.82128	3.7859	1.90731
miR-4270	RUNX1	1.54075	3.7859	1.90731
miR-4687-3p	RUNX1	1.51702	3.7859	1.90731
miR-17-5p	RUNX1	-1.44014	3.7859	1.90731
miR-4281	RUNX1	1.82567	3.7859	1.90731
miR-92b-3p	RUNX1	-3.0064	3.7859	1.90731
miR-584-5p	RUNX1	4.93323	3.7859	1.90731
miR-31-5p	RUNX1	5.00134	3.7859	1.90731
miR-4707-5p	RUNX1	2.08674	3.7859	1.90731
miR-4322	RUNX1	-0.695854	3.7859	1.90731
miR-106a-5p	RUNX1	-1.48191	3.7859	1.90731
miR-30b-5p	RUNX1	-2.51722	3.7859	1.90731
miR-4651	RUNX1	1.56376	3.7859	1.90731
miR-1268b	RUNX1	1.23637	3.7859	1.90731
miR-30a-3p	RUNX1	-2.43764	3.7859	1.90731
miR-193a-5p	RUNX1	1.82138	3.7859	1.90731
miR-23b-3p	RUNX2	1.73766	4.37627	3.52784
miR-629-5p	RUNX2	-3.26338	4.37627	3.52784
miR-31-5p	RUNX2	5.00134	4.37627	3.52784
miR-494-3p	RUNX2	-1.54313	4.37627	3.52784
miR-151a-5p	RUNX2	1.99914	4.37627	3.52784
miR-92b-3p	SMAD1	-3.0064	-2.67174	-2.84061
miR-1260b	SMAD1	-1.72731	-2.67174	-2.84061
miR-193b-3p	SMAD1	1.98444	-2.67174	-2.84061
miR-17-5p	SMAD1	-1.44014	-2.67174	-2.84061
miR-4687-3p	SMAD1	1.51702	-2.67174	-2.84061
miR-584-5p	SMAD1	4.93323	-2.67174	-2.84061
miR-130a-3p	SMAD1	-2.81989	-2.67174	-2.84061
miR-548ac	SMAD1	1.97102	-2.67174	-2.84061
miR-330-3p	SMAD1	4.41292	-2.67174	-2.84061
miR-151a-5p	SMAD1	1.99914	-2.67174	-2.84061
miR-149-5p	SNAI2	-2.95296	-8.24545	-8.20076
miR-31-5p	SNAI2	5.00134	-8.24545	-8.20076
miR-193b-3p	SNAI2	1.98444	-8.24545	-8.20076
miR-93-3p	SNAI2	-2.67587	-8.24545	-8.20076
miR-1260b	SNAI2	-1.72731	-8.24545	-8.20076
miR-23b-3p	SNAI2	1.73766	-8.24545	-8.20076
miR-935	SNAI2	-3.21576	-8.24545	-8.20076
miR-548ac	SNAI2	1.97102	-8.24545	-8.20076
miR-212-3p	SNAI2	-2.82128	-8.24545	-8.20076
miR-338-5p	SNAI2	5.6842	-8.24545	-8.20076
miR-4763-3p	SNAI2	1.78374	-8.24545	-8.20076
miR-140-3p	SNAI2	2.2986	-8.24545	-8.20076
miR-222-5p	SNAI2	-1.58904	-8.24545	-8.20076
miR-885-3p	SOX2	-1.79012	-2.03194	-2.53823
miR-130a-3p	SOX2	-2.81989	-2.03194	-2.53823
miR-629-5p	SOX2	-3.26338	-2.03194	-2.53823
miR-363-3p	SOX2	-3.1664	-2.03194	-2.53823
miR-99a-5p	SOX2	-2.1827	-2.03194	-2.53823
miR-93-3p	SOX2	-2.67587	-2.03194	-2.53823
miR-106a-5p	SOX2	-1.48191	-2.03194	-2.53823
miR-219a-2-3p	SOX2	7.35471	-2.03194	-2.53823
miR-23b-3p	SOX2	1.73766	-2.03194	-2.53823
miR-30a-3p	SOX2	-2.43764	-2.03194	-2.53823
miR-92b-3p	SOX2	-3.0064	-2.03194	-2.53823
miR-31-5p	SOX4	5.00134	-5.20513	-5.08286
miR-4651	SOX9	1.56376	-4.70324	-4.41079
miR-574-3p	SOX9	1.79029	-4.70324	-4.41079
miR-140-3p	SOX9	2.2986	-4.70324	-4.41079
miR-30b-5p	SOX9	-2.51722	-4.70324	-4.41079
miR-1260b	STAT1	-1.72731	2.46768	1.93112
miR-17-5p	STAT1	-1.44014	2.46768	1.93112
miR-330-3p	STAT1	4.41292	2.46768	1.93112
miR-4707-5p	STAT1	2.08674	2.46768	1.93112
miR-193a-5p	STAT1	1.82138	2.46768	1.93112
miR-629-5p	STAT1	-3.26338	2.46768	1.93112
miR-140-3p	STAT1	2.2986	2.46768	1.93112
miR-99a-5p	STAT1	-2.1827	2.46768	1.93112
miR-212-3p	STAT1	-2.82128	2.46768	1.93112
miR-93-3p	STAT1	-2.67587	2.46768	1.93112
miR-151a-5p	STAT1	1.99914	2.46768	1.93112
miR-548ac	STAT1	1.97102	2.46768	1.93112
miR-4687-3p	STAT1	1.51702	2.46768	1.93112
miR-222-5p	STAT1	-1.58904	2.46768	1.93112
miR-4270	STAT1	1.54075	2.46768	1.93112
miR-4322	STAT1	-0.695854	2.46768	1.93112
miR-30b-5p	STAT1	-2.51722	2.46768	1.93112
miR-4651	STAT1	1.56376	2.46768	1.93112
miR-23b-3p	STAT1	1.73766	2.46768	1.93112
miR-92b-3p	STAT1	-3.0064	2.46768	1.93112
miR-17-5p	STAT3	-1.44014	1.60219	1.80628
miR-330-3p	STAT3	4.41292	1.60219	1.80628
miR-629-5p	STAT3	-3.26338	1.60219	1.80628
miR-92b-3p	STAT3	-3.0064	1.60219	1.80628
miR-140-3p	STAT3	2.2986	1.60219	1.80628
miR-4763-3p	STAT3	1.78374	1.60219	1.80628
miR-151a-5p	STAT3	1.99914	1.60219	1.80628
miR-30a-3p	STAT3	-2.43764	1.60219	1.80628
miR-23b-3p	STAT3	1.73766	1.60219	1.80628
miR-93-3p	STAT3	-2.67587	1.60219	1.80628
miR-125b-5p	STAT3	-1.08767	1.60219	1.80628
miR-99a-5p	STAT3	-2.1827	1.60219	1.80628
miR-584-5p	STAT3	4.93323	1.60219	1.80628
miR-885-3p	STAT3	-1.79012	1.60219	1.80628
miR-4651	STAT3	1.56376	1.60219	1.80628
miR-370-3p	STAT3	-2.90667	1.60219	1.80628
miR-4687-3p	STAT3	1.51702	1.60219	1.80628
miR-24-3p	STAT3	0.943695	1.60219	1.80628
miR-935	TCF3	-3.21576	-2.09703	-2.20127
miR-4516	TCF3	1.56271	-2.09703	-2.20127
miR-31-5p	TCF3	5.00134	-2.09703	-2.20127
miR-130a-3p	TCF3	-2.81989	-2.09703	-2.20127
miR-92b-3p	TCF3	-3.0064	-2.09703	-2.20127
miR-4707-5p	TCF3	2.08674	-2.09703	-2.20127
miR-409-3p	TCF3	-4.69906	-2.09703	-2.20127
miR-193a-5p	TCF3	1.82138	-2.09703	-2.20127
miR-212-3p	TCF3	-2.82128	-2.09703	-2.20127
miR-338-5p	TCF3	5.6842	-2.09703	-2.20127
miR-4687-3p	TCF3	1.51702	-2.09703	-2.20127
miR-193b-3p	TCF3	1.98444	-2.09703	-2.20127
miR-17-5p	TCF3	-1.44014	-2.09703	-2.20127
miR-629-5p	TCF3	-3.26338	-2.09703	-2.20127
miR-149-5p	TCF3	-2.95296	-2.09703	-2.20127
miR-4651	TCF3	1.56376	-2.09703	-2.20127
miR-4281	TCF3	1.82567	-2.09703	-2.20127
miR-548ac	TCF3	1.97102	-2.09703	-2.20127
miR-151a-5p	TCF3	1.99914	-2.09703	-2.20127
miR-140-3p	TCF3	2.2986	-2.09703	-2.20127
miR-23b-3p	TCF3	1.73766	-2.09703	-2.20127
miR-93-3p	TCF3	-2.67587	-2.09703	-2.20127
miR-885-3p	TCF3	-1.79012	-2.09703	-2.20127
miR-130a-3p	TEAD1	-2.81989	-2.48465	-2.38819
miR-584-5p	TEAD1	4.93323	-2.48465	-2.38819
miR-93-3p	TEAD1	-2.67587	-2.48465	-2.38819
miR-30a-3p	TEAD1	-2.43764	-2.48465	-2.38819
miR-130a-3p	TEAD2	-2.81989	-6.259	-5.82186
miR-370-3p	TEAD4	-2.90667	4.67118	4.69358
miR-130b-3p	TEAD4	-2.19647	4.67118	4.69358
miR-93-3p	TEAD4	-2.67587	4.67118	4.69358
miR-30a-3p	TEAD4	-2.43764	4.67118	4.69358
miR-338-5p	TEAD4	5.6842	4.67118	4.69358
miR-4651	TEAD4	1.56376	4.67118	4.69358
miR-1260b	TEAD4	-1.72731	4.67118	4.69358
miR-212-3p	TEAD4	-2.82128	4.67118	4.69358
miR-140-3p	TEAD4	2.2986	4.67118	4.69358
miR-4763-3p	TEAD4	1.78374	4.67118	4.69358
miR-584-5p	TEAD4	4.93323	4.67118	4.69358
miR-23b-3p	TEAD4	1.73766	4.67118	4.69358
miR-30b-5p	TEAD4	-2.51722	4.67118	4.69358
miR-487b-3p	TEAD4	-4.02359	4.67118	4.69358
miR-4270	TEAD4	1.54075	4.67118	4.69358
miR-548ac	TEAD4	1.97102	4.67118	4.69358
miR-629-5p	TEAD4	-3.26338	4.67118	4.69358
miR-130a-3p	TEAD4	-2.81989	4.67118	4.69358
miR-193a-5p	TFAP2C	1.82138	-7.14645	-4.59879
miR-17-5p	TFAP2C	-1.44014	-7.14645	-4.59879
miR-338-5p	TFAP2C	5.6842	-7.14645	-4.59879
miR-4687-3p	TFAP2C	1.51702	-7.14645	-4.59879
miR-219a-2-3p	TFAP2C	7.35471	-7.14645	-4.59879
miR-151a-5p	TFAP2C	1.99914	-7.14645	-4.59879
miR-4707-5p	TFAP2C	2.08674	-7.14645	-4.59879
miR-130b-3p	TFAP2C	-2.19647	-7.14645	-4.59879
miR-629-5p	TFAP2C	-3.26338	-7.14645	-4.59879
miR-4322	TFAP2C	-0.695854	-7.14645	-4.59879
miR-149-5p	TFAP2C	-2.95296	-7.14645	-4.59879
miR-4651	TFAP2C	1.56376	-7.14645	-4.59879
miR-574-3p	TFAP2C	1.79029	-7.14645	-4.59879
miR-330-3p	TFAP2C	4.41292	-7.14645	-4.59879
miR-584-5p	TFAP2C	4.93323	-7.14645	-4.59879
miR-92b-3p	TFAP2C	-3.0064	-7.14645	-4.59879
miR-4516	TFAP2C	1.56271	-7.14645	-4.59879
miR-548ac	TFAP2C	1.97102	-7.14645	-4.59879
miR-140-3p	TFAP2C	2.2986	-7.14645	-4.59879
miR-31-5p	TFAP2C	5.00134	-7.14645	-4.59879
miR-1268b	TFAP2C	1.23637	-7.14645	-4.59879
miR-4763-3p	TFAP2C	1.78374	-7.14645	-4.59879
miR-23b-3p	TFAP2C	1.73766	-7.14645	-4.59879
miR-30a-3p	TFAP2C	-2.43764	-7.14645	-4.59879
miR-99a-5p	TFAP2C	-2.1827	-7.14645	-4.59879
miR-935	THAP11	-3.21576	-2.33142	-2.394
miR-4763-3p	TP53	1.78374	-2.49363	-1.9229
miR-193b-3p	TP53	1.98444	-2.49363	-1.9229
miR-330-3p	TP53	4.41292	-2.49363	-1.9229
miR-212-3p	TP53	-2.82128	-2.49363	-1.9229
miR-149-5p	TP53	-2.95296	-2.49363	-1.9229
miR-23b-3p	TP53	1.73766	-2.49363	-1.9229
miR-151a-5p	TP53	1.99914	-2.49363	-1.9229
miR-504-5p	TP53	-2.5685	-2.49363	-1.9229
miR-222-5p	TP53	-1.58904	-2.49363	-1.9229
miR-125b-5p	TP53	-1.08767	-2.49363	-1.9229
miR-30a-3p	TP53	-2.43764	-2.49363	-1.9229
miR-370-3p	TP53	-2.90667	-2.49363	-1.9229
miR-935	TP53	-3.21576	-2.49363	-1.9229
miR-4707-5p	TP53	2.08674	-2.49363	-1.9229
miR-584-5p	TP53	4.93323	-2.49363	-1.9229
miR-30b-5p	TP53	-2.51722	-2.49363	-1.9229
miR-106a-5p	TP53	-1.48191	-2.49363	-1.9229
miR-17-5p	TP53	-1.44014	-2.49363	-1.9229
miR-140-3p	TRIM24	2.2986	-1.86515	-2.57926
miR-548ac	TRIM24	1.97102	-1.86515	-2.57926
miR-4707-5p	TRIM24	2.08674	-1.86515	-2.57926
miR-193b-3p	TRIM24	1.98444	-1.86515	-2.57926
miR-574-3p	TRIM24	1.79029	-1.86515	-2.57926
miR-93-3p	TRIM24	-2.67587	-1.86515	-2.57926
miR-212-3p	TRIM24	-2.82128	-1.86515	-2.57926
miR-193a-5p	TRIM24	1.82138	-1.86515	-2.57926
miR-4651	TRIM24	1.56376	-1.86515	-2.57926
miR-149-5p	TRIM24	-2.95296	-1.86515	-2.57926
miR-17-5p	TRIM24	-1.44014	-1.86515	-2.57926
miR-23b-3p	TRIM28	1.73766	-2.61484	-2.46208
miR-93-3p	TRIM28	-2.67587	-2.61484	-2.46208
miR-4651	TRIM28	1.56376	-2.61484	-2.46208
miR-193a-5p	TRIM28	1.82138	-2.61484	-2.46208
miR-504-5p	TRIM28	-2.5685	-2.61484	-2.46208
miR-130a-3p	TRIM28	-2.81989	-2.61484	-2.46208
miR-4707-5p	TRIM28	2.08674	-2.61484	-2.46208
miR-140-3p	TRIM28	2.2986	-2.61484	-2.46208
miR-92b-3p	TRIM28	-3.0064	-2.61484	-2.46208
miR-629-5p	TRIM28	-3.26338	-2.61484	-2.46208
miR-4270	TRIM28	1.54075	-2.61484	-2.46208
miR-330-3p	TRIM28	4.41292	-2.61484	-2.46208
miR-30b-5p	TRIM28	-2.51722	-2.61484	-2.46208
miR-1260b	TRIM28	-1.72731	-2.61484	-2.46208
miR-4687-3p	TRIM28	1.51702	-2.61484	-2.46208
miR-17-5p	TRIM28	-1.44014	-2.61484	-2.46208
miR-99a-5p	TRIM28	-2.1827	-2.61484	-2.46208
miR-574-3p	TRIM28	1.79029	-2.61484	-2.46208
miR-548ac	TRIM28	1.97102	-2.61484	-2.46208
miR-584-5p	TRIM28	4.93323	-2.61484	-2.46208
miR-140-3p	YAP1	2.2986	-3.02132	-1.80806
miR-130a-3p	YAP1	-2.81989	-3.02132	-1.80806
miR-23b-3p	YAP1	1.73766	-3.02132	-1.80806
miR-99a-5p	YAP1	-2.1827	-3.02132	-1.80806
miR-548ac	YAP1	1.97102	-3.02132	-1.80806
miR-151a-5p	YAP1	1.99914	-3.02132	-1.80806
miR-4763-3p	YAP1	1.78374	-3.02132	-1.80806
miR-149-5p	YAP1	-2.95296	-3.02132	-1.80806
miR-584-5p	YAP1	4.93323	-3.02132	-1.80806
miR-193b-3p	YAP1	1.98444	-3.02132	-1.80806
miR-93-3p	YAP1	-2.67587	-3.02132	-1.80806
miR-30a-3p	YAP1	-2.43764	-3.02132	-1.80806
miR-212-3p	ZEB1	-2.82128	-2.95361	-3.35495
miR-23b-3p	ZEB1	1.73766	-2.95361	-3.35495
miR-140-3p	ZEB1	2.2986	-2.95361	-3.35495
miR-885-3p	ZEB1	-1.79012	-2.95361	-3.35495
