# Supplementary material for: Repression of developmental transcription factor networks triggers aging-associated gene expression in human glial progenitor cells
Source: Nat Commun. 2024 May 8;15:3873. doi: 10.1038/s41467-024-48118-2 (PMC11079006; doi:10.1038/s41467-024-48118-2)
Supplement: Supplementary file 9 — Supplementary Data 6 [file 41467_2024_48118_MOESM9_ESM.xlsx]

## Sheet: Primer List
Target	Forward	Reverse
18S	CTGGATACCGCAGCTAGGAA	CCCTCTTAATCATGGCCTCA
MKI67	GCTCAAGATTCCAAGGCCTATT	CATCTGCGGTACTGTCTTCTTT
CDK1	AGACTAGAAAGTGAAGAGGAAGG	CTGACTATATTTGGATGACGAAGTT
PDGFRA	ACAACCACACTCAGACAGAAG	CGTCATTCCTAGAGGTACAAAGG
MBP	CGGAGTTGTGCACGTAGTAG	ATCTTCACACAGAAAGGGACAG
CDKN1A	ATGAGTTGGGAGGAGGCA	CAAGGGTACAAGACAGTGACAG
CDKN2A	CTGAGGAGCTGGGCCAT	ACCTTCCGCGGCATCTAT
IL1A	AGACCAACCTCCTCTTCTTCT	ACACCCAGTAGTCTTGCTTTG
MYC	GAGACATGGTGAACCAGAGTT	GAGAAGCCGCTCCACATAC
E2F6	GCTCCCAGAGAAGACTCTATCA	CCTGCTCCACTTCACACAAATA
IKZF3	CAAGCCATCAATAACGCCATC	TGCTGATAACTGGAACCATCTC
MAX	AACGTAGGGACCACATCAAAG	GGACAGGAGTACACAATTTCCA
ZNF274	TCAGTTAGAGGAGGCAGAAGA	CTCTCAGCAGGAAGAGGATCTA
NUSAP1	CAGGTTTCTAACGAGACCCATC	GGCCTTTCTATCCCAGCTTAC
IDH2	CACGTGGACATCCAGCTAAA	GGATGTTCCGGATAGTTCCATT
ETV1	GAAGCCACAAGTGGGAATGA	GACATCTGGCGTTGGTACATAG
PEG10	GCAGTCGGAGGAGAACAACA	TCCTCTATTGGAGGGGGTGG
HMGB3	AGGCCACTTGGTCCATTAGC	GACAGTGGGCCCAGAAATCA
HIST1H1D	TCCTTAGAAGCTGCCACTGC	CTGGGAAACGCAAAGCATCC
