# Supplementary material for: Repression of developmental transcription factor networks triggers aging-associated gene expression in human glial progenitor cells
Source: Nat Commun. 2024 May 8;15:3873. doi: 10.1038/s41467-024-48118-2 (PMC11079006; doi:10.1038/s41467-024-48118-2)
Supplement: Supplementary file 10 — Supplementary Data 7 [file 41467_2024_48118_MOESM10_ESM.xlsx]

## Sheet: Antibody List
ICC:
Target	Species	Company	Cat#	Dilution
Anti-Green Fluorescent Protein Antibody	Chicken	Aves	GFP-1020	1:1000
Anti-CDKN2A/p16INK4a antibody	Mouse	abcam	ab54210	1:200
Ki-67 Monoclonal Antibody	Rat	Invitrogen	14-5698-82	1:400
Recombinant Anti-p21 antibody	Rabbit	abcam	ab109520	1:200
anti-Chicken IgY (H+L) 488	goat	Invitrogen	A-11039	1:1000
anti-mouse IgG (H+L) 568	goat	Invitrogen	A-21144	1:1000
anti-rat IgG (H+L) 647	goat	Invitrogen	A-21247	1:1000
anti-rabbit IgG (H+L) 568	goat	Invitrogen	A-11011	1:1000
MACS:
Target	Species	Company	Cat#	Dilution
A2B5 clone 105	Mouse	ATCC	CRL-1520	1:1
Purified Mouse Anti-Human CD140a	Mouse	BD	556001	40 ul/10^7 cells
Anti-Mouse IgG2a+b Microbeads	Rat	Miltenyi	130-047-201	20 uL/10^7 cells
Anti-Mouse IgM MicroBeads	Rat	Miltenyi	130-047-301	20 uL/10^7 cells
FACS:
Target	Species	Company	Cat#	Dilution
PE Mouse Anti-Human CD140a	Mouse	BD	556002	10 uL/10^7 cells
Anti-Polysialic Acid-NCAM Antibody, clone 2-2B	Mouse	Millipore	mab5324	2 uL/10^7 cells
A2B5 Antibody, anti-human/mouse/rat, APC	Mouse	Millipore	130-123-800	2 uL/10^7 cells
Alexa Fluor® 488 AffiniPure™ F(ab')₂ Fragment Goat Anti-Mouse IgM, µ chain specific	Goat	Jackson ImmunoResearch	115-546-020	0.5 ul/10^7 cells
