# Supplementary material for: Repression of developmental transcription factor networks triggers aging-associated gene expression in human glial progenitor cells
Source: Nat Commun. 2024 May 8;15:3873. doi: 10.1038/s41467-024-48118-2 (PMC11079006; doi:10.1038/s41467-024-48118-2)
Supplement: Supplementary file 11 — Source Data [file 41467_2024_48118_MOESM11_ESM.zip]

Archive with 22 entries (22 files):
- Source_Data_Fig1.xlsx
- __MACOSX/._Source_Data_Fig1.xlsx
- Source_Data_Fig2.xlsx
- __MACOSX/._Source_Data_Fig2.xlsx
- Source_Data_Fig3.xlsx
- __MACOSX/._Source_Data_Fig3.xlsx
- Source_Data_Fig4.xlsx
- __MACOSX/._Source_Data_Fig4.xlsx
- Source_Data_Fig5.xlsx
- __MACOSX/._Source_Data_Fig5.xlsx
- Source_Data_Fig6.xlsx
- __MACOSX/._Source_Data_Fig6.xlsx
- Source_Data_FigS1.xlsx
- __MACOSX/._Source_Data_FigS1.xlsx
- Source_Data_FigS2.xlsx
- __MACOSX/._Source_Data_FigS2.xlsx
- Source_Data_FigS3.xlsx
- __MACOSX/._Source_Data_FigS3.xlsx
- Source_Data_FigS4.xlsx
- __MACOSX/._Source_Data_FigS4.xlsx
- Source_Data_FigS5.xlsx
- __MACOSX/._Source_Data_FigS5.xlsx
