# Supplementary material for: Repression of developmental transcription factor networks triggers aging-associated gene expression in human glial progenitor cells
Source: Nat Commun. 2024 May 8;15:3873. doi: 10.1038/s41467-024-48118-2 (PMC11079006; doi:10.1038/s41467-024-48118-2)
Supplement: Supplementary file 11 — Source Data [file 41467_2024_48118_MOESM11_ESM.zip › Source_Data_Fig1.xlsx]

## Sheet: Fig1B
name	label	Batch	individual	PC1	PC2
fCd140_1	CD140a+	B	1	-49.2967	24.3222
fCd140_2	CD140a+	B	2	-26.2882	10.4055
fCd140_3	CD140a+	B	3	-10.5632	-15.6184
fP_A_Plus_1	A2B5+	B	1	36.6083	-3.96457
fP_A_Plus_2	A2B5+	B	2	28.6838	-3.9584
fP_A_Plus_3	A2B5+	B	3	20.856	-11.1863
July2014_hfCD140-1n	CD140a-	C	4	38.1001	7.84359
July2014_hfCD140-1p	CD140a+	C	4	-13.5458	-19.6098
July2014_hfCD140-2n	CD140a-	C	5	38.6773	8.97914
July2014_hfCD140-2p	CD140a+	C	5	-41.1023	-1.59268
July2014_hfCD140-3n	CD140a-	C	6	21.9069	3.47612
July2014_hfCD140-3p	CD140a+	C	6	-6.61357	-19.498
July2014_hfCD140-4n	CD140a-	C	7	33.6226	14.6974
July2014_hfCD140-4p	CD140a+	C	7	-53.0615	2.37393
July2014_hfCD140-5n	CD140a-	C	8	26.7559	5.56704
July2014_hfCD140-5p	CD140a+	C	8	-44.7396	-2.23672

## Sheet: Fig1C
gene	CD140aPos_ss_CD140aNeg	CD140aPos_ss_A2B5Pos
FGR	Sig	NS
HS3ST1	Sig	NS
HECW1	Sig	NS
KLHL13	Sig	NS
ICA1	Sig	NS
CFLAR	Sig	NS
MTMR7	Sig	NS
SLC7A2	Sig	NS
PLXND1	Sig	NS
CD38	Sig	NS
CAMKK1	Sig	NS
HSPB6	Sig	Sig
ARHGAP33	Sig	NS
PDK4	Sig	NS
SKAP2	Sig	NS
MCUB	Sig	NS
PRKAR2B	Sig	NS
TSPOAP1	Sig	NS
SOX8	Sig	NS
PDK2	Sig	NS
TMEM132A	Sig	NS
CX3CL1	Sig	Sig
DLX6	Sig	NS
MAP3K9	Sig	NS
ETV1	Sig	NS
ALDH3B1	Sig	NS
FARP2	Sig	NS
SCIN	Sig	Sig
PROM1	Sig	NS
MATK	Sig	Sig
TKTL1	Sig	Sig
PAX6	Sig	Sig
RHBDF1	Sig	NS
MYLIP	Sig	NS
CDKL5	Sig	NS
TFAP2D	Sig	NS
CELSR3	Sig	NS
MGST1	Sig	NS
NFIX	Sig	NS
MAPK8IP2	Sig	NS
REV3L	Sig	NS
CD9	Sig	NS
STAB1	Sig	Sig
CD4	Sig	Sig
BTK	Sig	NS
HIVEP2	Sig	NS
SYT7	Sig	NS
PLAUR	Sig	NS
TYROBP	Sig	Sig
GABRA3	Sig	NS
CD22	Sig	NS
EHD3	Sig	NS
SLC7A14	Sig	NS
GPRC5A	Sig	NS
MAMLD1	Sig	NS
CCDC88C	Sig	NS
WAS	Sig	Sig
CHDH	Sig	NS
CNTN1	Sig	Sig
SLC11A1	Sig	Sig
SYT13	Sig	NS
PLEKHB1	Sig	NS
SERPINB1	Sig	Sig
GRAMD1B	Sig	NS
BIRC3	Sig	NS
SNAPC1	Sig	NS
RRAGD	Sig	NS
TYMP	Sig	NS
FAS	Sig	NS
RNASET2	Sig	NS
KCNG1	Sig	NS
SLAMF7	Sig	Sig
BTN3A1	Sig	NS
TNFRSF1B	Sig	Sig
GRN	Sig	Sig
ARHGAP31	Sig	NS
LRRC7	Sig	NS
SLC4A7	Sig	NS
MYOM2	Sig	NS
USP2	Sig	NS
VCAN	Sig	NS
MSR1	Sig	Sig
CTNS	Sig	NS
RTN4R	Sig	Sig
CDH10	Sig	NS
ADAM28	Sig	NS
LCP2	Sig	NS
ADRB1	Sig	NS
EPHA3	Sig	Sig
DSG2	Sig	NS
ARHGAP6	Sig	NS
MAP4	Sig	NS
HDAC9	Sig	NS
LMO3	Sig	NS
GUCA1A	Sig	NS
ELN	Sig	NS
NEDD4L	Sig	NS
HEXB	Sig	NS
DKK3	Sig	Sig
ARHGEF5	Sig	NS
SLC4A8	Sig	NS
PLEKHA5	Sig	NS
FOXN3	Sig	NS
NNAT	Sig	Sig
LAMA3	Sig	NS
PTPRN	Sig	NS
SYNE2	Sig	NS
CBLN4	Sig	NS
PHF21B	Sig	NS
TRAF1	Sig	NS
TRAF3IP2	Sig	NS
PKP2	Sig	NS
PRDM1	Sig	Sig
TMCC3	Sig	NS
CAMK2B	Sig	NS
CROCC	Sig	NS
DGKG	Sig	NS
TBXAS1	Sig	Sig
GNA15	Sig	Sig
PTPRU	Sig	NS
RIMBP2	Sig	NS
BCAT1	Sig	Sig
LZTS1	Sig	NS
CDH3	Sig	NS
ARSF	Sig	NS
SEZ6	Sig	NS
CA11	Sig	NS
CASP8	Sig	NS
LIMCH1	Sig	Sig
ST3GAL6	Sig	Sig
ATP2C2	Sig	NS
NGFR	Sig	NS
CDON	Sig	Sig
LPAR2	Sig	NS
CTSA	Sig	NS
EYA2	Sig	NS
SNCAIP	Sig	NS
CALCRL	Sig	NS
NTN1	Sig	NS
ERBB3	Sig	NS
PPP2R5A	Sig	NS
DIP2B	Sig	NS
CD84	Sig	Sig
SPI1	Sig	Sig
MPPED2	Sig	NS
FGFR2	Sig	Sig
EML1	Sig	NS
KIF26A	Sig	NS
PFKP	Sig	NS
CACNB1	Sig	NS
SYT1	Sig	NS
NAV3	Sig	NS
PDZD4	Sig	NS
REEP1	Sig	NS
SIRT2	Sig	Sig
SDK2	Sig	NS
BCL3	Sig	NS
GAL	Sig	NS
SPTB	Sig	NS
DAPP1	Sig	NS
SLC44A1	Sig	Sig
POLB	Sig	NS
TESK2	Sig	NS
MGAT4A	Sig	NS
ARHGAP10	Sig	NS
VASH1	Sig	NS
TRIB2	Sig	NS
SLC6A15	Sig	NS
EPN2	Sig	NS
LIMS2	Sig	NS
ASIC4	Sig	NS
SPEG	Sig	NS
LNX1	Sig	NS
SREBF1	Sig	NS
STK10	Sig	NS
CRMP1	Sig	NS
ALPK1	Sig	NS
PDE8A	Sig	NS
ADAM11	Sig	NS
DHRS9	Sig	Sig
CD5L	Sig	Sig
IGF2BP2	Sig	NS
ST6GAL1	Sig	Sig
GLI2	Sig	NS
PPP2R2C	Sig	NS
SNCB	Sig	NS
ATP2A3	Sig	NS
NUAK1	Sig	NS
IPCEF1	Sig	Sig
ANO8	Sig	NS
SEMA3A	Sig	NS
SEMA3C	Sig	NS
GRAMD4	Sig	NS
CELSR1	Sig	NS
ADD2	Sig	NS
CACNG5	Sig	NS
PLXNA2	Sig	NS
ACACB	Sig	NS
MCAM	Sig	NS
GPC4	Sig	Sig
CAMSAP3	Sig	NS
RAP1GAP	Sig	NS
STXBP2	Sig	NS
NMRK2	Sig	NS
ACTL6B	Sig	NS
IL4R	Sig	Sig
PAK3	Sig	NS
DCX	Sig	NS
APBB1IP	Sig	NS
ACTN2	Sig	NS
GPR137B	Sig	NS
FBLN1	Sig	NS
ITGA8	Sig	NS
SYNJ2	Sig	NS
RBFOX1	Sig	NS
ITM2A	Sig	NS
CBFA2T2	Sig	NS
BRINP1	Sig	Sig
RUNX1T1	Sig	NS
PAFAH1B3	Sig	NS
SCGN	Sig	Sig
EPB41L2	Sig	NS
MOXD1	Sig	Sig
CHRNA3	Sig	NS
IGSF9B	Sig	NS
CDH7	Sig	NS
CDC14B	Sig	NS
CADPS2	Sig	NS
COL19A1	Sig	NS
SERTAD4	Sig	NS
SEMA5B	Sig	NS
ITGB5	Sig	NS
RNF13	Sig	NS
ULK2	Sig	NS
FAT1	Sig	NS
NKAIN1	Sig	NS
EFR3B	Sig	NS
KIF3C	Sig	NS
CD82	Sig	NS
FCN1	Sig	NS
WDR47	Sig	NS
PILRA	Sig	Sig
IGSF9	Sig	NS
WNT11	Sig	Sig
MGST2	Sig	NS
B4GALT1	Sig	NS
LAT2	Sig	NS
ACHE	Sig	NS
FTL	Sig	NS
ADAMTS2	Sig	NS
MMP2	Sig	Sig
MT3	Sig	NS
LPCAT2	Sig	Sig
GNAO1	Sig	NS
TFAP2C	Sig	Sig
CASS4	Sig	NS
DNMT3B	Sig	NS
ARHGAP28	Sig	NS
C20orf194	Sig	NS
KIZ	Sig	NS
P2RX7	Sig	Sig
CHGB	Sig	NS
FXYD5	Sig	Sig
HEPH	Sig	NS
PCBP4	Sig	NS
RGS1	Sig	Sig
ICAM1	Sig	Sig
LYZ	Sig	NS
NLRC4	Sig	NS
SEL1L3	Sig	NS
ZFHX4	Sig	NS
SLC17A6	Sig	NS
RGS17	Sig	NS
CCDC80	Sig	NS
SNAP23	Sig	NS
COL9A3	Sig	Sig
EZR	Sig	Sig
DPYSL2	Sig	NS
MAP3K1	Sig	Sig
EPB41L4B	Sig	NS
PTGS1	Sig	Sig
SH2D3C	Sig	NS
TBC1D2	Sig	Sig
SEMA4G	Sig	NS
BAMBI	Sig	NS
MYO3A	Sig	Sig
TREM2	Sig	Sig
TMEM14A	Sig	Sig
DSP	Sig	NS
IL12RB1	Sig	NS
ABLIM1	Sig	NS
PALMD	Sig	Sig
GADD45B	Sig	Sig
PALM	Sig	NS
SERPIND1	Sig	Sig
MMP11	Sig	NS
CECR2	Sig	NS
OSM	Sig	Sig
SEC14L2	Sig	NS
YPEL1	Sig	NS
CYTH4	Sig	NS
PLA2G3	Sig	Sig
SEZ6L	Sig	NS
CRYBB1	Sig	Sig
SOX10	Sig	Sig
PICK1	Sig	NS
TTC28	Sig	NS
SEPT3	Sig	NS
DMC1	Sig	NS
SUN2	Sig	NS
TOM1	Sig	NS
RASD2	Sig	NS
PDGFB	Sig	Sig
CABP7	Sig	NS
RBFOX2	Sig	NS
SYNGR1	Sig	NS
APOL4	Sig	NS
NCF4	Sig	NS
CDKL1	Sig	NS
DAAM1	Sig	NS
RIN3	Sig	NS
LGMN	Sig	NS
CHGA	Sig	NS
SIX4	Sig	NS
GALNT16	Sig	Sig
HIF1A	Sig	Sig
SLC8A3	Sig	NS
NFKBIA	Sig	NS
REC8	Sig	NS
MMP9	Sig	Sig
PROCR	Sig	NS
CD40	Sig	Sig
DOK5	Sig	Sig
CTSZ	Sig	NS
SLCO4A1	Sig	Sig
NKAIN4	Sig	NS
COL20A1	Sig	Sig
PROKR2	Sig	NS
HM13	Sig	NS
SIRPB1	Sig	Sig
FERMT1	Sig	NS
PLCB4	Sig	NS
MYL9	Sig	NS
HCK	Sig	Sig
SAMHD1	Sig	Sig
PAK5	Sig	NS
JAG1	Sig	NS
SNTA1	Sig	NS
CST3	Sig	NS
PPP1R16B	Sig	NS
SYNDIG1	Sig	Sig
CDH20	Sig	NS
LIPG	Sig	Sig
RNF125	Sig	NS
CHRDL1	Sig	Sig
SRPX	Sig	NS
GLRA2	Sig	NS
RENBP	Sig	NS
ELF4	Sig	NS
GPR50	Sig	NS
TIMP1	Sig	NS
KLHL4	Sig	NS
GABRE	Sig	NS
KLF8	Sig	NS
RUBCNL	Sig	NS
NALCN	Sig	NS
FGF14	Sig	Sig
HTR2A	Sig	Sig
FGF9	Sig	NS
SGCG	Sig	NS
RGCC	Sig	NS
TRADD	Sig	NS
ARL2BP	Sig	NS
PLLP	Sig	Sig
CCL22	Sig	NS
ZNF821	Sig	NS
SLC38A7	Sig	NS
SMPD3	Sig	NS
FA2H	Sig	NS
HCFC1R1	Sig	NS
NECAB2	Sig	NS
WFDC1	Sig	NS
COTL1	Sig	NS
HAGHL	Sig	NS
METRN	Sig	NS
PIEZO1	Sig	NS
XYLT1	Sig	NS
PYCARD	Sig	NS
NOMO1	Sig	NS
SYT17	Sig	Sig
CCP110	Sig	NS
AQP9	Sig	Sig
CORO2B	Sig	NS
AP3B2	Sig	NS
CTSH	Sig	NS
FAH	Sig	NS
EHD4	Sig	NS
ATP8B4	Sig	NS
RHOV	Sig	NS
RIPK2	Sig	NS
EYA1	Sig	NS
CALB1	Sig	NS
SFRP1	Sig	Sig
LAPTM4B	Sig	NS
JPH1	Sig	NS
ZC2HC1A	Sig	NS
STMN2	Sig	Sig
NCALD	Sig	NS
SH2D4A	Sig	NS
FGL1	Sig	NS
ASAH1	Sig	NS
LIN7B	Sig	NS
FCGRT	Sig	NS
SLC17A7	Sig	Sig
DKKL1	Sig	NS
IL4I1	Sig	NS
RASAL3	Sig	Sig
EBI3	Sig	Sig
SHD	Sig	Sig
APLP1	Sig	NS
SIGLEC8	Sig	Sig
CD33	Sig	NS
PTPRS	Sig	NS
PLA2G4C	Sig	NS
HAS1	Sig	NS
RAB3D	Sig	NS
PLEKHA4	Sig	NS
MAST1	Sig	NS
JAK3	Sig	NS
KCNN1	Sig	NS
ARRDC2	Sig	NS
PIK3R2	Sig	NS
RAB3A	Sig	NS
ISYNA1	Sig	NS
MAG	Sig	NS
RASA4	Sig	NS
TFPI2	Sig	NS
PIK3CG	Sig	NS
ITGB8	Sig	NS
DLX5	Sig	Sig
STEAP1B	Sig	NS
ATP6V0A4	Sig	NS
ADAP1	Sig	Sig
TFEC	Sig	NS
CAV2	Sig	NS
CAV1	Sig	NS
MET	Sig	NS
WNT2	Sig	NS
TSPAN12	Sig	NS
CPVL	Sig	Sig
CHN2	Sig	NS
COBL	Sig	NS
STX1A	Sig	NS
CRHR2	Sig	Sig
EPHB6	Sig	NS
CCL24	Sig	NS
NPTX2	Sig	NS
SNX8	Sig	Sig
PTPRZ1	Sig	NS
PPP1R17	Sig	NS
PLOD3	Sig	NS
SFRP4	Sig	Sig
AHR	Sig	NS
GLI3	Sig	Sig
GCK	Sig	NS
SLC1A1	Sig	NS
FSD1L	Sig	NS
CNTNAP3	Sig	NS
TRIM14	Sig	NS
C5	Sig	NS
OGN	Sig	NS
LHX6	Sig	NS
TNFSF8	Sig	Sig
DNM1	Sig	NS
ENG	Sig	NS
AK1	Sig	NS
DOCK8	Sig	Sig
KANK1	Sig	NS
ELAVL2	Sig	Sig
SH3GL2	Sig	NS
PTGDS	Sig	Sig
MAPK8	Sig	NS
CDH23	Sig	NS
ACTA2	Sig	NS
LIPA	Sig	NS
SH3PXD2A	Sig	NS
DKK1	Sig	NS
SORCS1	Sig	NS
WNT3	Sig	NS
SYNGR2	Sig	NS
CCL2	Sig	NS
ABI3	Sig	Sig
COL1A1	Sig	Sig
RND2	Sig	NS
MPP2	Sig	NS
CACNG1	Sig	NS
EFNB3	Sig	NS
MAP2K6	Sig	NS
GABRA4	Sig	Sig
KIAA1211	Sig	NS
MANBA	Sig	NS
CPZ	Sig	NS
TRIM2	Sig	Sig
SH3D19	Sig	NS
GLRB	Sig	NS
CRYAB	Sig	Sig
HTATIP2	Sig	NS
CTSC	Sig	Sig
JHY	Sig	NS
LPXN	Sig	Sig
UNC93B1	Sig	NS
MS4A6A	Sig	NS
MS4A4A	Sig	Sig
CCND1	Sig	Sig
CCDC86	Sig	NS
TRIM3	Sig	NS
IL10RA	Sig	Sig
SLC15A3	Sig	Sig
MDK	Sig	NS
SLC22A18	Sig	Sig
SOX6	Sig	NS
TCIRG1	Sig	NS
VWF	Sig	NS
TSPAN11	Sig	NS
PPM1H	Sig	NS
ELK3	Sig	NS
CUX2	Sig	NS
SH2B3	Sig	NS
LTBR	Sig	NS
TBC1D30	Sig	NS
ENO2	Sig	NS
PTPN6	Sig	NS
NT5DC3	Sig	NS
RFX4	Sig	NS
KLRB1	Sig	NS
BTN3A3	Sig	NS
RIPOR2	Sig	NS
SASH1	Sig	NS
UST	Sig	NS
MDGA1	Sig	NS
CD83	Sig	Sig
KHDRBS2	Sig	NS
ASCC3	Sig	NS
BVES	Sig	NS
COL9A1	Sig	NS
ALDH5A1	Sig	NS
EYA4	Sig	NS
TRIM38	Sig	NS
ARFGEF3	Sig	NS
SLC16A10	Sig	Sig
SLC29A1	Sig	Sig
LAMA4	Sig	NS
LY86	Sig	Sig
MAN2A1	Sig	NS
SEMA5A	Sig	NS
C7	Sig	NS
GHR	Sig	NS
APBB3	Sig	NS
GABRG2	Sig	NS
ST8SIA4	Sig	NS
FGF1	Sig	NS
NR3C1	Sig	NS
WWC1	Sig	NS
DPYSL3	Sig	NS
DBN1	Sig	NS
UNC5A	Sig	NS
BCL6	Sig	NS
CD86	Sig	Sig
KAT2B	Sig	NS
BCHE	Sig	NS
WNT5A	Sig	Sig
USP9Y	Sig	NS
C3orf14	Sig	NS
GNB4	Sig	NS
GBE1	Sig	NS
C3orf52	Sig	NS
FRMD4B	Sig	NS
CSPG5	Sig	NS
ARHGEF26	Sig	NS
PLCH1	Sig	NS
RTKN	Sig	NS
IL1A	Sig	Sig
CCL20	Sig	NS
KCNIP3	Sig	NS
STEAP3	Sig	NS
CYTIP	Sig	NS
PDE1A	Sig	Sig
GCG	Sig	NS
APC2	Sig	NS
GRB14	Sig	NS
EFEMP1	Sig	NS
IGFBP5	Sig	NS
EFHD1	Sig	Sig
GNLY	Sig	NS
ST3GAL5	Sig	Sig
IL1R1	Sig	NS
IL1RL2	Sig	NS
IL18R1	Sig	NS
PASK	Sig	NS
WIPF1	Sig	NS
PLEK	Sig	Sig
VAX2	Sig	NS
EPHA4	Sig	NS
PRRX1	Sig	NS
TNR	Sig	Sig
PAPPA2	Sig	NS
KIAA1324	Sig	Sig
C1orf21	Sig	NS
NCF2	Sig	Sig
PLA2G4A	Sig	NS
WLS	Sig	NS
OLFML3	Sig	Sig
CD2	Sig	NS
KIF21B	Sig	NS
BMP8B	Sig	NS
RIMS3	Sig	NS
AKT3	Sig	NS
PADI2	Sig	NS
MFAP2	Sig	Sig
RGS4	Sig	NS
IGSF21	Sig	NS
SSX2IP	Sig	NS
RAB29	Sig	Sig
ID3	Sig	NS
PIK3R3	Sig	NS
PLPPR4	Sig	NS
RCAN3	Sig	NS
STMN1	Sig	NS
RPS6KA1	Sig	Sig
PROX1	Sig	NS
CHRNB4	Sig	NS
CTSD	Sig	NS
SLC8A2	Sig	NS
NRP2	Sig	NS
KLF7	Sig	NS
B4GALT6	Sig	NS
ATP10B	Sig	NS
USP35	Sig	NS
FILIP1	Sig	Sig
CNR1	Sig	NS
SGIP1	Sig	NS
PLAGL1	Sig	Sig
TNFAIP3	Sig	NS
MYB	Sig	NS
SGK1	Sig	Sig
VAMP8	Sig	Sig
ABCG2	Sig	Sig
SPP1	Sig	NS
CCNI	Sig	NS
MFSD1	Sig	Sig
PCDH17	Sig	Sig
HS1BP3	Sig	NS
ELL2	Sig	NS
SATB2	Sig	NS
C2orf40	Sig	Sig
CTNNAL1	Sig	NS
ONECUT2	Sig	NS
PGF	Sig	NS
FKBP1B	Sig	NS
BCL11A	Sig	NS
OGFRL1	Sig	Sig
AVPI1	Sig	NS
RCL1	Sig	NS
CD274	Sig	NS
GRIA2	Sig	Sig
CXorf21	Sig	Sig
PCDHB14	Sig	NS
KCNJ5	Sig	Sig
PLXDC2	Sig	NS
ELF1	Sig	NS
TNFRSF10B	Sig	NS
EPHX2	Sig	NS
TRIM25	Sig	NS
SCPEP1	Sig	NS
PLBD1	Sig	Sig
CD80	Sig	NS
FABP3	Sig	Sig
CCRL2	Sig	Sig
SLITRK3	Sig	Sig
TMIGD3	Sig	NS
UBL3	Sig	NS
FMOD	Sig	NS
ZMIZ2	Sig	NS
WIPF3	Sig	NS
NXPH1	Sig	Sig
INHBA	Sig	NS
ARL4A	Sig	Sig
GLIPR2	Sig	NS
PLAU	Sig	NS
SRGN	Sig	NS
EGR2	Sig	NS
BHLHE41	Sig	NS
SSPN	Sig	NS
ADGRE5	Sig	Sig
OPTN	Sig	NS
NEUROD4	Sig	NS
ARHGAP9	Sig	NS
NCKAP1L	Sig	NS
MMP19	Sig	Sig
TNFAIP6	Sig	NS
BAZ2B	Sig	NS
G0S2	Sig	NS
PLA2G12A	Sig	NS
RAB38	Sig	NS
KCNS1	Sig	NS
IQSEC2	Sig	NS
PAIP2B	Sig	NS
ATP8A1	Sig	NS
HIF3A	Sig	NS
TREM1	Sig	NS
RREB1	Sig	NS
NRN1	Sig	Sig
RUNX2	Sig	NS
SH3TC1	Sig	Sig
DOK4	Sig	NS
TMTC4	Sig	NS
ABCC4	Sig	NS
EFNB2	Sig	NS
TMEM255A	Sig	NS
HS3ST3B1	Sig	NS
SLC25A19	Sig	NS
IL1B	Sig	Sig
PSD4	Sig	NS
TNFSF9	Sig	NS
C3	Sig	Sig
RTN2	Sig	NS
CD93	Sig	NS
NAPB	Sig	NS
NKX2-2	Sig	Sig
BMP2	Sig	NS
TCF15	Sig	NS
ID1	Sig	NS
AMOT	Sig	NS
MCF2L	Sig	NS
KIRREL2	Sig	NS
HCST	Sig	NS
THRA	Sig	NS
CCR7	Sig	Sig
AHDC1	Sig	NS
DACH2	Sig	NS
SIX1	Sig	NS
L3HYPDH	Sig	NS
EVI2A	Sig	Sig
OMG	Sig	Sig
TMEM35A	Sig	Sig
BCL11B	Sig	NS
ABHD8	Sig	NS
ATP13A4	Sig	NS
HRASLS	Sig	NS
BEST3	Sig	NS
RAB3IP	Sig	NS
ADGRE2	Sig	Sig
TUBBP1	Sig	NS
RASL11B	Sig	NS
KDR	Sig	NS
ADM2	Sig	NS
GAL3ST1	Sig	Sig
GNAZ	Sig	NS
MCHR1	Sig	NS
TPST2	Sig	NS
RNF112	Sig	NS
CDHR3	Sig	NS
VGF	Sig	NS
FOXP2	Sig	NS
STRIP2	Sig	NS
CCDC136	Sig	NS
IRF5	Sig	NS
LRRC17	Sig	NS
GAD1	Sig	Sig
ARHGAP22	Sig	Sig
WDFY4	Sig	Sig
MYO5C	Sig	NS
ELL3	Sig	NS
ALDH1A2	Sig	NS
CHAC1	Sig	Sig
ISLR	Sig	Sig
LOXL1	Sig	NS
E2F8	Sig	NS
CD68	Sig	Sig
CDKN2D	Sig	NS
SIGLEC9	Sig	NS
RNASE1	Sig	Sig
CDO1	Sig	Sig
RHBDF2	Sig	NS
MAP7D3	Sig	NS
FGF13	Sig	NS
PLPPR3	Sig	NS
SYT5	Sig	NS
CBFA2T3	Sig	NS
PRRG3	Sig	NS
STARD8	Sig	NS
SH3BP4	Sig	NS
DOCK6	Sig	NS
APOE	Sig	NS
APOC1	Sig	NS
GADD45G	Sig	NS
DPP6	Sig	NS
PLVAP	Sig	Sig
BST2	Sig	NS
SLC27A1	Sig	NS
AFDN	Sig	NS
ARPC1B	Sig	Sig
FCHO1	Sig	NS
GDF15	Sig	NS
IQCN	Sig	NS
SULT4A1	Sig	NS
ZBTB46	Sig	NS
H19	Sig	NS
HBZ	Sig	NS
ASS1	Sig	NS
FIBCD1	Sig	NS
GMFG	Sig	NS
THEMIS2	Sig	Sig
PLXNA3	Sig	NS
MPP1	Sig	NS
SLC35D2	Sig	NS
RGN	Sig	Sig
C1QL1	Sig	Sig
GSE1	Sig	NS
NFATC1	Sig	NS
RAB11FIP4	Sig	NS
TRAF3	Sig	NS
GALNT15	Sig	NS
SLC6A6	Sig	Sig
EXOC4	Sig	NS
NINJ1	Sig	NS
MAP1B	Sig	NS
IL13RA1	Sig	NS
PPP1R1B	Sig	Sig
KHDRBS3	Sig	Sig
C19orf57	Sig	NS
SPATA6	Sig	NS
PPARG	Sig	Sig
FCRLA	Sig	NS
ENOSF1	Sig	NS
EMILIN2	Sig	NS
RAMP1	Sig	Sig
PTPRE	Sig	Sig
CARD6	Sig	NS
RAP1GAP2	Sig	NS
POPDC3	Sig	NS
MATN2	Sig	NS
BCAN	Sig	NS
VSTM2L	Sig	NS
SYT4	Sig	NS
ATP8A2	Sig	NS
ALOX5AP	Sig	NS
GPR12	Sig	NS
CHRM3	Sig	Sig
CHI3L1	Sig	Sig
PIK3C2B	Sig	NS
CHIT1	Sig	Sig
TMCC2	Sig	NS
SPART	Sig	NS
RNF128	Sig	NS
PDZD2	Sig	NS
ZDHHC8P1	Sig	NS
ATP13A3	Sig	NS
SWAP70	Sig	Sig
AMPD3	Sig	NS
UNC79	Sig	NS
TTC9	Sig	NS
LOXL2	Sig	Sig
ADAMDEC1	Sig	NS
CD180	Sig	Sig
IRAK2	Sig	NS
MEIS2	Sig	NS
TSPAN2	Sig	Sig
SYT6	Sig	Sig
VAV3	Sig	NS
NGF	Sig	Sig
FKBP11	Sig	NS
MYCN	Sig	NS
CMPK2	Sig	NS
IL6ST	Sig	NS
CABLES1	Sig	NS
DOCK2	Sig	NS
EMP1	Sig	NS
SOX3	Sig	Sig
MTNR1B	Sig	NS
SPOCD1	Sig	NS
CYP2J2	Sig	NS
SLC43A3	Sig	Sig
PDGFRA	Sig	Sig
CLDN10	Sig	NS
ADAMTS8	Sig	NS
ETS1	Sig	NS
SLC37A2	Sig	NS
NREP	Sig	NS
CTSL	Sig	NS
AGTPBP1	Sig	NS
FAM189A2	Sig	Sig
HAVCR2	Sig	Sig
SDS	Sig	NS
OASL	Sig	Sig
HRK	Sig	NS
P2RX4	Sig	Sig
BICDL1	Sig	NS
TMEM243	Sig	NS
CD36	Sig	Sig
NT5E	Sig	NS
EPHA7	Sig	NS
PRR5L	Sig	NS
CD63	Sig	NS
PPP1R1A	Sig	NS
B4GALNT1	Sig	NS
HEY2	Sig	NS
STX11	Sig	Sig
EMX1	Sig	Sig
KCNMB4	Sig	NS
CPM	Sig	NS
KCNK1	Sig	NS
NPL	Sig	Sig
DOCK10	Sig	Sig
HTR2B	Sig	NS
SERPINE2	Sig	NS
TMBIM1	Sig	NS
PLXNC1	Sig	NS
DRAM1	Sig	NS
PCDH8	Sig	NS
CNMD	Sig	NS
TBC1D4	Sig	NS
SPRY2	Sig	NS
LCP1	Sig	Sig
TNS3	Sig	Sig
GPNMB	Sig	NS
AOAH	Sig	NS
DGKB	Sig	NS
ZFHX2	Sig	NS
ADAMTS7	Sig	NS
ALPK3	Sig	Sig
TM6SF1	Sig	NS
CHAD	Sig	NS
TBR1	Sig	Sig
HLX	Sig	NS
IL1RN	Sig	Sig
BIN1	Sig	Sig
NIPSNAP3A	Sig	NS
RALGPS1	Sig	NS
ANGPTL2	Sig	NS
SLC31A2	Sig	Sig
TLR4	Sig	NS
GARNL3	Sig	NS
ENPP2	Sig	NS
MYC	Sig	NS
NOV	Sig	NS
DMRT1	Sig	NS
IGFBPL1	Sig	NS
FOXP4	Sig	NS
KIF13A	Sig	NS
GMPR	Sig	NS
FRS3	Sig	NS
KIAA0319	Sig	NS
SLC22A23	Sig	NS
HMGA1	Sig	NS
TCF19	Sig	NS
IER3	Sig	NS
RNF144B	Sig	Sig
FHDC1	Sig	NS
TLR2	Sig	Sig
SLCO2B1	Sig	NS
NUMA1	Sig	NS
SLCO5A1	Sig	NS
SORL1	Sig	NS
MMP7	Sig	NS
ARHGAP20	Sig	NS
CASP1	Sig	Sig
SQOR	Sig	Sig
PARP6	Sig	NS
PAQR5	Sig	Sig
ITPKA	Sig	NS
DUOX1	Sig	NS
STRA6	Sig	Sig
TTLL7	Sig	NS
FNBP1L	Sig	NS
IFI44	Sig	NS
CGREF1	Sig	NS
CYP1B1	Sig	Sig
SLC5A6	Sig	NS
MYOF	Sig	NS
CH25H	Sig	NS
DUSP5	Sig	NS
ENTPD1	Sig	NS
PLCE1	Sig	Sig
ZNF365	Sig	NS
TET1	Sig	NS
AOX1	Sig	NS
FAM117B	Sig	NS
ITGAV	Sig	NS
MNS1	Sig	NS
SHF	Sig	NS
HCN4	Sig	NS
FAM13A	Sig	NS
PCDH10	Sig	NS
PRKG2	Sig	NS
GPAT3	Sig	NS
BMPR1B	Sig	NS
CCNG2	Sig	NS
CDKL2	Sig	NS
SHROOM3	Sig	Sig
CASP6	Sig	NS
MTTP	Sig	Sig
SHISAL1	Sig	NS
PARVG	Sig	Sig
KIF21A	Sig	NS
CPNE8	Sig	NS
FGD4	Sig	NS
TMEM117	Sig	NS
AMIGO2	Sig	NS
PPFIA2	Sig	NS
GLIPR1	Sig	Sig
PHLDA1	Sig	NS
DUSP6	Sig	Sig
KERA	Sig	NS
SYCP3	Sig	NS
TMEM132B	Sig	NS
FAM222A	Sig	NS
FOXN4	Sig	NS
GPR84	Sig	NS
BRCA2	Sig	NS
SRRM4	Sig	NS
RAB20	Sig	NS
SSTR1	Sig	NS
REM2	Sig	Sig
TSSK4	Sig	NS
NOVA1	Sig	NS
MDGA2	Sig	NS
FRMD6	Sig	NS
RTN1	Sig	Sig
SLC38A6	Sig	NS
KCNH5	Sig	NS
GPR65	Sig	Sig
FBLN5	Sig	NS
TCF12	Sig	NS
DISP2	Sig	NS
BCL2A1	Sig	NS
PCSK6	Sig	NS
HAPLN3	Sig	NS
RLBP1	Sig	NS
ABHD2	Sig	NS
NTRK3	Sig	NS
MFGE8	Sig	NS
ST8SIA2	Sig	NS
SH3GL3	Sig	NS
ITGAX	Sig	Sig
IGSF6	Sig	Sig
NKD1	Sig	NS
NLRC5	Sig	NS
KIFC3	Sig	NS
CDH13	Sig	NS
OSGIN1	Sig	NS
IRF8	Sig	Sig
GNAL	Sig	NS
ASXL3	Sig	NS
ADCYAP1	Sig	NS
GAREM1	Sig	NS
PIK3R5	Sig	Sig
TMC6	Sig	NS
SLC16A3	Sig	Sig
TTYH2	Sig	NS
RNF165	Sig	NS
CBLN2	Sig	NS
CACNA1A	Sig	NS
VAV1	Sig	NS
HUNK	Sig	NS
DOP1B	Sig	NS
ADAMTS10	Sig	NS
MYO1F	Sig	NS
SIGLEC10	Sig	Sig
FAM71E1	Sig	NS
PRDM16	Sig	NS
EVA1B	Sig	NS
DMRTA2	Sig	NS
CYR61	Sig	Sig
AZIN2	Sig	Sig
MOB3C	Sig	NS
IGSF3	Sig	NS
CD53	Sig	Sig
CELSR2	Sig	NS
CREG1	Sig	Sig
MAEL	Sig	NS
ILDR2	Sig	NS
FCGR2A	Sig	Sig
CASQ1	Sig	Sig
SEMA6C	Sig	NS
SYT14	Sig	NS
VASH2	Sig	NS
SUSD4	Sig	NS
DUSP10	Sig	NS
S100A8	Sig	NS
CREB3L4	Sig	NS
EFNA3	Sig	NS
KCNN3	Sig	Sig
HCN3	Sig	NS
CNIH3	Sig	NS
SOX13	Sig	NS
PTPN7	Sig	NS
SYT2	Sig	NS
ANKRD53	Sig	NS
ST6GAL2	Sig	NS
MALL	Sig	NS
FAHD2B	Sig	Sig
AFF3	Sig	NS
NXPH2	Sig	NS
GPR17	Sig	Sig
GALNT13	Sig	NS
SCN1A	Sig	NS
TMEFF2	Sig	NS
CDCA7	Sig	NS
TRPM8	Sig	NS
HES6	Sig	NS
MARCH4	Sig	NS
GRIP2	Sig	NS
RBMS3	Sig	NS
OSBPL10	Sig	NS
PTPRG	Sig	NS
IL17RD	Sig	NS
COL8A1	Sig	NS
ADPRH	Sig	NS
BOC	Sig	Sig
TMEM108	Sig	NS
NCEH1	Sig	NS
EPHA5	Sig	NS
SCD5	Sig	NS
CAMK2D	Sig	NS
TIFA	Sig	NS
SRD5A1	Sig	NS
GZMA	Sig	NS
LHFPL2	Sig	NS
SSBP2	Sig	NS
CRHBP	Sig	NS
LIX1	Sig	NS
TSLP	Sig	NS
SLC25A48	Sig	NS
GABRB2	Sig	NS
CPLX2	Sig	NS
GFOD1	Sig	NS
PSD2	Sig	NS
KLHL3	Sig	NS
FAM193B	Sig	NS
PLA2G7	Sig	Sig
RASGEF1C	Sig	NS
DAAM2	Sig	Sig
NFKBIE	Sig	NS
TPBG	Sig	NS
MMS22L	Sig	NS
CLVS2	Sig	NS
VIP	Sig	NS
SLC22A3	Sig	NS
IGFBP3	Sig	NS
SHROOM2	Sig	NS
SH3KBP1	Sig	Sig
TMEM47	Sig	Sig
CASK	Sig	NS
CHST7	Sig	NS
ZMYM3	Sig	NS
IGSF1	Sig	Sig
ZNF185	Sig	NS
CSGALNACT1	Sig	NS
DOK2	Sig	NS
SNTG1	Sig	NS
ST18	Sig	NS
CRH	Sig	NS
PMP2	Sig	NS
LACTB2	Sig	NS
ATP6V0D2	Sig	NS
NFIB	Sig	NS
PLIN2	Sig	NS
CDKN2B	Sig	NS
CDKN2A	Sig	NS
NTRK2	Sig	NS
SHC3	Sig	NS
CRB2	Sig	NS
ASTN2	Sig	NS
CACNA1B	Sig	NS
NRBF2	Sig	NS
CAMK2G	Sig	NS
TCF7L2	Sig	NS
MKI67	Sig	Sig
INA	Sig	NS
ADAM12	Sig	NS
RGS10	Sig	Sig
ADM	Sig	NS
GAS2	Sig	NS
LRRC4C	Sig	Sig
PAMR1	Sig	NS
SERPING1	Sig	NS
PTPRJ	Sig	NS
ENDOD1	Sig	NS
KLHL35	Sig	NS
TENM4	Sig	NS
CAPN5	Sig	NS
PAK1	Sig	NS
GRIK4	Sig	NS
ST14	Sig	NS
PLCH2	Sig	NS
SOGA1	Sig	NS
FERMT3	Sig	Sig
FAM57B	Sig	NS
HMGA2	Sig	NS
MMP3	Sig	Sig
PCDH15	Sig	NS
FCGR1A	Sig	Sig
CDH8	Sig	NS
EEF1AKMT1	Sig	NS
ADGRL3	Sig	NS
FAM124A	Sig	NS
LYPD1	Sig	NS
LYPD6B	Sig	NS
ADRA2A	Sig	Sig
DLG2	Sig	NS
PRSS23	Sig	NS
DIXDC1	Sig	Sig
IL18	Sig	Sig
FREM2	Sig	NS
FOXO1	Sig	NS
RILPL2	Sig	NS
ENKUR	Sig	NS
GPR158	Sig	NS
CACNA2D4	Sig	NS
THRB	Sig	NS
BTBD11	Sig	NS
SLC2A13	Sig	NS
NPAS3	Sig	NS
ADAMTS12	Sig	NS
C4orf33	Sig	NS
FRMD4A	Sig	NS
ANO4	Sig	NS
TEX9	Sig	NS
ITIH2	Sig	Sig
ACSL1	Sig	Sig
CCDC122	Sig	NS
GABRA2	Sig	NS
PARP8	Sig	NS
GFRA1	Sig	NS
CCDC74B	Sig	Sig
TMEM178A	Sig	NS
GRID2	Sig	NS
RIT2	Sig	NS
SETBP1	Sig	NS
TCF7L1	Sig	NS
KCNK13	Sig	Sig
SPOCK1	Sig	NS
GUCY1A2	Sig	NS
CAMK4	Sig	NS
TRIM36	Sig	NS
ZFP36L2	Sig	NS
PLEKHH2	Sig	NS
GRIA4	Sig	NS
SPARCL1	Sig	NS
GJA1	Sig	NS
RASGRP3	Sig	NS
PRDM8	Sig	NS
HHEX	Sig	NS
PLOD2	Sig	NS
STK32B	Sig	Sig
NRSN1	Sig	NS
JAKMIP1	Sig	NS
ZIC1	Sig	NS
MR1	Sig	NS
CARHSP1	Sig	NS
DAB2	Sig	Sig
BMP6	Sig	NS
RASSF3	Sig	NS
RBMS1	Sig	NS
FEZF2	Sig	Sig
PLEKHG4B	Sig	Sig
CMTM7	Sig	NS
FBXL2	Sig	NS
SPHKAP	Sig	NS
KCNJ16	Sig	NS
PID1	Sig	NS
HS3ST3A1	Sig	NS
SEMA3D	Sig	NS
AK5	Sig	NS
ANKRD29	Sig	NS
ROBO4	Sig	NS
RETREG1	Sig	NS
CDH12	Sig	NS
OBSCN	Sig	NS
CCSAP	Sig	NS
SH3RF1	Sig	NS
DIPK1A	Sig	NS
CNTNAP3B	Sig	NS
SORBS2	Sig	NS
LY96	Sig	NS
NCAM2	Sig	NS
PDE1C	Sig	NS
WNT7A	Sig	NS
USP43	Sig	NS
RAB6B	Sig	NS
EPHB1	Sig	NS
CA10	Sig	Sig
CNTNAP5	Sig	NS
PI4K2A	Sig	NS
GOLGA7B	Sig	NS
SAMSN1	Sig	NS
GRAMD2B	Sig	NS
DBI	Sig	NS
SLC7A7	Sig	Sig
SETD9	Sig	NS
PIK3AP1	Sig	Sig
VSIG4	Sig	Sig
FZD7	Sig	NS
ELMO1	Sig	NS
SLC24A2	Sig	NS
ADCY8	Sig	NS
SLA	Sig	NS
AFF2	Sig	NS
KIF5A	Sig	NS
PSD3	Sig	NS
WIF1	Sig	NS
GPR61	Sig	NS
MMP16	Sig	NS
KCNMA1	Sig	NS
BATF	Sig	NS
ADAMTS3	Sig	NS
TSPAN7	Sig	NS
SORCS3	Sig	NS
PCDH1	Sig	NS
GDF6	Sig	NS
HKDC1	Sig	Sig
CD109	Sig	NS
KAT6B	Sig	NS
UNC5D	Sig	NS
MAPK13	Sig	Sig
MS4A1	Sig	NS
B3GNT7	Sig	Sig
MPV17L	Sig	NS
SST	Sig	NS
NMNAT2	Sig	NS
ATP2B2	Sig	NS
TIMP4	Sig	NS
NRG1	Sig	Sig
LRP8	Sig	NS
ZFHX2-AS1	Sig	NS
MUM1L1	Sig	NS
ERG	Sig	NS
ETS2	Sig	Sig
TSPAN18	Sig	NS
C2CD2	Sig	NS
SNX22	Sig	NS
ACAN	Sig	Sig
DPYSL5	Sig	NS
TNFRSF14	Sig	NS
MEGF11	Sig	NS
AGAP1	Sig	NS
DUSP2	Sig	Sig
CLSTN2	Sig	NS
AUTS2	Sig	NS
HIST1H2BD	Sig	Sig
DYNC1I1	Sig	NS
FCER1G	Sig	Sig
IFNAR2	Sig	NS
STC1	Sig	NS
C1QC	Sig	Sig
RUNX1	Sig	Sig
SCUBE1	Sig	NS
HK2	Sig	NS
CELF3	Sig	NS
SPON2	Sig	NS
CARMIL2	Sig	NS
ZBTB8A	Sig	NS
KALRN	Sig	NS
ABCG1	Sig	Sig
SLC37A1	Sig	NS
GAB3	Sig	Sig
ICOSLG	Sig	NS
LRRC3	Sig	NS
ITGB2	Sig	Sig
S100B	Sig	Sig
SPTBN4	Sig	NS
BRSK1	Sig	NS
TLCD1	Sig	NS
CD3G	Sig	NS
S100A1	Sig	NS
IL6R	Sig	NS
CHRNB2	Sig	NS
RUSC1	Sig	NS
CCR5	Sig	Sig
CELF5	Sig	NS
IKZF3	Sig	NS
ITGA5	Sig	NS
MPP3	Sig	NS
SHANK1	Sig	NS
FAM171A2	Sig	NS
ADCY10P1	Sig	NS
CXCL16	Sig	Sig
FGF11	Sig	NS
SHANK2	Sig	NS
GNG3	Sig	Sig
TAL1	Sig	NS
ELAVL4	Sig	NS
ZSWIM5	Sig	NS
LAPTM5	Sig	Sig
SDC3	Sig	NS
KIAA1522	Sig	NS
TSSK3	Sig	NS
ALPL	Sig	NS
MXRA8	Sig	NS
DIRAS3	Sig	NS
NFIA	Sig	NS
B3GALT2	Sig	NS
NTNG1	Sig	NS
BRINP3	Sig	NS
NLRP3	Sig	Sig
TRIM58	Sig	NS
KCNJ9	Sig	NS
IGSF8	Sig	NS
DENND2D	Sig	NS
KIF26B	Sig	NS
KIAA1841	Sig	NS
DISC1	Sig	NS
LRRTM1	Sig	NS
KCNF1	Sig	NS
PQLC3	Sig	NS
KCNJ3	Sig	NS
NEUROD1	Sig	Sig
ACTG2	Sig	Sig
SPATA18	Sig	NS
HPGDS	Sig	NS
CTSS	Sig	NS
TNFAIP8L2	Sig	Sig
CDC42EP3	Sig	NS
S100A11	Sig	NS
ARHGAP25	Sig	Sig
S100A9	Sig	NS
TGFA	Sig	NS
NPPC	Sig	NS
GABRG1	Sig	Sig
GABRB1	Sig	Sig
GPR155	Sig	NS
CLDN1	Sig	NS
COL6A3	Sig	Sig
INAVA	Sig	NS
KBTBD8	Sig	NS
EOGT	Sig	NS
TRIM46	Sig	NS
ADORA1	Sig	Sig
EOMES	Sig	Sig
TGFBR2	Sig	NS
FBLN2	Sig	NS
NFASC	Sig	NS
SERPINI1	Sig	NS
MNDA	Sig	Sig
IFI16	Sig	NS
SNHG16	Sig	NS
CDS1	Sig	NS
SYNPR	Sig	NS
PRICKLE2	Sig	NS
ADAMTS9	Sig	NS
DCLK3	Sig	NS
SMIM14	Sig	NS
RBM47	Sig	Sig
PCOLCE2	Sig	NS
GYG1	Sig	NS
CCR1	Sig	Sig
KLF15	Sig	NS
UVSSA	Sig	NS
SPRY1	Sig	NS
BSN	Sig	NS
INTU	Sig	Sig
CAMKV	Sig	NS
GRM2	Sig	NS
PRSS12	Sig	NS
NDST3	Sig	NS
SCRG1	Sig	NS
ANXA5	Sig	NS
TMEM144	Sig	NS
FAM198B	Sig	NS
HHIP	Sig	NS
ADGRV1	Sig	Sig
CCDC112	Sig	NS
SPINK1	Sig	NS
ESM1	Sig	NS
GRIK2	Sig	Sig
CGAS	Sig	NS
SAMD3	Sig	NS
GALNT10	Sig	NS
NEUROD6	Sig	NS
STEAP1	Sig	NS
SP8	Sig	NS
HEY1	Sig	NS
ZNF704	Sig	NS
FABP5	Sig	NS
TAGAP	Sig	NS
PGAM2	Sig	NS
CTSB	Sig	NS
TNFRSF11B	Sig	NS
KCNV1	Sig	NS
CSMD3	Sig	NS
TMEM74	Sig	NS
CDK5	Sig	NS
BAALC	Sig	Sig
CTHRC1	Sig	Sig
DCSTAMP	Sig	Sig
RPP25L	Sig	NS
DIRAS2	Sig	NS
SYK	Sig	Sig
NIPSNAP3B	Sig	NS
ABCA1	Sig	NS
ZMAT4	Sig	NS
MAMDC2	Sig	NS
C8orf34	Sig	NS
CYBB	Sig	NS
PTCHD1	Sig	NS
PCDH19	Sig	NS
WNK2	Sig	NS
NLGN4Y	Sig	NS
SLITRK5	Sig	NS
LRFN5	Sig	NS
ZCCHC24	Sig	NS
FOLR2	Sig	Sig
GJB2	Sig	NS
REEP3	Sig	NS
HEPACAM	Sig	NS
TMEM63C	Sig	NS
AMER2	Sig	NS
OTX2	Sig	NS
DACT1	Sig	NS
VSTM4	Sig	NS
ZNF503	Sig	NS
TMEM52B	Sig	NS
STOX1	Sig	Sig
CCDC186	Sig	NS
HSPA12A	Sig	NS
UBTD1	Sig	NS
ARHGAP42	Sig	NS
SPRED1	Sig	NS
CMTM5	Sig	NS
SVOP	Sig	NS
LRTM2	Sig	NS
CKB	Sig	NS
SCN3B	Sig	NS
C2	Sig	Sig
TMEM100	Sig	NS
TPP1	Sig	NS
NETO1	Sig	NS
CYB5R2	Sig	NS
SERPINB8	Sig	NS
CRABP1	Sig	NS
PLD4	Sig	Sig
ZMAT1	Sig	NS
TMEM130	Sig	NS
PRTG	Sig	NS
MFAP4	Sig	Sig
MAPK7	Sig	NS
PRKCB	Sig	Sig
GALR1	Sig	Sig
PLEKHA7	Sig	NS
ZCCHC18	Sig	NS
B2M	Sig	NS
C16orf45	Sig	NS
YPEL4	Sig	NS
RBPMS2	Sig	NS
TAC3	Sig	NS
ELFN2	Sig	NS
C15orf48	Sig	Sig
NYAP1	Sig	NS
TSC22D4	Sig	NS
MS4A7	Sig	NS
MS4A14	Sig	Sig
EVA1C	Sig	NS
SGSM1	Sig	NS
PBX3	Sig	NS
SAMD14	Sig	NS
ACSF2	Sig	NS
ISLR2	Sig	NS
GPRC5B	Sig	NS
IGF2	Sig	Sig
RBFOX3	Sig	NS
CD3D	Sig	NS
FN3K	Sig	NS
PRRT2	Sig	NS
CACNB3	Sig	NS
TUBA1A	Sig	NS
LAIR1	Sig	Sig
SPINT2	Sig	NS
FAM57A	Sig	NS
KIFC2	Sig	NS
RCOR2	Sig	NS
CD300C	Sig	NS
CD300A	Sig	Sig
HID1	Sig	NS
MGAT5B	Sig	NS
TMC8	Sig	NS
RAB26	Sig	NS
RAB3IL1	Sig	Sig
HRASLS5	Sig	NS
PNOC	Sig	NS
KIF5C	Sig	NS
FAM107A	Sig	Sig
XIRP1	Sig	Sig
MFSD2A	Sig	NS
RHOH	Sig	NS
RAB31	Sig	NS
PHYHIP	Sig	NS
SERINC2	Sig	NS
CHRM1	Sig	NS
ADAM9	Sig	NS
GDNF	Sig	NS
LDLRAD4	Sig	NS
LRP1B	Sig	NS
ABHD15	Sig	NS
NSG1	Sig	NS
FSTL5	Sig	NS
ATOH8	Sig	NS
GRM5	Sig	NS
LGALS9	Sig	Sig
PXDC1	Sig	NS
SIGLEC7	Sig	NS
VXN	Sig	NS
PARM1	Sig	NS
AFAP1L2	Sig	NS
MN1	Sig	NS
ADRB2	Sig	NS
KCNAB1	Sig	NS
NR0B1	Sig	NS
STK32A	Sig	NS
IL1RAPL1	Sig	NS
P2RY12	Sig	NS
MINAR1	Sig	NS
PTAFR	Sig	Sig
RNASE6	Sig	NS
NPR1	Sig	NS
KCNK9	Sig	NS
CXCL8	Sig	NS
SCN9A	Sig	NS
COL22A1	Sig	NS
PLEKHA2	Sig	Sig
GPR183	Sig	NS
GJB1	Sig	NS
LRRC45	Sig	NS
LIMS1	Sig	NS
LINGO1	Sig	Sig
GSX1	Sig	Sig
ROBO1	Sig	NS
P2RY1	Sig	Sig
ITGAM	Sig	NS
TM4SF1	Sig	NS
IFFO2	Sig	NS
MYO7B	Sig	NS
CHD3	Sig	NS
ALCAM	Sig	NS
GPR37L1	Sig	NS
NSG2	Sig	NS
FAXDC2	Sig	NS
CMTM8	Sig	NS
FABP4	Sig	Sig
FRMPD2	Sig	NS
EMX2	Sig	NS
ZNF804A	Sig	NS
METTL7B	Sig	NS
CD14	Sig	NS
TMC7	Sig	NS
SERPINB9	Sig	NS
IRX1	Sig	NS
IRX2	Sig	NS
SGCD	Sig	NS
RASA4B	Sig	NS
CAVIN4	Sig	NS
SYT9	Sig	NS
KCNS3	Sig	NS
RIOX2	Sig	NS
CYTL1	Sig	NS
OSCAR	Sig	Sig
CAVIN3	Sig	NS
HAS2	Sig	NS
PDGFD	Sig	NS
FPR1	Sig	NS
HSFX1	Sig	NS
FAM241B	Sig	NS
KCNK3	Sig	NS
CHST11	Sig	Sig
PDE7B	Sig	NS
MCC	Sig	NS
CDK5R2	Sig	NS
PTGER4	Sig	Sig
NEUROD2	Sig	Sig
MAP6	Sig	Sig
ENC1	Sig	NS
SPSB1	Sig	NS
GPR34	Sig	NS
PLEKHG5	Sig	NS
RGS19	Sig	NS
TMEM51	Sig	NS
GATM	Sig	NS
NHLH1	Sig	Sig
BCL2	Sig	NS
KNDC1	Sig	NS
ZNF540	Sig	NS
NINJ2	Sig	NS
MLLT3	Sig	NS
C3AR1	Sig	NS
GAP43	Sig	NS
LRRC15	Sig	NS
CALB2	Sig	NS
FRMD3	Sig	NS
ISG20	Sig	NS
CEBPB	Sig	NS
TPSAB1	Sig	Sig
CLEC7A	Sig	Sig
C1QTNF4	Sig	NS
NEGR1	Sig	NS
COPRS	Sig	NS
B3GALT1	Sig	NS
CSDC2	Sig	NS
MCRIP2	Sig	NS
PRSS27	Sig	NS
IL17D	Sig	NS
FUT9	Sig	NS
RASGRP1	Sig	NS
KLHL6	Sig	Sig
ZMAT3	Sig	NS
THEMIS	Sig	NS
SLFN11	Sig	NS
EGFL7	Sig	NS
NBEA	Sig	NS
GXYLT2	Sig	NS
HECTD4	Sig	NS
HPSE	Sig	Sig
ABCD2	Sig	NS
DMRT2	Sig	NS
PPP1R3B	Sig	NS
STOX2	Sig	NS
C1QB	Sig	Sig
C1QA	Sig	Sig
OLR1	Sig	Sig
INSM1	Sig	NS
PEAK1	Sig	NS
CSPG4	Sig	Sig
NABP1	Sig	Sig
SUSD5	Sig	NS
HEG1	Sig	Sig
C11orf80	Sig	NS
CNP	Sig	NS
TIGD3	Sig	NS
PHOSPHO1	Sig	NS
MARCH3	Sig	NS
SLCO4C1	Sig	NS
NRROS	Sig	NS
MSRB3	Sig	NS
TLR1	Sig	Sig
TLR6	Sig	NS
RGMB	Sig	NS
C11orf45	Sig	NS
ZCCHC12	Sig	NS
IGDCC3	Sig	NS
CMKLR1	Sig	Sig
UGT8	Sig	Sig
SLC29A2	Sig	NS
FGFBP3	Sig	NS
PABPC5	Sig	NS
WDR49	Sig	Sig
RIN1	Sig	NS
CNIH2	Sig	NS
SEZ6L2	Sig	NS
ASPHD1	Sig	NS
KCTD13	Sig	NS
GPR171	Sig	NS
ZIC4	Sig	NS
ZDHHC14	Sig	NS
DES	Sig	NS
TMEM51-AS1	Sig	NS
CADM2	Sig	NS
CSRP2	Sig	Sig
GOLGA8A	Sig	NS
PHYHD1	Sig	NS
NRIP3	Sig	Sig
SCUBE2	Sig	NS
LPL	Sig	NS
MCTP1	Sig	NS
LRRC25	Sig	Sig
DPP10	Sig	NS
KCNE3	Sig	NS
LONRF3	Sig	NS
FOSL1	Sig	NS
GPR156	Sig	Sig
NR2F1	Sig	NS
LINC01106	Sig	NS
A2M	Sig	NS
ARL4D	Sig	Sig
LRRN1	Sig	NS
DLEU1	Sig	NS
FOXG1	Sig	NS
SPHK1	Sig	NS
LRRTM4	Sig	NS
ZNF135	Sig	NS
ZSCAN2	Sig	NS
PLA2G16	Sig	NS
GNG7	Sig	NS
CDK5R1	Sig	NS
TCERG1L	Sig	NS
BASP1	Sig	NS
GRIN1	Sig	NS
SOX11	Sig	NS
MAMSTR	Sig	NS
LY6H	Sig	Sig
FIBIN	Sig	Sig
DPP7	Sig	NS
ZDHHC13	Sig	NS
RHOG	Sig	NS
ANO6	Sig	NS
LINC00982	Sig	Sig
ULK1	Sig	NS
CLVS1	Sig	NS
LINC01561	Sig	NS
FZD8	Sig	NS
AC024940.1	Sig	NS
HIC1	Sig	NS
TGIF1	Sig	NS
MIEF2	Sig	NS
NIM1K	Sig	NS
RPRM	Sig	NS
SAMD12	Sig	NS
CD163	Sig	Sig
ZNF491	Sig	NS
JUN	Sig	NS
PGBD5	Sig	NS
GBA	Sig	NS
AGTRAP	Sig	NS
KCNJ10	Sig	NS
AL672207.1	Sig	NS
AMER3	Sig	NS
TMEM151B	Sig	NS
SLITRK1	Sig	NS
NEUROG2	Sig	NS
GLDC	Sig	NS
AMBN	Sig	NS
CA8	Sig	Sig
CSRNP3	Sig	NS
ZNF713	Sig	NS
CD300LB	Sig	Sig
OPLAH	Sig	NS
ZNF852	Sig	NS
SMIM10L2A	Sig	NS
TMTC2	Sig	NS
LDLRAD3	Sig	NS
WSCD1	Sig	NS
ARID3B	Sig	NS
ZBTB18	Sig	NS
PLD6	Sig	NS
GRM8	Sig	NS
CDC42EP4	Sig	NS
LACC1	Sig	NS
LRRC3B	Sig	Sig
AKAP5	Sig	NS
CITED4	Sig	NS
R3HDM2	Sig	NS
TSHZ1	Sig	NS
ANKRD18A	Sig	NS
SEPT1	Sig	NS
TDRD6	Sig	NS
GPR139	Sig	NS
PLD5	Sig	NS
FZD2	Sig	Sig
ITPRID1	Sig	NS
HCLS1	Sig	NS
MTURN	Sig	NS
RNF182	Sig	NS
SKIDA1	Sig	NS
GSX2	Sig	Sig
SSTR2	Sig	Sig
TMEM64	Sig	NS
WDFY3-AS2	Sig	NS
ARSJ	Sig	NS
BHLHE22	Sig	NS
OXTR	Sig	NS
LSMEM1	Sig	NS
AEN	Sig	NS
MAPK15	Sig	Sig
PENK	Sig	NS
TMEM132C	Sig	NS
TMEM132E	Sig	NS
DDX60L	Sig	NS
AATK	Sig	NS
SOX2	Sig	NS
TMEM45A	Sig	NS
C6orf223	Sig	NS
P2RY13	Sig	NS
TNFSF15	Sig	Sig
PHLDA2	Sig	NS
PLAG1	Sig	NS
ZBTB20	Sig	NS
AMIGO1	Sig	NS
SLC9A9	Sig	NS
NEUROG1	Sig	NS
MGAT4C	Sig	NS
TNRC18	Sig	NS
FAM181B	Sig	NS
FAM89A	Sig	Sig
KCNIP1	Sig	NS
UNC5C	Sig	NS
LDOC1	Sig	NS
HHIPL1	Sig	NS
BACE2	Sig	NS
UBE2E2	Sig	NS
B4GALNT4	Sig	NS
NXPH4	Sig	NS
GLRX5	Sig	NS
CSF1R	Sig	NS
EPHB3	Sig	NS
KCNB2	Sig	NS
RGS6	Sig	NS
GRID1	Sig	NS
HCAR2	Sig	NS
CRIP2	Sig	NS
LCK	Sig	NS
GALNT9	Sig	NS
GJC1	Sig	NS
CSMD1	Sig	NS
PRR36	Sig	NS
CCBE1	Sig	NS
BCOR	Sig	NS
GPR132	Sig	NS
MEX3B	Sig	NS
PSMG1	Sig	NS
ACSM5	Sig	Sig
GPR1	Sig	NS
RFLNB	Sig	NS
UPP1	Sig	NS
OPCML	Sig	Sig
LHFPL6	Sig	NS
KCTD16	Sig	NS
EMILIN3	Sig	NS
BTBD9	Sig	NS
GPR39	Sig	NS
FAM3B	Sig	NS
LRRC55	Sig	Sig
SH2D1A	Sig	NS
PRKX	Sig	NS
NPB	Sig	NS
ADAP2	Sig	NS
NIPSNAP1	Sig	NS
CNTN2	Sig	NS
KCNQ3	Sig	NS
ADRA2C	Sig	NS
GOLGA6L4	Sig	NS
OLIG1	Sig	Sig
ALDH1A3	Sig	Sig
PRKD1	Sig	NS
CCSER1	Sig	NS
ZDHHC23	Sig	NS
EFNA5	Sig	NS
CSF1	Sig	NS
MAML2	Sig	Sig
KCND2	Sig	Sig
POU3F2	Sig	NS
LPAR5	Sig	NS
PDE4B	Sig	NS
KCNH7	Sig	NS
NELL2	Sig	NS
KRBA2	Sig	NS
OR7E14P	Sig	NS
SEPT5	Sig	NS
APOBR	Sig	NS
FAM110C	Sig	NS
JAG2	Sig	NS
FMNL1	Sig	Sig
SORCS2	Sig	NS
TMEM121	Sig	NS
TMEM106A	Sig	NS
ROBO2	Sig	NS
SGCZ	Sig	NS
INPP5J	Sig	NS
NRBP2	Sig	Sig
TNFAIP2	Sig	NS
IL3RA	Sig	NS
HS6ST3	Sig	NS
MAPK11	Sig	NS
IFNLR1	Sig	Sig
GPRIN3	Sig	NS
L3MBTL1	Sig	NS
DLK1	Sig	NS
LSAMP	Sig	NS
DBX2	Sig	NS
PBX1	Sig	NS
POU3F1	Sig	NS
KCNQ5	Sig	NS
KCNIP4	Sig	NS
LINC01405	Sig	NS
EVI2B	Sig	NS
RTN4RL1	Sig	NS
NKAIN3	Sig	Sig
ZNF267	Sig	NS
C7orf61	Sig	NS
SLITRK2	Sig	NS
RASA3	Sig	NS
LEMD1	Sig	NS
TAL2	Sig	NS
GABRA5	Sig	NS
THBS2	Sig	NS
LINC00643	Sig	NS
CD300E	Sig	NS
PCLO	Sig	NS
MYT1L	Sig	NS
ARHGAP30	Sig	Sig
HPDL	Sig	NS
CARMIL3	Sig	NS
[truncated: 906 more rows]

## Sheet: Fig1D
Gene	Comparison	Log2FC	SE
PAX6	A2B5	-1.31339	0.354553
CD4	A2B5	4.5168	0.697257
IGF1	A2B5	7.14925	1.32282
CNTN1	A2B5	2.18383	0.418237
NNAT	A2B5	-1.21599	0.28934
SIRT2	A2B5	1.58646	0.324036
TREM2	A2B5	8.1817	2.00424
SOX10	A2B5	1.92489	0.352964
HTR2A	A2B5	-2.98118	0.710918
STMN2	A2B5	-1.76052	0.413412
GABRA4	A2B5	-2.77263	0.513769
PDGFRB	A2B5	-1.73619	0.478785
HES1	A2B5	-1.68538	0.360418
CLU	A2B5	-1.5304	0.299739
IL1B	A2B5	4.77647	0.549407
C3	A2B5	5.61287	0.571789
NKX2-2	A2B5	1.74714	0.432083
GAL3ST1	A2B5	2.01547	0.479918
CD68	A2B5	4.96147	1.10014
PDGFRA	A2B5	1.6975	0.330662
EMX1	A2B5	-2.61174	0.607516
IL6	A2B5	-2.35317	0.552765
GPR17	A2B5	3.26123	0.701212
DLX1	A2B5	2.33615	0.462203
NRG1	A2B5	-2.24242	0.306418
NEUROD1	A2B5	-4.32029	0.622738
GABRB1	A2B5	-2.98291	0.483233
EOMES	A2B5	-3.07404	0.501951
FABP7	A2B5	-1.01278	0.279934
C2	A2B5	3.87857	0.715689
LINGO1	A2B5	1.83119	0.446479
P2RY1	A2B5	-2.12195	0.5737
NEUROD2	A2B5	-2.77328	0.552248
AQP4	A2B5	-3.30488	0.395224
UGT8	A2B5	2.04474	0.530917
GSX2	A2B5	2.38519	0.525613
OLIG1	A2B5	1.58175	0.33971
MBP	A2B5	2.26652	0.348218
GRM3	A2B5	-2.44678	0.480154
OLIG2	A2B5	1.77029	0.357372
TNF	A2B5	4.00822	1.1233
PAX6	Enrichment	-2.28923	0.247314
CD4	Enrichment	3.21056	0.50393
CNTN1	Enrichment	3.83106	0.242687
NNAT	Enrichment	-1.54804	0.168065
SIRT2	Enrichment	1.30196	0.202727
TREM2	Enrichment	5.58559	0.57693
SOX10	Enrichment	5.38724	0.228694
HTR2A	Enrichment	-2.17247	0.404305
STMN2	Enrichment	-4.84712	0.310746
GABRA4	Enrichment	-2.00734	0.368502
IL1B	Enrichment	6.15073	1.16697
C3	Enrichment	5.53349	0.865805
NKX2-2	Enrichment	5.33666	0.35957
GAL3ST1	Enrichment	2.47224	0.285237
CD68	Enrichment	4.31512	0.74668
PDGFRA	Enrichment	8.26867	0.280868
EMX1	Enrichment	-3.12473	0.25113
GPR17	Enrichment	4.18228	0.298814
NRG1	Enrichment	-1.86212	0.192715
NEUROD1	Enrichment	-5.5379	0.419046
GABRB1	Enrichment	-2.24387	0.251243
EOMES	Enrichment	-4.92081	0.319705
C2	Enrichment	3.87892	0.598169
LINGO1	Enrichment	1.01707	0.264368
P2RY1	Enrichment	-1.15447	0.206096
NEUROD2	Enrichment	-5.77922	0.34755
UGT8	Enrichment	3.0156	0.182251
GSX2	Enrichment	1.37263	0.277459
OLIG1	Enrichment	6.86581	0.281398
MBP	Enrichment	1.31623	0.295139
GRM3	Enrichment	-1.87079	0.291556
OLIG2	Enrichment	5.39064	0.289394
TNF	Enrichment	5.3859	0.737809

## Sheet: Fig1E-I
cellName
