# Supplementary material for: Repression of developmental transcription factor networks triggers aging-associated gene expression in human glial progenitor cells
Source: Nat Commun. 2024 May 8;15:3873. doi: 10.1038/s41467-024-48118-2 (PMC11079006; doi:10.1038/s41467-024-48118-2)
Supplement: Supplementary file 11 — Source Data [file 41467_2024_48118_MOESM11_ESM.zip › Source_Data_Fig2.xlsx]

## Sheet: Fig2B
sample	x	y	group	batch
411	-0.41981	0.251412	ctrl_a2b5_adult	A
412	-0.397454	0.2392	ctrl_a2b5_adult	A
414	-0.408981	0.273649	ctrl_a2b5_adult	A
fCd140_1	0.183096	0.0649629	ctrl_cd140_fetal	B
fCd140_2	0.117486	0.194094	ctrl_cd140_fetal	B
fCd140_3	0.152416	0.0635474	ctrl_cd140_fetal	B
fP_A_Plus_1	0.180915	0.169858	ctrl_a2b5_fetal	B
fP_A_Plus_2	0.127177	0.233896	ctrl_a2b5_fetal	B
fP_A_Plus_3	0.129414	0.234441	ctrl_a2b5_fetal	B
hfCD140-1p	-0.168086	-0.466583	ctrl_cd140_fetal	A
hfCD140-2p	-0.17412	-0.392876	ctrl_cd140_fetal	A
hfCD140-4p	-0.130089	-0.19419	ctrl_cd140_fetal	A
hfCD140-5p	-0.183268	-0.365704	ctrl_cd140_fetal	A
July2014_hfCD140-1p	0.211884	-0.0982701	ctrl_cd140_fetal	C
July2014_hfCD140-2p	0.214486	-0.0526781	ctrl_cd140_fetal	C
July2014_hfCD140-3p	0.196216	-0.0555037	ctrl_cd140_fetal	C
July2014_hfCD140-4p	0.172077	-0.0303357	ctrl_cd140_fetal	C
July2014_hfCD140-5p	0.196641	-0.0689193	ctrl_cd140_fetal	C

## Sheet: Fig2C
gene	Adult_vs_A2B5	Adult_vs_CD140
TSPAN6	Sig	Sig
SCYL3	Sig	Sig
STPG1	Sig	Sig
NIPAL3	Sig	Sig
ENPP4	Sig	Sig
CD99	Sig	NS
SNX11	Sig	Sig
TMEM176A	Sig	NS
KLHL13	Sig	Sig
DBNDD1	Sig	Sig
ALS2	Sig	Sig
CASP10	Sig	NS
CFLAR	Sig	Sig
TFPI	Sig	Sig
SARM1	Sig	Sig
KDM1A	Sig	Sig
ARX	Sig	Sig
SKAP2	Sig	NS
THSD7A	Sig	Sig
COPZ2	Sig	Sig
WDR54	Sig	Sig
ITGAL	Sig	NS
ITGA3	Sig	Sig
LAMP2	Sig	Sig
TMEM132A	Sig	Sig
KDM7A	Sig	Sig
ETV1	Sig	Sig
FARP2	Sig	Sig
DBF4	Sig	Sig
IFRD1	Sig	Sig
COX10	Sig	Sig
SCIN	Sig	NS
PROM1	Sig	Sig
GAS7	Sig	Sig
MATK	Sig	NS
TKTL1	Sig	Sig
PAX6	Sig	Sig
CELSR3	Sig	Sig
AASS	Sig	Sig
PKD1	Sig	Sig
ETV7	Sig	Sig
CD9	Sig	Sig
GIPR	Sig	Sig
PRSS3	Sig	Sig
CD4	Sig	NS
MRC2	Sig	Sig
NME1-NME2	Sig	Sig
PLAUR	Sig	NS
TYROBP	Sig	NS
TMEM159	Sig	Sig
GABRA3	Sig	Sig
CD22	Sig	Sig
MAP4K5	Sig	Sig
CLDN11	Sig	Sig
MVP	Sig	Sig
GPRC5A	Sig	Sig
UFL1	Sig	Sig
MTMR11	Sig	Sig
CCDC88C	Sig	Sig
WAS	Sig	NS
STMN4	Sig	Sig
IGF1	Sig	NS
RUFY3	Sig	Sig
AGPS	Sig	Sig
ATP1A2	Sig	Sig
PHLDB1	Sig	Sig
SYT13	Sig	Sig
SNAI2	Sig	Sig
CD74	Sig	NS
PLEKHB1	Sig	Sig
SERPINB1	Sig	Sig
FHL1	Sig	Sig
RNH1	Sig	Sig
NDUFS1	Sig	Sig
BIRC3	Sig	Sig
DEPDC1	Sig	Sig
TYMP	Sig	NS
VIM	Sig	NS
KCNG1	Sig	Sig
SLAMF7	Sig	NS
VRK2	Sig	Sig
TNFRSF1B	Sig	NS
POU2F2	Sig	NS
HMGB3	Sig	Sig
IFT88	Sig	Sig
EFCAB1	Sig	NS
FAM136A	Sig	Sig
VCL	Sig	Sig
DEPDC1B	Sig	Sig
MFAP3	Sig	Sig
VCAN	Sig	Sig
MSR1	Sig	NS
DNAH5	Sig	NS
ZFYVE16	Sig	Sig
RAI14	Sig	Sig
PHF23	Sig	Sig
CDH10	Sig	Sig
RAB27B	Sig	Sig
MYO16	Sig	Sig
TNC	Sig	Sig
AP2S1	Sig	Sig
ADAM28	Sig	NS
ZIC2	Sig	Sig
LCP2	Sig	NS
CTNNA1	Sig	Sig
CNTLN	Sig	Sig
GPM6B	Sig	Sig
CTPS2	Sig	Sig
C12orf4	Sig	Sig
LMO3	Sig	Sig
GUCA1A	Sig	Sig
R3HDM1	Sig	Sig
VAMP3	Sig	Sig
RCN1	Sig	Sig
NEXMIF	Sig	Sig
DKK3	Sig	NS
HOMER3	Sig	Sig
THOC3	Sig	Sig
HEBP2	Sig	Sig
FNIP2	Sig	Sig
AKR7A2	Sig	Sig
NNAT	Sig	Sig
MCF2L2	Sig	Sig
PHPT1	Sig	Sig
FOXC1	Sig	Sig
TBC1D22A	Sig	NS
SYNE2	Sig	Sig
RELT	Sig	Sig
FAM114A2	Sig	Sig
CYFIP2	Sig	Sig
USP36	Sig	Sig
MRPL43	Sig	Sig
PRDM1	Sig	NS
TMCC3	Sig	Sig
PITHD1	Sig	Sig
POLR3E	Sig	Sig
TBXAS1	Sig	NS
PARP12	Sig	Sig
CDK17	Sig	Sig
GNA15	Sig	NS
COL11A1	Sig	Sig
BCAT1	Sig	Sig
MRPS24	Sig	Sig
VMP1	Sig	Sig
SEZ6	Sig	Sig
RPL18	Sig	Sig
AHRR	Sig	Sig
SPA17	Sig	Sig
NGFR	Sig	Sig
BORCS8-MEF2B	Sig	Sig
RFXANK	Sig	Sig
LPAR2	Sig	Sig
SNCAIP	Sig	Sig
BCAS1	Sig	Sig
CHI3L2	Sig	Sig
NTHL1	Sig	Sig
NTN1	Sig	Sig
MCM10	Sig	Sig
MYLK	Sig	Sig
SLK	Sig	NS
FAM107B	Sig	Sig
ME1	Sig	Sig
YBX1	Sig	Sig
CTNNA2	Sig	Sig
KDM4A	Sig	Sig
ASPM	Sig	Sig
CD84	Sig	NS
ELOVL1	Sig	Sig
SPI1	Sig	NS
ZNRD1	Sig	Sig
MPPED2	Sig	Sig
ATXN3	Sig	Sig
FECH	Sig	Sig
PFKP	Sig	Sig
SP100	Sig	Sig
EVI5	Sig	Sig
SYT1	Sig	Sig
PDZD4	Sig	Sig
CBFB	Sig	NS
HYAL2	Sig	Sig
MEF2A	Sig	Sig
ACSL4	Sig	Sig
REEP1	Sig	Sig
PSME4	Sig	Sig
IFT80	Sig	Sig
ABCC9	Sig	Sig
GAL	Sig	Sig
CLEC2D	Sig	Sig
NEDD4	Sig	NS
NUCB2	Sig	Sig
SLC44A1	Sig	Sig
SMG6	Sig	Sig
DGCR2	Sig	Sig
TESK2	Sig	NS
MGAT4A	Sig	NS
RPL31	Sig	NS
SNX13	Sig	Sig
RPS6KA2	Sig	Sig
SEL1L	Sig	Sig
TCF3	Sig	Sig
TRIB2	Sig	Sig
MBD3	Sig	Sig
ACTN1	Sig	Sig
SPEG	Sig	Sig
ALDH3A2	Sig	Sig
TFRC	Sig	NS
HSD17B10	Sig	Sig
TRNT1	Sig	Sig
CRMP1	Sig	Sig
EVC	Sig	Sig
LLGL2	Sig	NS
PPP2R3A	Sig	Sig
DHRS9	Sig	NS
ST6GAL1	Sig	NS
PICALM	Sig	Sig
NSF	Sig	Sig
GLI2	Sig	Sig
MRPS34	Sig	Sig
NOTCH3	Sig	Sig
CLNS1A	Sig	Sig
TEAD2	Sig	Sig
NCBP3	Sig	Sig
CA12	Sig	Sig
SCARF1	Sig	NS
HACD3	Sig	Sig
KCNQ2	Sig	Sig
SRI	Sig	Sig
SEMA3A	Sig	Sig
GTSE1	Sig	Sig
SEMA3C	Sig	Sig
GRAMD4	Sig	Sig
CELSR1	Sig	Sig
ADD2	Sig	Sig
RASAL2	Sig	Sig
VPS9D1	Sig	Sig
MARK3	Sig	Sig
CACNG4	Sig	Sig
PLD1	Sig	Sig
DLG1	Sig	Sig
BCAP29	Sig	Sig
MCM6	Sig	Sig
UNG	Sig	Sig
FMO4	Sig	Sig
KLHL20	Sig	Sig
SLC46A1	Sig	Sig
PLXNA2	Sig	Sig
ANKRD13A	Sig	NS
TPD52	Sig	Sig
TRAF4	Sig	Sig
GPC4	Sig	Sig
RAP1GAP	Sig	Sig
UBE2T	Sig	Sig
GTF3C1	Sig	Sig
PAK3	Sig	Sig
DCX	Sig	Sig
ACTN2	Sig	Sig
FGFR1	Sig	Sig
FBLN1	Sig	Sig
MAP2	Sig	Sig
AMPH	Sig	Sig
SYNJ2	Sig	Sig
ADCY2	Sig	Sig
ADCYAP1R1	Sig	Sig
BRINP1	Sig	Sig
OSBPL6	Sig	Sig
SENP1	Sig	NS
PAFAH1B3	Sig	Sig
SCGN	Sig	Sig
CARMIL1	Sig	Sig
PGM1	Sig	Sig
RIMS1	Sig	Sig
MOXD1	Sig	Sig
DDX43	Sig	Sig
PTPRH	Sig	Sig
RFX3	Sig	Sig
RAB21	Sig	Sig
CHRNA3	Sig	Sig
CLDND1	Sig	Sig
DLGAP4	Sig	Sig
IGSF9B	Sig	Sig
NDC80	Sig	Sig
MAGI3	Sig	Sig
PTPRC	Sig	NS
CDC14B	Sig	Sig
LRP2	Sig	Sig
DUSP12	Sig	Sig
CADPS2	Sig	Sig
PCDHA6	Sig	Sig
PHLPP1	Sig	Sig
SMARCD3	Sig	Sig
FYB1	Sig	NS
MPP4	Sig	Sig
DLG3	Sig	Sig
KCNK2	Sig	Sig
SEMA5B	Sig	Sig
RNF13	Sig	NS
ITGAE	Sig	Sig
CYLD	Sig	Sig
ZNF671	Sig	Sig
RPS5	Sig	Sig
CHMP2B	Sig	Sig
COL16A1	Sig	Sig
EFR3B	Sig	Sig
AK6	Sig	Sig
PILRA	Sig	NS
IGSF9	Sig	Sig
ABCB1	Sig	NS
EPS15	Sig	Sig
NFX1	Sig	Sig
FOLH1	Sig	Sig
MRPL28	Sig	Sig
LAT2	Sig	NS
MTMR2	Sig	Sig
BAX	Sig	Sig
NLK	Sig	Sig
LPCAT2	Sig	NS
TFAP2C	Sig	Sig
GNA11	Sig	Sig
TPX2	Sig	Sig
ANKRD10	Sig	Sig
CPXM1	Sig	Sig
RPL6	Sig	Sig
P2RX7	Sig	NS
SLC23A2	Sig	Sig
TMEM230	Sig	Sig
TASP1	Sig	Sig
OAS1	Sig	NS
RPLP0	Sig	Sig
KIF16B	Sig	Sig
ERP29	Sig	Sig
GANAB	Sig	Sig
BIRC5	Sig	Sig
SLC9A1	Sig	Sig
RGS1	Sig	NS
MAEA	Sig	Sig
CERS4	Sig	Sig
EFNB1	Sig	Sig
KIF4A	Sig	Sig
DLL3	Sig	Sig
NAT14	Sig	Sig
EXOC1	Sig	Sig
SEL1L3	Sig	Sig
TF	Sig	Sig
CDV3	Sig	Sig
ORC6	Sig	Sig
SLC17A6	Sig	Sig
JPH4	Sig	Sig
MYH7	Sig	Sig
CAPN3	Sig	Sig
SNAP23	Sig	Sig
PHGDH	Sig	Sig
EZR	Sig	Sig
TEKT2	Sig	Sig
TGFB2	Sig	Sig
CDC45	Sig	Sig
ADA2	Sig	NS
LRRFIP2	Sig	Sig
UPRT	Sig	Sig
MSH2	Sig	Sig
TMEM38B	Sig	NS
PTGS1	Sig	NS
BLNK	Sig	Sig
MYO3A	Sig	Sig
TREM2	Sig	NS
FKBP5	Sig	NS
SRPK1	Sig	Sig
JAK2	Sig	Sig
ACOT7	Sig	Sig
SH3GLB1	Sig	Sig
PALMD	Sig	Sig
TSPAN15	Sig	Sig
H2AFY2	Sig	Sig
STX1B	Sig	Sig
ATP5F1D	Sig	Sig
NDUFB7	Sig	Sig
TIMM13	Sig	Sig
POLR2E	Sig	Sig
PALM	Sig	Sig
RANBP1	Sig	Sig
DERL3	Sig	Sig
BCL2L13	Sig	Sig
DDTL	Sig	Sig
OSM	Sig	NS
SEC14L2	Sig	Sig
PLA2G3	Sig	NS
SEZ6L	Sig	Sig
PATZ1	Sig	Sig
SOX10	Sig	NS
PICK1	Sig	Sig
TTC28	Sig	Sig
CENPM	Sig	Sig
SEPT3	Sig	Sig
FBXO7	Sig	Sig
TIMP3	Sig	Sig
SUN2	Sig	Sig
TSPO	Sig	Sig
CBX7	Sig	Sig
PDGFB	Sig	NS
ZMAT5	Sig	Sig
RBFOX2	Sig	Sig
MIEF1	Sig	Sig
KIAA0930	Sig	Sig
CHADL	Sig	Sig
MLC1	Sig	Sig
KCNK10	Sig	Sig
KHNYN	Sig	Sig
SDR39U1	Sig	Sig
COCH	Sig	Sig
AP4S1	Sig	Sig
CDKN3	Sig	Sig
SPTLC2	Sig	Sig
RIN3	Sig	NS
SIX4	Sig	Sig
GALNT16	Sig	Sig
CEP128	Sig	Sig
SRSF5	Sig	Sig
SLC8A3	Sig	Sig
MTHFD1	Sig	Sig
CCNB1IP1	Sig	Sig
APEX1	Sig	Sig
NFATC4	Sig	Sig
SGK2	Sig	Sig
RIMS4	Sig	Sig
ADNP	Sig	Sig
PFDN4	Sig	Sig
DOK5	Sig	Sig
BMP7	Sig	Sig
NKAIN4	Sig	Sig
COL20A1	Sig	Sig
C20orf27	Sig	Sig
ARFRP1	Sig	Sig
RASSF2	Sig	Sig
SEC23B	Sig	Sig
PAK5	Sig	Sig
IDH3B	Sig	Sig
CST3	Sig	Sig
AHCY	Sig	Sig
PPP1R16B	Sig	NS
FAM83D	Sig	Sig
SYNDIG1	Sig	Sig
ZNF516	Sig	Sig
CDH20	Sig	Sig
ST8SIA5	Sig	NS
LAMA1	Sig	Sig
NOL4	Sig	Sig
MIB1	Sig	Sig
ALG13	Sig	Sig
CHRDL1	Sig	Sig
CCDC22	Sig	NS
PLS3	Sig	Sig
SMARCA1	Sig	Sig
MAGT1	Sig	Sig
SMS	Sig	Sig
UBL4A	Sig	Sig
USP11	Sig	Sig
PCDH11X	Sig	Sig
FGD1	Sig	Sig
SYTL4	Sig	Sig
DRP2	Sig	Sig
NALCN	Sig	Sig
FGF14	Sig	Sig
PARP4	Sig	NS
TSC22D1	Sig	Sig
TRADD	Sig	NS
HSF4	Sig	NS
MAPK3	Sig	Sig
ZNF423	Sig	Sig
PARD6A	Sig	Sig
MMP15	Sig	Sig
NDRG4	Sig	Sig
HAS3	Sig	Sig
FA2H	Sig	Sig
MPG	Sig	Sig
USP10	Sig	Sig
NME4	Sig	Sig
MTHFSD	Sig	Sig
METRN	Sig	Sig
STUB1	Sig	Sig
CPPED1	Sig	Sig
TOX3	Sig	Sig
MAZ	Sig	Sig
SYT17	Sig	Sig
VPS35L	Sig	Sig
AQP9	Sig	NS
IGDCC4	Sig	Sig
CD276	Sig	Sig
TMEM87A	Sig	Sig
SCG3	Sig	Sig
FZD3	Sig	Sig
CALB1	Sig	Sig
SFRP1	Sig	NS
PLAT	Sig	Sig
NDRG1	Sig	Sig
STMN2	Sig	Sig
EEF1D	Sig	Sig
NEFM	Sig	Sig
TUSC3	Sig	Sig
ARHGEF10	Sig	Sig
MCM4	Sig	Sig
NFKBIB	Sig	Sig
SARS2	Sig	Sig
PPP1R37	Sig	Sig
ERCC2	Sig	Sig
DOT1L	Sig	Sig
RNASEH2A	Sig	Sig
DKKL1	Sig	Sig
TRMT1	Sig	Sig
IL4I1	Sig	NS
PTOV1	Sig	Sig
NOVA2	Sig	Sig
CCDC61	Sig	Sig
OLFM2	Sig	Sig
SYDE1	Sig	Sig
SLC1A6	Sig	Sig
RPS16	Sig	Sig
FBL	Sig	Sig
SIGLEC8	Sig	NS
RPS19	Sig	Sig
RABAC1	Sig	Sig
ATP1A3	Sig	Sig
KDELR1	Sig	Sig
GRIN2D	Sig	Sig
PLA2G4C	Sig	Sig
HAS1	Sig	NS
RAB3D	Sig	Sig
RPL18A	Sig	Sig
PIK3R2	Sig	Sig
RAB3A	Sig	NS
ISYNA1	Sig	Sig
MAG	Sig	Sig
TMEM59L	Sig	Sig
HAMP	Sig	Sig
GRIK5	Sig	Sig
GTPBP10	Sig	Sig
DUS4L	Sig	Sig
DNAH11	Sig	Sig
PTN	Sig	Sig
MPP6	Sig	Sig
ADAP1	Sig	Sig
H2AFV	Sig	Sig
WNT2	Sig	Sig
TSPAN12	Sig	Sig
COBL	Sig	Sig
PLEKHA8	Sig	Sig
NPTX2	Sig	Sig
PTPRZ1	Sig	Sig
PPP1R17	Sig	Sig
SERPINE1	Sig	Sig
GLCCI1	Sig	Sig
PHF14	Sig	Sig
TMEM106B	Sig	Sig
EZH2	Sig	Sig
TSPAN13	Sig	Sig
RARRES2	Sig	Sig
AHR	Sig	Sig
GLI3	Sig	Sig
BLVRA	Sig	Sig
AEBP1	Sig	Sig
LHX2	Sig	NS
FKTN	Sig	Sig
FSD1L	Sig	Sig
PRUNE2	Sig	Sig
TNFSF8	Sig	NS
KDM4C	Sig	Sig
DOCK8	Sig	NS
ELAVL2	Sig	NS
CA9	Sig	Sig
GLIS3	Sig	Sig
APBA1	Sig	Sig
PTGDS	Sig	NS
ABCA2	Sig	Sig
DVL1	Sig	Sig
ATRNL1	Sig	Sig
CXCL12	Sig	Sig
PLEKHA1	Sig	Sig
SPOCK2	Sig	Sig
CCSER2	Sig	Sig
BMPR1A	Sig	Sig
ACTA2	Sig	Sig
LIPA	Sig	NS
NPM3	Sig	Sig
CUEDC2	Sig	Sig
LHPP	Sig	Sig
CCDC6	Sig	Sig
FBXL20	Sig	Sig
SEPT4	Sig	Sig
TRIM37	Sig	Sig
CBX1	Sig	Sig
INTS2	Sig	Sig
CAMTA2	Sig	Sig
SLC25A11	Sig	Sig
RASD1	Sig	Sig
RAI1	Sig	Sig
CYTH1	Sig	NS
RND2	Sig	Sig
EFNB3	Sig	Sig
RANGRF	Sig	Sig
PMP22	Sig	Sig
UNC119	Sig	Sig
GABRA4	Sig	Sig
USP46	Sig	Sig
CHIC2	Sig	Sig
KIAA1211	Sig	Sig
KLHL2	Sig	Sig
CPE	Sig	Sig
RPL34	Sig	NS
NEIL3	Sig	Sig
NCAPG	Sig	Sig
CRYAB	Sig	Sig
HTATIP2	Sig	Sig
CCDC34	Sig	Sig
ELP4	Sig	Sig
JHY	Sig	Sig
LPXN	Sig	Sig
DTX4	Sig	Sig
MS4A4A	Sig	NS
CPT1A	Sig	Sig
TRIM3	Sig	Sig
UBE4A	Sig	Sig
KIAA1549L	Sig	Sig
SLC1A2	Sig	Sig
SOX6	Sig	Sig
RPS13	Sig	NS
AIP	Sig	Sig
NDUFS8	Sig	Sig
EXPH5	Sig	Sig
HPS5	Sig	Sig
TSPAN11	Sig	Sig
SLC11A2	Sig	Sig
BIN2	Sig	NS
LIN7A	Sig	Sig
ACSS3	Sig	Sig
FOXM1	Sig	Sig
PRR4	Sig	Sig
AKAP3	Sig	Sig
CDK2AP1	Sig	Sig
RASAL1	Sig	Sig
TBC1D30	Sig	Sig
NUP107	Sig	NS
CDCA3	Sig	Sig
CHPT1	Sig	Sig
USP5	Sig	Sig
LDHB	Sig	Sig
ST8SIA1	Sig	Sig
RFX4	Sig	Sig
FGFR1OP2	Sig	Sig
KLRB1	Sig	Sig
DSE	Sig	Sig
RWDD1	Sig	Sig
HDDC2	Sig	Sig
NCOA7	Sig	Sig
FBXO5	Sig	Sig
PPARD	Sig	Sig
CD83	Sig	NS
CAP2	Sig	Sig
COL9A1	Sig	Sig
MED23	Sig	Sig
ALDH5A1	Sig	Sig
B3GAT2	Sig	Sig
NR2E1	Sig	Sig
ADGRG6	Sig	Sig
PDE10A	Sig	Sig
MRPL2	Sig	Sig
PTK7	Sig	Sig
SENP6	Sig	Sig
TTK	Sig	Sig
ERBIN	Sig	Sig
NUDT12	Sig	Sig
CEP72	Sig	NS
SEMA5A	Sig	Sig
KIF20A	Sig	Sig
PCDHB15	Sig	NS
ITK	Sig	Sig
LMNB1	Sig	Sig
FGF1	Sig	Sig
NR3C1	Sig	Sig
WWC1	Sig	Sig
DPYSL3	Sig	Sig
PDGFRB	Sig	Sig
CPEB4	Sig	Sig
DBN1	Sig	Sig
TBCCD1	Sig	Sig
BCL6	Sig	Sig
CD86	Sig	NS
NIT2	Sig	Sig
KAT2B	Sig	NS
BCHE	Sig	Sig
PFKFB4	Sig	Sig
HES1	Sig	Sig
ECT2	Sig	Sig
IQCG	Sig	Sig
GBE1	Sig	NS
PLXNA1	Sig	NS
CSPG5	Sig	Sig
PLSCR4	Sig	NS
ACVR2B	Sig	Sig
PEX5L	Sig	Sig
ARHGEF26	Sig	Sig
PLCH1	Sig	NS
FOXP1	Sig	Sig
EIF4G1	Sig	Sig
RTKN	Sig	Sig
IL1A	Sig	Sig
CCL20	Sig	NS
SLC35F5	Sig	Sig
DNAJC27	Sig	Sig
STAM2	Sig	Sig
CYTIP	Sig	NS
TANC1	Sig	Sig
APC2	Sig	Sig
RPS15	Sig	Sig
NDUFS7	Sig	Sig
CLIP4	Sig	Sig
EFEMP1	Sig	Sig
FN1	Sig	Sig
STAT1	Sig	Sig
GLS	Sig	Sig
IGFBP2	Sig	Sig
IGFBP5	Sig	Sig
CCT4	Sig	Sig
OTX1	Sig	Sig
ST3GAL5	Sig	NS
FHL2	Sig	Sig
CNPPD1	Sig	Sig
UXS1	Sig	Sig
STRN	Sig	Sig
RMDN2	Sig	Sig
DLX2	Sig	Sig
PLCL1	Sig	Sig
WIPF1	Sig	Sig
PLEK	Sig	NS
RND3	Sig	Sig
C2orf42	Sig	Sig
PCYOX1	Sig	NS
EPAS1	Sig	Sig
NFE2L2	Sig	Sig
BCL9	Sig	Sig
MARK1	Sig	Sig
GPX7	Sig	Sig
ANGPTL1	Sig	Sig
TCEANC2	Sig	Sig
STXBP3	Sig	Sig
AMPD2	Sig	Sig
RAP1A	Sig	Sig
CAPZA1	Sig	Sig
RHOU	Sig	Sig
LAMTOR2	Sig	Sig
SRM	Sig	Sig
C1orf21	Sig	Sig
MAD2L2	Sig	NS
GADD45A	Sig	Sig
WLS	Sig	Sig
RPE65	Sig	Sig
TMEM9	Sig	Sig
NID1	Sig	Sig
LGALS8	Sig	Sig
RIMS3	Sig	Sig
ST6GALNAC5	Sig	Sig
ADGRL2	Sig	Sig
PADI2	Sig	Sig
MFAP2	Sig	Sig
SSX2IP	Sig	NS
RAB29	Sig	NS
HMGCL	Sig	Sig
CDC20	Sig	Sig
B4GALT2	Sig	Sig
ERI3	Sig	Sig
PIK3R3	Sig	Sig
BLZF1	Sig	Sig
TMED5	Sig	Sig
CNN3	Sig	Sig
PLPPR5	Sig	Sig
PLPPR4	Sig	Sig
NEK2	Sig	Sig
RPS6KA1	Sig	NS
DHDDS	Sig	Sig
NENF	Sig	Sig
CENPF	Sig	Sig
STX12	Sig	Sig
MARC2	Sig	Sig
OSBPL9	Sig	Sig
TXNDC12	Sig	Sig
ESYT2	Sig	Sig
STK11	Sig	Sig
KIF14	Sig	Sig
CRYGD	Sig	Sig
TTR	Sig	NS
B4GALT6	Sig	Sig
CNR1	Sig	Sig
SGK1	Sig	Sig
VAMP8	Sig	NS
SPP1	Sig	NS
CCND2	Sig	Sig
ELL2	Sig	Sig
TJP2	Sig	Sig
C2orf40	Sig	NS
PTBP3	Sig	NS
FKBP15	Sig	Sig
MAPKAP1	Sig	NS
GALNT12	Sig	Sig
IRF2BPL	Sig	Sig
EIF2B2	Sig	Sig
FKBP1B	Sig	Sig
BCL11A	Sig	Sig
TECTB	Sig	Sig
IFIT3	Sig	Sig
IFIT2	Sig	Sig
PYROXD2	Sig	NS
HELLS	Sig	Sig
WDR11	Sig	Sig
ARMH3	Sig	Sig
KCNIP2	Sig	Sig
MOB3B	Sig	NS
CD274	Sig	Sig
MYCT1	Sig	NS
CXorf21	Sig	NS
CENPL	Sig	Sig
SEC16B	Sig	Sig
KCNJ5	Sig	NS
PLXDC2	Sig	NS
TAF12	Sig	Sig
UFM1	Sig	Sig
ELF1	Sig	Sig
MYOT	Sig	Sig
DUSP4	Sig	Sig
TNFRSF10B	Sig	Sig
PTK2B	Sig	NS
PDLIM2	Sig	Sig
RNF170	Sig	Sig
ZNF706	Sig	Sig
CRISPLD1	Sig	Sig
COIL	Sig	NS
FAM117A	Sig	Sig
MND1	Sig	Sig
CEP89	Sig	Sig
PYROXD1	Sig	Sig
KCNJ8	Sig	Sig
PDZRN3	Sig	Sig
TRMT1L	Sig	Sig
DPPA4	Sig	Sig
DESI2	Sig	Sig
DEPDC7	Sig	Sig
PILRB	Sig	Sig
TBC1D15	Sig	Sig
ADGRB2	Sig	Sig
FABP3	Sig	NS
CCRL2	Sig	NS
SLITRK3	Sig	Sig
LIAS	Sig	Sig
LRIF1	Sig	Sig
TMIGD3	Sig	NS
CLCC1	Sig	Sig
POLK	Sig	Sig
UBL3	Sig	Sig
HS3ST2	Sig	Sig
PRXL2A	Sig	Sig
RWDD3	Sig	Sig
EEPD1	Sig	Sig
KLHL7	Sig	Sig
NXPH1	Sig	Sig
NPY	Sig	Sig
FAM126A	Sig	Sig
FKBP9	Sig	Sig
ARL4A	Sig	Sig
CNTFR	Sig	Sig
KIAA1549	Sig	Sig
TRIM24	Sig	Sig
CALD1	Sig	Sig
NUDT10	Sig	Sig
SRGN	Sig	NS
CHST3	Sig	Sig
BICC1	Sig	Sig
SLC25A16	Sig	Sig
CIT	Sig	Sig
IFT81	Sig	Sig
RASSF8	Sig	Sig
BHLHE41	Sig	Sig
NECAB1	Sig	Sig
PRDX4	Sig	Sig
ADGRE5	Sig	Sig
EBPL	Sig	Sig
CENPK	Sig	Sig
MMP19	Sig	NS
SPATS2	Sig	Sig
LRP1	Sig	Sig
HJURP	Sig	Sig
USP45	Sig	Sig
PLP1	Sig	Sig
METTL8	Sig	Sig
NMI	Sig	Sig
KCNJ2	Sig	NS
PFKFB2	Sig	Sig
CKS2	Sig	Sig
OBSL1	Sig	Sig
FAM124B	Sig	NS
VAPB	Sig	Sig
PLCG1	Sig	Sig
GDAP1L1	Sig	Sig
RNF114	Sig	Sig
BCAS4	Sig	Sig
KCNK15	Sig	Sig
PCK1	Sig	NS
STAMBP	Sig	Sig
PAIP2B	Sig	Sig
ATP8A1	Sig	Sig
SIRT5	Sig	NS
SERPINB6	Sig	Sig
HIST1H1D	Sig	Sig
HIST1H1A	Sig	Sig
SOX4	Sig	Sig
CPNE5	Sig	Sig
NRN1	Sig	NS
RPP40	Sig	Sig
RUNX2	Sig	Sig
MYRF	Sig	Sig
EFNB2	Sig	Sig
SOX21	Sig	Sig
SOX9	Sig	Sig
HS3ST3B1	Sig	Sig
SLC25A19	Sig	NS
C1orf61	Sig	Sig
IL1B	Sig	Sig
SLC25A23	Sig	Sig
CLPP	Sig	Sig
RPL23	Sig	Sig
C3	Sig	NS
SDCBP2	Sig	Sig
GZF1	Sig	Sig
SNRPB	Sig	Sig
DSTN	Sig	Sig
MRPS26	Sig	Sig
MAX	Sig	Sig
KLC1	Sig	Sig
MCF2L	Sig	Sig
PCID2	Sig	Sig
IGFLR1	Sig	Sig
FRMD8	Sig	Sig
PRDX5	Sig	Sig
PRMT1	Sig	Sig
TRAP1	Sig	Sig
GLIS2	Sig	Sig
AHDC1	Sig	Sig
RHOJ	Sig	Sig
DLGAP5	Sig	Sig
HSPA2	Sig	Sig
EVI2A	Sig	Sig
FAM78A	Sig	NS
MAP2K2	Sig	Sig
TMEM35A	Sig	Sig
ZC4H2	Sig	Sig
INTS11	Sig	Sig
RGS13	Sig	Sig
PPCS	Sig	Sig
BCL11B	Sig	Sig
MASP1	Sig	Sig
BEST3	Sig	Sig
PTPRB	Sig	Sig
LRRC61	Sig	Sig
UQCR11	Sig	Sig
SYNGR3	Sig	Sig
FBXL16	Sig	Sig
TUBBP1	Sig	Sig
EMC6	Sig	Sig
ZNF835	Sig	Sig
GNG11	Sig	Sig
MTERF1	Sig	Sig
APOL2	Sig	Sig
RNF112	Sig	Sig
POT1	Sig	Sig
CDHR3	Sig	NS
IFT22	Sig	Sig
SMO	Sig	Sig
LRRC17	Sig	Sig
MRPS12	Sig	Sig
MYO1B	Sig	Sig
GAD1	Sig	Sig
ARHGAP22	Sig	Sig
WDFY4	Sig	NS
CCDC32	Sig	Sig
CHAC1	Sig	Sig
LOXL1	Sig	Sig
MBD4	Sig	Sig
PALLD	Sig	Sig
SERGEF	Sig	Sig
KCNC1	Sig	Sig
PIMREG	Sig	Sig
RPAIN	Sig	Sig
CD68	Sig	NS
ATP1B2	Sig	Sig
CDKN2D	Sig	Sig
SIGLEC9	Sig	NS
AJUBA	Sig	Sig
RNASE1	Sig	NS
CDO1	Sig	Sig
FGF13	Sig	Sig
CDKN1C	Sig	Sig
SGO1	Sig	Sig
GALNT8	Sig	Sig
FAM155B	Sig	Sig
GDPD2	Sig	Sig
MOSPD2	Sig	Sig
ECSIT	Sig	Sig
DPP6	Sig	Sig
RPL36	Sig	Sig
NCAN	Sig	Sig
SNX9	Sig	Sig
STK33	Sig	Sig
PXDN	Sig	Sig
TRPM4	Sig	Sig
SAMD10	Sig	Sig
ASS1	Sig	NS
TRIM28	Sig	Sig
ATP5IF1	Sig	Sig
THEMIS2	Sig	NS
MPP1	Sig	NS
ZNF236	Sig	Sig
LRP3	Sig	Sig
SLC35D2	Sig	Sig
PRRG1	Sig	Sig
AKAP12	Sig	Sig
ACSS2	Sig	Sig
EDA2R	Sig	Sig
GFAP	Sig	Sig
ATP6V1E1	Sig	Sig
GINS2	Sig	Sig
NFATC1	Sig	NS
SH3BP5	Sig	Sig
SLC6A6	Sig	NS
PDLIM4	Sig	Sig
TUBG1	Sig	Sig
ACLY	Sig	Sig
RAMP2	Sig	Sig
THOC6	Sig	Sig
TRAF7	Sig	Sig
TOP2A	Sig	Sig
KHDRBS3	Sig	Sig
CHD1L	Sig	Sig
CHSY1	Sig	Sig
SNRPA1	Sig	Sig
LRRC9	Sig	NS
SLC6A11	Sig	Sig
PPARG	Sig	NS
NUP210	Sig	Sig
ENOSF1	Sig	Sig
IQCA1	Sig	NS
SERPINF1	Sig	NS
POPDC3	Sig	Sig
ZRANB2	Sig	Sig
EIF5A	Sig	Sig
GPS2	Sig	NS
RIDA	Sig	Sig
RGS22	Sig	Sig
MATN2	Sig	Sig
REEP2	Sig	Sig
FLOT2	Sig	Sig
PRMT7	Sig	Sig
NIP7	Sig	Sig
SNAP25	Sig	Sig
BTBD3	Sig	Sig
NXT1	Sig	Sig
BCAN	Sig	Sig
HAPLN2	Sig	Sig
TOE1	Sig	Sig
SERINC3	Sig	Sig
ZMYM5	Sig	Sig
CHRM3	Sig	Sig
MYH10	Sig	Sig
CHIT1	Sig	NS
DCLK1	Sig	Sig
TRPC4	Sig	Sig
STARD13	Sig	Sig
TBC1D8B	Sig	Sig
FAM104A	Sig	Sig
EPHB2	Sig	Sig
PDE6B	Sig	Sig
RARRES3	Sig	Sig
LARGE1	Sig	NS
GIMAP6	Sig	NS
DYDC2	Sig	Sig
IMPA1	Sig	Sig
AMPD3	Sig	Sig
RRAS2	Sig	Sig
NUMB	Sig	Sig
ADAMDEC1	Sig	NS
MBD2	Sig	Sig
CD180	Sig	NS
EDEM1	Sig	Sig
CHL1	Sig	Sig
TSPAN2	Sig	NS
GSTM5	Sig	Sig
PSRC1	Sig	Sig
PTPN22	Sig	Sig
PTGFRN	Sig	Sig
NOTCH2	Sig	Sig
CEPT1	Sig	NS
NGF	Sig	Sig
TMEM106C	Sig	Sig
GRHL1	Sig	Sig
FST	Sig	Sig
CRB1	Sig	Sig
RPS15A	Sig	NS
RELCH	Sig	Sig
KCTD1	Sig	Sig
SOX5	Sig	Sig
DDB2	Sig	Sig
SOX3	Sig	NS
SPOCD1	Sig	Sig
FHOD3	Sig	NS
SLC43A3	Sig	NS
APLNR	Sig	Sig
TMEM165	Sig	Sig
PDGFRA	Sig	Sig
COL4A2	Sig	Sig
DZIP1	Sig	Sig
ARGLU1	Sig	Sig
SLC37A2	Sig	NS
OSTF1	Sig	NS
CTSL	Sig	NS
FAM189A2	Sig	NS
HAVCR2	Sig	NS
CCNJL	Sig	Sig
MSI1	Sig	Sig
OASL	Sig	Sig
P2RX4	Sig	NS
DTX1	Sig	Sig
DMTF1	Sig	Sig
KHDC1	Sig	Sig
MAP3K7	Sig	Sig
PRR5L	Sig	Sig
LMO2	Sig	Sig
CAPRIN1	Sig	Sig
ITGA7	Sig	Sig
CDK4	Sig	Sig
PPP1R1A	Sig	Sig
FAIM2	Sig	Sig
PAN2	Sig	Sig
SLC26A10	Sig	Sig
MAP7	Sig	Sig
NHSL1	Sig	Sig
STX11	Sig	NS
KCNMB4	Sig	Sig
CPM	Sig	Sig
MDM2	Sig	NS
KIAA0513	Sig	Sig
KCNK1	Sig	Sig
GLUL	Sig	Sig
RGS8	Sig	Sig
NPL	Sig	NS
SP110	Sig	Sig
DOCK10	Sig	NS
TTLL4	Sig	Sig
USP37	Sig	Sig
ITM2C	Sig	Sig
CYP27A1	Sig	Sig
MFSD9	Sig	Sig
SCYL2	Sig	Sig
PWP1	Sig	Sig
WASHC4	Sig	Sig
SLC41A2	Sig	Sig
PCDH8	Sig	Sig
CKAP2	Sig	Sig
PHF11	Sig	Sig
LCP1	Sig	NS
IGF2BP3	Sig	Sig
RAPGEF5	Sig	Sig
ABHD17C	Sig	Sig
CALCOCO2	Sig	Sig
CHAD	Sig	Sig
TEX2	Sig	Sig
BRIP1	Sig	Sig
SCN2A	Sig	Sig
TBR1	Sig	NS
TANK	Sig	Sig
IL10	Sig	NS
IL1RN	Sig	NS
BIN1	Sig	Sig
UGGT1	Sig	Sig
STAM	Sig	Sig
LRRC8A	Sig	Sig
SLC31A2	Sig	Sig
STX17	Sig	NS
GABBR2	Sig	Sig
RABEPK	Sig	Sig
CTSV	Sig	Sig
ENPP2	Sig	Sig
DSCC1	Sig	Sig
MYC	Sig	Sig
APTX	Sig	Sig
DMRT1	Sig	Sig
DCTN3	Sig	Sig
TUBB2A	Sig	Sig
TUBB2B	Sig	Sig
ATAT1	Sig	Sig
TPMT	Sig	Sig
RNF144B	Sig	NS
MTCH1	Sig	Sig
FHDC1	Sig	Sig
TLR2	Sig	NS
IL18BP	Sig	NS
SYTL2	Sig	Sig
LRRC32	Sig	NS
GGH	Sig	Sig
SLCO5A1	Sig	Sig
CFAP300	Sig	Sig
DCUN1D5	Sig	Sig
YAP1	Sig	Sig
SLC37A4	Sig	Sig
RDX	Sig	Sig
FXYD6	Sig	Sig
CASP1	Sig	NS
NUSAP1	Sig	Sig
KIF23	Sig	Sig
KNL1	Sig	Sig
RPLP1	Sig	Sig
PLCB2	Sig	Sig
ADAM10	Sig	Sig
TTLL7	Sig	Sig
FNBP1L	Sig	Sig
ARHGAP29	Sig	Sig
RPL7P9	Sig	NS
DBT	Sig	Sig
PREPL	Sig	Sig
DTNB	Sig	Sig
CH25H	Sig	NS
KIF11	Sig	Sig
TACC2	Sig	Sig
ARL3	Sig	Sig
ANXA7	Sig	Sig
FAM149B1	Sig	Sig
ZNF365	Sig	Sig
RPS24	Sig	NS
TET1	Sig	Sig
AOX1	Sig	Sig
ATIC	Sig	Sig
FAM117B	Sig	Sig
PARP9	Sig	Sig
APH1B	Sig	NS
HCN4	Sig	NS
FAM13A	Sig	Sig
AP1AR	Sig	Sig
RASGEF1B	Sig	Sig
FGF5	Sig	NS
GPAT3	Sig	Sig
BMPR1B	Sig	Sig
RAP1GDS1	Sig	Sig
PRDM5	Sig	Sig
BMP2K	Sig	Sig
SEPT11	Sig	Sig
SHROOM3	Sig	Sig
PPA2	Sig	Sig
ENPEP	Sig	Sig
FBN2	Sig	Sig
SHISAL1	Sig	Sig
PARVG	Sig	NS
ALG10	Sig	Sig
SINHCAF	Sig	Sig
SLCO1C1	Sig	Sig
CLSTN3	Sig	Sig
VAMP1	Sig	Sig
PIANP	Sig	Sig
PHLDA1	Sig	Sig
TMEM132B	Sig	Sig
GLTP	Sig	Sig
MTMR6	Sig	Sig
NABP2	Sig	Sig
N4BP2L1	Sig	Sig
C12orf10	Sig	Sig
LPAR6	Sig	NS
RB1	Sig	NS
SLAIN1	Sig	Sig
SRRM4	Sig	Sig
ZIC5	Sig	Sig
CDH24	Sig	Sig
MDGA2	Sig	Sig
RTN1	Sig	Sig
KCNH5	Sig	Sig
STON2	Sig	NS
GPR65	Sig	NS
WARS	Sig	Sig
DUOXA1	Sig	Sig
BCL2A1	Sig	NS
HMG20A	Sig	Sig
TSPAN3	Sig	Sig
DNAJA4	Sig	Sig
USP3	Sig	Sig
BBS4	Sig	Sig
PCSK6	Sig	Sig
RLBP1	Sig	Sig
ABHD2	Sig	Sig
TICRR	Sig	Sig
NTRK3	Sig	Sig
MFGE8	Sig	Sig
ST8SIA2	Sig	Sig
ITGAX	Sig	NS
TGFB1I1	Sig	Sig
CPNE2	Sig	Sig
GCSH	Sig	Sig
NOL3	Sig	Sig
OSGIN1	Sig	Sig
IRF8	Sig	Sig
DEF8	Sig	Sig
GALNS	Sig	Sig
SPATA22	Sig	NS
SGSM2	Sig	Sig
SCRN2	Sig	Sig
ABCA8	Sig	Sig
C18orf21	Sig	Sig
ASXL3	Sig	Sig
ESCO1	Sig	Sig
GREB1L	Sig	Sig
WRAP53	Sig	Sig
ASGR1	Sig	Sig
PIK3R5	Sig	NS
TP53	Sig	Sig
CCDC40	Sig	Sig
TTYH2	Sig	Sig
RAB40B	Sig	Sig
ANAPC11	Sig	Sig
TBCD	Sig	Sig
NARF	Sig	Sig
FOXK2	Sig	Sig
RNF165	Sig	Sig
MAPK4	Sig	Sig
TNFRSF11A	Sig	Sig
FBXO15	Sig	NS
P3H4	Sig	Sig
NT5C3B	Sig	Sig
IGFBP4	Sig	Sig
FKBP10	Sig	Sig
TXNL4A	Sig	Sig
SAMD1	Sig	Sig
PLPP2	Sig	Sig
COL6A1	Sig	Sig
PSMB6	Sig	Sig
RPS11	Sig	NS
RPL13A	Sig	NS
IGLON5	Sig	Sig
SLC2A5	Sig	NS
PRDM16	Sig	Sig
EPHA2	Sig	Sig
CYR61	Sig	Sig
RPS8	Sig	NS
KIF2C	Sig	Sig
PTPRF	Sig	Sig
LMO4	Sig	Sig
IGSF3	Sig	Sig
CD53	Sig	NS
CELSR2	Sig	Sig
GPR161	Sig	Sig
ATP1B1	Sig	Sig
NME7	Sig	Sig
ILDR2	Sig	Sig
DPT	Sig	Sig
FCGR2A	Sig	NS
NUF2	Sig	Sig
CASQ1	Sig	NS
RGL1	Sig	Sig
TUFT1	Sig	Sig
CERS2	Sig	Sig
ARNT	Sig	Sig
SUSD4	Sig	Sig
DUSP10	Sig	Sig
RAB13	Sig	Sig
HAX1	Sig	Sig
SNAP47	Sig	Sig
ITPKB	Sig	Sig
CNIH3	Sig	Sig
EPHX1	Sig	Sig
ST6GAL2	Sig	Sig
C1QL2	Sig	Sig
SLC20A1	Sig	Sig
LIPT1	Sig	Sig
CNGA3	Sig	Sig
SCN1A	Sig	Sig
CDCA7	Sig	Sig
DLX1	Sig	Sig
GULP1	Sig	Sig
TRPM8	Sig	Sig
CTDSP1	Sig	Sig
CNTN4	Sig	Sig
RPL32	Sig	NS
PTPRG	Sig	Sig
IL17RD	Sig	NS
SHQ1	Sig	Sig
NXPE3	Sig	Sig
ATG3	Sig	Sig
BOC	Sig	Sig
TRPC1	Sig	Sig
RUBCN	Sig	Sig
TCTA	Sig	Sig
EPHA5	Sig	Sig
OCIAD2	Sig	Sig
SLC10A6	Sig	Sig
PYURF	Sig	NS
METTL14	Sig	Sig
USP53	Sig	Sig
MARCH1	Sig	Sig
SFRP2	Sig	Sig
RPS3A	Sig	Sig
PDGFC	Sig	Sig
CYP4V2	Sig	Sig
MYO10	Sig	Sig
SKP2	Sig	Sig
PIK3R1	Sig	Sig
HAPLN1	Sig	Sig
IQGAP2	Sig	Sig
CRHBP	Sig	Sig
RASA1	Sig	Sig
GIN1	Sig	Sig
PAM	Sig	Sig
MEGF10	Sig	Sig
YIPF5	Sig	Sig
CXCL14	Sig	Sig
BOD1	Sig	Sig
GFOD1	Sig	Sig
HIGD2A	Sig	Sig
MLIP	Sig	Sig
TTBK1	Sig	Sig
FAXC	Sig	Sig
CLVS2	Sig	Sig
RNF217	Sig	Sig
DYNLT1	Sig	Sig
C7orf50	Sig	Sig
EGFR	Sig	Sig
CDCA5	Sig	Sig
MDH2	Sig	Sig
TMEM168	Sig	Sig
SLC12A9	Sig	Sig
TMEM209	Sig	Sig
TMEM140	Sig	NS
NLGN4X	Sig	Sig
SHROOM2	Sig	Sig
DENND2A	Sig	Sig
SH3KBP1	Sig	Sig
CASK	Sig	Sig
HDAC8	Sig	Sig
SLC16A2	Sig	Sig
DIPK2B	Sig	Sig
NDUFB11	Sig	Sig
CCDC120	Sig	Sig
LPAR4	Sig	Sig
OGT	Sig	Sig
RADX	Sig	Sig
IGSF1	Sig	Sig
ARHGAP36	Sig	Sig
ZNF185	Sig	Sig
RPL10	Sig	NS
ATP6V1B2	Sig	NS
BIN3	Sig	Sig
SNTG1	Sig	Sig
ST18	Sig	Sig
PLPP5	Sig	Sig
CRH	Sig	Sig
LACTB2	Sig	Sig
RPL7	Sig	NS
SLC26A7	Sig	Sig
SYBU	Sig	Sig
EBAG9	Sig	Sig
MAL2	Sig	Sig
UHRF2	Sig	Sig
NFIB	Sig	Sig
C9orf72	Sig	Sig
CBWD5	Sig	Sig
SHC3	Sig	Sig
C9orf3	Sig	Sig
UGCG	Sig	NS
GSN	Sig	NS
ALAD	Sig	Sig
PAXX	Sig	Sig
PARD3	Sig	Sig
ZEB1	Sig	Sig
NRBF2	Sig	NS
ADD3	Sig	Sig
MKI67	Sig	Sig
INA	Sig	Sig
LRRC4C	Sig	Sig
ZNF215	Sig	Sig
PAMR1	Sig	Sig
SSRP1	Sig	Sig
C11orf49	Sig	Sig
SESN3	Sig	Sig
ENDOD1	Sig	Sig
TENM4	Sig	Sig
SERPINH1	Sig	Sig
PAK1	Sig	Sig
TTC12	Sig	Sig
NCAM1	Sig	Sig
GLB1L2	Sig	Sig
TMEM138	Sig	Sig
CHEK1	Sig	Sig
ESAM	Sig	Sig
KIRREL3	Sig	Sig
FERMT3	Sig	NS
VPS51	Sig	Sig
HIRIP3	Sig	Sig
HMGA2	Sig	Sig
CNKSR2	Sig	Sig
PCDH15	Sig	Sig
ADGRL3	Sig	Sig
GPM6A	Sig	Sig
CNDP1	Sig	Sig
DLG2	Sig	Sig
PRSS23	Sig	Sig
DOCK1	Sig	Sig
IL18	Sig	NS
PIP4K2A	Sig	Sig
FOXO1	Sig	Sig
ENKUR	Sig	Sig
ANK3	Sig	Sig
PLBD2	Sig	NS
DIP2C	Sig	NS
MAGI1	Sig	Sig
AKAP6	Sig	Sig
KCTD14	Sig	Sig
NEK7	Sig	Sig
SCLT1	Sig	Sig
CCDC3	Sig	Sig
EPS8	Sig	Sig
VTI1A	Sig	Sig
QDPR	Sig	Sig
ANO4	Sig	Sig
AKR1C2	Sig	Sig
DPYSL4	Sig	Sig
INPP1	Sig	Sig
ACSL1	Sig	Sig
SAV1	Sig	Sig
CCDC122	Sig	Sig
ZNF385D	Sig	Sig
GABRA2	Sig	Sig
FBXO4	Sig	Sig
TMEM267	Sig	Sig
SCHIP1	Sig	Sig
KCNE4	Sig	Sig
PTPN14	Sig	Sig
TMEM163	Sig	Sig
RIT2	Sig	Sig
SETBP1	Sig	NS
ATP5F1A	Sig	Sig
HAUS1	Sig	Sig
SPC25	Sig	Sig
PDK1	Sig	NS
TGOLN2	Sig	NS
KCNK13	Sig	NS
SPOCK1	Sig	Sig
XRCC4	Sig	Sig
PFKM	Sig	Sig
SPARCL1	Sig	Sig
MBNL1	Sig	Sig
GJA1	Sig	Sig
RASGRP3	Sig	Sig
SAR1B	Sig	Sig
FARP1	Sig	Sig
PANK1	Sig	Sig
CNTNAP4	Sig	Sig
ZNF117	Sig	Sig
RAD17	Sig	Sig
ZIC1	Sig	Sig
ADGRA3	Sig	Sig
LGI2	Sig	Sig
CENPH	Sig	Sig
CARHSP1	Sig	Sig
DAB2	Sig	NS
CAST	Sig	Sig
CLGN	Sig	Sig
RASSF3	Sig	NS
HNRNPU	Sig	NS
FEZF2	Sig	Sig
SLC25A27	Sig	Sig
ASAP1	Sig	Sig
PLEKHG4B	Sig	Sig
ING1	Sig	Sig
KCTD15	Sig	Sig
DDAH1	Sig	Sig
CLCA3P	Sig	Sig
ANKFN1	Sig	Sig
HS2ST1	Sig	Sig
HS3ST3A1	Sig	Sig
AK5	Sig	Sig
CHST9	Sig	Sig
THY1	Sig	Sig
ROBO3	Sig	Sig
TBRG1	Sig	Sig
ABCA5	Sig	Sig
TRIM11	Sig	Sig
SH3RF1	Sig	Sig
C10orf90	Sig	Sig
DIPK1A	Sig	NS
CNTNAP3B	Sig	Sig
SRSF12	Sig	Sig
PDLIM3	Sig	Sig
SORBS2	Sig	NS
RABGEF1	Sig	Sig
JAM2	Sig	Sig
SKA1	Sig	Sig
EPHB1	Sig	Sig
ANKRD40	Sig	Sig
CA10	Sig	Sig
CNTNAP5	Sig	Sig
PTPRN2	Sig	Sig
CDK19	Sig	Sig
AGPAT5	Sig	Sig
MARVELD1	Sig	Sig
SAMSN1	Sig	NS
RHOC	Sig	Sig
DBI	Sig	Sig
GRIA1	Sig	Sig
PIK3AP1	Sig	NS
TMEM237	Sig	Sig
FZD7	Sig	Sig
SLC24A2	Sig	Sig
ADCY8	Sig	Sig
AFF2	Sig	Sig
PSD3	Sig	Sig
MMP16	Sig	Sig
ADAMTS3	Sig	Sig
DPY19L4	Sig	Sig
TSPAN7	Sig	Sig
TIAM1	Sig	Sig
SFR1	Sig	Sig
FAM122C	Sig	Sig
HKDC1	Sig	Sig
HK1	Sig	Sig
TYSND1	Sig	Sig
UNC5D	Sig	Sig
UTP14A	Sig	Sig
ATAD2	Sig	Sig
LHFPL4	Sig	Sig
MPV17L	Sig	Sig
BUB1B	Sig	Sig
ATP2B2	Sig	Sig
SLC6A1	Sig	Sig
NRG1	Sig	Sig
LRP8	Sig	Sig
CCNB2	Sig	Sig
TSPAN18	Sig	Sig
SLC35B2	Sig	Sig
TMEM164	Sig	Sig
MX1	Sig	Sig
CREB3L1	Sig	Sig
FMNL2	Sig	Sig
GAREM2	Sig	Sig
DPYSL5	Sig	Sig
DRC1	Sig	NS
LDLRAP1	Sig	Sig
UBXN11	Sig	Sig
CNNM4	Sig	Sig
TMSB15A	Sig	Sig
GPR153	Sig	Sig
RHBDL2	Sig	Sig
HIST1H4H	Sig	Sig
TMSB15B	Sig	Sig
NCF1	Sig	NS
DYNC1I1	Sig	Sig
ALAS2	Sig	Sig
TAGLN2	Sig	Sig
ELK4	Sig	Sig
FCER1G	Sig	NS
SYNJ1	Sig	Sig
SV2A	Sig	Sig
RUNX1	Sig	Sig
IGF2BP1	Sig	Sig
CBR1	Sig	Sig
HLCS	Sig	Sig
ARHGAP27	Sig	Sig
PTMS	Sig	Sig
CELF3	Sig	Sig
EFCAB14	Sig	Sig
CHCHD6	Sig	Sig
ABR	Sig	Sig
ZNF222	Sig	NS
ARHGAP35	Sig	Sig
CCDC28B	Sig	Sig
TMEM234	Sig	Sig
FNDC5	Sig	Sig
CPAMD8	Sig	Sig
NR2F6	Sig	Sig
RSPH1	Sig	Sig
PDE9A	Sig	Sig
G6PD	Sig	Sig
GAB3	Sig	NS
ICOSLG	Sig	Sig
LRRC3	Sig	Sig
ITGB2	Sig	NS
VAV2	Sig	Sig
DIP2A	Sig	Sig
ZNF208	Sig	Sig
C9orf116	Sig	NS
ZNF714	Sig	Sig
GPSM1	Sig	Sig
SIK3	Sig	Sig
SAFB	Sig	Sig
CD3G	Sig	Sig
IL6R	Sig	NS
CHRNB2	Sig	Sig
RUSC1	Sig	Sig
CCR5	Sig	Sig
PPP1R35	Sig	Sig
ZNF333	Sig	Sig
RPL8	Sig	Sig
CELF5	Sig	Sig
IKZF3	Sig	Sig
SAP30BP	Sig	Sig
ALDH16A1	Sig	NS
EMC10	Sig	NS
FMNL3	Sig	NS
RACGAP1	Sig	Sig
SPC24	Sig	Sig
EIF4A1	Sig	Sig
POLR3K	Sig	Sig
SNRNP25	Sig	Sig
TBC1D24	Sig	Sig
PPP1R32	Sig	Sig
GNG3	Sig	Sig
RPL29	Sig	Sig
LRP5	Sig	Sig
SELENON	Sig	Sig
RAVER2	Sig	Sig
RBP7	Sig	Sig
LAPTM5	Sig	NS
SDC3	Sig	Sig
SYNC	Sig	Sig
MXRA8	Sig	Sig
SNX7	Sig	Sig
GBP4	Sig	Sig
BRINP3	Sig	Sig
KCNT2	Sig	Sig
CADM3	Sig	Sig
NLRP3	Sig	NS
NCSTN	Sig	NS
VANGL2	Sig	Sig
KIF26B	Sig	Sig
MRPL55	Sig	Sig
TYW5	Sig	Sig
KCNF1	Sig	Sig
FAM84A	Sig	Sig
NEUROD1	Sig	NS
VSNL1	Sig	Sig
SPATA18	Sig	NS
INHBB	Sig	Sig
TNFAIP8L2	Sig	NS
VPS72	Sig	Sig
IWS1	Sig	NS
ARHGAP25	Sig	NS
TGFA	Sig	NS
PAQR3	Sig	Sig
HELQ	Sig	Sig
CGGBP1	Sig	Sig
INAVA	Sig	Sig
EOGT	Sig	Sig
FSTL1	Sig	Sig
IGFBP7	Sig	Sig
ARPC2	Sig	NS
EOMES	Sig	Sig
FBLN2	Sig	Sig
NFASC	Sig	Sig
SERPINI1	Sig	Sig
IFI16	Sig	Sig
EIF5A2	Sig	Sig
PPM1L	Sig	Sig
CADPS	Sig	Sig
SYNPR	Sig	Sig
PSMD6	Sig	Sig
TIPARP	Sig	Sig
PTX3	Sig	Sig
ABHD6	Sig	Sig
CRELD1	Sig	Sig
PPBP	Sig	NS
PF4	Sig	Sig
KIF15	Sig	Sig
CCR1	Sig	NS
DTX3L	Sig	Sig
ZNF148	Sig	Sig
ZMYM6	Sig	Sig
GRIK3	Sig	Sig
ZC3H12A	Sig	Sig
TKT	Sig	Sig
FAM208A	Sig	Sig
MELTF	Sig	Sig
SGMS2	Sig	Sig
CDC25A	Sig	Sig
SHISA5	Sig	Sig
ABHD18	Sig	Sig
POC1A	Sig	Sig
WDR82	Sig	Sig
SCRG1	Sig	Sig
MAD2L1	Sig	Sig
TMEM144	Sig	Sig
HHIP	Sig	Sig
EDIL3	Sig	Sig
ELOVL7	Sig	Sig
NIPBL	Sig	Sig
RNF180	Sig	Sig
ADGRV1	Sig	Sig
F2RL2	Sig	Sig
ANKRD33B	Sig	Sig
CMBL	Sig	Sig
F2RL1	Sig	Sig
GPX8	Sig	Sig
SERINC5	Sig	Sig
TENT2	Sig	Sig
SHROOM1	Sig	Sig
CGAS	Sig	Sig
FABP7	Sig	Sig
RPS14	Sig	Sig
NEUROD6	Sig	Sig
SLC29A4	Sig	Sig
CDCA7L	Sig	Sig
HEY1	Sig	Sig
FABP5	Sig	Sig
TAGAP	Sig	NS
COL1A2	Sig	Sig
ADCY1	Sig	Sig
C8orf48	Sig	Sig
DNAAF5	Sig	Sig
CDK5	Sig	Sig
ALDH7A1	Sig	Sig
FOXK1	Sig	Sig
SLC25A32	Sig	Sig
DCSTAMP	Sig	NS
TP53INP1	Sig	Sig
RPP25L	Sig	Sig
C9orf24	Sig	Sig
MYORG	Sig	Sig
SYK	Sig	NS
ABCA1	Sig	Sig
ZMAT4	Sig	Sig
MAMDC2	Sig	Sig
KIF27	Sig	Sig
DYNLT3	Sig	Sig
PTCHD1	Sig	Sig
PCDH19	Sig	Sig
HDX	Sig	Sig
SLITRK5	Sig	Sig
MELK	Sig	Sig
FAT3	Sig	Sig
HECTD2	Sig	Sig
SLC7A3	Sig	Sig
LRFN5	Sig	Sig
CFL2	Sig	Sig
ZCCHC24	Sig	Sig
CRYL1	Sig	Sig
SKA3	Sig	Sig
MICU2	Sig	Sig
PKNOX2	Sig	Sig
DNAAF2	Sig	Sig
C10orf25	Sig	Sig
OTX2	Sig	Sig
BEND7	Sig	Sig
TSC1	Sig	NS
DIPK1B	Sig	Sig
STOX1	Sig	NS
JCAD	Sig	Sig
CCDC186	Sig	Sig
SALL2	Sig	Sig
IFI27L1	Sig	Sig
CLMN	Sig	Sig
NELL1	Sig	Sig
R3HCC1L	Sig	Sig
TCP11L2	Sig	Sig
ADAMTS15	Sig	Sig
CKB	Sig	Sig
DPCD	Sig	Sig
LARP6	Sig	Sig
GABRB3	Sig	Sig
CCT2	Sig	Sig
SCN3B	Sig	Sig
COX11	Sig	Sig
CYYR1	Sig	Sig
NETO1	Sig	Sig
USP54	Sig	Sig
PPFIBP2	Sig	Sig
CYB5R2	Sig	Sig
SERPINB8	Sig	Sig
IDH3A	Sig	Sig
RPL27A	Sig	Sig
ST5	Sig	Sig
TMEM41B	Sig	Sig
MFAP4	Sig	Sig
WEE1	Sig	Sig
PRKCB	Sig	NS
NDST2	Sig	NS
MCM7	Sig	Sig
CENPV	Sig	Sig
BEX3	Sig	Sig
SLFN5	Sig	Sig
CATSPER2	Sig	Sig
PCLAF	Sig	Sig
RBPMS2	Sig	Sig
TAC3	Sig	Sig
ATP23	Sig	Sig
MTMR10	Sig	Sig
C15orf48	Sig	NS
MS4A7	Sig	NS
CCNDBP1	Sig	Sig
AKTIP	Sig	Sig
NAT16	Sig	Sig
SGSM1	Sig	NS
PHB	Sig	Sig
SAMD14	Sig	Sig
FAM102A	Sig	Sig
GPRC5B	Sig	Sig
KATNAL2	Sig	NS
ENGASE	Sig	Sig
TBC1D16	Sig	Sig
TRIM68	Sig	Sig
FN3K	Sig	Sig
RPL13	Sig	Sig
CACNB3	Sig	Sig
TUBA1A	Sig	Sig
ZNF701	Sig	Sig
LAIR1	Sig	NS
TTYH1	Sig	Sig
ATCAY	Sig	Sig
HDGFL2	Sig	Sig
NXN	Sig	Sig
FAM57A	Sig	Sig
MFSD3	Sig	Sig
HSD11B1L	Sig	Sig
KLK6	Sig	Sig
ANGPTL4	Sig	Sig
SPRYD3	Sig	Sig
NDUFV1	Sig	Sig
CD300C	Sig	NS
CD300A	Sig	NS
MGAT5B	Sig	Sig
TMC8	Sig	NS
TK1	Sig	Sig
AC090152.1	Sig	Sig
MLST8	Sig	Sig
VWCE	Sig	Sig
BEST1	Sig	Sig
FTH1	Sig	NS
BSCL2	Sig	Sig
RPSA	Sig	NS
SAC3D1	Sig	Sig
PBK	Sig	Sig
PNOC	Sig	Sig
COPS6	Sig	Sig
KCNJ4	Sig	NS
LMBRD1	Sig	Sig
GNG4	Sig	Sig
IRF2BP2	Sig	Sig
NT5DC2	Sig	Sig
COA6	Sig	Sig
THAP11	Sig	Sig
PXK	Sig	Sig
HIST1H1E	Sig	Sig
ACOX2	Sig	Sig
FAM107A	Sig	Sig
MOBP	Sig	Sig
CX3CR1	Sig	NS
XIRP1	Sig	NS
ATG4B	Sig	Sig
MTCL1	Sig	Sig
SERINC2	Sig	Sig
COL3A1	Sig	Sig
SLC20A2	Sig	Sig
STAT3	Sig	Sig
ADAM9	Sig	Sig
GDNF	Sig	Sig
FAM84B	Sig	Sig
LDLRAD4	Sig	Sig
PKIG	Sig	Sig
PPIP5K1	Sig	Sig
ADAL	Sig	Sig
NSG1	Sig	Sig
INPP5D	Sig	NS
GRM5	Sig	Sig
LGALS9	Sig	NS
E2F6	Sig	Sig
UQCRFS1	Sig	NS
DHRSX	Sig	Sig
SLC25A6	Sig	Sig
CHST14	Sig	Sig
PARM1	Sig	Sig
FAM110B	Sig	Sig
MN1	Sig	Sig
LMAN2	Sig	Sig
SH3TC2	Sig	Sig
B3GALNT1	Sig	Sig
NR0B1	Sig	Sig
IL1RAPL1	Sig	Sig
PTK2	Sig	Sig
COL22A1	Sig	Sig
GPR183	Sig	NS
GJB1	Sig	Sig
HINT1	Sig	Sig
BNC1	Sig	Sig
ANTXR1	Sig	Sig
BUB1	Sig	Sig
CHRNA5	Sig	Sig
CENPX	Sig	Sig
GPS1	Sig	Sig
NLGN1	Sig	Sig
CSGALNACT2	Sig	Sig
CTNND2	Sig	Sig
AHSP	Sig	Sig
BRD3	Sig	Sig
KLF13	Sig	Sig
[truncated: 3,702 more rows]

## Sheet: Fig2D
Source	Target	type
MYC Signaling	AHR	Upstream
MYC Signaling	BIN1	Upstream
MYC Signaling	CCND2	Upstream
MYC Signaling	CD47	Upstream
MYC Signaling	CD9	Upstream
MYC Signaling	CDK1	Upstream
MYC Signaling	CDK4	Upstream
MYC Signaling	CHEK1	Upstream
MYC Signaling	CNP	Upstream
MYC Signaling	CSPG4	Upstream
MYC Signaling	EZH2	Upstream
MYC Signaling	FN1	Upstream
MYC Signaling	FOXM1	Upstream
MYC Signaling	GADD45A	Upstream
MYC Signaling	HDAC2	Upstream
MYC Signaling	MAG	Upstream
MYC Signaling	MAX	Upstream
MYC Signaling	MKI67	Upstream
MYC Signaling	MYC	Upstream
MYC Signaling	PDGFRA	Upstream
MYC Signaling	PLP1	Upstream
MYC Signaling	PMP22	Upstream
MYC Signaling	POU3F2	Upstream
MYC Signaling	PTN	Upstream
MYC Signaling	SGK1	Upstream
MYC Signaling	SOX9	Upstream
MYC Signaling	STAT3	Upstream
MYC Signaling	TEAD1	Upstream
MYC Signaling	TEAD2	Upstream
MYC Signaling	TF	Upstream
MYC Signaling	TP53	Upstream
MYC Signaling	YAP1	Upstream
CCND1 Signaling	CCND2	Upstream
CCND1 Signaling	CDK4	Upstream
CCND1 Signaling	CENPF	Upstream
CCND1 Signaling	CENPH	Upstream
CCND1 Signaling	CTNNBIP1	Upstream
CCND1 Signaling	EGFR	Upstream
CCND1 Signaling	FOXM1	Upstream
CCND1 Signaling	MYC	Upstream
CCND1 Signaling	TP53	Upstream
TCF7L2 Signaling	BIN1	Upstream
TCF7L2 Signaling	CCND2	Upstream
TCF7L2 Signaling	CERS2	Upstream
TCF7L2 Signaling	CLDN11	Upstream
TCF7L2 Signaling	CNP	Upstream
TCF7L2 Signaling	EGFR	Upstream
TCF7L2 Signaling	FA2H	Upstream
TCF7L2 Signaling	GJB1	Upstream
TCF7L2 Signaling	MAG	Upstream
TCF7L2 Signaling	MOBP	Upstream
TCF7L2 Signaling	MOG	Upstream
TCF7L2 Signaling	MYC	Upstream
TCF7L2 Signaling	MYRF	Upstream
TCF7L2 Signaling	PLP1	Upstream
TCF7L2 Signaling	SEMA4D	Upstream
TCF7L2 Signaling	ST18	Upstream
TCF7L2 Signaling	STRN	Upstream
TCF7L2 Signaling	YAP1	Upstream
CTNNB1 Signaling	AHR	Upstream
CTNNB1 Signaling	CCND2	Upstream
CTNNB1 Signaling	CD47	Upstream
CTNNB1 Signaling	CDKN2D	Upstream
CTNNB1 Signaling	EGFR	Upstream
CTNNB1 Signaling	FN1	Upstream
CTNNB1 Signaling	GJB1	Upstream
CTNNB1 Signaling	MYC	Upstream
CTNNB1 Signaling	NGFR	Upstream
CTNNB1 Signaling	NOTCH3	Upstream
CTNNB1 Signaling	NRG1	Upstream
CTNNB1 Signaling	PCDH15	Upstream
CTNNB1 Signaling	PMP22	Upstream
CTNNB1 Signaling	POU3F2	Upstream
CTNNB1 Signaling	SGK1	Upstream
CTNNB1 Signaling	SOX11	Upstream
CTNNB1 Signaling	SOX9	Upstream
CTNNB1 Signaling	STAT3	Upstream
CTNNB1 Signaling	TEAD2	Upstream
CTNNB1 Signaling	TP53	Upstream
CTNNB1 Signaling	VCAN	Upstream
CTNNB1 Signaling	YAP1	Upstream
MAPT Signaling	GRIN2B	Upstream
MAPT Signaling	IL1A	Upstream
MAPT Signaling	MOG	Upstream
MAPT Signaling	STRN	Upstream
ASCL1 Signaling	CDK1	Upstream
ASCL1 Signaling	DCX	Upstream
ASCL1 Signaling	FOXG1	Upstream
ASCL1 Signaling	FOXM1	Upstream
ASCL1 Signaling	PDGFRA	Upstream
ASCL1 Signaling	TEAD1	Upstream
ASCL1 Signaling	TEAD2	Upstream
ASCL1 Signaling	YAP1	Upstream
YAP1 Signaling	CDK1	Upstream
YAP1 Signaling	EGFR	Upstream
YAP1 Signaling	FN1	Upstream
YAP1 Signaling	FOXM1	Upstream
YAP1 Signaling	GADD45A	Upstream
YAP1 Signaling	IL1A	Upstream
YAP1 Signaling	LMNB1	Upstream
YAP1 Signaling	MYC	Upstream
YAP1 Signaling	SGK1	Upstream
YAP1 Signaling	SOX9	Upstream
YAP1 Signaling	TOP2A	Upstream
APP Signaling	BIN1	Upstream
APP Signaling	CCND2	Upstream
APP Signaling	CDK1	Upstream
APP Signaling	CDK4	Upstream
APP Signaling	DCX	Upstream
APP Signaling	EGFR	Upstream
APP Signaling	FN1	Upstream
APP Signaling	GRIA1	Upstream
APP Signaling	GRIN2B	Upstream
APP Signaling	IL1A	Upstream
APP Signaling	KCND2	Upstream
APP Signaling	MYC	Upstream
APP Signaling	NGFR	Upstream
APP Signaling	NRG1	Upstream
APP Signaling	PAX6	Upstream
APP Signaling	PDGFRA	Upstream
APP Signaling	SOX9	Upstream
APP Signaling	ST8SIA1	Upstream
APP Signaling	STAT3	Upstream
APP Signaling	TOP2A	Upstream
APP Signaling	TP53	Upstream
APP Signaling	VCAN	Upstream
CDKN1A Signaling	CDK1	Upstream
CDKN1A Signaling	CDK4	Upstream
CDKN1A Signaling	CDKN3	Upstream
CDKN1A Signaling	CENPF	Upstream
CDKN1A Signaling	CHEK1	Upstream
CDKN1A Signaling	FN1	Upstream
CDKN1A Signaling	FOXM1	Upstream
CDKN1A Signaling	GADD45A	Upstream
CDKN1A Signaling	MKI67	Upstream
CDKN1A Signaling	MYC	Upstream
CDKN1A Signaling	SOX9	Upstream
CDKN1A Signaling	TOP2A	Upstream
CDKN1A Signaling	TP53	Upstream
EGFR Signaling	CD47	Upstream
EGFR Signaling	CDK1	Upstream
EGFR Signaling	CDK4	Upstream
EGFR Signaling	EGFR	Upstream
EGFR Signaling	ERBB4	Upstream
EGFR Signaling	GADD45A	Upstream
EGFR Signaling	HMGA2	Upstream
EGFR Signaling	MYC	Upstream
EGFR Signaling	NFIB	Upstream
EGFR Signaling	SEMA4D	Upstream
EGFR Signaling	SOX9	Upstream
EGFR Signaling	STAT3	Upstream
EGFR Signaling	VCAN	Upstream
CDKN2A Signaling	CDK1	Upstream
CDKN2A Signaling	CDKN2D	Upstream
CDKN2A Signaling	E2F6	Upstream
CDKN2A Signaling	EZH2	Upstream
CDKN2A Signaling	IL1A	Upstream
CDKN2A Signaling	MKI67	Upstream
CDKN2A Signaling	MYC	Upstream
CDKN2A Signaling	TP53	Upstream
AHR Signaling	CDK1	Upstream
AHR Signaling	CDK4	Upstream
AHR Signaling	CDKN2D	Upstream
AHR Signaling	CERS2	Upstream
AHR Signaling	FN1	Upstream
AHR Signaling	GADD45A	Upstream
AHR Signaling	IKZF3	Upstream
AHR Signaling	MYC	Upstream
AHR Signaling	NOTCH3	Upstream
AHR Signaling	PDGFRA	Upstream
AHR Signaling	PMP22	Upstream
AHR Signaling	STAT3	Upstream
AHR Signaling	TP53	Upstream
TERT Signaling	CHEK1	Upstream
TERT Signaling	EGFR	Upstream
TERT Signaling	MYC	Upstream
TERT Signaling	PAX6	Upstream
TERT Signaling	TP53	Upstream
BDNF Signaling	CCND2	Upstream
BDNF Signaling	CSPG4	Upstream
BDNF Signaling	GRIA1	Upstream
BDNF Signaling	GRIN2B	Upstream
BDNF Signaling	MAG	Upstream
BDNF Signaling	NGFR	Upstream
BDNF Signaling	PLP1	Upstream
REST Signaling	DCX	Upstream
REST Signaling	GRIN2B	Upstream
REST Signaling	MYC	Upstream
REST Signaling	NTRK3	Upstream
Cell cycle progression	PATZ1	Functional
Cell cycle progression	ERBB4	Functional
Cell cycle progression	TOP2A	Functional
Cell cycle progression	NRG1	Functional
Cell cycle progression	FOXG1	Functional
Cell cycle progression	AHR	Functional
Cell cycle progression	SGK1	Functional
Cell cycle progression	IL1A	Functional
Cell cycle progression	ZNF274	Functional
Cell cycle progression	IKZF3	Functional
Cell cycle progression	STK11	Functional
Cell cycle progression	NTRK3	Functional
Cell cycle progression	PAX6	Functional
Cell cycle progression	YAP1	Functional
Cell cycle progression	STAT3	Functional
Cell cycle progression	CDKN2D	Functional
Cell cycle progression	EGFR	Functional
Cell cycle progression	PDGFRA	Functional
Cell cycle progression	EZH2	Functional
Cell cycle progression	MYC	Functional
Cell cycle progression	PTN	Functional
Cell cycle progression	CDK4	Functional
Cell cycle progression	CDKN3	Functional
Cell cycle progression	CHEK1	Functional
Cell cycle progression	FOXM1	Functional
Cell cycle progression	MKI67	Functional
Cell cycle progression	CCND2	Functional
Cell cycle progression	VCAN	Functional
Cell cycle progression	TF	Functional
Cell cycle progression	MAX	Functional
Cell cycle progression	TP53	Functional
Cell cycle progression	HDAC2	Functional
Cell cycle progression	CENPF	Functional
Cell cycle progression	CDK1	Functional
Cell cycle progression	E2F6	Functional
Cell cycle progression	SMO	Functional
Cell cycle progression	GADD45A	Functional
Cell cycle progression	NOTCH3	Functional
Cell cycle progression	CENPH	Functional
Cell cycle progression	NGFR	Functional
Mitosis	ERBB4	Functional
Mitosis	FOXM1	Functional
Mitosis	MKI67	Functional
Mitosis	TOP2A	Functional
Mitosis	NRG1	Functional
Mitosis	FOXG1	Functional
Mitosis	AHR	Functional
Mitosis	VCAN	Functional
Mitosis	IL1A	Functional
Mitosis	MAX	Functional
Mitosis	TP53	Functional
Mitosis	NTRK3	Functional
Mitosis	HDAC2	Functional
Mitosis	CENPF	Functional
Mitosis	CDK1	Functional
Mitosis	YAP1	Functional
Mitosis	STAT3	Functional
Mitosis	EGFR	Functional
Mitosis	PDGFRA	Functional
Mitosis	MYC	Functional
Mitosis	GADD45A	Functional
Mitosis	PTN	Functional
Mitosis	CENPH	Functional
Mitosis	CDKN3	Functional
Mitosis	CHEK1	Functional
Premature aging	TP53	Functional
Premature aging	EZH2	Functional
Premature aging	AHR	Functional
Hutchinson-Gilford progeria syndrome	EZH2	Functional
Hutchinson-Gilford progeria syndrome	AHR	Functional
Differentiation of oligodendrocytes	CNP	Functional
Differentiation of oligodendrocytes	TP53	Functional
Differentiation of oligodendrocytes	PTN	Functional
Differentiation of oligodendrocytes	FN1	Functional
Differentiation of oligodendrocytes	PTPRZ1	Functional
Differentiation of oligodendrocytes	HDAC2	Functional
Differentiation of oligodendrocytes	PDGFRA	Functional
Differentiation of oligodendrocytes	NRG1	Functional
Differentiation of oligodendrocytes	MYRF	Functional
Differentiation of oligodendrocytes	VCAN	Functional
Differentiation of oligodendrocytes	SOX9	Functional
Arrest in mitosis	TP53	Functional
Arrest in mitosis	GADD45A	Functional
Arrest in mitosis	CDK1	Functional
Arrest in mitosis	CHEK1	Functional
Cell movement of neuroglia	SEMA4D	Functional
Cell movement of neuroglia	STAT3	Functional
Cell movement of neuroglia	FN1	Functional
Cell movement of neuroglia	CD9	Functional
Cell movement of neuroglia	PMP22	Functional
Cell movement of neuroglia	LMNB1	Functional
Cell movement of neuroglia	NRG1	Functional
Cell movement of neuroglia	MYRF	Functional
Cell movement of neuroglia	CLDN11	Functional
Cell movement of neuroglia	NGFR	Functional
Cell movement of neuroglia	VCAN	Functional
Cell movement of neuroglia	CSPG4	Functional
Development of neuroglia	ERBB4	Functional
Development of neuroglia	POU3F2	Functional
Development of neuroglia	PMP22	Functional
Development of neuroglia	NRG1	Functional
Development of neuroglia	MYRF	Functional
Development of neuroglia	NGFR	Functional
Development of neuroglia	SOX11	Functional
Development of neuroglia	PLP1	Functional
Senescence of cells	PATZ1	Functional
Senescence of cells	E2F6	Functional
Senescence of cells	FOXM1	Functional
Senescence of cells	YAP1	Functional
Senescence of cells	HMGA2	Functional
Senescence of cells	EGFR	Functional
Senescence of cells	MYC	Functional
Senescence of cells	VCAN	Functional
Senescence of cells	IL1A	Functional
Senescence of cells	SOX9	Functional
Senescence of cells	TEAD1	Functional
Senescence of cells	GADD45A	Functional
Senescence of cells	BCL11A	Functional
Senescence of cells	NOTCH3	Functional
Senescence of cells	CHRDL1	Functional
Senescence of cells	TP53	Functional
Senescence of cells	STK11	Functional
Senescence of cells	HDAC2	Functional
Senescence of cells	CDK4	Functional
Senescence of cells	LMNB1	Functional
Proliferation of neuroglia	TF	Functional
Proliferation of neuroglia	SMO	Functional
Proliferation of neuroglia	TP53	Functional
Proliferation of neuroglia	PTN	Functional
Proliferation of neuroglia	FN1	Functional
Proliferation of neuroglia	PMP22	Functional
Proliferation of neuroglia	PTPRZ1	Functional
Proliferation of neuroglia	EGFR	Functional
Proliferation of neuroglia	NRG1	Functional
Proliferation of neuroglia	MYC	Functional
Proliferation of neuroglia	CLDN11	Functional
Proliferation of neuroglia	SOX11	Functional
Proliferation of neuroglia	PLP1	Functional
Proliferation of neuroglia	CTNNBIP1	Functional

## Sheet: Fig2E
Pathway	pVal	zScore	module
REST Signaling	3.55752	3.432	Module 3
APP Signaling	9.22768	1.054	Module 3
MAPT Signaling	11.1451	1.026	Module 3
BDNF Signaling	3.80967	-2.059	Module 3
ASCL1 Signaling	10.7282	-4.077	Module 3
Cell movement of neuroglia	8.6968	-0.539	Module 1
Differentiation of oligodendrocytes	9.16178	-0.706	Module 1
Proliferation of neuroglia	6.69037	-1.05	Module 1
Development of neuroglia	6.95468	-1.339	Module 1
TCF7L2 Signaling	11.8761	5.136	Module 2
CDKN2A Signaling	5.44249	4.032	Module 2
AHR Signaling	4.22988	2.201	Module 2
CDKN1A Signaling	7.64782	1.738	Module 2
Senescence of cells	6.87943	0.181	Module 2
Hutchinson-Gilford progeria syndrome	9.22257	0	Module 2
Arrest in mitosis	8.9393	0	Module 2
Premature aging	9.36754	-0.106	Module 2
TERT Signaling	4.04479	-2.076	Module 2
Mitosis	13.9747	-2.286	Module 2
CCND1 Signaling	14.3054	-2.621	Module 2
EGFR Signaling	7.27409	-2.851	Module 2
CTNNB1 Signaling	11.1911	-3.184	Module 2
Cell cycle progression	14.3969	-3.498	Module 2
YAP1 Signaling	9.36351	-3.982	Module 2
MYC Signaling	16.9666	-6.209	Module 2

## Sheet: Fig2F
Gene	Log2FC	SE	Comparison	Adult_411	Adult_412	Adult_414	fCd140_1	fCd140_2	fCd140_3	fP_A_Plus_1	fP_A_Plus_2	fP_A_Plus_3	hfCD140-1p	hfCD140-2p	hfCD140-4p	hfCD140-5p	July2014_hfCD140-1p	July2014_hfCD140-2p	July2014_hfCD140-3p	July2014_hfCD140-4p	July2014_hfCD140-5p
AHR	2.16834	0.570285	CD140	3.21412	3.29131	2.97453	1.31034	2.52607	1.76977	1.17632	0.963474	0.555816	-0.535332	-0.217591	2.85599	0.137504	3.44626	2.86592	3.0072	3.27501	3.33199
AHR	3.19294	0.836371	A2B5	3.21412	3.29131	2.97453	1.31034	2.52607	1.76977	1.17632	0.963474	0.555816	-0.535332	-0.217591	2.85599	0.137504	3.44626	2.86592	3.0072	3.27501	3.33199
BCL11A	-3.98436	0.627268	CD140	-0.415037	-0.251539	-2.94342	2.43029	3.43429	3.59813	5.01926	4.16189	2.85798	3.4019	2.61353	3.1127	2.37573	3.95884	2.79909	3.48414	2.75489	2.90881
BCL11A	-5.05484	0.906557	A2B5	-0.415037	-0.251539	-2.94342	2.43029	3.43429	3.59813	5.01926	4.16189	2.85798	3.4019	2.61353	3.1127	2.37573	3.95884	2.79909	3.48414	2.75489	2.90881
BIN1	3.02381	0.618173	CD140	0.0143553	0.464668	1.19535	5.33199	4.32841	3.97911	3.14241	2.45943	2.51602	-3.32193	-1.78588	-0.577767	-2.32193	4.19456	4.68201	3.91361	3.97545	4.38128
BIN1	5.04881	0.834189	A2B5	0.0143553	0.464668	1.19535	5.33199	4.32841	3.97911	3.14241	2.45943	2.51602	-3.32193	-1.78588	-0.577767	-2.32193	4.19456	4.68201	3.91361	3.97545	4.38128
CCND2	-6.17511	0.58343	A2B5	0.400538	1.5509	0.941106	6.61206	6.15097	6.91301	8.03353	6.20731	6.0936	6.79273	6.46303	6.84185	6.81417	7.53908	6.7494	6.92932	6.95524	6.90977
CCND2	-5.74119	0.400646	CD140	0.400538	1.5509	0.941106	6.61206	6.15097	6.91301	8.03353	6.20731	6.0936	6.79273	6.46303	6.84185	6.81417	7.53908	6.7494	6.92932	6.95524	6.90977
CD47	2.76514	0.545797	CD140	6.76075	8.00596	4.75596	6.05918	5.76288	7.18597	6.17353	6.35526	6.83403	3.58135	4.33842	5.17871	3.80323	6.21043	6.17213	6.31089	6.92255	6.20848
CD47	2.64079	0.799034	A2B5	6.76075	8.00596	4.75596	6.05918	5.76288	7.18597	6.17353	6.35526	6.83403	3.58135	4.33842	5.17871	3.80323	6.21043	6.17213	6.31089	6.92255	6.20848
CD9	1.90047	0.344289	CD140	11.1934	10.6603	11.0432	9.24738	8.37369	9.43985	8.83662	8.8614	8.97091	9.2568	9.23108	8.56739	9.17043	7.87952	8.15284	7.43237	7.91797	8.08815
CD9	2.0589	0.504084	A2B5	11.1934	10.6603	11.0432	9.24738	8.37369	9.43985	8.83662	8.8614	8.97091	9.2568	9.23108	8.56739	9.17043	7.87952	8.15284	7.43237	7.91797	8.08815
CDK1	-7.4606	0.565897	CD140	0.584963	0.298658	-0.395929	5.97728	5.51065	6.12039	5.8711	3.926	3.98732	8.1871	7.82094	5.71425	7.3117	7.17572	6.62132	6.66888	5.6453	6.27873
CDK1	-6.40581	0.810346	A2B5	0.584963	0.298658	-0.395929	5.97728	5.51065	6.12039	5.8711	3.926	3.98732	8.1871	7.82094	5.71425	7.3117	7.17572	6.62132	6.66888	5.6453	6.27873
CDK4	-2.25271	0.44981	A2B5	4.17792	4.44626	3.53356	7.31687	7.50684	8.21893	7.46254	7.22997	7.52152	7.09191	6.77347	6.26435	6.01859	8.15623	8.03397	8.04117	7.44659	8.10434
CDK4	-2.49649	0.308466	CD140	4.17792	4.44626	3.53356	7.31687	7.50684	8.21893	7.46254	7.22997	7.52152	7.09191	6.77347	6.26435	6.01859	8.15623	8.03397	8.04117	7.44659	8.10434
CDKN2D	-1.79274	0.571743	CD140	-0.68966	-0.37707	-0.621488	3.97728	4.52857	4.37851	6.8198	5.06738	4.15137	-0.268817	1.05658	2.40054	0.333424	4.23879	3.79181	3.8885	3.69599	3.45286
CDKN2D	-3.21638	0.795023	A2B5	-0.68966	-0.37707	-0.621488	3.97728	4.52857	4.37851	6.8198	5.06738	4.15137	-0.268817	1.05658	2.40054	0.333424	4.23879	3.79181	3.8885	3.69599	3.45286
CDKN3	-4.62472	0.515558	CD140	1.9855	1.61353	0.526069	4.25096	4.91982	4.88509	4.52982	4.40667	3.68032	6.84009	6.07532	4.46336	5.80607	5.48446	5.11811	5.06996	4.02945	4.52293
CDKN3	-4.21656	0.741783	A2B5	1.9855	1.61353	0.526069	4.25096	4.91982	4.88509	4.52982	4.40667	3.68032	6.84009	6.07532	4.46336	5.80607	5.48446	5.11811	5.06996	4.02945	4.52293
CENPF	-4.91592	0.357062	CD140	0.956057	0.992768	0.731183	5.50398	7.1472	6.85062	5.03034	5.58886	5.22304	6.02237	5.30743	6.34056	5.26754	5.39985	4.85449	5.11645	4.95047	4.45483
CENPF	-3.68629	0.511718	A2B5	0.956057	0.992768	0.731183	5.50398	7.1472	6.85062	5.03034	5.58886	5.22304	6.02237	5.30743	6.34056	5.26754	5.39985	4.85449	5.11645	4.95047	4.45483
CENPH	-2.19572	0.4578	CD140	-0.810966	-0.599462	-0.514573	3.77821	3.45418	4.16832	4.28466	3.24336	2.93923	1.56071	1.67807	0.678072	1.42761	5.23534	4.44162	5.32625	4.19535	4.70929
CENPH	-1.97015	0.609297	A2B5	-0.810966	-0.599462	-0.514573	3.77821	3.45418	4.16832	4.28466	3.24336	2.93923	1.56071	1.67807	0.678072	1.42761	5.23534	4.44162	5.32625	4.19535	4.70929
CERS2	1.75763	0.336991	CD140	7.2724	7.01569	6.88435	6.52388	5.38059	6.56818	5.89554	5.19259	5.98345	5.28799	5.75462	5.2902	4.91169	6.6632	6.88594	7.06813	6.98003	7.02658
CERS2	2.27169	0.493468	A2B5	7.2724	7.01569	6.88435	6.52388	5.38059	6.56818	5.89554	5.19259	5.98345	5.28799	5.75462	5.2902	4.91169	6.6632	6.88594	7.06813	6.98003	7.02658
CHEK1	-3.51901	0.470793	CD140	0.695994	0.823749	1.54597	2.64386	4.39369	3.45681	3.02148	3.03914	2.47508	4.88947	4.48027	3.44493	4.80012	4.83137	4.36737	5.08279	3.69153	4.14323
CHEK1	-2.78938	0.680398	A2B5	0.695994	0.823749	1.54597	2.64386	4.39369	3.45681	3.02148	3.03914	2.47508	4.88947	4.48027	3.44493	4.80012	4.83137	4.36737	5.08279	3.69153	4.14323
CHRDL1	-8.40794	0.914077	A2B5	-2.8365	-2.32193	-1.59946	3.25701	1.17632	2.41684	5.60881	3.63227	4.40939	3.79286	2.72465	3.03034	3.39506	5.6476	4.48414	5.32805	3.60644	4.86542
CHRDL1	-6.25212	0.663911	CD140	-2.8365	-2.32193	-1.59946	3.25701	1.17632	2.41684	5.60881	3.63227	4.40939	3.79286	2.72465	3.03034	3.39506	5.6476	4.48414	5.32805	3.60644	4.86542
CLDN11	4.91429	0.633974	CD140	9.61165	8.52799	8.87738	-0.0892673	1.41684	2.19219	-0.152003	0.799087	0.83996	3.84499	3.56071	5.2407	3.89627	3.72356	1.81147	2.08066	4.5404	3.09255
CLDN11	5.67173	0.951088	A2B5	9.61165	8.52799	8.87738	-0.0892673	1.41684	2.19219	-0.152003	0.799087	0.83996	3.84499	3.56071	5.2407	3.89627	3.72356	1.81147	2.08066	4.5404	3.09255
CNP	2.20561	0.534026	A2B5	6.17812	6.36702	6.58421	6.71218	6.1641	7.23448	6.49665	5.53107	5.5552	5.30451	5.16471	5.2604	4.27277	8.04707	7.63205	6.77795	6.36177	7.2571
CNP	1.38397	0.364753	CD140	6.17812	6.36702	6.58421	6.71218	6.1641	7.23448	6.49665	5.53107	5.5552	5.30451	5.16471	5.2604	4.27277	8.04707	7.63205	6.77795	6.36177	7.2571
CSPG4	-5.70913	0.745804	CD140	-3.05889	-2.73697	-2.94342	1	2.82375	4.18982	0.389567	0.389567	2.26903	1.32193	-0.577767	1.91456	0	5.65134	4.73498	5.0237	5.06523	5.28577
CSPG4	-4.01152	1.01369	A2B5	-3.05889	-2.73697	-2.94342	1	2.82375	4.18982	0.389567	0.389567	2.26903	1.32193	-0.577767	1.91456	0	5.65134	4.73498	5.0237	5.06523	5.28577
CTNNBIP1	-2.53659	0.485065	CD140	-2.18442	-0.862496	-1.12029	3.35191	3.49825	3.40463	4.13258	2.31904	2.75061	0.0840643	0.765535	1.84398	0.887525	5.23343	4.87725	4.83137	3.66221	4.81762
CTNNBIP1	-2.36238	0.670718	A2B5	-2.18442	-0.862496	-1.12029	3.35191	3.49825	3.40463	4.13258	2.31904	2.75061	0.0840643	0.765535	1.84398	0.887525	5.23343	4.87725	4.83137	3.66221	4.81762
DCX	-9.79301	1.10743	A2B5	-2.55639	-1.68966	-3.18442	4.50144	4.17552	4.11103	6.11416	3.29131	3.32481	6.56071	5.57652	4.95093	5.15987	6.21276	4.81506	5.69209	4.07211	4.58976
DCX	-9.3006	0.784513	CD140	-2.55639	-1.68966	-3.18442	4.50144	4.17552	4.11103	6.11416	3.29131	3.32481	6.56071	5.57652	4.95093	5.15987	6.21276	4.81506	5.69209	4.07211	4.58976
E2F6	1.31194	0.332006	CD140	4.76075	4.76394	4.35966	4.82171	4.9982	5.45022	5.04439	4.35191	4.51286	1.88362	3.6893	4.07553	3.24489	5.62673	5.61442	5.93404	5.27389	5.59962
E2F6	1.71921	0.485465	A2B5	4.76075	4.76394	4.35966	4.82171	4.9982	5.45022	5.04439	4.35191	4.51286	1.88362	3.6893	4.07553	3.24489	5.62673	5.61442	5.93404	5.27389	5.59962
EGFR	-5.88643	0.509999	CD140	-1.78588	-3.05889	-2.64386	3.81865	3.43563	3.65306	4.31252	3.43696	3.08236	1.57046	2.60881	3.14078	2.32193	5.07425	5.30159	5.31687	3.73877	5.08406
EGFR	-5.91954	0.708489	A2B5	-1.78588	-3.05889	-2.64386	3.81865	3.43563	3.65306	4.31252	3.43696	3.08236	1.57046	2.60881	3.14078	2.32193	5.07425	5.30159	5.31687	3.73877	5.08406
ERBB4	1.90591	0.523681	CD140	3.43962	2.68032	3.79181	0.863938	3.63459	3.34767	2.3978	2.13093	1.68706	1.26903	1.83996	2.41954	0.0703893	2.33056	1.4489	1.47508	1.7866	1.92979
ERBB4	2.71658	0.76732	A2B5	3.43962	2.68032	3.79181	0.863938	3.63459	3.34767	2.3978	2.13093	1.68706	1.26903	1.83996	2.41954	0.0703893	2.33056	1.4489	1.47508	1.7866	1.92979
EZH2	-1.5997	0.455247	A2B5	1.21412	1.66903	1.29866	3.34767	4.20242	4.66676	4.37156	3.59694	3.46728	3.54102	2.87184	3.47249	2.95047	5.34554	4.80064	5.10769	4.06953	4.35403
EZH2	-1.83119	0.31616	CD140	1.21412	1.66903	1.29866	3.34767	4.20242	4.66676	4.37156	3.59694	3.46728	3.54102	2.87184	3.47249	2.95047	5.34554	4.80064	5.10769	4.06953	4.35403
FA2H	7.5058	1.58551	A2B5	0.378512	-0.577767	1.61353	0.250962	0.516015	0.250962	0.400538	-2.32193	-2.8365	-3.32193	-3.32193	-3.32193	-2.55639	1.05658	0.111031	-0.68966	-0.473931	0.250962
FA2H	5.95646	1.25355	CD140	0.378512	-0.577767	1.61353	0.250962	0.516015	0.250962	0.400538	-2.32193	-2.8365	-3.32193	-3.32193	-3.32193	-2.55639	1.05658	0.111031	-0.68966	-0.473931	0.250962
FN1	-2.68729	0.687132	CD140	3.71039	2.88362	4.2426	4.27873	5.2521	6.07446	4.26228	6.38767	7.56583	5.50779	5.5744	7.92125	5.66192	6.67172	6.79442	8.28647	8.06032	6.96659
FN1	-4.11759	1.00476	A2B5	3.71039	2.88362	4.2426	4.27873	5.2521	6.07446	4.26228	6.38767	7.56583	5.50779	5.5744	7.92125	5.66192	6.67172	6.79442	8.28647	8.06032	6.96659
FOXG1	-6.29797	0.62186	A2B5	-2.8365	-1.78588	-2.47393	4.35755	5.63546	5.01257	6.09318	5.64875	4.68818	2.67807	2	3.21878	2.08746	5.87406	5.73769	5.5404	4.89869	5.06523
FOXG1	-5.76022	0.472263	CD140	-2.8365	-1.78588	-2.47393	4.35755	5.63546	5.01257	6.09318	5.64875	4.68818	2.67807	2	3.21878	2.08746	5.87406	5.73769	5.5404	4.89869	5.06523
FOXM1	-4.13419	0.730249	CD140	-2.64386	-2.05889	-1	3.67129	2.88947	2.59455	4.21023	1.59932	1.92979	0.163499	2.03914	1.90304	2.12433	5.72765	5.1102	5.22458	3.63691	4.62293
FOXM1	-3.9289	0.998069	A2B5	-2.64386	-2.05889	-1	3.67129	2.88947	2.59455	4.21023	1.59932	1.92979	0.163499	2.03914	1.90304	2.12433	5.72765	5.1102	5.22458	3.63691	4.62293
GADD45A	-2.83691	0.523079	A2B5	2.34199	2.14078	2.38128	8.73217	8.46373	8.71321	9.71256	8.50954	9.10591	4.73552	5.00585	4.32481	4.13668	8.40314	8.79724	7.67377	7.43413	7.86678
GADD45A	-2.30258	0.36423	CD140	2.34199	2.14078	2.38128	8.73217	8.46373	8.71321	9.71256	8.50954	9.10591	4.73552	5.00585	4.32481	4.13668	8.40314	8.79724	7.67377	7.43413	7.86678
GJB1	3.8616	0.792381	A2B5	2.87578	2.72028	3.13914	2.23879	1.02148	3.01436	0.411426	1.11103	-0.184425	1.68706	0.815575	0.823749	-0.340075	2.26303	1.25096	1.65076	2.24793	2.32481
GJB1	2.11268	0.536173	CD140	2.87578	2.72028	3.13914	2.23879	1.02148	3.01436	0.411426	1.11103	-0.184425	1.68706	0.815575	0.823749	-0.340075	2.26303	1.25096	1.65076	2.24793	2.32481
GRIA1	-7.01991	0.900078	CD140	-1.05889	-3.32193	-3.32193	2.67582	2.75275	2.21723	3.04614	2.86196	1.65076	2.10434	2.55827	2.12763	2.71589	3.49185	3.79286	3.67807	2.94298	4.19377
GRIA1	-7.08145	1.04266	A2B5	-1.05889	-3.32193	-3.32193	2.67582	2.75275	2.21723	3.04614	2.86196	1.65076	2.10434	2.55827	2.12763	2.71589	3.49185	3.79286	3.67807	2.94298	4.19377
GRIN2B	-4.12087	0.740939	CD140	-2.32193	-3.18442	-3.32193	-0.888969	-0.971431	-0.286304	0.713696	0.0285692	-0.321928	-0.535332	-0.888969	0.0143553	-0.152003	1.37851	1.15056	-0.514573	-0.577767	0.443607
GRIN2B	-5.16449	1.06939	A2B5	-2.32193	-3.18442	-3.32193	-0.888969	-0.971431	-0.286304	0.713696	0.0285692	-0.321928	-0.535332	-0.888969	0.0143553	-0.152003	1.37851	1.15056	-0.514573	-0.577767	0.443607
HDAC2	-1.37841	0.38807	A2B5	4.78503	4.91791	5.14241	6.96486	6.93298	7.85106	7.66042	6.43929	6.8591	6.56697	6.02702	6.9571	6.65464	8.34811	8.05745	8.14195	7.62885	7.84925
HDAC2	-1.58348	0.265798	CD140	4.78503	4.91791	5.14241	6.96486	6.93298	7.85106	7.66042	6.43929	6.8591	6.56697	6.02702	6.9571	6.65464	8.34811	8.05745	8.14195	7.62885	7.84925
HMGA2	-6.5365	0.807465	A2B5	-1.78588	-2.94342	-3.32193	1.83996	3.09761	3.47638	2.53854	3.32193	3.16027	1.51602	2.58015	3.42895	2.19219	4.09508	4.28614	3.5656	4.09592	4.04789
HMGA2	-6.2882	0.627427	CD140	-1.78588	-2.94342	-3.32193	1.83996	3.09761	3.47638	2.53854	3.32193	3.16027	1.51602	2.58015	3.42895	2.19219	4.09508	4.28614	3.5656	4.09592	4.04789
IKZF3	5.14173	1.54452	A2B5	0.799087	0.378512	1.25096	-3.32193	-2.94342	-3.32193	-3.18442	-2.32193	-2.8365	-3.18442	-3.32193	-3.05889	-3.05889	-3.32193	-3.32193	-3.32193	-3.18442	-3.32193
IKZF3	7.16385	0.92465	CD140	0.799087	0.378512	1.25096	-3.32193	-2.94342	-3.32193	-3.18442	-2.32193	-2.8365	-3.18442	-3.32193	-3.05889	-3.05889	-3.32193	-3.32193	-3.32193	-3.18442	-3.32193
IL1A	3.91449	0.734312	CD140	5.83289	6.23189	6.04963	1.23266	1.80323	0.739848	-1	-3.32193	-3.32193	0.464668	2.08406	3.35332	1.9486	0.83996	2.02857	1.65992	3.45154	3.01792
IL1A	8.2283	1.16741	A2B5	5.83289	6.23189	6.04963	1.23266	1.80323	0.739848	-1	-3.32193	-3.32193	0.464668	2.08406	3.35332	1.9486	0.83996	2.02857	1.65992	3.45154	3.01792
KCND2	-3.77576	1.16488	A2B5	-1.2863	0.31034	-3.32193	3.6311	4.22497	5.67412	2.94486	2.62994	2.40871	3.64731	2.52356	6.27705	3.9782	6.42307	5.02104	5.28355	5.72846	5.76421
KCND2	-5.75813	0.815005	CD140	-1.2863	0.31034	-3.32193	3.6311	4.22497	5.67412	2.94486	2.62994	2.40871	3.64731	2.52356	6.27705	3.9782	6.42307	5.02104	5.28355	5.72846	5.76421
LMNB1	-4.3806	0.628259	CD140	-1.39593	-1.8365	-3.32193	3.41549	2.35614	4.69822	3.47768	2.22959	2.15056	2.33628	1.51096	1.87971	0.956057	7.42677	6.74846	6.74658	5.9331	6.62191
LMNB1	-3.37456	0.836509	A2B5	-1.39593	-1.8365	-3.32193	3.41549	2.35614	4.69822	3.47768	2.22959	2.15056	2.33628	1.51096	1.87971	0.956057	7.42677	6.74846	6.74658	5.9331	6.62191
MAG	11.3672	1.2489	CD140	4.24489	4.21179	5.20633	-3.32193	-3.32193	-3.32193	-3.32193	-3.32193	-3.32193	-3.32193	-3.32193	-3.32193	-3.32193	-2.8365	-3.05889	-1.51457	-3.32193	-2.73697
MAG	11.2177	2.21967	A2B5	4.24489	4.21179	5.20633	-3.32193	-3.32193	-3.32193	-3.32193	-3.32193	-3.32193	-3.32193	-3.32193	-3.32193	-3.32193	-2.8365	-3.05889	-1.51457	-3.32193	-2.73697
MAX	1.03408	0.192634	CD140	5.50589	5.69153	5.58286	5.8515	6.03342	6.02126	5.61794	5.54905	5.44228	4.70155	4.7666	4.55582	4.30305	6.12081	6.16852	5.95489	5.48671	5.90087
MAX	1.42584	0.280514	A2B5	5.50589	5.69153	5.58286	5.8515	6.03342	6.02126	5.61794	5.54905	5.44228	4.70155	4.7666	4.55582	4.30305	6.12081	6.16852	5.95489	5.48671	5.90087
MKI67	-7.82543	0.608582	CD140	-3.18442	-3.32193	-2.55639	3.52857	5.12143	5.19298	3.34483	2.91648	2.95606	2.9486	2.86394	3.9279	1.88362	4.24793	3.926	3.90881	2.46467	3.21412
MKI67	-6.21463	0.803644	A2B5	-3.18442	-3.32193	-2.55639	3.52857	5.12143	5.19298	3.34483	2.91648	2.95606	2.9486	2.86394	3.9279	1.88362	4.24793	3.926	3.90881	2.46467	3.21412
MOBP	8.24586	1.0235	CD140	5.37678	5.32012	5.1981	-3.32193	-2.25154	-1.51457	0.238787	-1.73697	-2.94342	-3.18442	-3.05889	-0.514573	-3.32193	-2.25154	-1.73697	-2.18442	-2.64386	-2.64386
MOBP	6.4463	1.59091	A2B5	5.37678	5.32012	5.1981	-3.32193	-2.25154	-1.51457	0.238787	-1.73697	-2.94342	-3.18442	-3.05889	-0.514573	-3.32193	-2.25154	-1.73697	-2.18442	-2.64386	-2.64386
MOG	11.5532	0.701087	CD140	9.17819	9.16247	9.03108	-1.55639	-2.73697	-3.32193	-2.73697	-3.32193	-3.32193	-1.21759	-2.39593	-0.577767	-2.55639	-2.12029	-3.32193	-1.94342	-2.64386	-2.8365
MOG	13.9893	1.53887	A2B5	9.17819	9.16247	9.03108	-1.55639	-2.73697	-3.32193	-2.73697	-3.32193	-3.32193	-1.21759	-2.39593	-0.577767	-2.55639	-2.12029	-3.32193	-1.94342	-2.64386	-2.8365
MYC	-3.00074	0.497842	CD140	0.226509	0.594549	0.15056	7.40369	5.24222	6.87553	7.46728	5.46597	5.64587	3.34767	3.05311	3.7126	2.92979	7.06587	7.16551	6.49937	6.23515	6.5938
MYC	-2.61825	0.715841	A2B5	0.226509	0.594549	0.15056	7.40369	5.24222	6.87553	7.46728	5.46597	5.64587	3.34767	3.05311	3.7126	2.92979	7.06587	7.16551	6.49937	6.23515	6.5938
MYRF	4.45071	0.892792	CD140	3.40599	3.09424	3.08406	-0.268817	0.485427	0.286881	-1.73697	0.0976108	-0.810966	-0.136062	-3.18442	0.201634	-3.18442	1.58496	0.678072	0.321928	1.09085	1.11103
MYRF	5.26598	1.32146	A2B5	3.40599	3.09424	3.08406	-0.268817	0.485427	0.286881	-1.73697	0.0976108	-0.810966	-0.136062	-3.18442	0.201634	-3.18442	1.58496	0.678072	0.321928	1.09085	1.11103
NFIB	-2.26853	0.35292	CD140	4.58195	3.97453	3.70044	5.5656	5.8387	5.89263	7.03958	6.0321	5.65076	6.86332	6.21237	6.05507	6.34926	5.83238	5.22997	5.84574	4.59036	5.31651
NFIB	-2.8594	0.516443	A2B5	4.58195	3.97453	3.70044	5.5656	5.8387	5.89263	7.03958	6.0321	5.65076	6.86332	6.21237	6.05507	6.34926	5.83238	5.22997	5.84574	4.59036	5.31651
NGFR	2.03801	0.36103	CD140	2.71589	2.488	3.26903	2.99277	3.41007	3.47508	3.97177	3.48156	3.21723	0.475085	0.464668	2.11437	0.15056	4.19613	4.36597	4.37434	4.45681	4.03474
NGFR	1.71481	0.523536	A2B5	2.71589	2.488	3.26903	2.99277	3.41007	3.47508	3.97177	3.48156	3.21723	0.475085	0.464668	2.11437	0.15056	4.19613	4.36597	4.37434	4.45681	4.03474
NOTCH3	-5.28923	0.907718	CD140	-3.32193	-3.18442	-3.18442	2.59932	1.38957	2.37851	3.95606	2.24184	3.12267	-1.21759	-1.51457	-0.785875	-1.4344	3.49953	3.84599	4.43763	3.36317	3.70266
NOTCH3	-6.30471	1.00789	A2B5	-3.32193	-3.18442	-3.18442	2.59932	1.38957	2.37851	3.95606	2.24184	3.12267	-1.21759	-1.51457	-0.785875	-1.4344	3.49953	3.84599	4.43763	3.36317	3.70266
NRG1	-6.94386	0.415602	CD140	-1.68966	-3.32193	-2.12029	5.89191	5.67186	5.71397	8.46773	7.38853	8.0511	3.66676	3.95699	4.29131	4.01881	5.85699	6.04505	6.0847	5.65592	6.07382
NRG1	-9.20279	0.495627	A2B5	-1.68966	-3.32193	-2.12029	5.89191	5.67186	5.71397	8.46773	7.38853	8.0511	3.66676	3.95699	4.29131	4.01881	5.85699	6.04505	6.0847	5.65592	6.07382
NTRK3	-5.46461	0.510475	A2B5	-0.915936	-0.200913	0.356144	4.66391	5.66306	5.60199	4.76924	5.06824	4.63633	5.39197	5.16631	6.11478	5.25626	5.82731	5.45055	4.60407	4.95745	5.41583
NTRK3	-5.90747	0.379722	CD140	-0.915936	-0.200913	0.356144	4.66391	5.66306	5.60199	4.76924	5.06824	4.63633	5.39197	5.16631	6.11478	5.25626	5.82731	5.45055	4.60407	4.95745	5.41583
PATZ1	-2.21957	0.337449	CD140	0.495695	0.485427	1.02148	3.78764	4.03738	4.30524	4.88704	3.37712	4.13011	2.37295	2.33056	3.45549	3.16511	5.82477	5.43596	5.2502	4.83693	5.48639
PATZ1	-2.42946	0.48012	A2B5	0.495695	0.485427	1.02148	3.78764	4.03738	4.30524	4.88704	3.37712	4.13011	2.37295	2.33056	3.45549	3.16511	5.82477	5.43596	5.2502	4.83693	5.48639
PAX6	-5.09112	0.467788	CD140	-0.434403	0.0840643	1.08406	4.749	5.23764	5.25323	7.22284	5.73742	6.12081	5.70957	5.48832	4.88411	5.28207	4.91217	4.70819	4.71754	2.80116	4.46597
PAX6	-6.50023	0.668801	A2B5	-0.434403	0.0840643	1.08406	4.749	5.23764	5.25323	7.22284	5.73742	6.12081	5.70957	5.48832	4.88411	5.28207	4.91217	4.70819	4.71754	2.80116	4.46597
PCDH15	-3.38197	0.814579	A2B5	-2	-0.454032	-0.810966	1.81147	4.8212	4.64962	2.45418	3.08066	2.02857	3.26003	3.58135	4.28021	3.38267	5.45022	4.83036	4.3147	5.08108	4.87873
PCDH15	-4.88886	0.591583	CD140	-2	-0.454032	-0.810966	1.81147	4.8212	4.64962	2.45418	3.08066	2.02857	3.26003	3.58135	4.28021	3.38267	5.45022	4.83036	4.3147	5.08108	4.87873
PDGFRA	-6.75727	0.668252	A2B5	-0.621488	-0.217591	-2.47393	6.76779	7.19928	7.89518	5.96463	5.57471	5.13299	7.64508	7.04865	7.47037	7.17273	9.25484	8.02547	8.22091	8.17428	8.74735
PDGFRA	-8.45135	0.4702	CD140	-0.621488	-0.217591	-2.47393	6.76779	7.19928	7.89518	5.96463	5.57471	5.13299	7.64508	7.04865	7.47037	7.17273	9.25484	8.02547	8.22091	8.17428	8.74735
PLP1	10.351	0.447298	CD140	12.8758	12.9917	12.8105	1.01436	1.99277	1.54102	2.96532	1.5656	1.98914	3.31325	2.47249	2.59455	1.47508	2.51602	2.14078	3.11437	1.78241	1.14405
PLP1	9.58991	0.661242	A2B5	12.8758	12.9917	12.8105	1.01436	1.99277	1.54102	2.96532	1.5656	1.98914	3.31325	2.47249	2.59455	1.47508	2.51602	2.14078	3.11437	1.78241	1.14405
PMP22	2.54893	0.358398	CD140	7.96573	7.72554	7.7269	5.75489	4.60051	5.15137	5.68538	5.37469	5.6091	5.37921	5.48704	4.97269	5.21101	4.71864	4.90689	5.1469	5.34696	4.75275
PMP22	2.25866	0.525255	A2B5	7.96573	7.72554	7.7269	5.75489	4.60051	5.15137	5.68538	5.37469	5.6091	5.37921	5.48704	4.97269	5.21101	4.71864	4.90689	5.1469	5.34696	4.75275
POU3F2	-4.84994	0.463536	CD140	-0.454032	-0.200913	-0.514573	2.98914	5.55704	4.57833	5.65076	5.52262	4.80787	4.51159	4.55704	3.76129	4.11603	6.4348	6.20026	6.26697	4.86542	5.82094
POU3F2	-5.60478	0.668278	A2B5	-0.454032	-0.200913	-0.514573	2.98914	5.55704	4.57833	5.65076	5.52262	4.80787	4.51159	4.55704	3.76129	4.11603	6.4348	6.20026	6.26697	4.86542	5.82094
PTN	-2.2102	0.339482	CD140	7.54936	6.69279	6.76182	9.13425	9.07807	9.90919	10.2086	9.75599	10.557	9.38316	9.54315	9.40512	8.80845	9.44561	9.51009	8.82842	9.64652	9.06644
PTN	-3.06815	0.496762	A2B5	7.54936	6.69279	6.76182	9.13425	9.07807	9.90919	10.2086	9.75599	10.557	9.38316	9.54315	9.40512	8.80845	9.44561	9.51009	8.82842	9.64652	9.06644
PTPRZ1	-7.25796	0.443553	CD140	0.925999	2.01436	1.9222	9.09837	10.7252	10.9846	9.79789	10.9266	10.7939	8.55884	8.29948	10.0409	8.48764	10.555	10.0602	9.88192	10.1178	10.1184
PTPRZ1	-7.54576	0.645085	A2B5	0.925999	2.01436	1.9222	9.09837	10.7252	10.9846	9.79789	10.9266	10.7939	8.55884	8.29948	10.0409	8.48764	10.555	10.0602	9.88192	10.1178	10.1184
SEMA4D	3.01884	0.438653	CD140	2.85599	2.96717	3.28688	1.8679	2.69599	1.09761	2.66221	2.25096	1.26303	-0.184425	-0.268817	1.18903	-0.321928	2.55336	2.31615	2.07039	2.44361	2.14731
SEMA4D	2.88799	0.636633	A2B5	2.85599	2.96717	3.28688	1.8679	2.69599	1.09761	2.66221	2.25096	1.26303	-0.184425	-0.268817	1.18903	-0.321928	2.55336	2.31615	2.07039	2.44361	2.14731
SGK1	3.24294	0.495954	CD140	10.5011	10.3005	9.74421	7.39343	6.69516	5.87971	5.92172	4.15299	5.33842	6.58646	7.17822	6.50684	7.39463	6.7699	7.31578	5.91839	6.9507	7.3293
SGK1	4.82908	0.72647	A2B5	10.5011	10.3005	9.74421	7.39343	6.69516	5.87971	5.92172	4.15299	5.33842	6.58646	7.17822	6.50684	7.39463	6.7699	7.31578	5.91839	6.9507	7.3293
SMO	-6.46322	1.12263	CD140	-2.8365	-3.32193	-3.32193	1.35614	2.59694	2.05311	2.02148	2.51602	2.19849	1.31615	0.321928	1.57531	-0.761213	4.45286	4.27053	4.63981	3.75061	4.43696
SMO	-6.74173	1.22071	A2B5	-2.8365	-3.32193	-3.32193	1.35614	2.59694	2.05311	2.02148	2.51602	2.19849	1.31615	0.321928	1.57531	-0.761213	4.45286	4.27053	4.63981	3.75061	4.43696
SOX11	-5.0526	0.431544	CD140	2.0072	0.713696	1.26903	2.99639	5.19456	5.29278	4.53667	5.3505	5.14445	6.55136	6.50526	6.64832	6.1534	6.58886	6.08087	5.93758	6.30706	6.09529
SOX11	-5.47568	0.630384	A2B5	2.0072	0.713696	1.26903	2.99639	5.19456	5.29278	4.53667	5.3505	5.14445	6.55136	6.50526	6.64832	6.1534	6.58886	6.08087	5.93758	6.30706	6.09529
SOX9	-4.70324	0.590274	A2B5	-0.643856	-0.0144996	0.443607	6.31976	5.98755	6.89312	7.72089	5.80787	5.92719	4.42895	4.20711	4.56194	4.01078	7.98772	7.66363	7.17503	6.72	7.35473
SOX9	-4.41079	0.410807	CD140	-0.643856	-0.0144996	0.443607	6.31976	5.98755	6.89312	7.72089	5.80787	5.92719	4.42895	4.20711	4.56194	4.01078	7.98772	7.66363	7.17503	6.72	7.35473
ST18	6.9886	1.44689	A2B5	5.55766	4.93499	4.55397	-1.73697	0.584963	0	-0.0144996	-1.88897	-3.32193	-0.0291463	-0.0291463	0.111031	-3.05889	1.61824	-0.0291463	2.52356	-1.25154	-0.599462
ST18	5.70729	0.967911	CD140	5.55766	4.93499	4.55397	-1.73697	0.584963	0	-0.0144996	-1.88897	-3.32193	-0.0291463	-0.0291463	0.111031	-3.05889	1.61824	-0.0291463	2.52356	-1.25154	-0.599462
ST8SIA1	-3.9417	0.671004	A2B5	0.505891	-0.599462	-1.88897	3.34056	3.91169	5.11562	4.21023	3.60644	3.58856	3.55704	3.82171	4.03914	3.66334	5.14568	4.97682	4.83845	4.66448	5.15826
ST8SIA1	-4.32505	0.463758	CD140	0.505891	-0.599462	-1.88897	3.34056	3.91169	5.11562	4.21023	3.60644	3.58856	3.55704	3.82171	4.03914	3.66334	5.14568	4.97682	4.83845	4.66448	5.15826
STAT3	1.80628	0.315976	CD140	6.10936	5.97223	5.93428	6.00697	5.90352	6.04308	6.47541	5.55367	6.35315	3.54102	3.99186	5.34234	3.70598	6.30725	6.51112	6.49857	5.67356	6.43279
STAT3	1.60219	0.462443	A2B5	6.10936	5.97223	5.93428	6.00697	5.90352	6.04308	6.47541	5.55367	6.35315	3.54102	3.99186	5.34234	3.70598	6.30725	6.51112	6.49857	5.67356	6.43279
STK11	-4.42735	0.693674	CD140	-2.94342	-2.8365	-1.35845	5.35085	4.72683	5.21878	5.06264	3.80116	3.76447	1.63691	-0.136062	0.941106	1.38957	5.46728	5.52701	4.71754	4.55704	5.05398
STK11	-3.60141	0.85474	A2B5	-2.94342	-2.8365	-1.35845	5.35085	4.72683	5.21878	5.06264	3.80116	3.76447	1.63691	-0.136062	0.941106	1.38957	5.46728	5.52701	4.71754	4.55704	5.05398
STRN	2.96711	0.657264	A2B5	2.63227	2.91648	3.58256	2.71809	3.36457	3.03034	2.45681	1.64616	1.52105	0.411426	0.356144	2.81967	0.765535	4.51286	4.32337	4.28614	3.60644	4.36807
STRN	1.83567	0.449251	CD140	2.63227	2.91648	3.58256	2.71809	3.36457	3.03034	2.45681	1.64616	1.52105	0.411426	0.356144	2.81967	0.765535	4.51286	4.32337	4.28614	3.60644	4.36807
TEAD1	-2.38819	0.375142	CD140	0.641546	0.941106	0.687061	3.0197	4.61235	4.17552	4.23649	4.12102	3.85898	3.07895	2.80941	3.69599	2.84197	6.6017	6.41024	6.43112	4.5008	5.83618
TEAD1	-2.48465	0.546432	A2B5	0.641546	0.941106	0.687061	3.0197	4.61235	4.17552	4.23649	4.12102	3.85898	3.07895	2.80941	3.69599	2.84197	6.6017	6.41024	6.43112	4.5008	5.83618
TEAD2	-5.82186	0.823785	CD140	-2.55639	-2.73697	-3.32193	2.93923	2.90111	3.03034	3.81967	2.97453	3.23266	1.52607	0.799087	2.32481	0.0565835	5.32012	5.21684	5.39678	4.29131	4.72247
TEAD2	-6.259	0.924295	A2B5	-2.55639	-2.73697	-3.32193	2.93923	2.90111	3.03034	3.81967	2.97453	3.23266	1.52607	0.799087	2.32481	0.0565835	5.32012	5.21684	5.39678	4.29131	4.72247
TF	7.12364	0.63678	CD140	10.2322	10.2897	9.7664	3.59335	-0.200913	3.12267	2.854	0.765535	1.11103	3.61589	2.75702	3.1127	2.40871	3.43429	3.07895	2.20789	2.28983	2.58256
TF	8.23788	0.93726	A2B5	10.2322	10.2897	9.7664	3.59335	-0.200913	3.12267	2.854	0.765535	1.11103	3.61589	2.75702	3.1127	2.40871	3.43429	3.07895	2.20789	2.28983	2.58256
TOP2A	-8.0407	0.664553	A2B5	-1.78588	-2.94342	-2.18442	5.32012	7.04472	6.30342	5.43329	5.12267	4.07296	6.50351	6.12495	6.58661	5.86641	7.60028	6.89421	7.17283	6.44973	6.50255
TOP2A	-9.3816	0.487774	CD140	-1.78588	-2.94342	-2.18442	5.32012	7.04472	6.30342	5.43329	5.12267	4.07296	6.50351	6.12495	6.58661	5.86641	7.60028	6.89421	7.17283	6.44973	6.50255
TP53	-1.9229	0.269812	CD140	2.89336	3.66107	3.16511	4.19535	5.05615	5.43729	5.27053	5.62877	5.37851	5.11728	5.20085	5.21179	5.28983	6.58015	6.45171	6.76155	5.77189	6.43813
TP53	-2.49363	0.392923	A2B5	2.89336	3.66107	3.16511	4.19535	5.05615	5.43729	5.27053	5.62877	5.37851	5.11728	5.20085	5.21179	5.28983	6.58015	6.45171	6.76155	5.77189	6.43813
VCAN	-2.22617	0.526087	A2B5	3.27501	3.72137	2.24184	3.59574	4.63343	5.15583	5.38474	4.67525	4.92125	4.87332	4.61589	5.62585	4.48993	5.58165	4.7339	5.46107	5.48639	5.14731
VCAN	-1.70419	0.360172	CD140	3.27501	3.72137	2.24184	3.59574	4.63343	5.15583	5.38474	4.67525	4.92125	4.87332	4.61589	5.62585	4.48993	5.58165	4.7339	5.46107	5.48639	5.14731
YAP1	-1.80806	0.507625	CD140	-0.577767	-1.152	0.31034	3.07039	2.15704	2.75061	4.55397	2.85997	4	0.495695	0.799087	2.58736	0.941106	5.34412	5.60288	5.81506	4.488	5.25512
YAP1	-3.02132	0.725611	A2B5	-0.577767	-1.152	0.31034	3.07039	2.15704	2.75061	4.55397	2.85997	4	0.495695	0.799087	2.58736	0.941106	5.34412	5.60288	5.81506	4.488	5.25512
ZNF274	2.40954	0.330378	CD140	6.88448	6.8249	6.69098	4.8339	5.04571	4.79338	5.53232	4.84499	4.97545	4.97728	4.69599	3.87774	3.65764	5.08321	5.0993	4.81404	4.26828	4.66391
ZNF274	2.14864	0.48401	A2B5	6.88448	6.8249	6.69098	4.8339	5.04571	4.79338	5.53232	4.84499	4.97545	4.97728	4.69599	3.87774	3.65764	5.08321	5.0993	4.81404	4.26828	4.66391
