# Supplementary material for: Repression of developmental transcription factor networks triggers aging-associated gene expression in human glial progenitor cells
Source: Nat Commun. 2024 May 8;15:3873. doi: 10.1038/s41467-024-48118-2 (PMC11079006; doi:10.1038/s41467-024-48118-2)
Supplement: Supplementary file 11 — Source Data [file 41467_2024_48118_MOESM11_ESM.zip › Source_Data_Fig4.xlsx]

## Sheet: Fig4C
Condition

## Sheet: Fig4C_pVal
contrast

## Sheet: Fig4D
Timepoint

## Sheet: Fig4D_pVal
contrast

## Sheet: Fig4E
Target

## Sheet: Fig4E_pVal
contrast
