# Supplementary material for: Repression of developmental transcription factor networks triggers aging-associated gene expression in human glial progenitor cells
Source: Nat Commun. 2024 May 8;15:3873. doi: 10.1038/s41467-024-48118-2 (PMC11079006; doi:10.1038/s41467-024-48118-2)
Supplement: Supplementary file 11 — Source Data [file 41467_2024_48118_MOESM11_ESM.zip › Source_Data_Fig5.xlsx]

## Sheet: Fig5A
cellName	UMAP_1	UMAP_2	Sample	PDGFRA	E2F6	ZNF274
AAACCCATCTAGGAAA_1	-1.22539	3.64478	E2F6 OE	0	0	0
AAACGAACAACCGACC_1	0.244471	7.54206	E2F6 OE	2.41677	1.76844	0
AAACGAACAATAGGGC_1	0.936464	7.7385	E2F6 OE	2.36842	1.44146	0
AAAGGATCAGCCCAGT_1	1.77923	10.4366	E2F6 OE	2.29263	1.09124	0.506412
AAAGGGCCAACCCGCA_1	0.415035	7.40713	E2F6 OE	0	1.51565	0
AAAGGGCCAATCACGT_1	-0.76006	8.73132	E2F6 OE	1.44789	0	0
AAAGGGCTCCGAGTGC_1	-0.0465472	7.17947	E2F6 OE	0	0	0
AAAGGTAGTTGCTCAA_1	1.77658	7.65652	E2F6 OE	0	0	0
AAAGTCCCAGCTATTG_1	-0.404979	4.95228	E2F6 OE	0	0	0
AAATGGAAGGTAAGTT_1	-1.27373	7.85769	E2F6 OE	1.93626	1.09111	0
AAATGGACACCTTCCA_1	1.66781	8.29762	E2F6 OE	3.82742	2.88222	1.33736
AACAAAGTCGTTCAGA_1	-0.816601	5.06349	E2F6 OE	1.65307	0	0
AACAAGACATCTCCCA_1	0.620123	5.2288	E2F6 OE	2.10245	0.586935	0.586935
AACACACCATTGTACG_1	-0.290738	10.1314	E2F6 OE	2.41147	0.755098	0
AACACACTCGCTACAA_1	-0.23009	5.34853	E2F6 OE	0	2.43793	0
AACAGGGCAGAAGTGC_1	1.10644	6.39253	E2F6 OE	0	2.49992	1.55333
AACAGGGCATTGAAGA_1	-0.544525	9.38643	E2F6 OE	1.10794	0	0
AACCAACAGTTGGAAT_1	-1.8046	4.40591	E2F6 OE	0	0	0.784637
AACCAACTCAGATGCT_1	-1.09374	3.69946	E2F6 OE	1.9478	1.9478	0
AACCCAAGTTCCGTTC_1	-1.92448	5.07342	E2F6 OE	2.16108	3.05217	0
AACCCAATCACATTGG_1	1.99421	10.5561	E2F6 OE	0	1.01848	0
AACCTGATCATCGTAG_1	1.30284	7.54643	E2F6 OE	0	2.39547	0
AACCTTTAGTCGCTAT_1	-1.46243	8.67461	E2F6 OE	1.29086	2.3249	0
AACCTTTTCCGCAAAT_1	0.0205676	8.74795	E2F6 OE	2.83587	0	0
AACGAAAGTGACCTGC_1	0.189515	7.87867	E2F6 OE	0	1.44541	0
AACGAAATCTACGGTA_1	-1.23609	4.08004	E2F6 OE	0	0	0
AACGGGATCCGTTGGG_1	-0.219927	2.81602	E2F6 OE	0	2.26805	0
AACGTCAGTTCGGTCG_1	-0.90791	10.317	E2F6 OE	2.31744	2.96007	0.998998
AACTTCTTCTGTTCAT_1	-1.25466	4.99983	E2F6 OE	3.08835	0	0
AAGAACACATTCTTCA_1	1.66917	7.22909	E2F6 OE	1.55215	1.55215	0
AAGCCATAGCGGATCA_1	0.934779	6.65389	E2F6 OE	0	1.76478	0
AAGCGTTCATGTCAGT_1	-1.34437	5.6671	E2F6 OE	2.75956	1.54718	0
AAGGAATGTGAGCCAA_1	1.23415	7.66455	E2F6 OE	1.25276	2.3979	0
AAGGAATTCTAGTTCT_1	1.48369	7.23632	E2F6 OE	0	1.87585	0
AAGGTAATCTACTCAT_1	1.60812	7.34207	E2F6 OE	0	2.82871	0
AAGTGAAAGGTAAACT_1	0.503043	9.20773	E2F6 OE	1.39366	1.23071	1.23071
AATAGAGTCGGATACT_1	-1.30025	8.28881	E2F6 OE	0.354621	1.73731	0
AATCACGCACGACGTC_1	2.63064	5.23105	E2F6 OE	0	0	0
AATCACGGTCCAGCCA_1	2.79327	7.39026	E2F6 OE	0	2.58578	1.40326
AATCGTGTCCGTGGTG_1	0.282796	8.30989	E2F6 OE	0	0	0
AATGACCAGCTTGTGT_1	0.0984823	7.17405	E2F6 OE	0	1.38614	0
AATGACCTCCACGGGT_1	-0.062497	4.72601	E2F6 OE	1.79636	0	0
AATGCCAGTTGCATCA_1	1.64933	6.71383	E2F6 OE	0	2.53292	0
AATGGCTTCGCTACGG_1	-0.769114	4.91378	E2F6 OE	1.49365	0.622367	0
ACAAAGAGTAAGCTCT_1	1.88787	7.73862	E2F6 OE	0	0	0
ACAACCACAAGCTCTA_1	-0.571582	7.45014	E2F6 OE	0	0	1.39157
ACAACCATCAGCCTCT_1	-1.54764	4.86471	E2F6 OE	2.78772	2.98938	0
ACAAGCTAGATGTTAG_1	0.516822	7.60351	E2F6 OE	1.26195	2.1514	0
ACAAGCTGTTGATCGT_1	0.894901	7.58163	E2F6 OE	1.51316	1.51316	0
ACACAGTTCTTAATCC_1	1.05898	6.61696	E2F6 OE	0	1.90985	0
ACACTGAAGTGTTGAA_1	1.07068	5.73421	E2F6 OE	1.46891	1.46891	0
ACACTGAGTTCCATTT_1	-0.703273	4.95332	E2F6 OE	1.82677	0	1.28284
ACAGAAAGTACATACC_1	0.349529	8.80993	E2F6 OE	0	1.35077	0
ACATCCCAGCTAATCC_1	1.39956	6.77908	E2F6 OE	0	2.71301	0
ACATCGAAGAATTTGG_1	2.48012	4.94999	E2F6 OE	0	2.29041	0
ACATCGATCATTCTTG_1	-1.012	7.9215	E2F6 OE	1.06591	1.06591	0
ACATTTCTCATGGAGG_1	-0.958361	5.19195	E2F6 OE	0	1.54806	0
ACATTTCTCTCGCTCA_1	0.569416	2.52248	E2F6 OE	0	1.38166	0
ACCAAACCAATCTAGC_1	3.31554	8.20154	E2F6 OE	1.10424	1.61619	0
ACCAACACACTAACCA_1	0.843938	7.63955	E2F6 OE	0	2.87704	0
ACCACAACAAACTCGT_1	1.11448	10.7226	E2F6 OE	1.83292	0	0
ACCACAATCTCTCGCA_1	0.367691	3.47013	E2F6 OE	0	0	0
ACCACAATCTTCACGC_1	1.82435	7.14885	E2F6 OE	1.04437	2.32318	1.04437
ACCATTTCAAATAAGC_1	-0.708353	8.96569	E2F6 OE	0.867291	1.63732	0
ACCATTTGTACGTTCA_1	-0.765779	7.60348	E2F6 OE	1.21565	0	1.21565
ACCCTCAGTATTCCTT_1	1.805	7.60843	E2F6 OE	1.49252	2.06643	0
ACCTACCAGCTCACTA_1	1.29565	6.63895	E2F6 OE	0	1.47746	0
ACCTACCTCACTCCGT_1	-0.126602	9.08464	E2F6 OE	0.396583	0.396583	0.396583
ACCTGAACATTCAGCA_1	-0.118777	9.48259	E2F6 OE	0	1.8957	0
ACCTGAAGTACCCAGC_1	2.08951	6.66693	E2F6 OE	0	1.42493	0
ACGATGTAGCCGCTTG_1	1.80893	7.31607	E2F6 OE	0	2.11488	0
ACGATGTGTTAGTCGT_1	-0.143545	7.56237	E2F6 OE	1.66319	2.75117	0
ACGGAAGCACACCGCA_1	0.468079	6.77575	E2F6 OE	0	1.94164	0
ACGGTCGCATCCAATG_1	0.296934	7.64644	E2F6 OE	0	2.121	0
ACGTAACAGATCCCGC_1	-1.16383	5.60197	E2F6 OE	1.21066	1.74247	0
ACGTAACTCACCCATC_1	1.07782	6.09475	E2F6 OE	0	0	0
ACGTACATCGAGTGAG_1	-1.06958	7.51496	E2F6 OE	2.11062	1.76398	0.591077
ACGTAGTCACCGTGCA_1	1.09366	7.51221	E2F6 OE	0	0	0
ACGTAGTCAGTCGCAC_1	-0.162127	7.45757	E2F6 OE	1.50739	2.71203	0
ACGTCCTTCCTCTTTC_1	1.49188	6.69312	E2F6 OE	0	0	0
ACGTTCCAGTAGACAT_1	0.870037	6.23112	E2F6 OE	0	1.42854	0
ACGTTCCGTCCACTTC_1	0.348624	9.3178	E2F6 OE	1.70226	0.342062	0.799101
ACTACGAGTAGACACG_1	0.641005	9.06515	E2F6 OE	0	0	0
ACTACGAGTCCTCAGG_1	-1.08057	9.6216	E2F6 OE	1.83463	1.83463	0
ACTATCTGTACTGCGC_1	-0.410721	9.51386	E2F6 OE	2.32762	0	0
ACTATGGAGAGTTGCG_1	1.73283	4.30855	E2F6 OE	2.22479	1.04158	0
ACTATGGCACTACCCT_1	1.44005	7.15404	E2F6 OE	1.27554	3.07478	0
ACTATTCAGCGTGTCC_1	1.05342	4.35502	E2F6 OE	1.52515	0	1.22296
ACTGATGGTGGCCTCA_1	1.72705	6.97969	E2F6 OE	0	0	0
ACTGATGGTTTGGGTT_1	-1.38174	3.02698	E2F6 OE	0	0.797086	0
ACTGTCCTCAATCAGC_1	-0.893846	7.39046	E2F6 OE	0	1.55627	0
ACTTAGGGTGAATATG_1	-0.612422	7.47392	E2F6 OE	1.75482	0	0
ACTTAGGTCACCGGGT_1	1.5249	6.80325	E2F6 OE	0	2.16973	0
ACTTAGGTCTTGGCTC_1	-1.21599	10.0957	E2F6 OE	1.77443	0.967857	0
ACTTATCTCTAGTACG_1	2.41445	7.41803	E2F6 OE	1.32954	2.23409	0
ACTTCCGAGCACTGGA_1	-2.41508	2.31189	E2F6 OE	0	1.47772	0
ACTTCGCAGGCCATAG_1	0.758928	4.96936	E2F6 OE	1.78962	1.34803	0
ACTTTCAGTGTTGAGG_1	1.81508	4.49142	E2F6 OE	0	0	0
ACTTTCATCAAACCTG_1	0.937888	5.9542	E2F6 OE	0	2.02919	1.16398
ACTTTGTAGTTGGAGC_1	2.31459	10.4201	E2F6 OE	0	1.66212	0
AGAAATGTCGAGAACG_1	-0.132291	7.53032	E2F6 OE	0	1.54139	0
AGAACAACAGGGAGAG_1	1.93588	4.4636	E2F6 OE	0	0.629655	0
AGAACCTAGGTTCACT_1	1.64347	7.64692	E2F6 OE	1.46855	0.511975	0
AGAACCTTCCACGTCT_1	1.22512	7.54935	E2F6 OE	0	1.88149	0
AGAAGCGTCATACAGC_1	-0.965265	6.92561	E2F6 OE	0	1.7052	0
AGAAGCGTCGCCAGTG_1	0.381374	6.7757	E2F6 OE	1.44368	1.44368	0
AGACAAAAGAAGAGCA_1	2.03627	4.4359	E2F6 OE	0	0	0
AGACACTGTAATTAGG_1	-0.823557	9.85569	E2F6 OE	2.25444	2.72239	0
AGACAGGCAGCCGGTT_1	-0.346098	9.01222	E2F6 OE	0	0	0
AGACAGGGTTGCATAC_1	0.0116219	7.40981	E2F6 OE	0	2.31	0
AGACTCAAGCACTAAA_1	-2.1935	2.45912	E2F6 OE	2.6161	0	1.42805
AGAGAGCAGATGTTCC_1	-0.0992956	7.81379	E2F6 OE	0	2.18593	0.630024
AGAGCAGCATATCTGG_1	-0.140318	8.88362	E2F6 OE	1.33454	0.658943	0
AGAGCAGTCCGAGTGC_1	-0.318032	8.0142	E2F6 OE	0	0	0
AGATAGAAGGCTTCCG_1	-0.217335	4.92176	E2F6 OE	0.881711	0	0
AGATAGATCACTGGGC_1	-1.39761	5.05369	E2F6 OE	1.21265	0	0
AGATAGATCTCGTCAC_1	2.07097	4.60287	E2F6 OE	1.97831	2.08061	0
AGATCCATCAAGATAG_1	1.11119	6.48461	E2F6 OE	0	1.51234	0
AGATCCATCCTAAACG_1	1.00736	5.44411	E2F6 OE	0	0	0
AGATCCATCTACGCAA_1	0.097845	8.90509	E2F6 OE	1.19038	0	0
AGCCAATCAGCGACAA_1	2.03202	6.93292	E2F6 OE	0	1.53765	0
AGCCAATCATACCATG_1	-0.338124	8.85288	E2F6 OE	0	0	0
AGCCAATGTTCTCAGA_1	-0.503852	10.3704	E2F6 OE	0	1.96359	0.497573
AGCCAATTCATGCATG_1	-0.830874	7.24921	E2F6 OE	1.3427	0.6643	0.6643
AGCCACGAGTAATCCC_1	2.04401	5.09793	E2F6 OE	0	0	0
AGCCACGTCCAGTGTA_1	-0.681584	2.51315	E2F6 OE	0	1.29158	0
AGCCAGCCATGGGTTT_1	-0.508273	9.5564	E2F6 OE	1.38558	0.692673	0
AGCGCCAGTTCGAACT_1	1.78383	7.19077	E2F6 OE	1.39339	1.95401	0
AGCGCCATCGTTCGCT_1	1.02067	6.39212	E2F6 OE	0	2.13731	0
AGCGCCATCTCGCTTG_1	1.02183	7.43411	E2F6 OE	0	1.7903	1.25151
AGCGTATGTATCACGT_1	-0.915592	10.0205	E2F6 OE	0.903145	0	0
AGCGTATGTCCATACA_1	0.107777	7.55607	E2F6 OE	0	0	0
AGCGTCGAGTTCATCG_1	-0.909092	8.23644	E2F6 OE	0	0	0
AGCTACACACGCGCTA_1	1.2966	6.63526	E2F6 OE	0	0	0
AGCTACACATCCAATG_1	-1.30195	10.5697	E2F6 OE	0	0	0
AGCTTCCAGATAGTCA_1	2.61108	5.13033	E2F6 OE	0	0	0.364862
AGCTTCCAGCATCTTG_1	0.790498	5.30827	E2F6 OE	0	0	0
AGCTTCCGTCGCACAC_1	-1.83841	4.8755	E2F6 OE	1.7573	2.56432	1.2233
AGGAAATCACTGTCGG_1	0.251421	8.25226	E2F6 OE	1.41991	2.34279	0
AGGAAATGTGATACTC_1	0.50135	6.10532	E2F6 OE	1.47123	0	0
AGGAAATGTTAAACAG_1	0.500697	7.63482	E2F6 OE	1.97483	1.97483	0
AGGAATACAGCAGTGA_1	-1.09045	10.5204	E2F6 OE	1.18879	0.997808	0
AGGACGACAGAGAATT_1	1.29052	6.98974	E2F6 OE	0	1.5625	0
AGGACTTTCCCTCAAC_1	1.0509	5.6162	E2F6 OE	0	2.56948	0
AGGACTTTCGACATCA_1	0.142874	2.20823	E2F6 OE	1.41873	1.41873	0
AGGATAAAGCTGTGCC_1	-0.559326	8.8825	E2F6 OE	1.07977	1.82197	0
AGGATAATCACTACTT_1	2.03587	4.58633	E2F6 OE	1.50521	1.50521	0
AGGCATTTCGCGTCGA_1	-1.02505	7.99142	E2F6 OE	0.496426	2.5314	1.0745
AGGGAGTAGTTGCGCC_1	-1.39375	9.80107	E2F6 OE	1.21427	1.93436	0
AGGGCCTAGGCACTCC_1	0.268189	9.54032	E2F6 OE	0.47962	0.47962	0
AGGGCCTCATAGAGGC_1	-1.70184	4.90904	E2F6 OE	2.5537	2.10954	0
AGGGTCCGTAACGTTC_1	1.52019	8.32426	E2F6 OE	0	2.83593	0
AGGGTGAAGCACTCAT_1	0.358411	7.30174	E2F6 OE	2.06733	1.49332	0
AGGTAGGGTGAGTGAC_1	0.0268246	9.76622	E2F6 OE	1.67447	1.41029	0
AGGTCATAGCCTCAGC_1	0.284851	8.31481	E2F6 OE	0	0	0
AGGTCATAGCGGTAAC_1	1.09552	7.88586	E2F6 OE	0	0	0
AGGTCATTCATGCCGG_1	2.09562	7.5163	E2F6 OE	0	2.39366	0
AGGTCTAAGACTACCT_1	1.24503	6.5844	E2F6 OE	0	1.43533	1.43533
AGGTGTTAGTGGAAAG_1	-1.2341	8.48438	E2F6 OE	2.42636	2.70822	0
AGGTTACGTTCGTTCC_1	0.511176	4.77296	E2F6 OE	1.08329	2.01686	0.501663
AGGTTACTCTTCCCGA_1	-0.575756	4.54764	E2F6 OE	1.99392	0	1.13615
AGTACCATCCCTCTCC_1	-0.745633	8.31485	E2F6 OE	1.80628	1.80628	0
AGTAGCTAGCGTGAAC_1	-0.331993	10.3199	E2F6 OE	1.04354	0.478147	0.478147
AGTAGTCGTGAGCCAA_1	-1.79395	4.56565	E2F6 OE	0	0	0
AGTCAACGTTTCGTGA_1	-0.806565	2.46856	E2F6 OE	1.02841	2.10249	0
AGTCACAAGAGCAGAA_1	-0.888331	6.74155	E2F6 OE	1.31302	1.86172	0
AGTCACAGTGCAATAA_1	-1.40743	2.07469	E2F6 OE	0	2.57647	0
AGTCACATCATCACAG_1	0.169533	5.38174	E2F6 OE	1.93545	2.73402	0.613422
AGTGACTCATTGAAAG_1	0.689256	7.50308	E2F6 OE	1.5501	2.49616	0
AGTGATCTCATCTATC_1	-0.281518	2.11617	E2F6 OE	0	1.44566	0
AGTGATCTCCCTGTTG_1	0.981951	5.30343	E2F6 OE	1.32839	1.04731	0
AGTGCCGAGAGCACTG_1	-0.365205	9.28253	E2F6 OE	1.24849	0	0
AGTTAGCAGTGAACAT_1	-1.60337	4.63202	E2F6 OE	1.21166	0	0
AGTTAGCGTATGGTTC_1	-1.00826	5.96641	E2F6 OE	0	0.708807	0
AGTTCGACAAGAGGCT_1	2.04411	10.3781	E2F6 OE	1.55723	1.45336	0
ATACCGACATGGGTTT_1	0.203602	7.65154	E2F6 OE	0	2.73295	0
ATACCTTCACACCGAC_1	-0.244672	9.19846	E2F6 OE	1.22806	1.22806	1.22806
ATAGACCGTACTAAGA_1	-0.311672	4.59065	E2F6 OE	0.813718	2.77729	0.813718
ATAGGCTCACGGCTAC_1	-1.06368	10.5013	E2F6 OE	0.961925	2.87391	0
ATATCCTAGTCTCCTC_1	1.16907	7.4023	E2F6 OE	0	2.65088	0
ATATCCTTCGCAATTG_1	-1.28027	8.01334	E2F6 OE	0.418742	1.9797	0
ATCACTTGTTATCCAG_1	-0.750966	9.17509	E2F6 OE	1.96352	1.46801	0
ATCACTTTCCGATTAG_1	1.53161	7.13725	E2F6 OE	0	0	0
ATCAGGTCAACTTGCA_1	0.687538	6.85225	E2F6 OE	1.42039	1.42039	1.42039
ATCATTCTCGCTTGCT_1	0.620757	7.73802	E2F6 OE	1.26669	2.79082	0
ATCCACCAGCCTCTCT_1	0.976538	7.56854	E2F6 OE	0	3.05121	1.25779
ATCCACCCAATCGCCG_1	-2.04477	4.87258	E2F6 OE	0	3.07385	0.70865
ATCCATTAGCATCCCG_1	2.90795	8.97365	E2F6 OE	1.10402	0	0.514073
ATCCCTGTCCCTATTA_1	0.5983	6.68785	E2F6 OE	0	0	0
ATCCGTCTCACTTCTA_1	1.28818	7.66327	E2F6 OE	1.48428	0	0
ATCCTATAGAATCTAG_1	0.93342	6.31671	E2F6 OE	1.54052	1.54052	0
ATCCTATGTCACAGTT_1	-1.6651	4.73783	E2F6 OE	0	0	0
ATCGATGGTGCCGGTT_1	0.566238	5.1969	E2F6 OE	0.734746	0	0
ATCGCCTAGCCTAACT_1	0.88577	5.63319	E2F6 OE	1.76471	1.44139	0.591473
ATCGTGATCCATCAGA_1	1.48682	6.67654	E2F6 OE	0	0	0
ATCTCTAGTAACTAAG_1	-1.33346	4.98241	E2F6 OE	3.21678	0.815541	0
ATCTCTAGTTTCCATT_1	2.62726	7.14518	E2F6 OE	2.41907	0	0
ATCTCTATCCAGCTCT_1	-0.406465	6.54911	E2F6 OE	0	3.10122	0
ATCTTCACAACCCTAA_1	-0.20699	9.38298	E2F6 OE	0	0	0
ATGAAAGGTTTATGCG_1	-1.3009	9.00033	E2F6 OE	1.99144	2.72351	0
ATGACCACATGGATCT_1	-0.190496	9.02624	E2F6 OE	1.45976	0.507409	0.507409
ATGAGTCCACGGATCC_1	-0.584565	4.7105	E2F6 OE	0	0	0.640795
ATGCATGAGATACCAA_1	-0.617626	10.2582	E2F6 OE	2.43427	1.12541	0.418955
ATGCATGGTGCTCGTG_1	2.35929	4.95703	E2F6 OE	2.11818	0	0
ATGCATGTCGCAATTG_1	1.69097	7.061	E2F6 OE	0	2.4887	0
ATGCCTCCAAGGCCTC_1	2.11687	6.86877	E2F6 OE	0	0	0
ATGCCTCGTCGACTTA_1	3.09121	8.24905	E2F6 OE	1.88129	0.315392	0
ATGGGAGCACTGGATT_1	2.21026	4.77425	E2F6 OE	1.64178	0	0.527127
ATGGGAGTCTATCGTT_1	-0.540939	6.9673	E2F6 OE	0	0	0
ATGGGTTCAGAGTTGG_1	0.356187	5.6226	E2F6 OE	0.517966	2.21302	0
ATGGTTGGTACAAGTA_1	-0.403231	8.19373	E2F6 OE	1.49891	0.527896	0.527896
ATGTCCCGTGTTACAC_1	1.62793	8.01936	E2F6 OE	1.48825	1.48825	0
ATGTCTTTCGGCACTG_1	-1.00328	9.75793	E2F6 OE	2.12606	1.18519	0.449691
ATTACCTTCGACTCCT_1	-0.377241	6.17731	E2F6 OE	0.877914	1.65204	0.877914
ATTCACTTCCTCTCTT_1	-1.25156	4.97743	E2F6 OE	1.27424	2.42515	0
ATTCAGGTCACTCCGT_1	0.820358	6.57748	E2F6 OE	0	2.35508	0
ATTCATCGTTCTTGCC_1	0.557149	3.85619	E2F6 OE	0	1.92821	0
ATTCATCTCACCTTAT_1	0.939737	2.14249	E2F6 OE	0	0	0
ATTCCATGTTCTTCAT_1	-0.0950128	1.03912	E2F6 OE	1.14596	1.14596	0
ATTCCATTCCTCAGAA_1	2.96708	8.08202	E2F6 OE	1.02911	2.30187	0
ATTCCCGGTTCCTACC_1	1.18438	7.46249	E2F6 OE	0	3.2841	0
ATTCCTACAGATCATC_1	1.73414	7.14338	E2F6 OE	0	2.76908	0
ATTCGTTAGCTGTCCG_1	-0.176857	10.4044	E2F6 OE	0.506989	0	0.841812
ATTCTACAGTATTCCG_1	1.29852	8.23201	E2F6 OE	2.95603	0	0
ATTCTACCATGGCTAT_1	1.66015	7.19757	E2F6 OE	1.55864	0	0
ATTGGGTAGTGTTGAA_1	-0.083606	9.03742	E2F6 OE	0	0.455821	0
ATTGGGTCATTGGATC_1	-0.503905	4.36896	E2F6 OE	0	0.680588	0
ATTTACCCACTAGTAC_1	-0.616964	10.6516	E2F6 OE	1.4388	0	0
ATTTACCTCCAGTGTA_1	2.52366	4.91192	E2F6 OE	0	2.60211	1.41659
ATTTCACGTGGAACAC_1	1.13656	7.44132	E2F6 OE	0	1.99104	0
ATTTCACTCCTTCTTC_1	2.09154	7.70038	E2F6 OE	0	2.81894	0
ATTTCTGTCGAATCCA_1	-1.87392	4.63925	E2F6 OE	0	0.891951	1.35578
CAAAGAAGTACGAAAT_1	0.841893	7.11563	E2F6 OE	0	0	0
CAAAGAATCCATGCAA_1	1.89584	7.14394	E2F6 OE	0	1.32873	0
CAACAACAGCTTAAGA_1	1.53984	8.1248	E2F6 OE	2.38742	1.09094	0
CAACCTCAGCATCCTA_1	0.159928	7.68527	E2F6 OE	1.99514	1.4295	0
CAACCTCCACACCTTC_1	0.94147	7.28046	E2F6 OE	0	2.12846	0
CAACGATAGCACTCTA_1	1.53725	7.63399	E2F6 OE	0	2.67156	1.30631
CAACGGCAGTGAATAC_1	-0.943103	3.7571	E2F6 OE	1.21816	1.51983	0
CAACGGCCATAACCCA_1	-1.47536	4.9709	E2F6 OE	2.19489	0	0
CAACGGCGTAACACCT_1	-0.469855	4.60523	E2F6 OE	0	0	0
CAAGACTCAACCGATT_1	3.44283	7.23549	E2F6 OE	1.23071	2.36974	0
CAAGACTCAATATCCG_1	-0.23645	7.78444	E2F6 OE	0	0	0
CAAGACTCAGGATTCT_1	0.5476	7.06705	E2F6 OE	1.42805	0	0
CAAGACTCATGAAGCG_1	2.06674	6.35425	E2F6 OE	0	3.15904	0
CAAGACTTCACTCGAA_1	3.07148	6.97909	E2F6 OE	0	0	1.19486
CAAGAGGGTCATATGC_1	0.852621	7.74654	E2F6 OE	1.7493	1.7493	0
CAAGAGGTCTTACGGA_1	-0.444968	8.1523	E2F6 OE	0	2.5587	0.615917
CAAGCTATCCGCCTAT_1	0.0360848	6.46602	E2F6 OE	1.14757	2.26199	0
CAATCGAAGCTTTCCC_1	2.7124	5.67093	E2F6 OE	0	0	0
CAATCGAGTCCCACGA_1	1.11469	6.35793	E2F6 OE	1.439	1.439	0
CAATGACTCAAACCTG_1	2.46792	5.1035	E2F6 OE	2.14894	1.80014	0
CAATTTCCATCCGAAT_1	0.404664	3.11529	E2F6 OE	0	1.55745	0
CACAACAAGTTGTCGT_1	-0.699204	1.94037	E2F6 OE	0	0.863466	0
CACAACACACGGATCC_1	0.622529	7.20985	E2F6 OE	0	0	0
CACAACACACTCCTTG_1	2.55679	5.03108	E2F6 OE	0	0	0
CACAACACATAATGAG_1	2.49286	4.96746	E2F6 OE	1.09662	1.60704	0
CACACAAAGCTCCCTT_1	0.062211	7.59646	E2F6 OE	1.26231	2.61505	1.26231
CACAGATCAAAGACTA_1	-1.0891	10.338	E2F6 OE	1.47703	0.44681	0
CACAGATCACACAGCC_1	-0.973699	9.05136	E2F6 OE	0	1.25905	1.25905
CACAGATCACTGATTG_1	-0.770621	3.90011	E2F6 OE	1.85661	2.54194	0
CACAGATGTTGTCATG_1	1.39169	6.72517	E2F6 OE	0	2.06854	0
CACATGAGTATGAGGC_1	-2.00309	4.55349	E2F6 OE	0	0	0
CACCAAAAGTTACTCG_1	1.71376	7.55463	E2F6 OE	1.41494	0	0
CACCGTTCAATTTCTC_1	-0.606643	7.84554	E2F6 OE	0	0	0
CACCGTTCATGTGCCG_1	-0.00307453	2.88788	E2F6 OE	0	1.42781	0
CACGAATCAGGCACTC_1	1.09243	6.38411	E2F6 OE	1.14963	1.67036	0
CACGTGGCAAGCCTGC_1	4.04918	7.36542	E2F6 OE	0	2.41057	0
CACGTGGTCCGCTTAC_1	-1.10969	10.2664	E2F6 OE	1.15358	0	0
CACTAAGTCACCGACG_1	1.90867	4.58815	E2F6 OE	2.09339	0	0
CACTAAGTCATCACTT_1	1.16834	5.42253	E2F6 OE	0	2.15454	1.26449
CACTAAGTCTTACCGC_1	1.53549	6.7604	E2F6 OE	2.02595	0	0
CACTGAACACTCGATA_1	2.21964	7.63312	E2F6 OE	0	2.57404	0
CACTGAACATCTAGAC_1	-2.16209	4.46687	E2F6 OE	1.52599	2.10406	0
CACTGAAGTTGGAGGT_1	1.26789	6.60939	E2F6 OE	0	2.13402	0
CACTGAATCTCTCTAA_1	-1.32924	6.15878	E2F6 OE	1.8076	2.90831	0
CACTGTCAGGCTTTCA_1	1.15794	7.43575	E2F6 OE	0	2.04563	0
CACTGTCTCCGGTTCT_1	1.21517	7.48567	E2F6 OE	1.39612	3.44665	0
CAGATCATCAGAGCAG_1	-2.30643	4.63708	E2F6 OE	0	1.27759	0
CAGATCATCGAATGCT_1	-1.50206	3.27516	E2F6 OE	1.67728	0	0
CAGATCATCTACTATC_1	2.08687	6.69098	E2F6 OE	0	1.91625	0
CAGATTGGTCTACTGA_1	-0.123576	4.75423	E2F6 OE	2.07956	1.01169	0
CAGCAATCACGGTGCT_1	-0.212865	6.8821	E2F6 OE	0	0	1.36602
CAGCAATGTCCTCAGG_1	-0.195074	8.73295	E2F6 OE	0	1.42974	0
CAGCACGAGGCTCCCA_1	0.789771	7.83943	E2F6 OE	0.733168	2.01357	1.15163
CAGCACGCACATATGC_1	0.469664	7.78277	E2F6 OE	2.14029	2.60292	1.25294
CAGCACGCACGTGAGA_1	-0.109048	8.24617	E2F6 OE	0	0	1.41282
CAGCACGGTCACTCAA_1	-0.662927	10.4143	E2F6 OE	0	0.624979	0
CAGCCAGAGGTGCCTC_1	0.921625	7.65338	E2F6 OE	0	2.13797	0
CAGCCAGGTTAAAGTG_1	0.82312	4.84116	E2F6 OE	1.48967	0.763239	0
CAGCCAGGTTATCTGG_1	2.15525	7.557	E2F6 OE	0	3.4496	1.47877
CAGGCCATCGCATAGT_1	-0.152675	7.75075	E2F6 OE	1.49816	0	0
CAGGTATGTCTGATAC_1	-0.0310387	7.45809	E2F6 OE	1.44814	1.44814	0
CAGTGCGAGCTGACTT_1	0.134909	9.15841	E2F6 OE	0	0.627776	0.627776
CAGTGCGGTCGAGCAA_1	-0.0222781	7.43052	E2F6 OE	0	1.4759	0
CAGTTAGAGAAGTCAT_1	-1.09543	4.39093	E2F6 OE	1.63007	0	0
CAGTTCCTCGGTCGAC_1	0.782645	5.50582	E2F6 OE	2.66236	1.64203	0
CAGTTCCTCGTAGTCA_1	2.08656	10.5079	E2F6 OE	0.557051	0.316822	0
CAGTTCCTCTTCTAAC_1	1.81161	7.24656	E2F6 OE	0	1.50032	0
CATAAGCTCTTAATCC_1	-1.18103	9.34497	E2F6 OE	1.11089	2.99637	0.518213
CATACAGTCTTTCCGG_1	1.7665	7.02284	E2F6 OE	0	2.83046	0
CATACCCGTGATGAAT_1	-1.045	5.22109	E2F6 OE	2.14161	0.729145	0
CATACTTCATGACAGG_1	-0.655908	9.07801	E2F6 OE	1.00317	0.454661	0.766062
CATAGACGTCCTCAGG_1	0.0889786	5.03519	E2F6 OE	0	0.867291	0.867291
CATCAAGCAGCTGAAG_1	-1.02988	3.81717	E2F6 OE	0	0.779106	0
CATCCACGTCCATAGT_1	0.140475	5.65751	E2F6 OE	1.48237	1.80912	0
CATCCACTCATTCACT_1	-0.76128	2.48117	E2F6 OE	1.26522	1.99602	0
CATCCCAAGCTAATGA_1	2.26795	7.36486	E2F6 OE	1.50384	2.44207	0
CATCCCACACGCCAGT_1	1.178	7.1478	E2F6 OE	0	2.42813	0
CATCCCATCATTATCC_1	-1.1725	3.87138	E2F6 OE	1.11226	1.6258	0
CATCCGTCAACGAGGT_1	0.3673	6.21158	E2F6 OE	1.19454	1.19454	0
CATCCGTGTCACCGAC_1	1.70695	7.16706	E2F6 OE	0	2.81042	0
CATCGCTGTTTACCAG_1	0.324191	7.5273	E2F6 OE	0	2.13731	0
CATCGGGCAGAGTTGG_1	-1.27264	9.357	E2F6 OE	1.52431	3.03282	0
CATCGTCAGTGAGTTA_1	-0.173365	5.11339	E2F6 OE	1.17531	0	1.17531
CATGAGTGTCCCTCAT_1	1.4937	4.29109	E2F6 OE	1.2159	0	0.782376
CATGCAACAGCTTTCC_1	1.94634	7.63494	E2F6 OE	0	2.10818	0
CATGCCTTCATGGGAG_1	-0.757548	7.8133	E2F6 OE	0.594587	1.44671	0
CATGCCTTCGCTTTAT_1	1.68337	6.8604	E2F6 OE	1.09054	3.1239	0
CATGCGGGTTGGCTAT_1	-0.228618	4.21902	E2F6 OE	0	0.978958	0
CATGCGGTCTTCTCAA_1	1.74207	7.52005	E2F6 OE	0	2.75352	1.04283
CATGCTCCATGGAATA_1	1.21059	7.59691	E2F6 OE	0	1.53736	0
CATGCTCGTCGCGTTG_1	-0.538342	7.61853	E2F6 OE	1.33016	2.23483	0
CATGGATAGACTTAAG_1	-0.961229	3.7596	E2F6 OE	1.66849	0	0
CATGGATAGCGTTCCG_1	4.53368	3.05323	E2F6 OE	0	2.32422	0
CATGGATGTTCTCCAC_1	-1.63436	4.9281	E2F6 OE	1.35141	1.35141	0
CATGGTAAGCGTGCTC_1	-0.132686	3.36555	E2F6 OE	0	0	0
CATGGTATCGTCACCT_1	1.20936	7.4807	E2F6 OE	1.49681	2.43381	0
CATTCATCAATGAACA_1	-0.973772	3.16875	E2F6 OE	0	2.06733	0
CATTCCGAGGTCACCC_1	0.855353	5.16688	E2F6 OE	2.82146	0	1.18091
CATTCCGCACGATTCA_1	0.834147	2.58182	E2F6 OE	1.47616	1.47616	0
CATTCCGGTTGCCTAA_1	3.07109	7.38812	E2F6 OE	0	2.13731	1.55568
CATTCTACATACAGCT_1	-0.27545	7.72504	E2F6 OE	0	1.91181	1.35652
CATTGAGAGGGAGGAC_1	-1.2943	3.44781	E2F6 OE	2.04798	0	0
CATTGCCCAGCATACT_1	-0.536079	9.00551	E2F6 OE	0	1.29948	0
CATTGCCGTGAGTTGG_1	0.734829	5.20453	E2F6 OE	0	0	0
CATTGTTTCAAGAATG_1	-0.891724	10.5621	E2F6 OE	0.791074	0	0
CATTTCAAGCCTTCTC_1	-1.22949	9.43985	E2F6 OE	1.42767	3.0276	0
CATTTCACATCCGCGA_1	1.23886	7.01857	E2F6 OE	0	0	0
CATTTCATCTGCCCTA_1	0.206243	6.62596	E2F6 OE	1.53851	2.1181	1.53851
CCAAGCGAGGGCAGGA_1	-1.48342	8.90984	E2F6 OE	0.852358	2.40593	0.514371
CCAAGCGTCATTGTGG_1	2.23996	10.3529	E2F6 OE	1.60796	0	0.309661
CCAAGCGTCTCACTCG_1	0.582614	7.22198	E2F6 OE	0	1.54923	0
CCAATGAAGGTCTACT_1	0.910718	6.382	E2F6 OE	0	1.50958	1.50958
CCAATTTAGCTATCCA_1	1.68329	6.98982	E2F6 OE	0	2.48248	0
CCACAAAAGATGATTG_1	-0.0777902	7.45106	E2F6 OE	0	0	0
CCACAAAGTGACACAG_1	-0.60457	7.62077	E2F6 OE	0	0	1.17593
CCACACTCACAATTCG_1	1.15771	7.6476	E2F6 OE	0	2.95081	0
CCACACTTCAAGAAAC_1	-0.937981	2.51873	E2F6 OE	0	2.4582	0
CCACACTTCACGACTA_1	2.16656	7.49659	E2F6 OE	0	2.06914	0
CCACCATAGCATCTTG_1	1.4578	7.57251	E2F6 OE	0	1.3781	0
CCACCATCAAGACCTT_1	-1.2181	9.18091	E2F6 OE	1.28511	1.28511	1.28511
CCACCATTCCCGTTCA_1	1.08109	7.33528	E2F6 OE	0	0	0
CCACCATTCCGAAATC_1	0.592347	6.86755	E2F6 OE	2.12456	0	0
CCACGTTAGGTCATTC_1	-1.16931	7.74772	E2F6 OE	2.15353	1.9254	0
CCATCACCAAATGGTA_1	-1.28091	10.0022	E2F6 OE	2.52399	0	0.598767
CCATCACGTACCTGTA_1	-4.74116	0.567501	E2F6 OE	0.88924	1.90704	1.35237
CCCAACTTCCTCACTG_1	0.602415	2.2932	E2F6 OE	0	1.77732	0
CCCAACTTCGCCTTTG_1	-0.013509	7.5858	E2F6 OE	0	2.45976	0
CCCAACTTCTGGTCAA_1	-0.388339	9.19854	E2F6 OE	2.03336	1.53075	0
CCCGAAGAGAGAGGGC_1	-0.557182	9.39709	E2F6 OE	1.89259	0.959517	0
CCCGAAGAGCATGATA_1	1.76289	8.05197	E2F6 OE	0	0	0
CCCGAAGAGTTGGAAT_1	2.28448	6.85479	E2F6 OE	0	0	0
CCCGGAATCGTTAGTG_1	0.166496	9.69895	E2F6 OE	0	0.712546	0.712546
CCCTAACAGGCTTTCA_1	-0.642895	7.38028	E2F6 OE	1.51316	1.51316	0
CCCTCAAGTCCACGCA_1	0.106691	1.49826	E2F6 OE	0	1.24761	0
CCCTCTCCACTACACA_1	1.53281	6.94335	E2F6 OE	0	1.37192	0
CCGAACGCACAAGGTG_1	2.63447	7.0558	E2F6 OE	0	0	0
CCGAACGTCACTACTT_1	1.68211	7.24639	E2F6 OE	0	2.69867	0
CCGATCTCAAGTCATC_1	1.76047	6.75553	E2F6 OE	0	2.75507	0
CCGATGGGTCCACTCT_1	-0.839113	7.93073	E2F6 OE	0	2.58098	0
CCGCAAGAGCTAGCCC_1	0.650777	9.34768	E2F6 OE	2.14431	1.2562	0.407072
CCGGACAAGAAATTCG_1	1.66535	7.43696	E2F6 OE	1.37082	2.28399	0
CCGGGTATCAACCTTT_1	0.441173	6.46243	E2F6 OE	0	1.55805	0
CCGGTAGCAGTGCGCT_1	-0.644672	6.6624	E2F6 OE	0	0	0
CCGGTAGTCTGAGGTT_1	-0.248527	5.04999	E2F6 OE	0	1.45793	0
CCGGTGAGTGTCCCTT_1	-0.0296853	4.59879	E2F6 OE	0.70459	0	0
CCGGTGATCGCACTCT_1	1.90691	6.58768	E2F6 OE	0	2.71542	0
CCGTAGGGTATCGTAC_1	-1.55008	5.03246	E2F6 OE	0.689171	2.29542	0
CCGTGAGGTAAGCGGT_1	-1.09652	6.59862	E2F6 OE	1.33257	2.1604	0
CCGTTCAAGAGCATCG_1	0.288103	5.22734	E2F6 OE	0	0	0
CCTAACCCAACCGCCA_1	-0.637537	10.6195	E2F6 OE	2.50325	1.30072	0.956727
CCTAACCCAGCTTTGA_1	-0.700953	7.89093	E2F6 OE	1.91848	1.91848	0
CCTAACCGTGGCTAGA_1	1.27561	6.58451	E2F6 OE	1.40372	1.40372	0
CCTAACCTCTTGGCTC_1	0.832805	7.47915	E2F6 OE	0	0	0
CCTAAGAAGCCTGAGA_1	1.64167	7.07371	E2F6 OE	1.82852	1.82852	0
CCTAAGATCGTCAACA_1	-1.26556	8.28434	E2F6 OE	1.67958	0	0
CCTACGTGTATAGGAT_1	-1.15047	5.18825	E2F6 OE	0	1.38401	0.914465
CCTACGTGTTCAAGTC_1	-1.40212	9.17303	E2F6 OE	2.34199	2.48231	0.420242
CCTCAACAGTTCGCAT_1	-2.09647	4.3792	E2F6 OE	0.774917	0	0.774917
CCTCAACTCTCTGGTC_1	-0.941212	8.3175	E2F6 OE	2.66157	2.08581	0
CCTCACACATCGGCCA_1	-1.3405	8.19853	E2F6 OE	0.638467	0.638467	0
CCTCAGTAGAACCGCA_1	-0.633468	7.86009	E2F6 OE	0.936623	0.936623	0.936623
CCTCAGTAGTTAACGA_1	1.29012	6.6058	E2F6 OE	1.06175	1.06175	0
CCTCAGTCAACGGCCT_1	1.4056	7.57228	E2F6 OE	0	2.42187	1.48666
CCTCAGTCAGATCATC_1	1.21703	7.75272	E2F6 OE	0	1.5501	0
CCTCAGTGTGTGTGGA_1	-1.02376	5.08591	E2F6 OE	1.79093	0	1.09795
CCTCCAAGTAATCAAG_1	2.33182	7.53887	E2F6 OE	1.55362	2.50026	0
CCTCCAATCCTATTTG_1	0.39348	7.51349	E2F6 OE	1.3495	2.51947	0
CCTCCTCAGTCCCGAC_1	2.19387	7.30073	E2F6 OE	0	2.52463	1.19309
CCTCCTCCACCAACAT_1	2.54083	7.16567	E2F6 OE	0	2.36609	0
CCTCCTCCACTCCGGA_1	-2.13548	4.78198	E2F6 OE	0	0.709436	0
CCTCTAGTCTCACCCA_1	2.07414	7.96332	E2F6 OE	2.45755	4.0594	0
CCTCTCCAGTCAGCCC_1	1.8413	7.18236	E2F6 OE	0	1.55775	0
CCTCTCCGTCGCAACC_1	-0.131506	6.15566	E2F6 OE	0	2.26237	0
CCTGCATAGTCATCGT_1	2.08734	7.61039	E2F6 OE	0	1.37456	0
CCTGCATCAAGCTCTA_1	-1.11686	8.99071	E2F6 OE	0	3.98898	0
CCTGCATCAGCAGTGA_1	0.988175	5.28347	E2F6 OE	0	2.27346	0
CCTGCATCATCATCCC_1	1.2865	7.5245	E2F6 OE	0	1.9257	1.36863
CCTGTTGCACATGACT_1	1.78264	4.63266	E2F6 OE	0	2.43745	0
CCTTCAGCACGTCGGT_1	-0.523831	9.54589	E2F6 OE	1.80807	1.11168	0
CCTTCAGTCGCGATCG_1	-0.483798	4.53088	E2F6 OE	0	0.789397	0
CCTTTGGTCATCCTAT_1	1.27141	8.06002	E2F6 OE	0	2.49378	1.54806
CGAAGGAAGGCGAACT_1	-0.700649	4.04088	E2F6 OE	0.998601	0	0.452027
CGAAGGAGTAGTCGTT_1	0.20869	8.23805	E2F6 OE	0	2.11617	0
CGAAGTTAGGTTCACT_1	1.73021	4.51661	E2F6 OE	1.34417	1.06126	0
CGACAGCGTTTCCAAG_1	2.69682	6.65315	E2F6 OE	0	0	0
CGAGAAGCATAATCCG_1	-0.741871	8.79294	E2F6 OE	1.4702	1.4702	0
CGAGTGCTCTGGCCGA_1	1.26742	6.39793	E2F6 OE	3.38386	0	0
CGAGTTACAAGATCCT_1	0.649479	7.13975	E2F6 OE	0	0	0
CGATGGCAGTAACCTC_1	1.2425	4.23751	E2F6 OE	0.711594	0	0.711594
CGCAGGTTCCTATGGA_1	-0.926147	3.8468	E2F6 OE	1.33132	0	1.0499
CGCATAAAGCGTGCCT_1	-1.50222	4.93483	E2F6 OE	0	0	0
CGCATAATCGCTGATA_1	-0.558988	9.34837	E2F6 OE	0.617645	0.617645	0
CGCATGGTCTCATTTG_1	1.67319	8.27647	E2F6 OE	3.13996	0	1.42493
CGCCAGAGTTTGAACC_1	1.55575	8.28159	E2F6 OE	0	0	0
CGCGTGACAAGCCATT_1	2.34895	5.84484	E2F6 OE	0	2.34194	0
CGGAACCGTCTGCAAT_1	-1.27965	9.75262	E2F6 OE	2.09298	1.56684	0.666735
CGGACACAGTTCCATG_1	0.652514	6.73286	E2F6 OE	0	2.78116	0
CGGAGAATCCTACACC_1	-0.023415	8.84746	E2F6 OE	0	0	0
CGGGCATGTGCACAAG_1	2.34622	6.93796	E2F6 OE	0	2.7635	0
CGGTCAGAGGTAAACT_1	0.731397	5.41535	E2F6 OE	1.75035	3.10927	0
CGGTCAGCACACAGAG_1	0.216693	5.19451	E2F6 OE	3.29266	0.691501	0.691501
CGTAAGTAGTAAGGGA_1	1.80839	8.55884	E2F6 OE	2.72342	0.367944	0
CGTAAGTTCTCGCTTG_1	0.193541	8.31558	E2F6 OE	0	0	0
CGTAATGTCGCGAAGA_1	0.595596	6.48517	E2F6 OE	0	2.63212	0
CGTAGTAGTACAAGCG_1	-0.603057	6.40601	E2F6 OE	2.32874	0.572155	0
CGTCAAAAGATTGACA_1	-0.261625	7.38479	E2F6 OE	0	2.15073	0
CGTCAAAAGCATTTCG_1	-0.131556	8.26257	E2F6 OE	0	0	0
CGTCAAATCTGCTAGA_1	0.577579	4.93909	E2F6 OE	0.970089	1.31649	0.43571
CGTCCATAGTGGGAAA_1	-0.813165	7.49387	E2F6 OE	0	1.95038	0
CGTGATATCCGAACGC_1	-0.337406	4.65531	E2F6 OE	1.13087	2.83833	0.530303
CGTGCTTAGGACTTCT_1	2.15191	4.76961	E2F6 OE	2.05447	1.11213	0
CGTTAGATCGAGAACG_1	2.38679	4.863	E2F6 OE	0	1.50221	0
CGTTCTGCAGTCTACA_1	0.193591	4.66799	E2F6 OE	1.75849	0	1.52665
CGTTCTGGTTCAAGTC_1	1.17586	7.44593	E2F6 OE	0	2.06252	0
CGTTCTGTCTGCTTTA_1	1.38257	6.76906	E2F6 OE	0	1.41707	0
CTAACCCCAGGGTCTC_1	-1.33249	8.36447	E2F6 OE	1.54103	1.7204	0
CTAACCCTCCACTTCG_1	4.01258	7.15848	E2F6 OE	0	2.77072	0
CTAAGTGTCATGGCCG_1	-0.739007	5.92017	E2F6 OE	0	2.11649	0
CTACAGAAGCACCGAA_1	2.48459	5.38691	E2F6 OE	0	1.18531	1.18531
CTACAGACACTCCGGA_1	0.0977954	7.7385	E2F6 OE	0	0	0
CTACAGAGTGACAGCA_1	0.114504	6.63749	E2F6 OE	1.45239	0.969513	0.597919
CTACAGATCACGGGCT_1	0.786596	9.63207	E2F6 OE	0.448767	1.89669	0.757417
CTACATTAGAGCTTTC_1	0.744562	6.89279	E2F6 OE	0	1.95168	0
CTACATTGTTTACCTT_1	4.14687	6.89729	E2F6 OE	0	2.47672	0
CTACCCACAACCGCCA_1	1.91225	7.53661	E2F6 OE	0	2.13156	1.04978
CTACCCAGTATGCTAC_1	0.392941	7.29033	E2F6 OE	1.85305	2.20485	0
CTACCTGCAATGAACA_1	-1.06653	10.2081	E2F6 OE	2.52614	0.405615	0.405615
CTACCTGTCATTCCTA_1	-0.0924081	6.73811	E2F6 OE	0	1.53622	1.53622
CTACTATCAGCTTTGA_1	-0.429173	4.4392	E2F6 OE	1.63971	0	1.1239
CTACTATCATACCATG_1	2.57372	7.5195	E2F6 OE	1.9658	1.40372	0
CTATCCGGTTAACCTG_1	0.472461	10.5785	E2F6 OE	0.901404	0.397222	0.397222
CTATCTAAGTGCGTCC_1	-1.39767	9.42946	E2F6 OE	1.07585	3.33416	0
CTCAAGACAACTGATC_1	2.36026	4.8873	E2F6 OE	0	0.612724	0
CTCAATTCAAATACAG_1	0.938544	7.74183	E2F6 OE	1.04996	1.55076	1.04996
CTCAATTCAGGTCCGT_1	0.986683	6.97551	E2F6 OE	0	2.28623	0
CTCAATTGTGAGATAT_1	1.43044	4.24285	E2F6 OE	0.741644	0	0.741644
CTCACTGCACGAGGAT_1	2.56842	4.59609	E2F6 OE	0	0.982185	0.607122
CTCACTGTCGTTCCTG_1	0.697237	8.35861	E2F6 OE	0	1.32243	1.87259
CTCACTGTCTACAGGT_1	-0.921398	9.96507	E2F6 OE	1.98728	3.16397	0.488313
CTCAGAACAGCTATTG_1	-1.46872	8.79573	E2F6 OE	0.502204	3.17105	0.502204
CTCAGAAGTACTCAAC_1	-1.24846	9.64796	E2F6 OE	0	0.528896	0.528896
CTCAGGGCATATACCG_1	-1.15375	7.05029	E2F6 OE	1.19614	2.6976	0.570478
CTCAGTCCACAGCCTG_1	-1.25623	3.60448	E2F6 OE	0	0.678381	0
CTCATCGCATCGATCA_1	1.78563	7.29816	E2F6 OE	1.26413	1.80501	0
CTCATGCCAGGCCCTA_1	-1.06263	8.70271	E2F6 OE	0	1.93722	0
CTCCAACCATGGGTTT_1	1.2274	6.56566	E2F6 OE	1.46711	2.03775	0
CTCCACATCCGTGTGG_1	1.57892	7.70999	E2F6 OE	0	2.47864	0
CTCCCAACAGCCCAGT_1	1.86031	7.50885	E2F6 OE	0	1.3606	0
CTCCCAAGTCAACCAT_1	0.659664	6.27348	E2F6 OE	1.93781	2.93548	0
CTCCCTCAGGAACGCT_1	1.60224	5.79444	E2F6 OE	0.948898	0.423712	0
CTCCCTCAGTTACGGG_1	1.2279	7.73225	E2F6 OE	1.27313	2.42375	0
CTCCCTCTCCTAGAGT_1	-0.0316586	10.4973	E2F6 OE	2.01456	2.54124	0.359884
CTCCGATGTGTGAGCA_1	1.73175	7.39757	E2F6 OE	0	2.06312	1.48958
CTCCTCCAGTGAATAC_1	0.247713	7.57611	E2F6 OE	1.32223	1.32223	0
CTCCTCCGTAGTGATA_1	-1.57153	4.38578	E2F6 OE	2.06454	3.27942	0
CTCCTTTTCCGTCACT_1	-0.345019	7.39713	E2F6 OE	0	1.50466	0
CTCGAGGCACCTGATA_1	1.76244	7.22867	E2F6 OE	1.53308	2.74275	0
CTCTCAGCACAATTCG_1	-0.259166	7.52872	E2F6 OE	1.20458	1.20458	0
CTCTCGAGTTCGGCCA_1	-1.61345	4.61671	E2F6 OE	1.30739	0.853672	0
CTCTCGATCCTAGAGT_1	-0.289033	6.54066	E2F6 OE	0	1.16808	0
CTGAATGCACGACAGA_1	0.796793	5.42547	E2F6 OE	0.621768	0	0
CTGAGCGGTCGAGATG_1	-1.26994	9.24869	E2F6 OE	0	1.54006	0
CTGAGGCCATTACTCT_1	-0.495552	9.91696	E2F6 OE	1.6883	0	0.488605
CTGATCCGTTACACAC_1	2.3952	6.83727	E2F6 OE	0	1.52543	0
CTGCATCCAGTCCCGA_1	1.95253	7.53032	E2F6 OE	1.55509	2.13665	0
CTGCATCGTTCAGCTA_1	-2.18731	4.57134	E2F6 OE	1.19454	0	0.765939
CTGCCTATCGCCTTTG_1	0.597618	2.94707	E2F6 OE	0	1.52038	0
CTGCGAGTCGGCTGTG_1	2.27779	10.2502	E2F6 OE	1.23415	0.528182	0
CTGCTCATCTAGTCAG_1	1.31814	6.67727	E2F6 OE	0	2.75762	0
CTGGACGTCCTAACAG_1	1.97822	4.34877	E2F6 OE	0	0.77517	0
CTGGCAGGTTCGCGTG_1	0.0322426	10.5703	E2F6 OE	2.04194	1.85073	0
CTGTACCAGGAAAGGT_1	-0.298398	2.75121	E2F6 OE	1.0414	2.12019	0
CTGTACCGTACCGTCG_1	1.28141	7.47398	E2F6 OE	2.02058	0.435171	0.737381
CTGTACCTCGGCTTCT_1	0.152276	8.96398	E2F6 OE	1.47278	0	0
CTGTATTGTAGTTACC_1	1.5715	7.64398	E2F6 OE	1.4592	0	0
CTGTATTTCGTCAAAC_1	-0.608544	6.1281	E2F6 OE	1.45114	1.45114	0
CTTACCGGTGACACGA_1	1.81362	7.27412	E2F6 OE	1.39248	1.39248	0
CTTAGGACATGGGCAA_1	1.26799	7.79579	E2F6 OE	1.83608	0.918788	0
CTTAGGAGTTCGGCTG_1	0.590371	4.48826	E2F6 OE	0	2.66315	1.23131
CTTCAATAGTTGAAGT_1	1.12513	6.57035	E2F6 OE	0	2.03168	0
CTTCAATGTCTACATG_1	0.02885	7.44985	E2F6 OE	0	1.54197	0
CTTCAATTCGTAGAGG_1	5.13005	1.74291	E2F6 OE	0	0	0
CTTCCTTAGCTAAGTA_1	0.936883	7.70905	E2F6 OE	0	1.53794	0
CTTCGGTAGACCACGA_1	-1.23825	7.42606	E2F6 OE	2.3705	2.65542	0
CTTCGGTGTAGAGTTA_1	0.125518	10.3152	E2F6 OE	1.48386	0	0.860346
CTTCTAACAAACACCT_1	-1.22886	8.1395	E2F6 OE	1.57066	1.71771	1.18964
CTTCTAACACTCCTGT_1	1.61594	6.84262	E2F6 OE	0.758743	2.41773	0
CTTGAGAGTAGCTTAC_1	1.86781	10.2085	E2F6 OE	2.75082	2.61937	0.326183
CTTGAGAGTGGGACAT_1	1.99618	10.605	E2F6 OE	0.589964	0	0
CTTGATTGTAACATGA_1	2.79827	7.60156	E2F6 OE	0	1.43508	2.00148
CTTGATTGTAAGACCG_1	2.3259	4.81497	E2F6 OE	2.1973	1.69467	0.636031
CTTGATTTCGACCAAT_1	-1.4361	9.27819	E2F6 OE	1.87925	2.94618	0.526843
CTTTCAAGTTGGATCT_1	-0.977977	9.92033	E2F6 OE	2.25575	2.25575	0
CTTTCAATCGTCCATC_1	-0.501612	5.10676	E2F6 OE	0	0	0
CTTTCGGGTATGGGAC_1	-0.533745	7.40295	E2F6 OE	0	1.45869	0
GAAACCTTCCGGTAGC_1	-0.455982	8.58131	E2F6 OE	1.40272	2.47672	0
GAAATGATCTCAATCT_1	-0.051695	7.02913	E2F6 OE	2.33876	2.98249	0
GAAATGATCTGGGCGT_1	-2.14318	4.41443	E2F6 OE	1.3398	0	0
GAACACTGTGCCCGTA_1	-1.11436	5.0706	E2F6 OE	0	0	0.536008
GAAGCCCCACGTGAGA_1	-0.051352	9.85603	E2F6 OE	1.03096	0	0.470785
GAATAGAAGGCTCCCA_1	0.559428	5.37965	E2F6 OE	2.12035	0	0
GAATAGAGTCTCTCTG_1	0.160346	7.49282	E2F6 OE	0	2.26006	0
GAATCACCAGACAAAT_1	0.888168	8.54138	E2F6 OE	2.18173	1.08701	0
GAATCGTTCCTTATGT_1	1.37301	6.43718	E2F6 OE	0	2.31177	0.922424
GACACGCCATGCAGCC_1	2.36195	7.35668	E2F6 OE	0	2.76295	0
GACAGCCCAATTGAGA_1	1.94423	10.0654	E2F6 OE	1.97769	0.711806	0
GACAGCCCACGTGTGC_1	-0.117346	6.36792	E2F6 OE	0	0	0
GACAGCCCATAGTCAC_1	2.11644	7.53167	E2F6 OE	2.10375	1.52571	0
GACAGCCGTGGCTTGC_1	-1.30647	9.62872	E2F6 OE	0	0	1.05959
GACATCACAGAGTCTT_1	0.83191	3.58515	E2F6 OE	0	2.63302	0
GACCAATAGCCTCAGC_1	-0.324339	6.98268	E2F6 OE	1.82489	0	0.555701
GACCAATGTACGAGCA_1	-1.17225	3.31454	E2F6 OE	0	0	0
GACCCAGAGTCGCGAA_1	-2.20076	4.79066	E2F6 OE	1.76327	0	0
GACCCAGTCTGCGGCA_1	-0.101217	7.9971	E2F6 OE	0	1.44417	0
GACCGTGAGCTTCATG_1	1.65383	7.045	E2F6 OE	1.52459	2.10249	1.52459
GACCGTGAGTACCGGA_1	-1.32647	9.76658	E2F6 OE	1.72408	0	0.505731
GACCGTGCACGTGTGC_1	-0.427322	4.61639	E2F6 OE	0	0.910007	0
GACCTTCTCATGCTAG_1	-0.903522	3.88627	E2F6 OE	1.21382	0	0
GACGCTGGTCTGCCTT_1	1.887	7.38413	E2F6 OE	0	2.73902	0
GACGTTATCAGACCGC_1	3.04684	8.34294	E2F6 OE	2.13326	0	0
GACTATGAGCTCCATA_1	-0.924148	10.1154	E2F6 OE	1.10164	0	0
GACTCAACAGATCCAT_1	-0.471718	7.529	E2F6 OE	0	1.41968	0
GACTGATGTCACTCAA_1	-0.787881	7.78891	E2F6 OE	0	1.18201	1.18201
GACTGATTCTTCCACG_1	2.20626	7.51001	E2F6 OE	0	1.97912	0
GACTTCCAGCACTCTA_1	0.622988	2.8928	E2F6 OE	0	2.10185	0
GACTTCCTCCGGCTTT_1	-0.793249	8.70959	E2F6 OE	1.45996	2.65487	0
GAGAAATAGGGTGGGA_1	0.0879585	2.9711	E2F6 OE	0	0	0
GAGAAATCAACGTAAA_1	-1.27482	10.2463	E2F6 OE	1.00643	0.45654	0.768814
GAGACCCCAGGAGGTT_1	-0.484295	8.18422	E2F6 OE	0	1.48191	0
GAGACTTGTCTCGGAC_1	-0.629609	4.03992	E2F6 OE	1.52094	0.784896	0.784896
GAGATGGAGCCGATAG_1	-0.797484	7.62425	E2F6 OE	0.601588	2.52974	0
GAGATGGAGCGAGTCA_1	-2.0024	4.55147	E2F6 OE	1.51676	0	0
GAGATGGAGTGATAAC_1	1.93483	4.47435	E2F6 OE	0	1.2711	0
GAGATGGCAGGCCTGT_1	1.57587	6.83449	E2F6 OE	0	2.10501	0
GAGGCAATCACTGATG_1	-0.790136	4.62074	E2F6 OE	0.871839	2.74783	0
GAGTCATAGATTGCGG_1	-2.11329	4.8262	E2F6 OE	2.50445	0.589248	0.589248
GAGTCATTCCAACCGG_1	-0.17167	7.6828	E2F6 OE	0	0	0
GAGTCTACAGTTACCA_1	1.01523	7.46265	E2F6 OE	0	1.20605	0
GAGTGAGTCCGAACGC_1	-0.266469	7.32951	E2F6 OE	0	2.04183	0
GAGTGTTAGTGGATAT_1	2.25241	10.4114	E2F6 OE	0	0.618275	0.618275
GAGTTACGTGGCGTAA_1	1.61281	7.23968	E2F6 OE	0	2.42751	0
GAGTTACTCATTTACC_1	-0.718652	4.52263	E2F6 OE	0	0	0
GAGTTGTAGACCATGG_1	-0.35857	7.51405	E2F6 OE	1.24338	0.600174	0
GAGTTGTGTGCCCTTT_1	0.399808	9.38447	E2F6 OE	2.56638	0.715445	0
GATAGAAAGAAATCCA_1	-0.337573	7.126	E2F6 OE	0.618039	0.618039	0.997159
GATAGCTGTCCTGAAT_1	1.59472	7.3833	E2F6 OE	1.46762	3.04611	0
GATAGCTGTCTCAGGC_1	1.64752	7.64317	E2F6 OE	0	1.52122	0
GATCACACACATATGC_1	2.00656	7.36821	E2F6 OE	0	2.08317	0
GATCACATCGGCTATA_1	-0.17105	6.06245	E2F6 OE	0	1.25815	1.25815
GATCAGTAGTAGCAAT_1	0.418652	5.07945	E2F6 OE	0	0	0
GATGACTTCCTTCTTC_1	2.74867	7.16756	E2F6 OE	1.42325	1.42325	0
GATGAGGAGGAAAGGT_1	0.583846	7.60802	E2F6 OE	0	0	0
GATGATCGTCGCATTA_1	0.703173	7.18081	E2F6 OE	1.45895	0	0
GATGCTATCACTGTCC_1	-0.0966395	7.64429	E2F6 OE	0	0	0
GATGTTGTCTCCGAGG_1	-0.398653	9.25666	E2F6 OE	1.10555	2.40734	0.514993
GATTCTTTCCGAGGCT_1	2.49145	4.86619	E2F6 OE	1.47538	2.04709	0
GATTGGTAGATGACAT_1	-2.17151	4.7093	E2F6 OE	1.49807	0	0
GATTGGTGTACCAATC_1	-1.506	9.04756	E2F6 OE	1.702	2.16198	0.824787
GATTTCTCAGCAGTAG_1	1.04763	6.5011	E2F6 OE	1.54139	2.12132	0
GATTTCTTCAAGCTTG_1	-1.29826	9.74954	E2F6 OE	1.76644	2.37024	0.526417
GCAACATAGACTCTAC_1	0.259262	7.56898	E2F6 OE	1.45039	1.45039	1.45039
GCAACATAGGCCGCTT_1	-1.29524	8.26593	E2F6 OE	0	0.748738	1.17207
GCAACCGTCGGATAAA_1	-0.299761	7.94063	E2F6 OE	0	0.531255	0
GCACATATCCCAATAG_1	1.0383	7.05022	E2F6 OE	0	2.91914	0
GCACGGTGTCGCAGTC_1	1.81266	5.11689	E2F6 OE	0	1.93476	0
GCACGGTTCCTTATCA_1	-0.721747	9.85271	E2F6 OE	2.49011	2.44064	0.458843
GCACGGTTCTCCCTAG_1	-0.090671	6.15523	E2F6 OE	0	1.39202	0
GCACGTGCAAGTACCT_1	0.884057	6.90718	E2F6 OE	0	2.3462	0
GCACTAACAGTATACC_1	1.76782	7.58126	E2F6 OE	0	2.24132	0
GCACTAATCCACGTGG_1	1.23777	6.51317	E2F6 OE	0	2.34934	1.06324
GCACTAATCCCGAAAT_1	-1.84604	4.73242	E2F6 OE	1.44483	0	0
GCACTAATCGTTATCT_1	2.55205	7.35421	E2F6 OE	0	1.99679	0
GCAGCTGCAGCGAGTA_1	0.841277	7.75379	E2F6 OE	0	2.02319	0
GCAGCTGGTAAGTTGA_1	1.35143	6.64565	E2F6 OE	0	2.11169	0
GCAGGCTGTCGCGTCA_1	-0.828763	3.73335	E2F6 OE	1.68451	0	0
GCAGTTAGTCCTGTCT_1	2.2273	10.289	E2F6 OE	0	0	0
GCATCGGAGTGTAGAT_1	-0.29106	9.63137	E2F6 OE	0	0	0
GCATCGGCAACGGCCT_1	0.435637	8.32001	E2F6 OE	1.35183	1.35183	0
GCATCTCTCGACTCCT_1	-0.894945	4.87049	E2F6 OE	2.09888	0	0
GCATTAGCAAATACAG_1	1.70422	5.35672	E2F6 OE	1.50493	0	0
GCATTAGTCTCTCTAA_1	-0.888156	5.57048	E2F6 OE	0	1.72931	0
GCCAACGAGAAGTCCG_1	-0.290239	7.82373	E2F6 OE	0.555733	0.91085	0.91085
GCCAACGCATACTGAC_1	0.735783	6.03449	E2F6 OE	1.46634	0	0
GCCAGGTCAATGGCCC_1	-0.126037	10.4326	E2F6 OE	0.401439	0.401439	0.687102
GCCATGGAGGTTTGAA_1	0.760734	7.76152	E2F6 OE	0	1.53279	0
GCCATTCCATCGATCA_1	1.9552	7.40996	E2F6 OE	0	2.20844	0
GCCATTCTCAGGGTAG_1	1.76508	7.011	E2F6 OE	0	0	1.47512
GCCCAGAAGGAAGTGA_1	-0.410044	9.93378	E2F6 OE	0.604022	0	0
GCCCAGAGTCGAAACG_1	-0.79918	7.55022	E2F6 OE	0	0	1.43265
GCCCAGATCTATACTC_1	0.818425	7.71764	E2F6 OE	1.65959	0	0
GCCCGAACAAGAATAC_1	-0.685555	9.11455	E2F6 OE	0	0.449608	0
GCCGATGAGTGCCCGT_1	-0.274943	2.58739	E2F6 OE	0	1.32628	0
GCCTGTTCAGTTACCA_1	-0.874803	5.79338	E2F6 OE	0	1.36667	0
GCGAGAACATCCTCAC_1	1.92061	7.66422	E2F6 OE	0	2.51094	0
GCGATCGCATCGGTTA_1	-1.02936	9.56298	E2F6 OE	1.38401	0	0
GCGGATCGTGATGTAA_1	-0.691905	2.79333	E2F6 OE	0	1.68846	1.16489
GCGTTTCAGTTCTACG_1	1.10846	6.74168	E2F6 OE	0	1.99377	0
GCTACAAGTCTATGAC_1	0.356957	7.36181	E2F6 OE	0	1.35996	1.35996
GCTACAATCGCTTGAA_1	0.902317	6.02818	E2F6 OE	2.64321	0	0
GCTACAATCTACTCAT_1	1.07607	7.90842	E2F6 OE	0	0	0
GCTACCTCAAAGGCAC_1	1.55541	7.20506	E2F6 OE	0	2.03775	0
GCTACCTCACAGTCGC_1	-1.04272	8.69797	E2F6 OE	0	0	0
GCTACCTCATAATCCG_1	1.22785	6.59282	E2F6 OE	1.32812	1.87914	0
GCTCAAATCCGTGGGT_1	-0.202757	7.54908	E2F6 OE	1.29987	2.66333	0
GCTGAATAGGATAATC_1	-0.143102	8.73376	E2F6 OE	1.3927	0	0
GCTGCAGGTTGGGATG_1	0.196144	6.07371	E2F6 OE	0	2.53146	0
GCTGGGTCACCATTCC_1	0.942658	7.51345	E2F6 OE	0	1.93476	0
GCTGGGTGTACGAAAT_1	-0.934285	10.5285	E2F6 OE	0	0	0
GCTTCACGTCGATTTG_1	-1.00665	10.5872	E2F6 OE	1.15263	2.01483	0.432836
GCTTCACTCCATACTT_1	-0.943188	4.98497	E2F6 OE	1.67431	0.734182	0.734182
GCTTGGGAGCAATAAC_1	1.28039	5.33006	E2F6 OE	1.48879	0	0
GCTTTCGGTATGGTTC_1	0.0553775	4.65862	E2F6 OE	1.09255	0.688603	0.688603
GGAACCCAGGAACATT_1	0.415206	5.95904	E2F6 OE	1.54981	0	0
GGAACCCTCGCTTACC_1	-0.169867	1.67514	E2F6 OE	0	2.63994	0
GGAAGTGAGGCTTCCG_1	-2.05045	4.69514	E2F6 OE	1.07958	1.07958	0
GGAAGTGCAATCGCAT_1	-0.625228	7.41594	E2F6 OE	2.00612	0	0
GGAATCTAGGCCTAAG_1	0.182341	8.25646	E2F6 OE	0	0	0
GGAATCTTCCGTTGAA_1	0.158252	7.31563	E2F6 OE	1.57651	2.79436	0
GGAATGGTCATGCCGG_1	-1.20617	10.6379	E2F6 OE	1.84442	0.846347	0.846347
GGACGTCAGCCGATTT_1	-0.973344	6.84509	E2F6 OE	1.96177	2.51372	0
GGACGTCAGGCACCAA_1	0.0828738	7.90055	E2F6 OE	1.2086	1.2086	0.461971
GGACGTCTCCAGGACC_1	0.396271	8.2196	E2F6 OE	0	2.12348	0
GGAGAACAGGTGAGCT_1	2.5691	5.16248	E2F6 OE	0.741759	0	0
GGAGAACTCATGCCAA_1	0.146889	8.21265	E2F6 OE	0	3.02133	1.44765
GGAGATGCACTACGGC_1	2.11931	5.6547	E2F6 OE	1.03003	1.03003	0
GGAGATGTCGGACCAC_1	-0.121622	7.29147	E2F6 OE	1.49198	0.621369	0
GGATCTAAGACATATG_1	-0.514513	10.5202	E2F6 OE	0	0.454829	0.766309
GGATCTATCGGCTTGG_1	1.63724	7.24415	E2F6 OE	0	2.1505	0
GGATGTTCACTGCTTC_1	1.03912	9.60386	E2F6 OE	1.35366	0.343748	0
GGATGTTTCTCTCGCA_1	1.97754	7.48503	E2F6 OE	0	2.55049	0
GGCACGTTCCTGGGAC_1	1.65282	8.1889	E2F6 OE	2.42	2.05804	0
GGGAAGTCATGTCAGT_1	0.143869	8.21937	E2F6 OE	0	0	0
GGGACAACAACACACT_1	1.8655	5.00815	E2F6 OE	0	0	0
GGGACCTAGAGGTATT_1	2.12793	7.40308	E2F6 OE	2.13369	0	0
GGGACTCAGCAAGTGC_1	0.70721	4.65924	E2F6 OE	0.583377	0	0
GGGACTCGTCGACGCT_1	-0.719509	7.57298	E2F6 OE	0	2.08625	0
GGGAGTATCGGAGTAG_1	-0.069812	8.50264	E2F6 OE	0	1.36276	0
GGGATGACAAGTCATC_1	0.93202	7.63748	E2F6 OE	0	1.56072	0
GGGCCATCATAGTCAC_1	-0.333009	7.50262	E2F6 OE	0	2.36274	1.22525
GGGCGTTCAATAGGGC_1	0.940834	7.80725	E2F6 OE	0	2.62794	0
GGGCGTTTCTGTTGGA_1	-0.470654	9.80337	E2F6 OE	0	0.772589	0
GGGCTACGTTCTCGTC_1	-2.64158	-0.131184	E2F6 OE	0	2.44945	0
GGGCTACTCAAGAGGC_1	-0.262725	5.103	E2F6 OE	2.49755	2.78104	0.95291
GGGCTCACATGTTCAG_1	-0.888274	9.94623	E2F6 OE	0	0	0.610563
GGGTAGAAGGCTAAAT_1	-1.97665	4.89668	E2F6 OE	0	2.65744	0
GGGTATTGTGCAATAA_1	1.48989	7.09819	E2F6 OE	0	2.05893	0
GGGTCACGTAGGATAT_1	-0.993668	8.98689	E2F6 OE	0	1.99158	0
GGGTCTGAGATCCGAG_1	0.82119	5.61657	E2F6 OE	0.632743	0	0.632743
GGGTCTGGTTGGCTAT_1	-0.91878	7.59206	E2F6 OE	2.82563	1.05335	0
GGGTGAAAGCATGGGT_1	-0.449068	7.20215	E2F6 OE	2.54256	1.36814	0.549283
GGGTGAATCTGAATCG_1	-1.37224	8.53419	E2F6 OE	1.74039	1.3044	0
GGGTGTCCACTAACCA_1	-1.04804	9.48569	E2F6 OE	1.24708	0	0
GGGTGTCGTATCAGGG_1	-0.699574	3.87994	E2F6 OE	1.9609	1.23614	0
GGGTTATGTGTCATGT_1	1.63294	10.6203	E2F6 OE	2.05672	2.37428	0
GGTAACTTCAGAATAG_1	4.76923	3.00435	E2F6 OE	0	2.91649	0
GGTAATCCAGATCACT_1	-0.492537	4.16985	E2F6 OE	1.69076	1.69076	0
GGTAATCGTTCCACAA_1	-0.951793	6.39298	E2F6 OE	1.33664	0	0
GGTAATCTCGACGACC_1	-1.39973	10.4684	E2F6 OE	1.12795	2.11777	0.420242
GGTGAAGGTTGTTGCA_1	1.85884	5.70257	E2F6 OE	0	1.96897	0
GGTGATTCAGAATGTA_1	-0.400746	1.95467	E2F6 OE	0	2.01011	0
GGTGATTTCCTTGGAA_1	-1.16069	9.0162	E2F6 OE	1.58327	0.573335	0.573335
GGTGGCTTCGTGACTA_1	2.27282	10.3819	E2F6 OE	0	0	0
GGTTAACAGAGTCACG_1	-0.674465	10.2712	E2F6 OE	1.59928	0	0
GGTTAACAGCATAGGC_1	0.277161	9.2512	E2F6 OE	1.17705	0	0.987158
GGTTAACAGTCATACC_1	-1.10691	7.89144	E2F6 OE	1.79226	1.38674	0.693447
GGTTAACAGTCCTGCG_1	2.14851	7.37567	E2F6 OE	0	1.43875	0
GGTTAACGTTCTTGTT_1	2.47849	7.64897	E2F6 OE	0	2.35192	0
GGTTCTCAGCACTAAA_1	0.801671	5.00517	E2F6 OE	2.64929	0	0
GTAACACCAGCATGCC_1	1.27385	6.601	E2F6 OE	1.54515	0	0
GTAACCAAGTGATCGG_1	0.887404	6.06956	E2F6 OE	2.32076	0	0
GTAACCAGTAGCTGTT_1	0.619622	5.85679	E2F6 OE	0	0	0
GTAAGTCAGATCGACG_1	1.27839	5.82507	E2F6 OE	2.22411	2.505	0
GTAAGTCGTCACAGTT_1	2.57314	9.5248	E2F6 OE	1.84106	0.759125	0
GTAATCGGTCACTGAT_1	0.193912	9.79807	E2F6 OE	0.495672	2.30083	0.495672
GTACAACGTTCTCCTG_1	2.44247	7.64609	E2F6 OE	0	0	0
GTACAGTGTGAGCGAT_1	-2.15956	4.71339	E2F6 OE	0	0	1.10176
GTAGAGGCATAACTCG_1	-0.0143801	9.03665	E2F6 OE	0.752616	0.317858	0.317858
GTAGAGGGTTCAGCTA_1	-1.01434	5.34624	E2F6 OE	1.07302	1.91288	0
GTAGATCAGGTTCATC_1	-0.337446	8.73285	E2F6 OE	0	1.81829	0
GTAGATCTCATTATCC_1	1.61364	6.9446	E2F6 OE	0	2.0527	0
GTAGCTAGTCTTGCTC_1	-0.107118	9.89848	E2F6 OE	1.06726	2.75889	0.669724
GTAGCTAGTTCAATCG_1	1.61318	4.30823	E2F6 OE	1.67507	0.624777	0
GTAGGAGCACCTGCGA_1	0.211274	8.08744	E2F6 OE	0	0	0
GTAGGAGGTTGGGAAC_1	-0.789817	9.27847	E2F6 OE	0	0.634903	0.634903
GTAGTACAGTGCAGCA_1	-1.10997	3.72652	E2F6 OE	1.58989	0.680973	0
GTCAAACAGTAGATCA_1	-0.766505	2.55307	E2F6 OE	0	3.28926	0
GTCAAGTCACTATGTG_1	1.68629	6.90006	E2F6 OE	0	2.45365	0
GTCACGGAGTCGAAAT_1	-1.31617	9.88706	E2F6 OE	0	0	0.512995
GTCACGGGTCCGTACG_1	-0.577125	6.7977	E2F6 OE	1.81921	1.81921	0
GTCACTCTCGGTTGTA_1	-0.758263	3.89998	E2F6 OE	2.22167	0	0.776879
GTCAGCGGTTGTACGT_1	-0.837655	3.77978	E2F6 OE	0.929048	0	0
GTCAGCGTCGAACTCA_1	-0.721638	5.13033	E2F6 OE	1.96739	0.931372	1.40511
GTCATCCAGAGGGTCT_1	-1.40737	4.08074	E2F6 OE	0	1.53143	0
GTCATCCAGTGCGCTC_1	-0.746213	3.92674	E2F6 OE	0	0.603159	0.603159
GTCATGAGTATGAAGT_1	1.43134	7.37572	E2F6 OE	1.51927	2.72625	0
GTCCACTCAAGCCATT_1	-0.608452	8.54952	E2F6 OE	1.97635	2.33452	0
GTCCCATAGTTCATGC_1	1.17713	6.52387	E2F6 OE	0	0	0
GTCCCATCAGAAACCG_1	0.478057	8.98484	E2F6 OE	0	0.758139	0.758139
GTCCCATTCGCGCCAA_1	-0.0391585	9.50876	E2F6 OE	2.12624	0.802245	0.479503
GTCCTCACAAACCACT_1	-1.12535	7.9827	E2F6 OE	0.544318	0.544318	0
GTCCTCAGTCTAACTG_1	-0.697661	8.3889	E2F6 OE	0.544865	0.544865	0
GTCGCGATCACGATCA_1	-0.180694	9.28635	E2F6 OE	0	2.10091	0
GTCGTAACAGGCACTC_1	0.958449	6.4499	E2F6 OE	1.50194	1.50194	0
GTCGTTCAGAGAGTTT_1	0.598356	5.13417	E2F6 OE	0	0	0
GTCTACCAGCCACTCG_1	-0.442826	7.88939	E2F6 OE	0	1.31781	0
GTCTACCCACAATGCT_1	0.103838	4.71703	E2F6 OE	0.820635	0	0
GTCTACCGTTACCCAA_1	1.40163	7.16369	E2F6 OE	1.45465	1.45465	0
GTCTAGACATACATCG_1	2.67324	7.01302	E2F6 OE	0	0	1.45692
GTCTAGATCAAGTCGT_1	1.30005	4.32819	E2F6 OE	1.11384	0.70459	0
GTCTTTAAGGACTGGT_1	2.68163	7.1206	E2F6 OE	1.26522	2.78891	0
GTCTTTAGTCGTGGAA_1	-1.69973	5.25168	E2F6 OE	1.44665	4.21843	0.500637
GTGAGCCAGGAGAATG_1	1.44648	7.0246	E2F6 OE	0	2.3655	0
GTGAGTTCAGCTGTCG_1	-0.523344	7.29337	E2F6 OE	0	1.37721	0
GTGAGTTCATCGTTCC_1	1.55185	6.62052	E2F6 OE	0	1.50616	0
GTGATGTCACTAGTAC_1	-0.0746776	7.54128	E2F6 OE	0	1.55805	0
GTGATGTGTAGATGTA_1	-0.882969	7.18282	E2F6 OE	1.65395	1.76327	0
GTGCACGTCACCCTGT_1	-0.0703835	7.17379	E2F6 OE	1.90497	0	0
GTGCAGCAGGTGCATG_1	0.0609528	4.96424	E2F6 OE	1.11044	0.857444	0
GTGCGTGAGTATGATG_1	-1.36033	9.27009	E2F6 OE	0.519231	1.96384	0
GTGCGTGCAATAGGAT_1	-0.139259	9.01802	E2F6 OE	0	0	0
GTGCGTGCAGGGACTA_1	-1.49124	4.90213	E2F6 OE	2.04574	0	0.853131
GTGCGTGGTCACTCGG_1	0.232858	7.89441	E2F6 OE	0	1.71746	0
GTGCTTCGTGGCTAGA_1	-1.10026	3.67605	E2F6 OE	1.50698	1.50698	1.01398
GTGCTTCGTTGCAAGG_1	-0.0899258	6.58165	E2F6 OE	2.59953	0	0
GTGGAGAGTGATCATC_1	2.44202	7.83831	E2F6 OE	2.97524	0	0
GTGGCGTAGCAGCCCT_1	1.55215	6.57686	E2F6 OE	0	1.44864	0
GTGGCGTTCTTGCAGA_1	0.12578	7.67612	E2F6 OE	1.01015	0.458693	0.458693
GTGGGAAGTCGAGCAA_1	-0.306076	7.43971	E2F6 OE	0	0	0
GTGTAACGTTGAGGAC_1	-0.622671	3.95153	E2F6 OE	0.820136	0	0
GTGTCCTTCTCGCGTT_1	-1.26772	7.66517	E2F6 OE	1.99331	3.48735	0
GTGTGATGTCTTACTT_1	0.606331	5.26645	E2F6 OE	1.76418	2.50844	0.591185
GTGTTAGAGATGAATC_1	-0.406872	2.56706	E2F6 OE	0	2.18686	1.29081
GTGTTAGCAGAAGCGT_1	-0.13996	2.46775	E2F6 OE	0	0	0
GTGTTAGGTCAGGCAA_1	-0.80587	8.91556	E2F6 OE	0.540339	2.77561	0
GTGTTAGGTTGCCAAT_1	0.812775	3.0193	E2F6 OE	0	0	0
GTGTTCCCAATACGCT_1	0.725032	8.26957	E2F6 OE	2.03255	1.4625	0
GTTACCCCACGAGGAT_1	0.0886548	7.94959	E2F6 OE	1.47154	0.513534	0
GTTACCCCACTGGACC_1	-1.26246	9.91661	E2F6 OE	1.25806	0	0
GTTACCCTCTGCGGGT_1	-0.904904	5.11097	E2F6 OE	2.56467	0	0.692997
GTTACGAAGCGTATGG_1	-1.22171	9.2343	E2F6 OE	0	0	0
GTTACGAGTTAGGCCC_1	-0.166098	10.5534	E2F6 OE	1.35467	0.891074	0
GTTACGAGTTTACCTT_1	2.69423	7.26667	E2F6 OE	1.0681	2.35606	0
GTTATGGCATTACGGT_1	-1.2033	8.98449	E2F6 OE	1.02945	3.16944	1.02945
GTTATGGGTACGACAG_1	2.3232	5.03912	E2F6 OE	1.37082	0	0
GTTATGGTCACGGACC_1	1.81281	7.30376	E2F6 OE	1.33447	3.45877	0
GTTCTATCAATGAAAC_1	0.115251	3.11155	E2F6 OE	0	1.48508	0
GTTGAACCACCGTCGA_1	0.323806	4.99958	E2F6 OE	2.40074	0	0
GTTGCTCGTACAGCGA_1	0.0294598	4.92573	E2F6 OE	0	0	0
GTTGCTCTCTGTACAG_1	0.77366	5.02326	E2F6 OE	1.41565	2.33771	0
GTTGTCCTCCATCCGT_1	-0.60262	2.37652	E2F6 OE	1.20802	1.20802	1.20802
GTTGTGACAATGCAAA_1	0.256068	4.68544	E2F6 OE	1.44603	0	0
GTTTACTAGGCACAAC_1	0.552382	9.20478	E2F6 OE	2.91835	2.20226	0
GTTTACTCAGATACTC_1	-2.15741	4.5684	E2F6 OE	0	0.662656	0.662656
GTTTACTGTGGTCAAG_1	0.8939	7.53906	E2F6 OE	0	2.09246	0
GTTTGGAAGCCAACCC_1	1.56194	7.47558	E2F6 OE	0	2.57348	0
TAACGACCAGTCGCTG_1	-1.55056	4.65675	E2F6 OE	0.796953	2.95915	0
TAACGACTCCTGCTAC_1	-0.479142	6.9917	E2F6 OE	0	1.36841	0
TAACTTCTCATTTCCA_1	1.04534	7.55308	E2F6 OE	1.39066	0	0
TAAGCCAAGCCGTTGC_1	1.70058	8.19236	E2F6 OE	1.47642	0	0
TAAGCCACATTCACAG_1	0.175444	9.84387	E2F6 OE	2.63875	3.12673	0.350105
TAAGTCGCACACGTGC_1	0.814646	7.57513	E2F6 OE	0	1.88527	0
TAAGTCGCACGACCTG_1	1.15642	8.41777	E2F6 OE	2.80993	1.28134	1.28134
TAATCTCAGCACGGAT_1	-1.23265	10.1692	E2F6 OE	1.77942	2.32601	1.04641
TAATCTCCACCATTCC_1	-0.238893	4.45383	E2F6 OE	0	0.719609	0.719609
TAATCTCCACGCGTCA_1	-0.402085	8.92856	E2F6 OE	0	0.738207	0.435729
TAATCTCTCTTCTTCC_1	2.25081	7.60859	E2F6 OE	0	3.53936	0
TAATTCCCACCAGACC_1	-0.472665	4.53896	E2F6 OE	0.840949	0	0
TAATTCCTCACGATAC_1	-0.222001	4.7619	E2F6 OE	1.65329	2.84448	0
TACAACGGTCTAACGT_1	-1.16845	4.99689	E2F6 OE	1.80681	0.820991	0
TACAACGTCTTCTTCC_1	-1.01763	9.30738	E2F6 OE	1.48224	1.80898	0.615565
TACAGGTGTCACCGAC_1	0.753676	4.60579	E2F6 OE	1.50904	2.54484	0
TACATTCGTTGCATTG_1	1.97466	10.6045	E2F6 OE	1.22531	0.392749	0
TACCCACTCCGGCTTT_1	-0.46101	10.5476	E2F6 OE	0.486834	0	1.0583
TACCCGTAGGCGTTGA_1	-0.0771888	7.63893	E2F6 OE	0	0	0
TACCGAACAAATAGCA_1	-1.06462	5.56677	E2F6 OE	0	1.56101	0
TACCGAAGTGGTTTAC_1	-1.67027	4.64487	E2F6 OE	0.973391	0	0.973391
TACCGGGAGTTGCTGT_1	2.13639	5.43707	E2F6 OE	0	1.88385	0
TACCGGGCATATCTCT_1	-0.025628	7.77321	E2F6 OE	0	0	0
TACCTCGAGCCTGCCA_1	1.99578	8.11792	E2F6 OE	1.16885	0	0
TACCTCGCAAGCCATT_1	-0.0700681	6.27403	E2F6 OE	2.01179	2.01179	0
TACCTCGCATGAGATA_1	1.4681	6.71345	E2F6 OE	0	2.04231	1.17438
TACCTCGTCATTGCTT_1	1.67504	7.7143	E2F6 OE	1.89633	4.20874	0
TACCTGCAGCAGCACA_1	-0.749986	2.38085	E2F6 OE	0.67676	1.58309	0.67676
TACGGTAGTTTGTTCT_1	-1.01962	5.53007	E2F6 OE	1.43095	0	0
TACGTCCCATTGACTG_1	0.289138	9.4442	E2F6 OE	1.73956	0	0
TACTGCCCACACACGC_1	-0.433834	8.23202	E2F6 OE	0	2.99398	0
TACTTCACAAACCACT_1	0.557783	9.12049	E2F6 OE	0.454178	2.6548	0.454178
TAGACCAGTGTTGACT_1	2.20848	7.5848	E2F6 OE	0	1.53165	0
TAGACCAGTTTGGCTA_1	-0.106942	6.79969	E2F6 OE	2.78012	1.25851	0
TAGACTGCATGATGCT_1	4.63897	3.14017	E2F6 OE	0	3.78794	0
TAGAGTCGTAAGCGGT_1	0.453334	7.74777	E2F6 OE	1.50602	0	0
TAGATCGGTTCATCGA_1	0.283451	5.19671	E2F6 OE	0.685388	1.08825	0.685388
TAGCACAAGGTCCGAA_1	1.60275	6.87722	E2F6 OE	0	2.3482	0
TAGCACACAATCGTCA_1	0.675386	2.93929	E2F6 OE	0	2.95052	0
TAGCACACAGTTGCGC_1	-1.18965	10.1366	E2F6 OE	0.729312	0.305928	0
TAGGGTTAGATCCAAA_1	1.20527	7.45493	E2F6 OE	0	1.47929	1.47929
TAGGTTGTCATATGGC_1	1.71622	7.17259	E2F6 OE	0	3.12513	1.31382
TAGTGCAGTATACCTG_1	-1.73561	4.82396	E2F6 OE	1.65045	0	0
TATCAGGTCTCATAGG_1	0.290899	5.25867	E2F6 OE	1.15998	0	0
TATCCTAAGAAATTCG_1	-0.72685	7.22128	E2F6 OE	0	1.54777	0
TATCCTACAATTTCCT_1	-0.271782	9.16667	E2F6 OE	1.14479	1.14479	0
TATCGCCAGCAAATCA_1	0.0694413	7.60789	E2F6 OE	1.41707	1.981	0
TATCGCCCAAATGCGG_1	0.529417	2.50637	E2F6 OE	0	2.14916	0
TATCTGTAGGTAGCAC_1	1.40764	5.41731	E2F6 OE	2.47697	0	0
TATGTTCTCATTTCGT_1	0.696651	8.53373	E2F6 OE	1.12869	3.339	0
TATTCCACACAGCCAC_1	1.49361	7.68184	E2F6 OE	0	2.45268	1.51289
TATTGCTAGCCTGCCA_1	-0.965841	5.14316	E2F6 OE	0	1.77096	0.965267
TATTGCTAGCGACATG_1	-2.52965	-5.91441	E2F6 OE	0	0	0
TATTGCTAGGATTCCT_1	0.778833	6.58169	E2F6 OE	0	0	0
TATTGGGAGGTTGAGC_1	-0.11493	9.17012	E2F6 OE	0	0.478707	0
TCAAGACAGCGACTGA_1	-1.8136	4.7932	E2F6 OE	0	0	0.782698
TCAAGCACACGCTGTG_1	-0.45423	8.06945	E2F6 OE	0	1.77773	0
TCAAGCATCCAGTTCC_1	0.5789	6.48303	E2F6 OE	1.40141	1.96316	0.9284
TCAATCTTCGCTTGCT_1	-0.227034	7.74783	E2F6 OE	0	2.45107	0
TCACAAGAGGGTCTTT_1	0.366732	2.83775	E2F6 OE	0	0	0
TCACAAGGTAACGTTC_1	-0.738856	9.85945	E2F6 OE	2.62824	2.62824	0
TCACAAGTCATTTGCT_1	-0.27804	4.6567	E2F6 OE	1.72478	0	0.653498
TCACACCTCCACGGGT_1	0.418562	7.80651	E2F6 OE	1.51746	0	0
TCACACCTCCAGTACA_1	1.28227	8.36538	E2F6 OE	2.7163	3.37583	0
TCACACCTCCAGTGTA_1	-1.0148	4.10828	E2F6 OE	1.47668	0	0
TCACATTGTCCGGATC_1	-0.183861	5.20189	E2F6 OE	2.53217	0	0
TCACATTTCCCACAGG_1	-5.26303	0.514402	E2F6 OE	2.31471	2.05943	0
TCACGCTCATTGCTTT_1	2.30235	7.48568	E2F6 OE	0	1.43023	0
TCACGGGGTAATGATG_1	2.43013	5.01598	E2F6 OE	0	0	0
TCACTATCATGGCTGC_1	-1.23713	7.80412	E2F6 OE	1.63888	2.01763	0
TCACTATTCGCTTTAT_1	0.410113	8.13073	E2F6 OE	1.15586	2.01893	0
TCAGCAACAACTGCCG_1	1.9735	7.22085	E2F6 OE	0	1.83868	0
TCAGCAACATCGAGCC_1	1.13916	7.73553	E2F6 OE	1.49332	2.06733	0
TCAGCAACATTGTGCA_1	2.61489	5.42876	E2F6 OE	0	0	0
TCAGCAATCCTAAGTG_1	1.18269	5.54642	E2F6 OE	1.94375	0.558536	0
TCAGCAATCTGAATGC_1	-0.0940869	7.50033	E2F6 OE	0	0	0
TCAGCCTCACAATGAA_1	2.49432	4.91043	E2F6 OE	0	0	0
TCAGCCTTCCGCACGA_1	1.81599	7.16629	E2F6 OE	0	3.36949	0
TCAGGGCCAACTGATC_1	1.22464	7.67594	E2F6 OE	2.46343	2.46343	0
TCAGGGCTCAACGAGG_1	1.41041	7.09202	E2F6 OE	1.3975	1.3975	1.3975
TCAGGTAAGTATGAGT_1	0.641746	9.30033	E2F6 OE	2.62843	1.50521	0
TCAGGTAAGTGCACCC_1	-1.35807	3.38163	E2F6 OE	2.39684	0	0
TCAGGTAGTTGTGTAC_1	1.45091	10.6722	E2F6 OE	1.59351	0	0
TCAGTGAGTTTGCCGG_1	-1.11158	10.2818	E2F6 OE	0.894465	0.544075	0
TCAGTGATCAGCAGAG_1	-0.645404	9.86311	E2F6 OE	1.57597	1.16054	0.436909
TCATACTAGGACTTCT_1	0.808523	5.29949	E2F6 OE	1.63288	1.11819	1.97101
TCATACTCACATATCG_1	-2.21972	4.62703	E2F6 OE	0	0	0
TCATACTTCAAGCGTT_1	-0.41263	7.08009	E2F6 OE	0	0.55529	0.55529
TCATACTTCGCCTCTA_1	2.07583	7.51494	E2F6 OE	1.07952	1.07952	1.07952
TCATCATAGACCAGAC_1	0.150758	9.81306	E2F6 OE	0	0	0.400722
TCATCATAGGTGCCTC_1	1.25589	6.32747	E2F6 OE	1.26213	1.26213	0
TCATCATAGTATCTGC_1	0.535141	7.23397	E2F6 OE	0	1.5628	0
TCATCCGAGTGAGTTA_1	-0.0956283	9.00583	E2F6 OE	0.572071	0.769135	0
TCATCCGCAAATGGCG_1	-2.4544	1.74135	E2F6 OE	0	3.04478	0
TCATCCGCACTCCGGA_1	1.15332	4.68897	E2F6 OE	2.51203	1.00908	0
TCATCCGCATAGCACT_1	0.788067	7.41139	E2F6 OE	0	2.12132	1.54139
TCATGCCGTTCTCGTC_1	2.41713	7.65332	E2F6 OE	0	3.12063	0
TCATGGAGTCCACACG_1	1.47538	7.52854	E2F6 OE	2.03891	2.03891	0
TCATGGATCAGCCTTC_1	-1.76176	4.778	E2F6 OE	2.04663	1.07371	0.674531
TCATGGATCGCAGTCG_1	2.3363	10.0443	E2F6 OE	1.79503	0.607922	0
TCATGTTAGTTTCGAC_1	0.0290826	7.59596	E2F6 OE	0	0	0
TCATGTTTCTCGCTCA_1	2.16397	7.75003	E2F6 OE	1.75784	2.1493	0
TCATTACCAAATCGTC_1	2.11136	7.58363	E2F6 OE	0	1.61587	1.10397
TCATTCACAGCAGAAC_1	2.34064	7.43727	E2F6 OE	1.02245	2.83439	0
TCATTCAGTGGGTTGA_1	-1.27955	4.67392	E2F6 OE	0	0	0
TCATTGTCACACCGAC_1	-0.441988	7.97534	E2F6 OE	1.48587	2.68616	0
TCATTGTTCAAACCCA_1	1.42261	7.42065	E2F6 OE	2.06602	2.06602	0
TCATTTGGTGCTCTTC_1	-1.02664	9.03695	E2F6 OE	1.43095	1.43095	0
TCATTTGTCGAAATCC_1	-0.837956	8.46071	E2F6 OE	0	1.90229	0
TCCACCAGTCTCCCTA_1	2.08784	7.49555	E2F6 OE	1.22865	1.76357	0
TCCACCATCATTCCTA_1	1.83218	7.1939	E2F6 OE	0	2.58013	1.39865
TCCACGTAGCAAGTCG_1	-2.03792	4.47864	E2F6 OE	1.26696	0.82199	0
TCCACGTTCTTCTCAA_1	2.69421	7.76458	E2F6 OE	0	2.74957	0
TCCATCGGTTCGTAAC_1	-0.151376	3.08717	E2F6 OE	0	2.06102	0
TCCCAGTGTACGAGTG_1	-0.0563695	2.62272	E2F6 OE	0	1.95245	0
TCCCATGAGATAACAC_1	-0.87629	9.47683	E2F6 OE	0.760802	0	0.996944
TCCGATCGTGATTCAC_1	-0.0647003	7.49042	E2F6 OE	0	0	1.28228
TCCGATCGTTGAGAGC_1	-1.26979	5.22996	E2F6 OE	0	0	0
TCCTAATCATACACCA_1	5.01642	2.94385	E2F6 OE	1.46762	0	0
TCCTCCCAGATTAGCA_1	0.673698	5.00153	E2F6 OE	1.40899	2.22407	0
TCCTCCCCAATTGCTG_1	1.65246	6.93015	E2F6 OE	0	2.33153	0
TCCTCCCTCAGACCTA_1	0.929619	5.95312	E2F6 OE	0	2.07643	0
TCCTCTTGTGAAGCGT_1	3.8555	4.00246	E2F6 OE	2.26624	2.26624	0
TCCTGCATCTCTCGCA_1	1.33745	4.41522	E2F6 OE	0	0.92979	0.569277
TCCTTCTAGATGAACT_1	-1.39986	3.26591	E2F6 OE	0	3.38515	0.96693
TCCTTCTTCCAATGCA_1	1.99224	7.48397	E2F6 OE	1.51234	2.92781	0
TCCTTCTTCCCTCTTT_1	1.47231	7.9813	E2F6 OE	1.29638	3.57034	0
TCCTTCTTCTCATGCC_1	1.77182	7.44847	E2F6 OE	0	1.86794	0
TCCTTTCAGAGGCTGT_1	-1.88799	4.99036	E2F6 OE	1.21265	1.21265	0
TCGAAGTTCCATACAG_1	0.203062	5.99272	E2F6 OE	0	2.81238	1.0839
TCGACCTAGGTTCTTG_1	-0.268114	8.9214	E2F6 OE	1.20148	1.20148	0
TCGACCTCACGTATAC_1	0.654899	9.15732	E2F6 OE	2.27463	1.5193	0.334011
TCGACCTTCTAGGCCG_1	-1.36915	2.30038	E2F6 OE	1.81516	2.16482	0
TCGCAGGAGGAACGTC_1	1.63082	6.75191	E2F6 OE	0	2.42813	0
TCGCAGGCAATTGAGA_1	1.8979	7.03002	E2F6 OE	0	0	0
TCGCTCAAGTCGGCAA_1	-1.00677	9.16252	E2F6 OE	1.76806	0	0
TCGGGCAGTTCTAACG_1	3.97418	6.56465	E2F6 OE	0	0	1.42757
TCGGGCATCTCATGCC_1	0.580145	6.46144	E2F6 OE	1.52374	0	0
TCGGGTGAGCGATCGA_1	1.8901	8.15933	E2F6 OE	0	2.13369	1.55245
TCGGTCTGTTGTCAGT_1	0.986667	5.76166	E2F6 OE	1.54544	2.12586	0
TCGTAGATCTCAGTCC_1	1.05226	7.64054	E2F6 OE	2.94085	2.56145	0
TCGTCCATCAGTGGGA_1	1.24841	6.26132	E2F6 OE	0	2.06492	0
TCGTGCTAGTCATGCT_1	0.103881	9.25623	E2F6 OE	0.827495	0.497005	0
TCGTGCTCACCTGTCT_1	2.23548	5.10501	E2F6 OE	1.93306	2.28908	0.55321
TCGTGCTGTAGCGTCC_1	0.196501	8.37592	E2F6 OE	2.05606	1.71261	0
TCGTGCTGTTACACTG_1	-2.16178	4.70234	E2F6 OE	1.25563	0	0
TCTAACTGTCCTTAAG_1	-0.709172	4.00377	E2F6 OE	2.03437	1.87787	0.745697
TCTACCGTCGCTCTAC_1	2.39747	7.11274	E2F6 OE	1.49145	1.49145	0
TCTATACTCGGACAAG_1	0.190914	8.24031	E2F6 OE	1.75383	2.72982	1.22034
TCTATACTCGGTCTAA_1	2.35631	10.5327	E2F6 OE	0.614044	2.15536	0
TCTATCATCTCTAAGG_1	1.46135	7.46582	E2F6 OE	0	2.82422	0
TCTCAGCCAACTGGTT_1	2.74568	5.41293	E2F6 OE	0	1.40279	0
TCTCCGAAGGCACTCC_1	0.0231755	7.60255	E2F6 OE	0	1.94292	0
TCTCCGATCTGACGCG_1	-1.20192	2.47304	E2F6 OE	0	2.38975	0
TCTCTGGGTACCCACG_1	1.35262	4.60235	E2F6 OE	1.44261	1.14882	0.731039
TCTCTGGTCCTTCTTC_1	1.78817	7.14584	E2F6 OE	1.37788	2.76206	0
TCTCTGGTCTCTTAAC_1	2.54195	7.09786	E2F6 OE	0	2.56117	0
TCTGCCATCTCACGAA_1	1.67481	4.58093	E2F6 OE	0.931325	0	0
TCTGGCTAGCCGAATG_1	-0.918899	7.21663	E2F6 OE	0	2.21757	0
TCTGGCTAGTTGTAAG_1	-1.33616	10.3033	E2F6 OE	1.6461	1.42071	0.299285
TCTGGCTCAGGCGTTC_1	1.56973	6.76039	E2F6 OE	0	2.33489	0
TCTGGCTTCGCACGAC_1	0.558666	7.34758	E2F6 OE	1.17701	0	0
TCTTAGTCAATTAGGA_1	1.3031	6.84345	E2F6 OE	0	2.15995	0
TCTTAGTCACGGGCTT_1	0.208029	10.5457	E2F6 OE	2.73169	2.06271	0
TCTTCCTAGCTGAAAT_1	2.49151	7.57085	E2F6 OE	0	3.01209	0
TCTTCCTCATTGACTG_1	0.73132	4.55899	E2F6 OE	1.80692	0.70227	0.70227
TCTTCCTGTGACCGTC_1	-0.574841	10.3776	E2F6 OE	0.997016	0	0.451114
TCTTGCGCAGCTCTGG_1	-0.151512	6.68098	E2F6 OE	0	1.18515	0
TCTTGCGTCATGCCGG_1	0.0841309	9.58656	E2F6 OE	1.31505	2.26477	0.646216
TCTTTGAAGCTAGTTC_1	2.01924	10.64	E2F6 OE	0.491594	0.491594	0
TGAATCGCATTGACAC_1	-1.15557	9.98266	E2F6 OE	1.70607	1.59815	0
TGACAGTAGGTCACCC_1	1.94639	4.38654	E2F6 OE	0.68054	0	0
TGACCCTGTCCTTTGC_1	0.767093	4.42771	E2F6 OE	0.656298	0	0
TGACTCCAGATTCGAA_1	0.813635	8.46344	E2F6 OE	2.14916	0	0
TGACTCCCACAGGATG_1	2.03802	5.03997	E2F6 OE	1.28171	1.82546	1.28171
TGACTCCGTCCTCCTA_1	1.3538	7.5786	E2F6 OE	1.87492	2.69468	0
TGAGACTAGACCGTTT_1	-2.04607	4.68005	E2F6 OE	2.29381	0	0
TGAGACTAGCCAAGTG_1	-1.01679	3.58406	E2F6 OE	0.680348	2.27943	0
TGAGGAGCAAAGTGTA_1	-1.31019	3.21923	E2F6 OE	0.768845	0	0
TGAGGAGCAAGTTCCA_1	-0.660234	2.28388	E2F6 OE	0	2.26068	0.999866
TGAGGGAAGATGCTTC_1	-0.413994	4.33686	E2F6 OE	1.11958	1.97278	0
TGAGGTTGTACGACAG_1	-1.23699	9.41476	E2F6 OE	1.64214	0.713713	0.713713
TGAGTCAGTGTTACTG_1	-0.0101038	5.06007	E2F6 OE	0	0.786325	0
TGATCAGCAATGTTGC_1	-0.967075	4.07862	E2F6 OE	1.04215	3.26127	0
TGATCTTCATGGGATG_1	0.142494	10.0067	E2F6 OE	1.72716	2.32721	0.325979
TGATCTTGTTTGCCGG_1	2.22328	10.4595	E2F6 OE	1.41211	1.41211	1.41211
TGATGCAAGTGGAAAG_1	-1.56044	2.97057	E2F6 OE	2.39972	0	0.982081
TGATGGTAGATCGGTG_1	-0.19969	6.51015	E2F6 OE	1.26827	2.49076	0
TGATGGTGTACCTTCC_1	-0.756531	10.433	E2F6 OE	1.54307	0	0.478194
TGATGGTTCGTGGCGT_1	-0.624358	9.39213	E2F6 OE	1.20704	0.577281	0
TGATTCTCAAAGCGTG_1	1.96796	4.61521	E2F6 OE	0	0.983179	0
TGATTCTCAAATCCCA_1	-0.754952	9.66637	E2F6 OE	0.990089	1.59874	0
TGATTCTTCGTCAACA_1	0.083091	7.55073	E2F6 OE	0	2.22692	0
TGATTTCGTTTACACG_1	4.18864	7.67065	E2F6 OE	0	2.57181	0
TGATTTCTCCACCTGT_1	3.22392	7.47185	E2F6 OE	0	1.4592	0
TGCACGGAGCATTTGC_1	0.970014	4.18388	E2F6 OE	0	0.54199	0
TGCAGATCAAACACCT_1	-1.17512	9.46973	E2F6 OE	1.04836	0.871178	0.655696
TGCAGATCATCATCCC_1	-0.638072	9.34676	E2F6 OE	1.05567	0.384222	0.384222
TGCAGATGTAGGCTGA_1	-0.990013	7.52964	E2F6 OE	1.57302	0	1.06835
TGCAGGCAGGGCAATC_1	0.144974	10.4745	E2F6 OE	1.58458	0	0
TGCCGAGCAATCTCTT_1	-0.646986	4.56862	E2F6 OE	1.44252	0	0
TGCGGGTCAGGTATGG_1	-1.26076	5.01236	E2F6 OE	2.47472	0	0
TGCGGGTTCTTGGAAC_1	0.964112	5.33511	E2F6 OE	2.90704	0.973749	0
TGCTCGTTCGTCGATA_1	-1.91218	4.63626	E2F6 OE	1.74313	1.74313	0
TGCTTCGGTCACAATC_1	0.938677	4.94628	E2F6 OE	0	0	0
TGCTTGCGTTCCAAAC_1	1.89397	4.81797	E2F6 OE	0	1.52402	0
TGGAACTCAGGAGACT_1	-0.664675	9.22874	E2F6 OE	0.435594	0.435594	0
TGGAGGATCCCTTGGT_1	-1.26442	2.45798	E2F6 OE	0	2.75151	0
TGGATCACATACCACA_1	-1.0245	3.60219	E2F6 OE	0	1.14647	0
TGGCGTGAGCCAACCC_1	-2.09465	4.51738	E2F6 OE	0.911517	0	0
TGGGAAGCATGGTACT_1	1.24088	6.88364	E2F6 OE	1.51206	2.08842	0
TGGGCTGAGTAGAATC_1	0.0423108	5.01842	E2F6 OE	1.39089	0.919966	0.919966
TGGGTTATCTCCTGTG_1	0.126091	7.50426	E2F6 OE	1.50059	2.43825	0
TGTAACGAGAAGCGCT_1	-0.76308	6.73031	E2F6 OE	0	0	0
TGTAACGAGGCATCAG_1	-0.827207	9.8304	E2F6 OE	2.69076	1.11888	0.523037
TGTAACGGTTGTTGTG_1	2.36043	5.14949	E2F6 OE	0	1.27313	0
TGTACAGCACAACCGC_1	-0.139114	7.71998	E2F6 OE	0	1.55215	0
TGTAGACAGTACTGTC_1	-0.713295	4.03189	E2F6 OE	0	0	0
TGTAGACCAGGTTCAT_1	0.792181	6.75003	E2F6 OE	0	2.03341	0
TGTCAGAAGTCGAAAT_1	1.37404	8.49376	E2F6 OE	1.88345	2.2881	0.283681
TGTCAGAGTCCAACGC_1	1.97695	7.50573	E2F6 OE	0	2.09495	1.51788
TGTCCACCAGGACTAG_1	0.466939	7.13682	E2F6 OE	0	1.5622	0
TGTCCACTCCATCCGT_1	1.84275	4.53719	E2F6 OE	1.76622	1.07824	0.677904
TGTCCCACACCCTCTA_1	1.9701	4.88577	E2F6 OE	1.63454	1.97278	0
TGTCCTGAGAGTTGTA_1	-0.88299	4.39625	E2F6 OE	0	0.830149	0
TGTCCTGCACGCGCAT_1	-0.500502	8.52964	E2F6 OE	0	1.24023	1.24023
TGTCCTGCAGTCGTTA_1	-1.7811	4.76307	E2F6 OE	1.95847	2.67621	0.516707
TGTCCTGGTCCTGAAT_1	-0.87671	10.2995	E2F6 OE	0	0	0
TGTCCTGGTGCTGATT_1	-0.634743	4.00558	E2F6 OE	1.9006	0	0.88479
TGTGAGTCACGATAGG_1	-0.044826	2.7013	E2F6 OE	1.52938	0	0
TGTGCGGGTGAATATG_1	-0.351353	4.06582	E2F6 OE	0	3.19265	0.98135
TGTTCATGTCACTTAG_1	-2.1319	4.63305	E2F6 OE	1.54835	0.804048	0
TGTTCATTCGCATGAT_1	-1.18421	6.48848	E2F6 OE	0.671662	2.52492	0
TGTTCCGCAGATGCGA_1	0.0159492	7.61563	E2F6 OE	0	2.06043	0
TGTTCTAAGCCTTGAT_1	-0.0907737	9.74693	E2F6 OE	2.74309	0.507225	0.507225
TTAATCCTCCGTGACG_1	-0.180124	7.59149	E2F6 OE	0	1.34277	0
TTACAGGTCCATTGCC_1	2.21196	10.636	E2F6 OE	0.605757	2.60192	0
TTACCATGTGTTCCTC_1	0.564307	8.58246	E2F6 OE	1.43622	0	0.726709
TTACCGCTCTCGCCTA_1	0.110398	7.55164	E2F6 OE	0	2.90859	1.49654
TTACGCCCAGGCATTT_1	0.71791	7.42383	E2F6 OE	1.49439	2.90598	0
TTACGTTTCTCTCTTC_1	1.37454	7.52983	E2F6 OE	0	0	0
TTAGGCAAGTCATTGC_1	1.42685	5.79193	E2F6 OE	2.14029	0.661519	0
TTAGGGTAGAGGCTGT_1	0.407561	8.32119	E2F6 OE	0	2.3571	0
TTAGGGTAGGTTAAAC_1	0.652126	8.698	E2F6 OE	1.49659	0	0.526673
TTAGGGTCAAAGCAAT_1	0.424996	7.31828	E2F6 OE	0	2.02709	0
TTAGTCTTCTTTGCGC_1	-0.232384	4.19522	E2F6 OE	0.612918	2.55267	0
TTATTGCTCCACTTTA_1	3.06341	8.03502	E2F6 OE	0	2.07096	0
TTCACCGCAAGCCATT_1	0.179093	7.28907	E2F6 OE	0	0	1.53308
TTCACCGGTTGGGATG_1	1.7901	7.34669	E2F6 OE	2.01657	2.01657	0
TTCACGCCACCTAAAC_1	2.45336	6.81331	E2F6 OE	1.29503	1.8409	1.29503
TTCAGGAAGCATGAAT_1	1.48359	6.67464	E2F6 OE	1.04881	2.8729	0
TTCATTGAGGATTTCC_1	-0.275131	4.16829	E2F6 OE	0	2.51307	0.627287
TTCATTGGTCACGACC_1	1.71198	7.68832	E2F6 OE	0	1.95427	0
TTCATTGTCGTGCAGC_1	2.19384	10.5672	E2F6 OE	1.49455	1.32598	0
TTCCAATGTCAAGCCC_1	-0.112939	5.82678	E2F6 OE	0	2.11456	0
TTCCGGTCAACAGCTT_1	-0.39954	10.5564	E2F6 OE	0.988206	2.51635	0.351785
TTCCGTGAGAACTGAT_1	-0.38138	7.00736	E2F6 OE	0.969988	1.94672	0
TTCCGTGTCATTTCCA_1	-1.26354	10.2237	E2F6 OE	1.16258	1.32114	0.97404
TTCCTAACATGGCCCA_1	1.21909	6.50427	E2F6 OE	1.10844	0	1.10844
TTCCTCTAGTAGACAT_1	1.92582	10.4927	E2F6 OE	1.40898	2.84676	0.326763
TTCCTCTTCACCTTGC_1	1.14901	7.30325	E2F6 OE	0	1.45239	0
TTCCTTCTCAGTCATG_1	0.903569	5.08499	E2F6 OE	0	1.33923	1.33923
TTCGCTGAGTTCGCAT_1	-0.323656	8.88235	E2F6 OE	0	2.20953	0.51638
TTCGGTCAGCTTAAGA_1	0.577922	3.15196	E2F6 OE	0	2.08997	0
TTCGGTCTCGTGACTA_1	2.56294	5.11941	E2F6 OE	0	2.37547	0
TTCTAACAGCAACAGC_1	-1.17965	8.57341	E2F6 OE	1.24926	0.603909	0
TTCTAACTCCGATCTC_1	-0.360114	7.60986	E2F6 OE	1.37699	1.93527	0
TTCTAGTGTTTAAGGA_1	-0.716429	7.59695	E2F6 OE	1.20877	0	0
TTCTCTCCACTTTATC_1	1.13116	7.71244	E2F6 OE	2.13501	1.55362	0
TTCTCTCGTAGCTAAA_1	-0.396554	9.46043	E2F6 OE	0	2.14533	0
TTCTCTCTCCAATCCC_1	0.392903	6.24811	E2F6 OE	2.07005	0	1.49573
TTCTTGAGTGTACGCC_1	1.59233	7.07738	E2F6 OE	2.04504	1.47356	0
TTGAGTGCACGACGAA_1	-1.48585	9.6483	E2F6 OE	0.833115	1.2812	0
TTGATGGAGTCTGGTT_1	2.02722	10.5784	E2F6 OE	0	0	0
TTGCCTGGTTATCTGG_1	-1.35786	3.10393	E2F6 OE	1.26815	0	0.82292
TTGCCTGTCCCTGGTT_1	0.158404	6.39239	E2F6 OE	0	1.48825	0
TTGCCTGTCTCCGCAT_1	2.33371	7.52757	E2F6 OE	0	2.06673	0
TTGCTGCAGACTTCAC_1	0.287365	3.02827	E2F6 OE	0	1.45264	0
TTGCTGCTCTGTAAGC_1	1.30573	7.67946	E2F6 OE	0	2.27663	1.36471
TTGGGATAGCAAGTGC_1	0.466224	10.5429	E2F6 OE	0	0.337102	0.789659
TTGTGTTTCATGACAC_1	2.07346	4.58271	E2F6 OE	1.16367	0	0
TTGTTCACACGGTAGA_1	-1.14341	9.18696	E2F6 OE	1.45633	0	0
TTGTTGTGTGAATATG_1	1.50213	6.90726	E2F6 OE	1.37788	1.37788	1.37788
TTGTTTGAGTAAACGT_1	-0.670492	5.92497	E2F6 OE	0	0	0
TTTACCACACATTCGA_1	1.69631	6.86789	E2F6 OE	0	3.01557	0
TTTACCACACTAACGT_1	-1.85662	5.04097	E2F6 OE	0	0	0
TTTACGTCAGTTAGGG_1	-0.827575	7.78395	E2F6 OE	0	0.651733	0.651733
TTTACGTTCCATTTCA_1	1.04376	7.49459	E2F6 OE	1.34613	1.89987	0
TTTACTGCACTGGCGT_1	0.612551	6.53065	E2F6 OE	0	2.5598	0
TTTACTGCAGAGTAAT_1	1.31748	6.8722	E2F6 OE	0	1.46711	1.46711
TTTACTGGTCCACATA_1	-0.521719	8.83318	E2F6 OE	2.06282	3.56503	0
TTTACTGGTCCCGCAA_1	1.70955	6.91631	E2F6 OE	0	2.70049	0
TTTCACAAGATGGGCT_1	1.00975	5.45983	E2F6 OE	1.29683	0	0
TTTCCTCCACACTGGC_1	0.789518	10.6637	E2F6 OE	1.54926	0.38083	0
TTTCCTCCAGGCCCTA_1	1.37016	6.69748	E2F6 OE	0	0	1.49762
TTTGATCAGGTCGAGT_1	1.76578	7.76967	E2F6 OE	1.74315	3.32216	0.579914
TTTGGTTAGGGTTAAT_1	0.916327	5.17688	E2F6 OE	2.09651	1.51927	0
TTTGTTGGTCAAATCC_1	1.16777	7.48768	E2F6 OE	0	1.98749	1.42277
AAACGAAAGCAACTCT_2	0.271132	8.41892	EGFP CTR	1.59715	0	0
AAACGAACAAGACGAC_2	1.09966	5.29565	EGFP CTR	1.86409	0	0.646238
AAAGAACAGGTCGCCT_2	-0.626868	4.93523	EGFP CTR	1.22644	0.790514	0
AAAGAACAGGTTTGAA_2	1.99226	4.75127	EGFP CTR	2.02619	0.663066	0
AAAGAACGTCGACTTA_2	0.286421	9.05907	EGFP CTR	0.369497	0.369497	0
AAAGAACTCCACGTCT_2	-1.0765	9.27653	EGFP CTR	2.03677	0.510772	0.847222
AAAGGATCATAATCGC_2	-1.85584	4.49304	EGFP CTR	0	0.9284	0.9284
AAAGGATGTGGCTACC_2	-0.93759	7.6243	EGFP CTR	0.887682	0	0
AAAGGGCCACATCCCT_2	-1.28982	9.89591	EGFP CTR	0	0.598804	0.598804
AAAGGTACAACAGTGG_2	-1.06867	9.36986	EGFP CTR	1.71746	0.566297	0
AAAGTCCAGTCGTTAC_2	-1.11249	10.2576	EGFP CTR	1.36	0	0.769404
AAAGTCCGTAAGCGGT_2	0.662177	9.11932	EGFP CTR	2.43648	0	0.912438
AAAGTGATCCGAGAAG_2	0.874449	5.3719	EGFP CTR	1.44146	0	0.730258
AACAGGGGTCACCGCA_2	1.09839	4.41318	EGFP CTR	1.2723	0	0
AACAGGGTCTAGTGAC_2	-0.151344	4.89085	EGFP CTR	1.56909	0	0.668122
AACCAACCAGCGGATA_2	0.758789	4.61951	EGFP CTR	1.68788	0	0
AACCAACCAGTCTTCC_2	1.62504	4.55171	EGFP CTR	0.597036	0	0.968296
AACCAACTCTGTAAGC_2	-0.325095	8.99844	EGFP CTR	1.70732	0.44742	0.44742
AACCACACACTCCGAG_2	-1.54462	3.70377	EGFP CTR	1.15337	0.734492	0
AACCATGTCGTGGCTG_2	-1.25985	9.39771	EGFP CTR	1.45245	0.597956	0.597956
AACGAAACATTAAGCC_2	0.428488	5.17298	EGFP CTR	2.33019	0	0
AACGAAATCAAAGCCT_2	-1.1998	6.5544	EGFP CTR	1.0895	0	0
AACGGGACATGCTGCG_2	-0.410226	7.19696	EGFP CTR	1.7052	0.559852	0.318604
AAGAACATCGTTGTGA_2	-0.287869	8.68113	EGFP CTR	0.436115	0	0
AAGACAAAGGAGAATG_2	-0.721617	7.36929	EGFP CTR	0	0	0.710119
AAGACTCCAACAGAGC_2	1.97585	10.4174	EGFP CTR	0	0	0
AAGACTCCAATTGCTG_2	0.447639	9.45214	EGFP CTR	2.38351	0	0.356243
AAGACTCCATGGATCT_2	0.438694	4.84582	EGFP CTR	2.43581	0	1.19897
AAGACTCGTGAGATTA_2	0.461806	9.45076	EGFP CTR	2.16482	0	0.356628
AAGCGAGCAAATGAAC_2	-2.20467	4.27691	EGFP CTR	0.719177	0	0.719177
AAGCGAGGTGCACATT_2	-1.30176	9.97138	EGFP CTR	0.997375	0	0
AAGGTAAAGACCAACG_2	-1.52646	4.65701	EGFP CTR	0	0	0
AAGTACCTCGACACCG_2	2.32118	4.99699	EGFP CTR	0.539384	0	0
AAGTGAACAGACCTAT_2	-1.19099	9.31013	EGFP CTR	2.10679	0	0
AAGTGAATCCAAAGGG_2	-0.178431	8.07106	EGFP CTR	1.32042	0	0
AAGTTCGCAAGAGCTG_2	-0.337066	9.14225	EGFP CTR	1.08858	0	0
AATCACGCAACCGTGC_2	-1.23235	9.24933	EGFP CTR	1.31031	0	0
AATCGACAGGTGCCAA_2	-0.897169	9.74512	EGFP CTR	2.34544	0	0
AATCGTGGTCTACAAC_2	-0.446486	6.16568	EGFP CTR	1.81785	0	0
AATCGTGTCAGTGTTG_2	-0.168573	7.88154	EGFP CTR	1.38862	0	0
AATGAAGGTCGGAAAC_2	2.25511	8.07507	EGFP CTR	2.52105	0	0
AATGACCCATCCTTCG_2	-0.123084	7.93563	EGFP CTR	2.53064	0.308438	0.308438
AATGACCTCCGAGGCT_2	0.87386	8.43188	EGFP CTR	1.05781	0	0.486544
AATGGAAGTCTAGGTT_2	0.110275	9.57222	EGFP CTR	0.975085	0.345607	0.345607
AATTCCTCAGAGGACT_2	-1.11084	10.1089	EGFP CTR	1.54981	0.5551	0
AATTTCCAGTGATTCC_2	0.846597	4.74234	EGFP CTR	1.84323	0	0.724344
ACAAAGAGTCCAACGC_2	-1.14745	7.48351	EGFP CTR	0.516735	0	0
ACAAAGATCTGAGGTT_2	-1.77066	4.86307	EGFP CTR	2.45547	0	0
ACAAGCTTCTCTTGCG_2	-1.19382	9.08332	EGFP CTR	0.501175	0	0
ACACCAACAGGAGGTT_2	-1.22247	10.4168	EGFP CTR	1.49675	0	0
ACACGCGAGTGCCCGT_2	-0.161392	4.10225	EGFP CTR	2.49153	0	0
ACAGAAACACGATTCA_2	-0.225254	9.05834	EGFP CTR	0.450535	0.760013	0
ACAGCCGAGTACGTCT_2	1.24876	5.80797	EGFP CTR	0.909653	0	0
ACAGCCGAGTTAGAAC_2	-1.80304	4.65135	EGFP CTR	2.38437	0	0.878572
ACAGGGACACCTAAAC_2	-1.41007	10.4304	EGFP CTR	0.795861	0	0.340357
ACATCGAGTCATCGGC_2	-0.754147	10.3264	EGFP CTR	2.44791	0	0.53314
ACATCGAGTCTTCGAA_2	-0.0444259	7.97755	EGFP CTR	0.698922	0.409319	0
ACATCGAGTGACCGTC_2	-0.716249	9.2496	EGFP CTR	1.62086	0	0.59415
ACATCGAGTTGTCAGT_2	2.30342	5.01575	EGFP CTR	1.96389	0	0
ACATGCAGTGTTTACG_2	-2.00934	4.60154	EGFP CTR	0.703815	0	0
ACATTTCCAGGTCAGA_2	2.85297	6.81705	EGFP CTR	1.91506	0	0
ACCAAACAGGGTACAC_2	0.618748	7.57177	EGFP CTR	1.84605	0	0
ACCATTTAGCCTTTCC_2	1.86277	10.3083	EGFP CTR	1.88828	0.285089	0.285089
ACCATTTGTCGAGCAA_2	0.708668	6.95267	EGFP CTR	1.99061	0	0
ACCCAAAGTGTCCAAT_2	-0.432845	4.96351	EGFP CTR	1.34704	0	0
ACCGTTCAGTGGATTA_2	-1.03946	9.53174	EGFP CTR	0	0	0
ACCTACCAGTCACTCA_2	-0.842295	7.66707	EGFP CTR	0	0.681407	0
ACCTACCCAGCTGTTA_2	0.875337	8.54114	EGFP CTR	0	0	0
ACGATGTCATATCTCT_2	0.12037	7.80054	EGFP CTR	2.01221	0	0.431773
ACGGAAGAGTGCCGAA_2	0.813417	8.88223	EGFP CTR	1.30631	0.43081	0.43081
ACGGGTCCACTCAGAT_2	-1.29707	10.8157	EGFP CTR	1.06142	0	0.665385
ACGGTCGAGTATAGGT_2	0.110023	8.76548	EGFP CTR	0.43316	0.734407	0.43316
ACGGTTAAGTCCGCCA_2	-0.247983	9.96175	EGFP CTR	2.06542	0.453654	0
ACGTAACCAACAAAGT_2	0.417257	4.55256	EGFP CTR	0	0.766679	0
ACGTAACCATCTGCGG_2	-2.21259	4.46003	EGFP CTR	1.68702	0	0
ACGTACAGTCTCTCAC_2	-1.07463	10.4768	EGFP CTR	0.460218	0	1.01278
ACGTACAGTTCTTCAT_2	2.05389	7.84934	EGFP CTR	1.92005	0	0.280208
ACGTAGTAGCATGTTC_2	-0.935413	7.1979	EGFP CTR	0	0	0.618828
ACGTAGTTCAACGAGG_2	0.0581839	5.04208	EGFP CTR	1.3781	0	0
ACTACGAGTGTACATC_2	-0.0357475	10.2854	EGFP CTR	2.14194	0	0
ACTATCTAGGAAGTAG_2	-1.38573	10.5443	EGFP CTR	0.508199	0	0.508199
ACTATCTTCGTTGTTT_2	-0.254701	9.9096	EGFP CTR	1.8844	0	0.381994
ACTATTCAGATGGTCG_2	0.137339	10.3058	EGFP CTR	0.724152	0	0.724152
ACTATTCGTCCGACGT_2	1.79029	5.10818	EGFP CTR	0	0	0.393909
ACTCTCGAGTAACCTC_2	-0.389006	10.1146	EGFP CTR	1.82183	0	0
ACTCTCGGTGCATTAC_2	-2.30207	4.41432	EGFP CTR	1.04621	0	0.479714
ACTCTCGGTTGACGGA_2	1.86966	4.2968	EGFP CTR	0	0	1.02686
ACTGATGCAGCACCCA_2	0.11739	8.84747	EGFP CTR	1.58627	0	0
ACTGTCCGTACCGTCG_2	0.54509	5.09625	EGFP CTR	0.767358	0	0
ACTGTGAAGGGCAGGA_2	0.274131	8.32678	EGFP CTR	0	0	0
ACTGTGACAAGTTCGT_2	-1.13294	7.34067	EGFP CTR	0.43098	0	0.43098
ACTTAGGCAGGCTACC_2	1.05809	7.57916	EGFP CTR	1.15037	0	0
ACTTATCTCCTACAAG_2	0.683345	7.90008	EGFP CTR	2.12086	0.421446	0
ACTTCCGAGGATTTCC_2	-0.649391	9.59142	EGFP CTR	1.10921	0.517199	0
ACTTCCGGTTATAGCC_2	-1.21553	10.1269	EGFP CTR	0	0	1.02534
ACTTCGCAGCGTATAA_2	-0.79504	7.1321	EGFP CTR	1.34873	0	0
AGAAGCGCACTGCACG_2	0.0399687	10.1938	EGFP CTR	1.33401	0	0
AGAAGCGTCAACGAGG_2	-0.386871	-0.161507	EGFP CTR	0	0	1.63671
AGAAGTATCAAAGGAT_2	-1.25786	3.22997	EGFP CTR	1.22508	0	0.789462
AGACAGGAGCCAAGGT_2	0.99614	5.38784	EGFP CTR	2.33377	0	0.710592
AGACAGGAGGTCATTC_2	-1.36121	9.67875	EGFP CTR	2.03941	0.390404	0.390404
AGACAGGAGTGGACTG_2	-1.23511	4.98009	EGFP CTR	0.849054	0	0
AGACCATGTCAAAGCG_2	1.02462	8.04641	EGFP CTR	1.78983	0.304772	0.304772
AGACCATGTCTCGGGT_2	2.27541	10.4271	EGFP CTR	1.02542	0	0.467557
AGAGCAGGTAGACTGG_2	-1.29308	10.2685	EGFP CTR	0	0.542985	0.542985
AGAGCCCAGCCTATTG_2	-1.8208	4.71146	EGFP CTR	1.57605	0	0
AGAGCCCAGGTAGGCT_2	1.14285	5.58298	EGFP CTR	1.27896	0	0
AGATAGACAATAACCC_2	-1.35364	9.45967	EGFP CTR	1.00204	0	0
AGATAGAGTTTGGGTT_2	-1.31672	10.115	EGFP CTR	0.885082	0.537424	0
AGATCCAAGACCAAAT_2	0.236132	6.97122	EGFP CTR	0	0	0
AGATCGTGTCGAGTTT_2	0.581633	4.90387	EGFP CTR	1.41133	0	0.709909
AGATGAAAGGCGATAC_2	1.46785	7.48032	EGFP CTR	1.29234	0	0
AGATGCTAGGTATCTC_2	-0.525903	7.2541	EGFP CTR	0.813334	0	0.813334
AGCATCATCATGTCTT_2	-1.27406	10.3643	EGFP CTR	1.28303	0.556765	0.31664
AGCCACGGTACTCCGG_2	-0.666574	10.5278	EGFP CTR	0.812217	0.486399	0
AGCCAGCGTTCCTAAG_2	-0.977234	10.0566	EGFP CTR	0.571651	0	0
AGCCAGCTCACAAGGG_2	-0.0725028	9.28585	EGFP CTR	2.31816	0.452547	0
AGCCAGCTCACGGACC_2	1.777	10.5161	EGFP CTR	1.55425	0	0.659011
AGCGATTGTTTGAAAG_2	1.75596	8.21731	EGFP CTR	1.9776	0	1.12334
AGCGATTTCAAGGAGC_2	-1.14533	9.86577	EGFP CTR	0.814313	0	0
AGCGCTGAGGCACTAG_2	0.873604	5.45522	EGFP CTR	2.76222	0	0
AGCTACATCGATACAC_2	-1.05504	10.3686	EGFP CTR	1.78973	0	0
AGCTTCCAGTCAGCGA_2	-1.36266	9.35184	EGFP CTR	1.25478	0	0
AGGAAATGTTCAACGT_2	0.191081	8.3398	EGFP CTR	2.30531	0	0
AGGAGGTTCTACTCAT_2	0.681834	9.41491	EGFP CTR	1.54254	0	0
AGGCATTAGCCTCAGC_2	0.0996846	7.75318	EGFP CTR	1.64577	0	0
AGGCCACAGGGATCAC_2	-1.15943	10.4846	EGFP CTR	1.09202	0.402176	0
AGGCTGCAGGTTGCCC_2	-0.560079	10.0373	EGFP CTR	1.32434	0	0.743781
AGGCTGCGTAAGGCCA_2	-0.0462423	4.89516	EGFP CTR	1.73205	0	0
AGGCTGCTCTTAGTTC_2	-1.20633	10.2621	EGFP CTR	1.26158	0	1.06411
AGGGCTCGTAACATCC_2	-0.0549781	9.5626	EGFP CTR	0	0	0
AGGGTCCAGGCAGGTT_2	2.29285	5.01687	EGFP CTR	2.29702	0	0
AGGGTCCTCGAAATCC_2	-0.184576	5.16228	EGFP CTR	1.67995	0	0
AGGGTGAAGAGTGGCT_2	-0.944443	9.78059	EGFP CTR	2.46037	0	0.466845
AGGGTTTAGACGCAGT_2	-2.25131	4.42135	EGFP CTR	1.80607	0	0
AGGGTTTGTATTTCCT_2	-1.26931	9.84186	EGFP CTR	1.49444	0.52554	0.52554
AGGGTTTTCGTAACCA_2	-0.950861	5.25681	EGFP CTR	0.809129	0	0
AGGTAGGGTGTTAGCT_2	-1.88596	4.36204	EGFP CTR	0	0	0
AGGTCTAAGACCATTC_2	-2.37124	4.21657	EGFP CTR	0.584921	0	0
AGGTCTAGTACCGGCT_2	0.28945	5.15973	EGFP CTR	2.29791	0	0
AGGTGTTAGAACAGGA_2	-1.88257	4.92318	EGFP CTR	1.75693	0	0
AGGTGTTCAACATCGT_2	-2.24532	4.2675	EGFP CTR	0	0	0
AGGTGTTTCTGCAGCG_2	-0.212546	9.7047	EGFP CTR	1.71864	0	0.452422
AGGTTGTCACGGATCC_2	1.99827	7.40396	EGFP CTR	0	0	0
AGTAACCAGATTGATG_2	0.206617	9.70121	EGFP CTR	1.9351	0.686857	0.401276
AGTAACCGTTCCGTTC_2	-0.698164	4.23359	EGFP CTR	1.34757	0	0
AGTAACCTCATAGCAC_2	1.96649	10.6456	EGFP CTR	1.26933	0	0
AGTACTGCATGCCGGT_2	-0.604416	4.09713	EGFP CTR	2.2956	0	0
AGTACTGGTTGGGAAC_2	1.31126	4.27828	EGFP CTR	1.24233	0	0
AGTAGCTCAAGATCCT_2	-2.23608	4.29051	EGFP CTR	0.694751	0	1.10075
AGTAGTCTCGCTGACG_2	-0.768941	4.2881	EGFP CTR	1.18837	0	0
AGTAGTCTCGTTAGTG_2	-1.12351	8.74151	EGFP CTR	1.62785	0	0
AGTCAACCATAACGGG_2	-0.04583	9.83547	EGFP CTR	1.34536	0.387478	0.387478
AGTCAACGTAGGATAT_2	0.448776	9.13039	EGFP CTR	2.01409	0.779649	0
AGTCAACGTGAGTTTC_2	-1.42109	8.70256	EGFP CTR	1.28878	1.28878	1.01241
AGTCACACATACAGGG_2	0.904358	4.69014	EGFP CTR	1.19574	0	0.455208
AGTCACATCAAGTCTG_2	-1.0401	6.87345	EGFP CTR	1.22127	0	0
AGTCACATCCTGTAAG_2	-1.18356	7.43224	EGFP CTR	0	0	0
AGTCATGAGAATAGTC_2	2.24769	5.03788	EGFP CTR	0.70227	0	0.70227
AGTCATGAGTGCACAG_2	-1.55721	5.3648	EGFP CTR	0.537335	0	0.537335
AGTGCCGTCATCGTAG_2	0.539325	4.04595	EGFP CTR	0	0	0.91906
AGTGTTGAGATGCCGA_2	-1.15544	5.17586	EGFP CTR	1.96488	0.929605	0
AGTGTTGCACTCATAG_2	-0.416404	7.66739	EGFP CTR	0	0	0
AGTTCCCCAACCGGAA_2	-0.145984	-1.30481	EGFP CTR	0	0	0
AGTTCCCGTACCACGC_2	-1.34394	10.5136	EGFP CTR	0.455905	0	1.00533
AGTTCCCGTAGACTGG_2	0.0171457	10.3133	EGFP CTR	0	0	0.439504
AGTTCCCGTTTGATCG_2	-0.384917	5.00852	EGFP CTR	0.882624	0	0
AGTTCCCTCCAAGCTA_2	-1.19652	9.30107	EGFP CTR	0	0	0
ATACCGAAGTCTGCGC_2	-1.10816	4.70939	EGFP CTR	2.01258	0	0
ATACCTTAGTGCGCTC_2	-0.42815	4.64025	EGFP CTR	0.675312	0	0
ATACTTCGTAAGATTG_2	-1.06919	10.4415	EGFP CTR	0.985278	0	0
ATACTTCGTACGTAGG_2	2.48805	9.69811	EGFP CTR	1.13951	0.303217	0.303217
ATAGAGAGTTCCGCGA_2	1.92925	10.2819	EGFP CTR	1.03294	0	0
ATAGGCTAGGACAACC_2	0.253634	5.16084	EGFP CTR	0	0	0
ATATCCTGTGGCTGCT_2	2.70159	8.26326	EGFP CTR	0.938513	0	0.27097
ATCACAGAGTACTCGT_2	-0.204555	8.34505	EGFP CTR	1.86202	0	0
ATCACGACAGAAATCA_2	-2.00592	4.37188	EGFP CTR	1.39658	0	0.924529
ATCACGATCTCATAGG_2	-2.18031	4.28833	EGFP CTR	1.03259	0	0.644041
ATCATTCCAAACTAAG_2	1.2134	8.23931	EGFP CTR	2.3545	0	0
ATCATTCGTTAGCGGA_2	-1.80968	4.7224	EGFP CTR	1.51496	0.635153	0
ATCCACCCAAATGCTC_2	-2.18562	4.44873	EGFP CTR	1.7843	0	0
ATCCATTAGCTTACGT_2	-0.29502	4.88163	EGFP CTR	1.23825	0.596926	0
ATCCATTGTAGATTGA_2	2.06938	10.1056	EGFP CTR	1.30537	0	0
ATCCATTGTGCTGCAC_2	-0.992005	10.3409	EGFP CTR	1.87392	0.4063	0.4063
ATCCCTGTCACACCGG_2	1.89534	7.28385	EGFP CTR	1.26742	0	0
ATCCCTGTCTACACTT_2	2.50699	8.20891	EGFP CTR	1.67499	0	0
ATCCGTCTCCGTTTCG_2	-0.265832	4.62186	EGFP CTR	1.88802	0.588285	0
ATCGGATCAGGAGACT_2	-0.259891	9.61329	EGFP CTR	1.0694	0	0
ATCGGCGCAAGTCATC_2	2.53801	5.11192	EGFP CTR	1.17992	0.560399	0
ATCGTAGTCGGACAAG_2	0.126688	9.19646	EGFP CTR	2.60329	0	0
ATCGTCCTCATGGTAC_2	-1.01668	8.06803	EGFP CTR	2.09881	0	0
ATCGTGACATTCTCTA_2	0.175423	9.29293	EGFP CTR	0	0	0
ATCGTGAGTAGTCGTT_2	0.928298	5.39259	EGFP CTR	2.10557	0	0
ATCGTGATCTTCGTGC_2	-2.30883	4.64674	EGFP CTR	1.72034	0	0
ATCGTGATCTTGGCTC_2	-1.28663	8.51875	EGFP CTR	0.58471	0.951249	0.58471
ATCTCTACAATTTCTC_2	1.37847	8.24967	EGFP CTR	2.38998	0	0
ATCTTCACAGAACTCT_2	1.53756	8.15943	EGFP CTR	2.27794	0	0
ATCTTCATCCATTCAT_2	-1.02677	10.3028	EGFP CTR	2.38755	0	0.371148
ATGAAAGAGCTCGACC_2	-0.961022	8.48145	EGFP CTR	1.40056	0.702682	0
ATGAAAGTCGGACGTC_2	-0.865642	10.481	EGFP CTR	0.770525	0.45771	0
ATGACCAAGAGGTTTA_2	-0.831705	8.53548	EGFP CTR	0.869579	0	0
ATGACCAGTAACTGCT_2	-1.24636	10.5751	EGFP CTR	0.374509	0	0
ATGACCAGTTCCAGGC_2	-1.09439	4.71103	EGFP CTR	1.89891	0	0
ATGAGTCTCTTTGGAG_2	0.0248867	5.10122	EGFP CTR	1.46225	0	0
ATGATCGAGCTAATGA_2	-1.9154	4.51641	EGFP CTR	0.799101	0	0
ATGCCTCAGGATACCG_2	2.52945	5.0517	EGFP CTR	0	0.421122	1.12968
ATGCCTCCATGACTTG_2	-1.05633	9.03431	EGFP CTR	1.14036	0	0.724618
ATGGGAGAGGACGCTA_2	-1.07881	8.0967	EGFP CTR	1.51829	0	0.466291
ATGGTTGCAAAGGCAC_2	-0.299931	6.86463	EGFP CTR	1.35508	0	0
ATGGTTGCACGGTGTC_2	-0.131656	4.59478	EGFP CTR	2.2266	0	0
ATGGTTGGTCTGTAAC_2	1.1938	4.30298	EGFP CTR	0	0	0
ATTACCTAGGCATCTT_2	-0.882422	10.3431	EGFP CTR	1.26884	0	0
ATTACCTTCCAGTACA_2	-1.37618	8.2582	EGFP CTR	2.16368	0	0.530793
ATTATCCGTCATCGGC_2	0.688263	7.80918	EGFP CTR	0.460089	0	0.460089
ATTCACTTCCACGTGG_2	-0.865087	8.00108	EGFP CTR	2.12742	0	1.37555
ATTCATCTCATTCTTG_2	-0.451198	4.41168	EGFP CTR	2.55003	0	0.685096
ATTCCATGTTGCTCAA_2	-1.01292	9.51117	EGFP CTR	0	0	0.532007
ATTCCATTCAAAGAAC_2	-1.23826	8.05788	EGFP CTR	1.49298	0.621968	0
ATTCCTAAGTCACACT_2	-0.370347	8.86806	EGFP CTR	2.56876	0	0.790711
ATTCGTTCAGTAGAGC_2	-1.26119	8.02639	EGFP CTR	1.20235	0	0
ATTCGTTTCACGGAGA_2	-0.780099	7.12557	EGFP CTR	0.7546	0	0
ATTCGTTTCTGTTGGA_2	-1.93917	4.70664	EGFP CTR	2.02366	0	0
ATTGGGTCACGTCATA_2	0.30563	9.78751	EGFP CTR	2.36707	0	0
ATTGTTCCAACCACAT_2	1.02476	5.04923	EGFP CTR	2.04283	0	0.557226
ATTGTTCTCCACGGAC_2	-0.787537	8.6725	EGFP CTR	0.602297	0	0
ATTTACCAGATGACCG_2	1.5715	10.6598	EGFP CTR	1.8755	0	0.867531
ATTTCTGTCAAGCCGC_2	-1.21645	9.2564	EGFP CTR	0.853324	0	0
ATTTCTGTCGCTCTCA_2	1.2395	7.90903	EGFP CTR	2.33153	0.93568	0
CAAAGAATCATATGGC_2	-0.809273	7.80706	EGFP CTR	0.635905	0	0
CAACAACAGAGATTCA_2	-1.40923	4.77334	EGFP CTR	0.90806	0	0
CAACAACCAGTAACGG_2	-0.994783	10.4811	EGFP CTR	1.52567	0	0.469816
CAACCAACAGATCCAT_2	2.53008	5.18573	EGFP CTR	2.43406	0	0.5269
CAACCTCTCTTCACGC_2	-2.11443	4.67239	EGFP CTR	2.52006	0	1.14518
CAACGATGTTTGTGGT_2	-1.09152	9.16152	EGFP CTR	2.10781	0.471576	0
CAAGACTTCGCTCTCA_2	1.95041	4.39491	EGFP CTR	0.719879	0	0.719879
CAAGAGGAGCAGATAT_2	-0.614774	9.04023	EGFP CTR	0	1.13438	0
CAAGAGGGTCCTGGTG_2	-2.1109	4.41918	EGFP CTR	1.85653	0	0
CAAGAGGTCCATAGAC_2	-2.30872	4.75553	EGFP CTR	0.84005	0	0
CAAGCTAAGAAATTGC_2	-0.466469	4.45607	EGFP CTR	1.58145	0	0
CAAGCTACATACCATG_2	-1.36155	4.73366	EGFP CTR	1.62073	0	0
CAAGGGACAGGGACTA_2	1.27045	4.22252	EGFP CTR	0	0	0
CAAGGGATCATTCCTA_2	0.16192	10.3218	EGFP CTR	0	0.409557	0.699278
CAATACGGTAATGCGG_2	-1.1546	9.46135	EGFP CTR	1.35492	0	0
CAATACGTCGTTAGTG_2	1.9433	8.28476	EGFP CTR	2.4418	0.390003	0.669864
CAATGACGTTAGAGAT_2	2.15307	7.05041	EGFP CTR	0	0	0
CACACAAGTGTTTCTT_2	-0.240816	4.75916	EGFP CTR	0.958872	0	0
CACAGATAGCGCCTAC_2	1.72923	10.4953	EGFP CTR	1.22989	0	0.394854
CACAGGCAGCGTCTCG_2	-0.491631	9.39401	EGFP CTR	1.10206	0.407189	0
CACAGGCTCTACTCAT_2	1.49052	4.60176	EGFP CTR	1.20896	0	0.942606
CACGAATCAGGCTCTG_2	-0.309322	9.86727	EGFP CTR	1.53211	0.545566	0
CACGGGTGTCGAGTGA_2	0.743894	8.67232	EGFP CTR	2.03325	0.791667	1.0334
CACGTGGAGCGATCGA_2	-1.23678	8.48324	EGFP CTR	0	0	0.740667
CACGTGGGTGCTAGCC_2	1.68863	4.33253	EGFP CTR	0.695455	0	0
CACGTGGTCAGATTGC_2	-0.735493	5.49934	EGFP CTR	0	0	1.27573
CACGTTCCATAGAATG_2	-0.186637	9.21875	EGFP CTR	2.53313	0	0
CACTAAGGTTAGGGAC_2	-0.876552	6.93211	EGFP CTR	1.88918	0	0
CACTAAGTCCCTCATG_2	0.521445	5.2989	EGFP CTR	1.34771	0	0.388499
CACTGAAAGTCCGTCG_2	-1.1292	5.11746	EGFP CTR	1.48763	0	0
CACTTCGAGGTAAGTT_2	1.85813	4.69766	EGFP CTR	0.65403	0	0
CAGAGCCAGACCCGCT_2	1.10029	4.61339	EGFP CTR	0	0	0
CAGAGCCTCTGCGGCA_2	-1.24777	10.2554	EGFP CTR	0.814839	0.488215	0
CAGATACCATCGCCTT_2	2.60856	4.66918	EGFP CTR	0	0	0.961209
CAGATCACAGCTCTGG_2	-1.28219	9.64874	EGFP CTR	2.00979	0	0
CAGATTGGTATTTCGG_2	-0.289204	7.18678	EGFP CTR	1.5524	0.426463	0.426463
CAGCACGTCCTCAGAA_2	1.65947	4.68143	EGFP CTR	0	0	0
CAGGCCACACAGCGCT_2	0.10249	8.66108	EGFP CTR	1.1135	0.629368	0
CAGGCCATCCTTATAC_2	-1.93538	5.10325	EGFP CTR	0.947655	0.947655	0.947655
CAGGGCTAGTGCTCAT_2	-0.508138	7.73849	EGFP CTR	1.70417	0.641518	0
CAGGTATAGTGGTCAG_2	0.473309	4.61961	EGFP CTR	1.74422	0	0
CAGGTATTCCCGTTCA_2	0.710851	-2.41496	EGFP CTR	1.33344	0	0
CAGTGCGCACATTCGA_2	-0.932037	4.82814	EGFP CTR	1.23303	0	0
CAGTGCGCACTAGGTT_2	-2.23307	4.69558	EGFP CTR	2.55024	0	1.44006
CAGTGCGTCCTCTAAT_2	0.142884	9.83063	EGFP CTR	1.68086	0	0
CATACAGCATCCGAAT_2	1.88157	10.6739	EGFP CTR	1.67892	0	0
CATACCCAGCCACTCG_2	2.5787	4.99888	EGFP CTR	1.18258	0	0
CATACCCCACAGACGA_2	1.84978	8.33703	EGFP CTR	1.84718	0	1.30045
CATACCCTCTTGGATG_2	1.30212	4.21765	EGFP CTR	0	0.886715	0
CATACTTCATCCGAGC_2	-1.29407	9.57159	EGFP CTR	1.21108	0	0.77866
CATCAAGCACACCAGC_2	-1.24076	10.8034	EGFP CTR	0.470492	0.262665	0.262665
CATCAAGCATGTCTAG_2	2.77779	7.88935	EGFP CTR	0.619323	0	0.619323
CATCCACCACTGGCCA_2	-1.03255	7.37658	EGFP CTR	1.24672	0.602297	0.602297
CATCCACGTTCGTTCC_2	-1.30282	7.95399	EGFP CTR	2.08255	0	0.460844
CATCCCATCCACGTCT_2	0.124373	9.7753	EGFP CTR	2.09298	0.465253	0
CATCCGTAGAACAAGG_2	-0.50017	7.41318	EGFP CTR	0.789036	0	0
CATCCGTGTCATGCAT_2	2.21445	5.08235	EGFP CTR	0	0	0
CATCGCTAGTAATCCC_2	-0.665696	6.08764	EGFP CTR	2.27865	0	0.629327
CATCGCTTCTGCACCT_2	1.50021	7.41914	EGFP CTR	1.78025	0	0
CATCGGGAGATGGCGT_2	1.12594	4.28863	EGFP CTR	0	0	0.790119
CATGAGTGTCGTTCAA_2	-0.191479	7.56462	EGFP CTR	2.09538	0	0
CATGCCTTCTTAGTTC_2	-0.143252	8.66051	EGFP CTR	1.82594	0.456625	0.456625
CATGCGGGTAGTCCTA_2	-2.21254	4.2648	EGFP CTR	1.00566	0	0
CATGCGGGTCTCTCCA_2	-0.531994	10.6017	EGFP CTR	2.77394	0	0.442349
CATGGTATCCCGATCT_2	-1.36812	10.0055	EGFP CTR	0	0	0.522171
CATTCATCACAACGTT_2	-1.97989	4.57579	EGFP CTR	1.0341	0	0.645159
CATTCCGGTTTAGTCG_2	-0.877323	10.5874	EGFP CTR	1.83091	0.4588	0.772119
CATTCTAAGACTCTTG_2	1.97777	7.06433	EGFP CTR	0.760104	0.250467	0
CATTCTACAACCTATG_2	-0.876812	9.15049	EGFP CTR	1.2827	0.50174	0
CATTCTATCCATTCAT_2	0.578667	9.36985	EGFP CTR	2.58171	0.307045	0.541629
CATTGAGAGATCCGAG_2	-0.424537	7.61523	EGFP CTR	2.41928	0	0
CATTGAGCACCTATCC_2	-2.23966	4.28032	EGFP CTR	1.43103	0	0
CATTGCCTCTCCTGAC_2	2.32558	8.40812	EGFP CTR	1.30899	0	0
CATTGTTTCCACGTAA_2	-0.0709697	10.6194	EGFP CTR	2.87935	0.29484	0
CATTTCAAGCAGCCCT_2	-1.29942	4.89595	EGFP CTR	2.42156	0	0
CATTTCATCAAGTTGC_2	-0.265316	7.24364	EGFP CTR	3.30509	0	0
CCAATTTCAACGATCT_2	0.388827	9.40673	EGFP CTR	0	0	0
CCACAAAGTCGAACGA_2	-1.08969	8.82377	EGFP CTR	0.941778	0	0
CCACCATTCACCCTGT_2	-3.13698	-0.629304	EGFP CTR	1.1232	0	0.525653
CCACGTTCAGCGCTTG_2	2.43944	8.26369	EGFP CTR	2.7047	0	0
CCACGTTTCGGCTGTG_2	-0.558776	9.06438	EGFP CTR	1.57898	0	0
CCATAAGCAACTTGCA_2	-1.71761	4.6363	EGFP CTR	0	0	0
CCATAAGTCTGGGTCG_2	2.399	8.13376	EGFP CTR	1.53702	0.509085	0.286595
CCATCACCAGTCAGTT_2	-1.36474	9.78014	EGFP CTR	0.549159	0	0
CCATCACGTCTAACGT_2	-0.921883	7.72324	EGFP CTR	2.42961	0	0
CCCATTGAGAGCAGTC_2	1.94619	4.6281	EGFP CTR	2.08743	0	0.534394
CCCATTGTCACAAGAA_2	-1.81315	4.9955	EGFP CTR	0.978336	0	0
CCCGAAGCAACGGGTA_2	1.11962	5.61272	EGFP CTR	1.49799	0.527412	0.870909
CCCGAAGCAGACCATT_2	-0.601833	4.94537	EGFP CTR	2.2437	0	0
CCCTAACAGCAAGTGC_2	1.12417	5.61501	EGFP CTR	1.27122	0	0.61792
CCCTAACAGGCGAACT_2	0.73861	5.32647	EGFP CTR	1.49145	0	0.523962
CCCTAACGTAGGTCAG_2	-0.963941	10.4601	EGFP CTR	1.68778	0	0
CCCTCAACAATTGTGC_2	-0.854684	8.80815	EGFP CTR	2.24282	0	0
CCCTTAGGTGGCCTCA_2	-1.27561	9.35338	EGFP CTR	2.02977	0.550834	0.550834
CCGAACGCAAAGGGTC_2	-0.30505	6.90608	EGFP CTR	1.87362	0	0
CCGATCTAGACGACGT_2	-0.359571	9.11291	EGFP CTR	0	0	0
CCGCAAGCATCGTGCG_2	0.206554	8.61223	EGFP CTR	0.764065	0	0
CCGGGTACATGCCGAC_2	-2.34388	4.54163	EGFP CTR	0.655986	0.655986	0
CCGGTAGGTAACGTTC_2	-1.12446	10.3189	EGFP CTR	0.937401	0.328105	0.772422
CCGGTGAAGTCATGGG_2	-1.31123	4.96766	EGFP CTR	1.99267	0	0
CCGTAGGCAAAGCGTG_2	-1.00164	6.88096	EGFP CTR	1.39673	0	0.700119
CCGTGAGCAGCATGCC_2	0.715967	9.45122	EGFP CTR	1.99124	0	0
CCGTTCAAGCCAGACA_2	1.6508	4.31698	EGFP CTR	0	0	0.745988
CCTAACCTCCGCGATG_2	-1.94849	4.72737	EGFP CTR	0	0	0.903757
CCTACGTAGGGCCTCT_2	-1.16916	7.68441	EGFP CTR	1.86852	0	0
CCTATCGGTGGCTTAT_2	1.03757	4.56662	EGFP CTR	1.7568	0	0.78776
CCTATCGGTTACCGTA_2	-0.310114	9.55046	EGFP CTR	1.0583	0	0
CCTCAACGTGCGGCTT_2	-0.303897	8.95852	EGFP CTR	1.2614	0	0.817655
CCTCAGTAGAGCCTGA_2	-0.992973	3.74989	EGFP CTR	0.657237	0	1.05044
CCTCAGTAGGTCGTCC_2	-0.550497	6.54266	EGFP CTR	1.59472	0	0
CCTCATGAGACCAGAC_2	0.870544	4.72513	EGFP CTR	2.18988	0	0
CCTCATGCAAGGTCGA_2	0.90311	7.79571	EGFP CTR	1.31965	0.972776	0.437239
CCTCATGGTCTGCATA_2	-0.260251	4.24909	EGFP CTR	1.22076	0.78613	0.78613
CCTCTCCAGCGTCTCG_2	0.489063	9.41648	EGFP CTR	2.96237	0.369774	0
CCTCTCCTCTTCTTCC_2	0.532645	8.48647	EGFP CTR	2.27716	0	0
CGAAGGACATGTTACG_2	-1.40501	9.56131	EGFP CTR	2.71846	0.912364	1.17412
CGAGGCTTCGATAACC_2	-1.40036	8.57415	EGFP CTR	0.551177	0	0.904456
CGATCGGAGTACCGGA_2	-0.197444	4.50537	EGFP CTR	0	0.547956	0
CGATGCGAGCCTGGAA_2	-0.352212	8.94735	EGFP CTR	2.34722	0.403938	0.690855
CGCAGGTCATGACTGT_2	-1.34113	9.8441	EGFP CTR	0	0	0
CGCATAAGTAGAAACT_2	1.95845	10.3772	EGFP CTR	2.25453	0	0.554926
CGCCATTGTTCGTAAC_2	3.33973	4.36249	EGFP CTR	1.49748	0	0
CGCGTGAAGAGCCATG_2	0.858606	6.47139	EGFP CTR	1.30181	0	0
CGCGTGATCTAACGGT_2	0.489079	8.99936	EGFP CTR	0.513291	0	0
CGGACACCAACGTATC_2	0.22891	9.41563	EGFP CTR	1.14395	0.356153	0.825699
CGGAGAACATGGAACG_2	0.902461	5.12395	EGFP CTR	0.673871	0.673871	0
CGGAGAAGTGTCTTCC_2	-1.32468	8.02749	EGFP CTR	1.81517	0	0.903888
CGGCAGTAGGCTAACG_2	-1.26199	8.07088	EGFP CTR	1.08976	0.505522	0
CGGCAGTCAAGAGAGA_2	-0.927147	10.0667	EGFP CTR	1.60625	0	0
CGGGTCAAGACCAAGC_2	-0.944362	9.66366	EGFP CTR	0.972469	0.600063	0.600063
CGGGTCAAGGAGTATT_2	-0.739721	6.99455	EGFP CTR	1.77447	0	0.967891
CGGGTCAGTATCCTTT_2	-1.45706	9.45674	EGFP CTR	0	0	0.511761
CGGTCAGAGATCGGTG_2	2.41186	4.87432	EGFP CTR	1.06641	0	0
CGTAATGCACAGAAGC_2	-0.873969	8.88727	EGFP CTR	0.983231	0	0
CGTGAATAGTGTACAA_2	0.0359856	4.97812	EGFP CTR	0	0	0
CGTGATAGTATGTCAC_2	-0.722274	9.31312	EGFP CTR	1.41488	0	0
CGTGATATCGATACAC_2	0.865142	5.54775	EGFP CTR	2.3891	0.642029	0.642029
CGTGTCTCACGATAGG_2	-0.91295	10.6582	EGFP CTR	1.5947	0	0.752339
CGTTAGACAATACGCT_2	0.131914	9.19423	EGFP CTR	1.40192	0	0
CGTTCTGAGTCATAGA_2	-1.1623	4.41466	EGFP CTR	0	0	0
CGTTCTGGTGCTTCAA_2	2.44368	4.87156	EGFP CTR	0.913927	0	0
CGTTCTGTCCAATCTT_2	0.50939	5.21318	EGFP CTR	2.62529	0.77215	0
CTAAGTGAGGATAATC_2	-1.16499	9.3724	EGFP CTR	1.01141	0	0
CTAAGTGAGGGTGAAA_2	0.618605	5.29813	EGFP CTR	1.39551	0	0.699304
CTACATTGTGCATGAG_2	-1.29153	8.25701	EGFP CTR	0.67054	0	0
CTACCTGAGCAGGCTA_2	-1.39684	4.48165	EGFP CTR	2.00717	0	0.959567
CTACCTGCATAATCGC_2	-1.38129	9.63484	EGFP CTR	1.49017	0.523289	0.523289
CTACCTGGTGCCCACA_2	-0.126486	4.15323	EGFP CTR	1.77062	0.475806	0
CTACGGGAGCTATCCA_2	-1.08882	5.54961	EGFP CTR	0.776688	0	0
CTACGGGAGGTAGCCA_2	0.180651	9.20769	EGFP CTR	2.09688	0	0
CTACTATTCTAAGCCA_2	-0.461003	7.6184	EGFP CTR	0	0	0.455124
CTAGACAAGATAACGT_2	-1.2434	6.77379	EGFP CTR	2.03374	0	0
CTAGGTACAGGTCCGT_2	1.1913	4.25324	EGFP CTR	0	0	0
CTATCTAAGCCTCGTG_2	-0.240187	4.92412	EGFP CTR	0	0	0.745057
CTCAAGATCGCAATTG_2	0.449386	7.67029	EGFP CTR	0	0	0
CTCACTGAGACGCATG_2	2.09998	10.5846	EGFP CTR	1.35588	0	0.392063
CTCACTGCACAGCCAC_2	-1.0069	10.6705	EGFP CTR	1.4417	0	0
CTCACTGTCTACTGAG_2	-1.19406	9.44043	EGFP CTR	1.77834	0	0
CTCATGCGTGCTATTG_2	-1.33624	9.67278	EGFP CTR	1.04457	0	0
CTCCAACGTGTAACGG_2	2.31574	10.3844	EGFP CTR	0	0	1.11336
CTCCACAAGCCAAGGT_2	-0.678247	7.13492	EGFP CTR	2.06902	0	1.32623
CTCCATGAGCGTGTCC_2	-1.55743	4.62793	EGFP CTR	0.910895	0	0
CTCCATGAGGGTACGT_2	0.164893	9.66985	EGFP CTR	0.801228	0.478801	0
CTCCCTCGTCCATACA_2	-0.831407	10.4502	EGFP CTR	0.519922	0	0.519922
CTCCGATAGGCACTAG_2	-1.26301	9.50437	EGFP CTR	1.42583	0	0
CTCCGATGTATCTCTT_2	-0.151786	8.9858	EGFP CTR	2.17367	0	0
CTCCGATGTGACACAG_2	0.0947965	10.0706	EGFP CTR	2.2275	0	0.65213
CTCCTCCTCTGGTGCG_2	-0.821244	10.5706	EGFP CTR	2.34837	0.2335	0.422666
CTCGAGGCACTTTATC_2	0.893758	4.81367	EGFP CTR	2.55586	0	0.688234
CTCTCAGAGATGGTCG_2	-0.855242	9.80995	EGFP CTR	1.04805	0	0
CTCTCAGAGGCCTGAA_2	0.403635	4.75044	EGFP CTR	2.71145	0.732775	1.15111
CTGAGCGGTTGAGGAC_2	2.28252	10.479	EGFP CTR	0	0	0
CTGATCCAGTCAGGGT_2	2.05498	7.77073	EGFP CTR	2.86437	1.32344	0
CTGCCATGTTAAGGAT_2	-1.42637	4.63226	EGFP CTR	2.07039	0	0.687987
CTGCGAGCAATTCACG_2	-0.804183	10.2506	EGFP CTR	1.92614	0	0
CTGGCAGGTAGCCCTG_2	-1.35135	7.46927	EGFP CTR	0.742336	0	0
CTGTACCCATGCGGTC_2	0.649342	4.67315	EGFP CTR	1.84979	0	0
CTGTATTAGCGAGTAC_2	-1.20305	10.2083	EGFP CTR	0.928955	0	0
CTGTCGTCATGGGCAA_2	-2.03607	4.86793	EGFP CTR	1.31701	0	0.861252
CTGTCGTTCAACTGAC_2	-1.59495	4.68136	EGFP CTR	0	0	0.96992
CTTACCGCAACGAGGT_2	-1.24902	6.6413	EGFP CTR	0.557067	0	0.557067
CTTACCGCAATAGTCC_2	-0.557793	4.2464	EGFP CTR	2.2706	0	0.51168
CTTACCGCATTGAAAG_2	2.14108	10.416	EGFP CTR	0	0	0
CTTAGGACAAAGGCAC_2	0.0594811	9.62127	EGFP CTR	0.366824	0.366824	0.366824
CTTCAATCAATGTCTG_2	-1.84114	4.59142	EGFP CTR	1.57794	0	0
CTTCCGAAGGTGAGAA_2	-0.0714077	9.82714	EGFP CTR	1.48197	0.858931	0
CTTCCGATCACTTTGT_2	-1.2861	9.43599	EGFP CTR	1.38744	0	0
CTTCCTTCACCTCTGT_2	-1.92355	4.77172	EGFP CTR	1.71934	0	0.650329
CTTCTAAGTATTCTCT_2	-1.77222	5.02549	EGFP CTR	1.15938	0	0
CTTCTCTTCGTTCCCA_2	1.13953	4.68011	EGFP CTR	1.44964	0	1.03389
CTTGAGAGTCGCTTAA_2	-0.438236	4.50527	EGFP CTR	0.589946	0.337861	0.589946
CTTTCGGGTATGAGCG_2	2.11548	4.74487	EGFP CTR	1.19574	0	0
CTTTCGGTCGGTCTGG_2	1.33309	7.87826	EGFP CTR	1.77651	0.435324	0
GAAACCTAGGACATCG_2	0.108189	9.61292	EGFP CTR	1.40129	0	0.323934
GAACACTGTAGACGTG_2	-0.0259219	9.28433	EGFP CTR	1.23737	0	0.682398
GAACGTTCAACGTATC_2	0.0117501	9.81376	EGFP CTR	2.2302	0	0.465606
GAACGTTCAAGAAACT_2	-1.1096	10.6687	EGFP CTR	2.19781	0	0.385873
GAACTGTGTTGTGGCC_2	-0.317835	9.76119	EGFP CTR	1.23346	0	0
GAAGAATCAATGTGGG_2	-0.454087	6.80673	EGFP CTR	0	0	0
GAAGAATTCTCTGCCA_2	-1.07004	9.6001	EGFP CTR	1.38305	0.786098	0.468382
GAAGGACTCAAGCCGC_2	-0.309004	8.43436	EGFP CTR	0	0.466801	0
GAAGGGTGTCAACATC_2	-1.04314	10.3634	EGFP CTR	1.36044	0.544926	0.544926
GAAGGGTGTCTCCCTA_2	0.0380528	9.56193	EGFP CTR	1.96822	0	0.599414
GAAGTAAGTAAGTAGT_2	-0.722573	8.78547	EGFP CTR	1.37869	0	0
GAAGTAATCCGTACGG_2	-0.998078	10.4069	EGFP CTR	1.52938	0	0
GAATAGAGTGGCTGCT_2	2.11925	10.5022	EGFP CTR	1.00742	0	0.457114
GAATAGATCACCTTGC_2	2.08636	7.74351	EGFP CTR	1.14993	1.14993	0
GAATCACTCATAGGCT_2	-0.0139225	9.8949	EGFP CTR	2.57083	0	0
GAATCACTCTGCGTCT_2	-1.1269	9.59261	EGFP CTR	1.75385	0	0.360645
GAATCGTCAATAGTGA_2	-2.09772	4.83714	EGFP CTR	1.90288	0	0.761288
GAATCGTTCCCTTCCC_2	-0.298389	4.98573	EGFP CTR	1.81097	0	0
GACATCACAGACTCTA_2	1.93675	4.3591	EGFP CTR	1.2397	0	0
GACCAATAGTAATCCC_2	-1.28745	9.51939	EGFP CTR	2.26913	0.946448	0
GACCAATTCAAGCCCG_2	0.981125	5.35159	EGFP CTR	0.892972	0	0
GACCTTCAGCTGTACT_2	-1.14385	9.48272	EGFP CTR	2.073	0	0
GACCTTCCAAGGATGC_2	-0.23302	6.7365	EGFP CTR	1.82315	0	0
GACCTTCGTGCTGTCG_2	2.75383	5.55331	EGFP CTR	2.32587	0	0.735509
GACGCTGCAGAGAATT_2	-0.348884	9.33947	EGFP CTR	0.423166	0	0
GACGTTACACAGAAGC_2	-1.09933	10.1746	EGFP CTR	0.59814	0.59814	0
GACGTTATCAGCGCAC_2	-0.359705	10.4241	EGFP CTR	0	0	0
GACGTTATCAGCTTCC_2	0.726362	10.6276	EGFP CTR	1.84755	0.636952	0.368355
GACTATGGTGCGTGCT_2	-0.214701	10.2376	EGFP CTR	0	0	0.622968
GACTATGTCTACCACC_2	-0.670892	9.52477	EGFP CTR	0.808025	0	0
GACTCTCGTGAGATCG_2	-1.33008	9.0554	EGFP CTR	1.95525	0	0
GACTGATTCGTCCTCA_2	-0.907075	7.77432	EGFP CTR	2.2635	0	0
GACTTCCTCCTACACC_2	-1.1331	10.0711	EGFP CTR	1.1801	0.37221	0
GAGAAATTCATCCCGT_2	1.69369	7.07733	EGFP CTR	0	1.37302	0
GAGACCCAGAATGTTG_2	0.0227857	8.72931	EGFP CTR	0	0.39093	0
GAGACCCAGTGGTTAA_2	-0.23773	9.84192	EGFP CTR	0.956859	0	0
GAGACTTAGGACCCAA_2	-0.949346	4.85668	EGFP CTR	1.92765	0	0
GAGACTTGTGCGAGTA_2	-1.90117	4.77724	EGFP CTR	0.659123	0	0
GAGAGGTCAAGCTGTT_2	1.35676	7.71601	EGFP CTR	2.38871	0	0
GAGAGGTGTTGCGTAT_2	-0.00989391	8.47209	EGFP CTR	0	0	0
GAGAGGTTCCACGTAA_2	1.47723	8.22802	EGFP CTR	2.42675	0	0
GAGCCTGCAATGACCT_2	0.962349	4.36458	EGFP CTR	2.15885	0	0
GAGGCAAAGATGTTGA_2	-0.37939	10.2115	EGFP CTR	1.31253	0.518131	0
GAGGCAATCAGCATTG_2	0.909927	5.40382	EGFP CTR	1.67716	0	0.545261
GAGGGATAGCTACTGT_2	-0.286332	10.4715	EGFP CTR	0.782924	0	0
GAGGGTAAGATGCTTC_2	-1.1129	8.04804	EGFP CTR	0	0	0
GAGGGTAAGTTGCTCA_2	1.14722	7.77893	EGFP CTR	0	0	0
GAGGGTATCGTGAGAG_2	-1.11331	9.69494	EGFP CTR	0.486471	0.486471	0.486471
GAGTCATGTCTCGCGA_2	-0.089877	4.86203	EGFP CTR	2.08687	0	0
GAGTCTATCGCCAATA_2	-1.30072	9.56697	EGFP CTR	0	0	0.98512
GAGTGAGAGTAATACG_2	2.10395	10.59	EGFP CTR	1.38669	0	0
GAGTGTTTCTCTGCCA_2	-0.118796	6.74487	EGFP CTR	0	0	0
GAGTTGTAGCTTCATG_2	-0.842162	7.83303	EGFP CTR	1.10015	0	0
GAGTTTGTCACTGTCC_2	1.52773	7.37593	EGFP CTR	0	0	0
GATAGCTAGACCCGCT_2	-0.887882	9.0555	EGFP CTR	1.01034	0	0
GATAGCTTCTCTAGGA_2	-1.00293	9.40799	EGFP CTR	0	0	0
GATCACAGTAATACCC_2	-1.86837	4.53219	EGFP CTR	0.817938	0	0
GATCCCTTCATCTCTA_2	-0.0316851	9.74131	EGFP CTR	1.93812	0.466601	0.466601
GATCGTAAGTCATGCT_2	-0.565843	9.09634	EGFP CTR	1.11515	0	0
GATGACTAGGATCACG_2	-0.830236	7.18511	EGFP CTR	2.19486	0	0.634736
GATGAGGTCGCCTTGT_2	3.86071	6.82747	EGFP CTR	1.61417	0	0.407441
GATGAGGTCTGACGCG_2	0.836547	9.668	EGFP CTR	1.34473	0	0
GATGTTGCATCGAGCC_2	1.55194	8.18192	EGFP CTR	2.05073	0	0
GATGTTGGTTCAGCGC_2	-2.20885	4.62267	EGFP CTR	1.75284	0.66998	0
GATGTTGTCTCCGAGG_2	-0.102892	7.73018	EGFP CTR	0.514695	0	1.10505
GATTCGAAGCTTTCCC_2	-1.95136	4.78002	EGFP CTR	2.51476	0	0
GATTCTTAGGGCGAAG_2	0.634995	8.04309	EGFP CTR	0.960031	0	0
GATTGGTGTGTGTGGA_2	1.57245	10.4029	EGFP CTR	1.6556	0	0.82016
GATTTCTCATTGACAC_2	1.30503	4.34034	EGFP CTR	0	0.74436	0
GCAACATGTTCGGTCG_2	1.86871	10.273	EGFP CTR	2.68341	0.396735	0
GCAACCGAGTATGAAC_2	1.53999	7.61789	EGFP CTR	0	0	0
GCAACCGCAGCCTTCT_2	-1.01019	9.18167	EGFP CTR	0	0	0
GCAACCGCATCGCTAA_2	-0.0666841	9.47865	EGFP CTR	0	0	0
GCAACCGTCCGTGGCA_2	-2.32378	4.47286	EGFP CTR	0	0	0.710277
GCACATACAAGACGGT_2	0.716522	4.64702	EGFP CTR	0	0	0
GCACATAGTTGGAGAC_2	-1.13935	9.43173	EGFP CTR	0	0.38853	0.38853
GCACATATCATGGGAG_2	0.384803	8.80014	EGFP CTR	0.423129	0.423129	0.423129
GCACGGTCAGCAGACA_2	-1.05612	5.04665	EGFP CTR	1.44318	0	0
GCACGGTGTGGCTAGA_2	0.0197968	10.1895	EGFP CTR	2.25312	0.449691	0.449691
GCACTAATCGATAACC_2	-1.85322	4.02985	EGFP CTR	1.7269	0	0.456096
GCAGGCTGTCCGGTGT_2	0.345469	9.45014	EGFP CTR	1.27246	0	0
GCAGGCTTCATTCGGA_2	-0.860739	10.2012	EGFP CTR	0.939272	0	0
GCAGTTACATACGCAT_2	0.262752	9.0768	EGFP CTR	2.05303	0	0.395487
GCAGTTAGTGTCCGTG_2	-0.309696	9.22671	EGFP CTR	1.1135	0	0
GCATGATAGCACTTTG_2	-1.01554	8.90599	EGFP CTR	2.1524	0	0.588107
GCATTAGCAAGTACCT_2	-1.21634	9.54476	EGFP CTR	2.42112	0	0.521113
GCATTAGGTGAGATAT_2	-1.12079	7.92143	EGFP CTR	1.7357	0	0
GCCAACGCATGACGAG_2	-0.0869062	9.4467	EGFP CTR	1.6078	0.367097	0.367097
GCCAACGGTACATACC_2	-0.499349	9.50707	EGFP CTR	1.84326	0	0
GCCAGCACAGAAACCG_2	-0.137459	4.83834	EGFP CTR	1.51531	1.0208	0
GCCAGCAGTGTATTGC_2	2.35739	7.66189	EGFP CTR	1.37091	0	0
GCCAGGTAGTATTCCG_2	-0.69404	7.60524	EGFP CTR	0.512753	0	0
GCCAGGTTCAGAGCGA_2	1.71301	7.75122	EGFP CTR	2.12959	0	0.515075
GCCAGTGTCGCATGAT_2	-1.3378	9.28603	EGFP CTR	1.4173	0	0.941174
GCCATGGAGTATGATG_2	-0.169771	9.05833	EGFP CTR	0.379937	0	0
GCCATGGCATGTTCGA_2	-2.20249	4.60595	EGFP CTR	0.778723	0	0
GCCATGGGTACAGTTC_2	0.350515	4.96073	EGFP CTR	2.42221	0	0
GCCATGGTCGGCATAT_2	-0.305826	7.75424	EGFP CTR	1.92921	0	0
GCCCAGAAGATGTTGA_2	-2.08457	4.63238	EGFP CTR	2.22345	0	0
GCCCAGACAACATCGT_2	-0.763179	3.91637	EGFP CTR	1.90781	0.6711	0.6711
GCCCAGACAAGGTTGG_2	-1.2841	7.94362	EGFP CTR	0.518186	0	0.518186
GCCGATGAGTAATACG_2	-0.233091	8.7649	EGFP CTR	0.812949	0	0
GCCTGTTAGACCTCCG_2	-0.948554	9.42685	EGFP CTR	1.47724	0	0.75469
GCGGATCAGCACAAAT_2	1.2111	4.28296	EGFP CTR	0.769591	0.769591	0
GCGTTTCGTTTGGGTT_2	-0.661201	6.85013	EGFP CTR	2.37326	0	0.593896
GCTACAAGTACGACTT_2	0.133878	9.76621	EGFP CTR	1.97451	0	0
GCTACCTTCCAGTTCC_2	-1.19505	8.12083	EGFP CTR	0	0	0
GCTGAATTCCCATAGA_2	-0.270278	8.96927	EGFP CTR	1.69829	0	0
GCTGCAGAGACATAAC_2	-0.235603	6.99357	EGFP CTR	0	0	0
GCTGCAGGTATCCTCC_2	-1.24237	9.47074	EGFP CTR	2.09059	0.409727	0
GCTTCACGTATCTCGA_2	1.84688	6.90595	EGFP CTR	0	0	0
GCTTGGGCAATACCTG_2	1.40153	7.7494	EGFP CTR	1.15422	0.360684	0
GCTTGGGGTTACGTAC_2	-1.90922	5.16624	EGFP CTR	1.657	0	0
GCTTTCGTCGGTATGT_2	-0.423602	5.07207	EGFP CTR	2.0525	0	0
GGAACCCAGAGACAAG_2	1.02589	5.57893	EGFP CTR	1.36606	0.459938	0
GGAACCCAGCGTTGTT_2	-1.72577	4.6041	EGFP CTR	0.838631	0	0.838631
GGAACCCAGTAGGATT_2	-1.07038	10.6376	EGFP CTR	0.358657	0.358657	0
GGAACCCGTCGGAAAC_2	-0.0248412	8.75942	EGFP CTR	2.12581	0	0
GGAAGTGCATCCTGTC_2	0.0838461	9.33742	EGFP CTR	0.426999	0	0.426999
GGAATGGTCCCAATAG_2	0.0875435	8.4125	EGFP CTR	1.69811	0.689097	0.402767
GGAGCAACAAGAAATC_2	-0.926679	4.24512	EGFP CTR	0.703196	0	0
GGAGGATAGGTACAAT_2	0.408676	7.60519	EGFP CTR	1.79949	0	0
GGAGGATCAGCCGGTT_2	0.32394	9.15755	EGFP CTR	2.47316	0.401211	0
GGATCTAGTCGATGCC_2	1.3427	8.22989	EGFP CTR	3.58206	0	0
GGCAGTCAGAAGAGCA_2	-1.29959	9.54082	EGFP CTR	1.57236	0	0
GGCAGTCGTCCTTGTC_2	2.36486	4.78378	EGFP CTR	0	0	1.24787
GGCGTCATCTGAGGCC_2	-1.0288	10.4196	EGFP CTR	0.540938	0	0
GGCTGTGAGTGGAAAG_2	0.218021	9.49195	EGFP CTR	0.379106	0	0
GGCTGTGGTATGGAAT_2	-1.46948	5.03588	EGFP CTR	1.35524	0	0
GGGAAGTCAACACAAA_2	-0.933395	8.29832	EGFP CTR	0	0	0.659529
GGGACCTAGGCCATAG_2	-0.342127	7.32626	EGFP CTR	0	0	0.58552
GGGACTCGTGTCTTCC_2	0.509504	4.53358	EGFP CTR	0	0	0
GGGACTCTCACATACG_2	0.892901	7.55442	EGFP CTR	0	0.423857	0.423857
GGGATCCCAGAAATCA_2	0.260818	10.3128	EGFP CTR	1.83356	0.592573	0
GGGATCCGTCTTGGTA_2	0.649323	5.28936	EGFP CTR	0.934552	0.415651	0.934552
GGGCCATCACTACGGC_2	-1.92794	4.68656	EGFP CTR	1.39286	0	0
GGGCTACTCTGAATCG_2	2.54147	5.22168	EGFP CTR	0.825615	0	0.495697
GGGCTCATCGCTTACC_2	-0.826498	10.6458	EGFP CTR	0	0	0
GGGTATTCAAGATGTA_2	2.95012	8.04197	EGFP CTR	0.78214	0	0.948381
GGGTCACCATGTGCCG_2	1.07544	5.62967	EGFP CTR	2.11967	0	1.23628
GGGTCACGTTACCTTT_2	-0.843479	7.78676	EGFP CTR	2.22324	0	0
GGGTCACTCATATGGC_2	-1.11542	3.72728	EGFP CTR	1.21749	0	0
GGGTCTGCACCAGGTC_2	2.09925	10.5893	EGFP CTR	0.376191	0	0.376191
GGGTGAAAGCGCCGTT_2	3.09961	8.24518	EGFP CTR	0	0	0.482973
GGGTTATCATCATTGG_2	0.563427	8.39989	EGFP CTR	1.64627	0	0
GGGTTTATCAAAGGTA_2	-0.24833	8.08189	EGFP CTR	1.5758	0	0
GGTGAAGAGAGATGCC_2	-0.684387	8.75352	EGFP CTR	1.66751	0	0
GGTGATTTCAAACGAA_2	-0.699592	3.96557	EGFP CTR	2.68361	0	0
GGTGATTTCACCATCC_2	0.519995	9.31208	EGFP CTR	2.16326	0	0.706354
GGTGGCTCAAATGATG_2	1.43379	4.18703	EGFP CTR	1.78265	0	0
GGTTCTCAGACTAGAT_2	-1.86009	4.63854	EGFP CTR	1.19832	0	0
GGTTCTCCACACACGC_2	-0.664077	10.5236	EGFP CTR	0.694625	0	0.406451
GGTTCTCCACATATCG_2	-0.748196	8.75562	EGFP CTR	1.54124	0	0.799067
GGTTCTCCAGGAGGAG_2	-0.79169	8.32972	EGFP CTR	1.48	0	0
GGTTGTAAGGGATGTC_2	-0.684115	9.78929	EGFP CTR	2.20422	0	0.591292
GGTTGTACAGCGGTCT_2	0.802964	8.83415	EGFP CTR	0.461147	0	0
GTAACACTCCCTTCCC_2	0.20855	9.71374	EGFP CTR	1.70047	0.444407	0
GTAACACTCTCTAAGG_2	-1.018	9.44873	EGFP CTR	1.96372	0.324156	0.764811
GTAACCATCCGGCAAC_2	0.182432	9.26307	EGFP CTR	0.849169	0	0
GTAATCGAGTTACGTC_2	-1.19383	10.6019	EGFP CTR	1.56984	0	0.565984
GTAATGCAGCGAAACC_2	1.74279	10.6806	EGFP CTR	1.62498	0	0.518625
GTAATGCTCAGCAGAG_2	1.2135	7.78596	EGFP CTR	0	0	1.6829
GTACAACCAGGCATGA_2	-1.09696	9.5385	EGFP CTR	0.842903	0	0
GTACAGTGTCTCACAA_2	-1.07423	10.0995	EGFP CTR	2.27084	0	0.511787
GTAGAAATCCAATCCC_2	-0.486066	6.79275	EGFP CTR	2.14664	0	0.609526
GTAGATCAGGTCCCGT_2	-1.14292	10.4122	EGFP CTR	1.08963	0	0
GTAGATCTCTCAGGCG_2	0.0761579	7.45258	EGFP CTR	2.31372	0	0
GTAGCTAAGCTCTGTA_2	0.168341	4.70549	EGFP CTR	2.05566	0	0
GTAGCTACAGAGATGC_2	-2.12132	4.75584	EGFP CTR	1.76237	0	0.524412
GTAGGTTCATGTCGTA_2	0.792526	7.66224	EGFP CTR	1.81009	0	0
GTAGGTTGTGATTCTG_2	-1.26625	9.94423	EGFP CTR	1.35481	0	0.803162
GTATTTCCAATTTCGG_2	1.85879	10.2878	EGFP CTR	1.27548	0	0.357724
GTATTTCCAGACATCT_2	2.53175	5.09645	EGFP CTR	2.38698	0	0
GTATTTCGTATAGGAT_2	-0.511479	9.79301	EGFP CTR	1.12269	0	0.867972
GTATTTCTCCACTGAA_2	1.22282	4.57039	EGFP CTR	0	0	0.683538
GTATTTCTCGTTCTGC_2	-2.06143	4.89938	EGFP CTR	1.18887	0	0
GTCAAACGTCGGCCTA_2	-1.84107	4.82597	EGFP CTR	1.26004	0	0.816597
GTCAAACGTGCTATTG_2	-0.481928	8.85871	EGFP CTR	0.551613	0	0
GTCACGGAGGCACGAT_2	-2.35959	4.41985	EGFP CTR	0	0	0
GTCACGGCACAAGGTG_2	-1.00889	10.5402	EGFP CTR	1.31129	0	0.573554
GTCACTCTCGTCCTTG_2	-0.172626	9.55795	EGFP CTR	1.83071	0.503676	0
GTCCACTAGACAGCGT_2	-0.354634	9.41879	EGFP CTR	2.06061	0.521808	0
GTCCACTAGTGGCGAT_2	0.885161	5.86257	EGFP CTR	1.62645	0	1.11281
GTCCACTCAGTGCGCT_2	-0.318625	10.5598	EGFP CTR	1.74994	0	0
GTCCACTTCGCACTCT_2	-0.136412	10.5535	EGFP CTR	1.91621	0	0.675928
GTCCCATGTCGTCATA_2	-0.232678	9.28689	EGFP CTR	2.39397	0	0
GTCCCATTCCGATTAG_2	-1.18707	7.40476	EGFP CTR	0	0	1.0077
GTCCTCAGTCCAGCGT_2	0.281579	9.58308	EGFP CTR	2.35523	0	0
GTCGAATTCTCCGCAT_2	-2.00689	4.54877	EGFP CTR	0.784313	0	0
GTCGTTCCACTGGAAG_2	-0.902032	6.63792	EGFP CTR	2.57144	0.792295	0
GTCTACCCATGCCGGT_2	-0.848768	10.7068	EGFP CTR	0.813415	0	0.349623
GTCTAGACAGACCTAT_2	-0.548326	7.40567	EGFP CTR	0.899582	0	0
GTCTAGAGTAACACGG_2	-1.2128	5.1255	EGFP CTR	1.56849	0	0
GTCTCACCAGCTGTCG_2	-0.659907	7.67307	EGFP CTR	2.65385	0	0.438486
GTGACGCAGTGAACAT_2	-1.16185	10.1824	EGFP CTR	0.795283	0	0.474701
GTGAGCCAGGGTACGT_2	-0.099489	8.48982	EGFP CTR	2.44881	0.777006	0
GTGAGCCCATGACAGG_2	-0.906818	10.2605	EGFP CTR	0.626354	0	0
GTGAGCCTCTGGCTGG_2	2.02721	4.49966	EGFP CTR	1.85423	0	0.731095
GTGAGTTGTGACTAAA_2	0.15988	7.64937	EGFP CTR	1.8465	0.511146	1.09915
GTGATGTGTCGTGGTC_2	-0.673073	7.20704	EGFP CTR	1.62033	0	0
GTGCACGAGGATGGCT_2	1.0298	7.70632	EGFP CTR	1.29967	0	0
GTGCACGGTCGAGTGA_2	0.824731	5.20042	EGFP CTR	0	0	0
GTGCAGCGTCTAGTGT_2	-1.13787	9.8263	EGFP CTR	1.4836	0	0
GTGCAGCGTTAGGACG_2	-0.222985	8.81915	EGFP CTR	1.64216	0	0
GTGCGTGGTGAGACCA_2	-0.664745	9.04158	EGFP CTR	1.40604	0	0
GTGCTGGGTTGCCTAA_2	0.131075	5.16077	EGFP CTR	1.78903	0	0.537631
GTGGAGATCCGCACTT_2	0.155369	4.57963	EGFP CTR	1.06698	0	0
GTGGCGTGTGCAATAA_2	-0.805193	7.56954	EGFP CTR	1.0021	0	0.621648
GTGGTTATCAATGCAC_2	2.57719	7.91789	EGFP CTR	1.72632	0	0
GTGTGGCGTACGGGAT_2	-1.83858	4.66166	EGFP CTR	1.14108	0	0
GTGTTAGGTTGGCCTG_2	-1.966	4.49727	EGFP CTR	1.61835	0	0
GTGTTCCCATCGAACT_2	2.256	4.71558	EGFP CTR	1.48817	0	0
GTGTTCCGTTCGAAGG_2	-0.582354	6.59552	EGFP CTR	1.54609	0	0
GTTACCCCACTGGATT_2	0.79982	7.96888	EGFP CTR	0	0	0
GTTAGTGAGCGAGAAA_2	-1.08877	10.5758	EGFP CTR	0.577487	0.577487	0.577487
GTTAGTGGTTCCGCTT_2	0.627394	7.45974	EGFP CTR	1.12306	0	0
GTTATGGAGCGTCGAA_2	-0.431512	10.2603	EGFP CTR	2.48031	0	0.547925
GTTATGGCAAAGCTCT_2	0.74282	4.48981	EGFP CTR	2.37	0	0
GTTATGGTCAAGCCGC_2	-2.18052	4.67836	EGFP CTR	1.52141	1.21958	0
GTTCATTGTTCCGCAG_2	-2.09901	4.34166	EGFP CTR	1.68523	0	0
GTTCCGTCAACACGTT_2	0.994781	5.19527	EGFP CTR	2.32409	0	0
GTTCCGTGTTTGTTGG_2	1.7006	4.68792	EGFP CTR	2.84475	0	0
GTTGCTCAGATAGTGT_2	-2.32066	4.55684	EGFP CTR	0.848595	0	0
GTTGCTCAGTCTTCGA_2	0.619929	5.28948	EGFP CTR	1.23553	0.595206	0.595206
GTTGCTCAGTTGAAGT_2	-1.53896	5.32803	EGFP CTR	2.18103	0	0
GTTGCTCCATACAGCT_2	-0.257582	10.6511	EGFP CTR	1.6913	0	0
GTTGTAGAGCAGCACA_2	-0.947745	9.17407	EGFP CTR	1.81943	0.552927	0
GTTGTAGCACAGCGCT_2	-0.942863	3.69287	EGFP CTR	1.94215	0	0.617015
GTTGTAGCACTTGGCG_2	-0.367211	9.5863	EGFP CTR	2.23615	0	0
GTTGTCCCACTGTGTA_2	1.36256	4.26	EGFP CTR	1.50785	0.775802	0
GTTGTCCGTCCTATAG_2	0.548582	4.84642	EGFP CTR	1.2149	0	0.781604
GTTGTCCTCCCTCTCC_2	-1.17284	10.727	EGFP CTR	0.984464	0	0
GTTTACTCATCCTTGC_2	-1.02364	4.35283	EGFP CTR	1.08584	0	0.683586
GTTTGGACAAGTGGAC_2	2.80218	8.06444	EGFP CTR	2.31346	0	0
GTTTGGAGTCCCTCAT_2	-0.19608	5.22042	EGFP CTR	1.01938	0	0.63432
GTTTGGATCCTGCTAC_2	-0.757118	4.01574	EGFP CTR	2.22302	0	0
TAACACGCACCTCTAC_2	0.277632	8.32312	EGFP CTR	1.3682	0	0
TAACCAGAGCCTATCA_2	-1.05462	10.2902	EGFP CTR	1.84769	0	0
TAACCAGTCAACGTGT_2	2.35059	10.1006	EGFP CTR	0.708977	0.416046	0
TAACGACAGTGCACCC_2	-1.71491	4.97642	EGFP CTR	1.64936	0	0
TAACGACCAAACCGGA_2	-0.711151	7.37655	EGFP CTR	2.02916	0	0.701398
TAACGACGTTACGGAG_2	-0.680959	8.54135	EGFP CTR	1.29369	0	0.507751
TAACTTCAGACAACAT_2	0.378304	9.3862	EGFP CTR	1.19916	0	0.769487
TAACTTCGTAGATCCT_2	-0.957047	3.90075	EGFP CTR	1.37633	0	0
TAAGCCACAGGGCTTC_2	-1.6241	4.683	EGFP CTR	1.58679	0	0
TAAGCCAGTATGCGGA_2	-1.94229	4.49167	EGFP CTR	0	0	0
TAAGCCATCGTCCATC_2	0.555739	9.06861	EGFP CTR	1.92816	0	1.01633
TAAGCGTAGCGTGAGT_2	-0.333384	9.48749	EGFP CTR	1.06064	0	0.386659
TAATCTCCACCGTGAC_2	-2.37607	4.66198	EGFP CTR	2.76072	0	0
TAATTCCGTCGTCAGC_2	-0.767398	8.78517	EGFP CTR	1.26751	0	0
TACACCCAGGTCGAGT_2	1.96967	10.4469	EGFP CTR	1.23906	0	0
TACACCCTCGCACGAC_2	0.387739	9.52507	EGFP CTR	1.4041	0	0.324964
TACATTCCAGGTCAGA_2	0.28146	9.01123	EGFP CTR	2.17483	0	0
TACCCGTAGGATTTCC_2	-0.266981	4.92223	EGFP CTR	2.14961	0.666643	1.06311
TACCCGTCAATGCAGG_2	-2.04787	4.56776	EGFP CTR	1.64416	0	0
TACCTCGGTTTCAGAC_2	0.620294	9.1481	EGFP CTR	0.79807	0.341519	0.595626
TACCTGCAGCTAAGTA_2	-2.29706	4.34985	EGFP CTR	1.50612	0	0
TACCTGCAGGCGATAC_2	-0.589258	10.4234	EGFP CTR	1.3969	0	0
TACGGGCCAGGTCAGA_2	2.30095	10.305	EGFP CTR	0	0	0
TACGGTAGTCGTCAGC_2	-0.0634913	4.66582	EGFP CTR	0	0	0.475414
TACGTCCAGGGATGTC_2	2.00501	4.63625	EGFP CTR	2.1372	0.809129	0.809129
TACTTACTCCAGCACG_2	0.778633	5.183	EGFP CTR	2.38855	0	0.741817
TACTTACTCCTCAGAA_2	0.23821	9.63573	EGFP CTR	2.97685	0	0.35299
TACTTCATCTAGATCG_2	1.84559	10.5914	EGFP CTR	0.391023	0	0
TAGACCACACTTCCTG_2	-0.586849	9.14531	EGFP CTR	1.95263	0	0
TAGAGTCAGACTCGAG_2	1.95414	10.6402	EGFP CTR	1.63808	0.4175	0
TAGAGTCGTCTAGGCC_2	0.255274	7.62016	EGFP CTR	1.26326	0.491175	0
TAGATCGGTCTGATAC_2	1.62329	10.2058	EGFP CTR	2.49969	0.483068	0
TAGATCGGTGAGCTCC_2	-1.68761	4.83293	EGFP CTR	2.46958	0	0
TAGGAGGGTTGGGACA_2	2.22433	10.4689	EGFP CTR	0	0	0
TAGGAGGTCTGTGCTC_2	-0.0375102	8.31594	EGFP CTR	0.980517	0	0.980517
TAGGGTTTCACAACCA_2	-0.336695	5.13848	EGFP CTR	0	0	0
TATACCTTCAAAGGAT_2	0.928505	4.76031	EGFP CTR	1.15773	0	0.737808
TATCCTACAGGATGAC_2	2.24115	10.5134	EGFP CTR	0.421032	0.421032	0
TATCTGTCAGGGTTGA_2	-0.659799	5.01783	EGFP CTR	0.827386	0	0
TATCTGTGTTCTCCTG_2	-0.972857	9.23737	EGFP CTR	1.03785	0.474816	0
TATCTTGGTACTCGTA_2	-1.89163	5.04192	EGFP CTR	1.2001	0	0
TATTTCGCACCGAATT_2	-0.359643	9.4571	EGFP CTR	0.985471	0	0.985471
TATTTCGGTACTCCGG_2	2.464	9.75462	EGFP CTR	0.807979	0	0
TCAAGCATCAAACGTC_2	-0.0494843	9.2876	EGFP CTR	2.44037	0.421248	0
TCAAGCATCCAACACA_2	-1.17377	10.2615	EGFP CTR	2.03943	0	0.933333
TCAAGTGCATCGGTTA_2	-1.11587	6.91678	EGFP CTR	1.16466	0	0
TCAATTCCATTCAGGT_2	-1.29719	10.0571	EGFP CTR	1.15905	0	0
TCACAAGAGATTGAGT_2	-0.770715	3.88026	EGFP CTR	1.63479	0	0.709069
TCACAAGTCGTGTGGC_2	-1.55572	10.386	EGFP CTR	1.40655	0	0
TCACATTAGGACACTG_2	1.60037	7.93893	EGFP CTR	1.09892	0	0
TCACATTTCGTTAGAC_2	0.610018	9.62782	EGFP CTR	0.607712	0	0
TCACATTTCTATCACT_2	-2.14201	4.58456	EGFP CTR	1.1299	0	0
TCACGCTGTTTGTTGG_2	-1.36886	10.2183	EGFP CTR	0.788872	0	0.470289
TCACGGGCAGCAGTCC_2	1.89536	7.37747	EGFP CTR	1.7566	0	0
TCACTATAGATTTGCC_2	0.310708	9.71971	EGFP CTR	2.44704	0.319858	0
TCACTATCAAACGGCA_2	0.0434402	8.8377	EGFP CTR	2.14788	0.63668	0.368177
TCACTATTCAGCGCGT_2	-1.14905	10.4794	EGFP CTR	0.492385	0	0.820848
TCACTATTCGAGCACC_2	-0.179933	6.8783	EGFP CTR	2.83431	1.24255	0.480019
TCACTCGTCACTGAAC_2	0.207548	10.3182	EGFP CTR	0	0.481551	0.481551
TCAGGGCCAACTTCTT_2	-0.0501106	7.83368	EGFP CTR	0	0.676118	1.07584
TCAGGTAAGTCAACAA_2	0.0580625	9.40648	EGFP CTR	0.99662	0	0
TCAGGTAAGTCACTCA_2	-1.34669	9.48486	EGFP CTR	0	0	0
TCAGTCCAGCAACTCT_2	-0.117731	4.73502	EGFP CTR	1.34074	0.533839	0.533839
TCAGTCCAGGAGGCAG_2	-0.823035	4.79459	EGFP CTR	0	0.612028	0
TCAGTCCAGTCGTTAC_2	1.2076	8.31298	EGFP CTR	1.08976	0	1.08976
TCATACTCACAAATCC_2	1.15883	7.19097	EGFP CTR	2.57819	0	0.45722
TCATACTGTACTGTTG_2	-0.609722	5.04679	EGFP CTR	1.12404	0	0
TCATATCCAATGCTCA_2	-1.00108	10.7229	EGFP CTR	1.30345	0	0.429438
TCATATCCAGAGATGC_2	-0.899553	9.70312	EGFP CTR	2.66613	0	0
TCATATCGTACGTACT_2	0.690159	5.09676	EGFP CTR	2.91362	0	0
TCATATCTCTTAATCC_2	-2.20914	4.83297	EGFP CTR	1.40279	0	0
TCATCATAGGTAATCA_2	0.867517	5.24924	EGFP CTR	0	0	0
TCATCATTCTCGCTTG_2	-0.180572	4.69568	EGFP CTR	2.6971	0	0
TCATCCGGTGAAGCTG_2	0.0683115	4.27396	EGFP CTR	1.94027	0.689863	0.689863
TCATGGAAGTTCAACC_2	-1.38094	3.18082	EGFP CTR	0.87693	0	0
TCATGTTTCAGTCAGT_2	2.01371	10.6347	EGFP CTR	0	0	0
TCATTCAGTGCCGTAC_2	0.631335	7.37091	EGFP CTR	2.71757	0	0.736188
TCCACCAGTCGGCTAC_2	-2.41556	4.54615	EGFP CTR	0.794983	0	0.794983
TCCACGTGTTCTAAGC_2	0.873371	9.53778	EGFP CTR	0.99751	0	0
TCCAGAAAGAATCGTA_2	-0.595173	8.44701	EGFP CTR	1.03113	0	0
TCCATCGTCTGAATGC_2	1.68944	8.22391	EGFP CTR	0	0	0
TCCATGCCATCCGCGA_2	0.582245	5.40474	EGFP CTR	2.46935	0	0
TCCCACAGTGGGCTTC_2	1.98565	10.6217	EGFP CTR	0.368863	0	0.368863
TCCGAAATCGTTGTTT_2	0.0139725	9.76166	EGFP CTR	0	0	0.762049
TCCGGGATCTCCCATG_2	-0.491628	9.28549	EGFP CTR	1.53312	0	0
TCCTCGAAGCGTCTGC_2	1.04702	7.76772	EGFP CTR	2.07458	0.728008	0.42884
TCCTCTTGTGTTTGCA_2	-0.543038	4.11247	EGFP CTR	2.29301	0	0
TCCTGCAAGGTATAGT_2	-0.5625	9.40551	EGFP CTR	0	0	0.936387
TCCTTCTTCCGAGATT_2	-0.676393	7.67783	EGFP CTR	2.09714	0	1.21816
TCCTTTCGTACTCAAC_2	-0.894188	4.6823	EGFP CTR	1.23183	0	0.794683
TCCTTTCTCGACGCGT_2	0.28897	9.09384	EGFP CTR	2.25911	0.408386	0.408386
TCGAAGTGTTGCCGAC_2	0.873913	8.43026	EGFP CTR	1.08029	0	0
TCGAAGTTCGTTTACT_2	-2.10365	4.77616	EGFP CTR	1.72614	0	0
TCGACCTAGATACTGA_2	-2.20565	4.38165	EGFP CTR	0.533548	0	0.533548
TCGACGGAGCGATGAC_2	-0.994581	10.2642	EGFP CTR	2.13603	0	0.60406
TCGCAGGCACGTGAGA_2	2.12548	10.0526	EGFP CTR	0.715151	0.715151	0
TCGCAGGTCAGCTGAT_2	-0.717889	4.32963	EGFP CTR	1.4834	0	0
TCGCTCAAGCTTACGT_2	2.13954	10.5307	EGFP CTR	1.12595	0	0
TCGCTCAAGGGCAGAG_2	-0.948586	9.99711	EGFP CTR	1.41742	0	0
TCGCTCAGTCGCATCG_2	1.93668	4.54254	EGFP CTR	2.28504	0	0
TCGCTTGAGACGGTCA_2	0.702976	5.22675	EGFP CTR	2.65588	0	0
TCGGATACATTGCCTC_2	1.88041	4.38617	EGFP CTR	0.839825	0	0
TCGGGCAGTGAGTCAG_2	-1.02604	10.4805	EGFP CTR	0	0	0.552708
TCGGGTGCACAGTCAT_2	-1.40329	4.87691	EGFP CTR	2.10893	0	0
TCGGTCTCATCTAGAC_2	-0.885867	10.5563	EGFP CTR	0	0	0
TCGGTCTTCTAAGCGT_2	-1.58119	4.71565	EGFP CTR	1.11329	0	0.704177
TCGTAGAGTAGTCGTT_2	-0.108083	4.48649	EGFP CTR	0	0	0
TCGTAGATCCATCTCG_2	-0.16527	4.82084	EGFP CTR	0.770463	0	0
TCGTCCATCGACCTAA_2	2.05252	4.52816	EGFP CTR	0	0	0.781476
TCGTGGGCAACAAGAT_2	-0.351746	9.59114	EGFP CTR	1.18484	0	0.563446
TCTAACTAGAAAGTCT_2	0.222975	9.52778	EGFP CTR	0.456244	0	0.456244
TCTACCGAGCCTGGAA_2	2.44365	8.05862	EGFP CTR	2.07652	0.343867	0
TCTACCGGTGTCTTGA_2	-1.34783	9.39884	EGFP CTR	1.84833	0.783311	0.466468
TCTACCGTCAGGAAGC_2	-0.931354	7.32091	EGFP CTR	1.56699	0	0
TCTATACCAGTCTCTC_2	-1.05316	9.31723	EGFP CTR	0.460606	0.774759	0
TCTCACGGTCACCCTT_2	1.66515	10.539	EGFP CTR	2.907	0	0.892745
TCTCAGCGTATGTCCA_2	-2.33129	4.4768	EGFP CTR	0	0	1.01825
TCTCCGAGTCCCGTGA_2	1.12521	8.24217	EGFP CTR	0	0	0.93324
TCTCCGATCTAGTGTG_2	0.402367	7.50667	EGFP CTR	1.49869	0	0
TCTCTGGAGACTTCAC_2	-1.20181	9.84457	EGFP CTR	1.17732	0	0
TCTCTGGTCCTGCTAC_2	-0.366402	6.92051	EGFP CTR	1.21282	0	0.580902
TCTGCCACATTGGGAG_2	0.709054	4.75085	EGFP CTR	1.42775	0	0
TCTGCCAGTAGCGCTC_2	-0.156818	7.6716	EGFP CTR	1.34419	0	0
TCTGGCTAGCACACAG_2	-0.27391	7.84204	EGFP CTR	0	0.344034	0
TCTGGCTCAGCGTGCT_2	2.37956	4.84336	EGFP CTR	0.595754	0	0
TCTGTCGAGTCTAGCT_2	1.01674	5.42406	EGFP CTR	0	0	0
TCTGTCGCAAGTGCTT_2	-1.36716	9.5679	EGFP CTR	0.514425	0	0
TCTGTCGGTCGTCAGC_2	-1.48161	5.03667	EGFP CTR	0	0	1.08261
TCTTGCGGTACGGGAT_2	-1.21787	10.3101	EGFP CTR	0	0	0.523093
TCTTGCGTCTCCTGCA_2	-2.06808	4.52346	EGFP CTR	1.86074	0.574079	0.574079
TCTTTGACAACTACGT_2	-0.87176	10.4381	EGFP CTR	1.01938	0	0.464044
TCTTTGACAGCTGGTC_2	-1.37936	5.37711	EGFP CTR	2.15155	0	0
TGAACGTGTAACAGTA_2	-1.27365	9.47154	EGFP CTR	0	0	0
TGAATCGGTCGCATTA_2	-1.93092	5.12454	EGFP CTR	2.48904	0	0
TGAATGCTCATATGGC_2	-0.597285	7.05846	EGFP CTR	1.95729	0	0
TGACTCCCATAATCCG_2	-1.99025	4.64733	EGFP CTR	1.74715	0.781411	0
TGAGACTGTGTTAAAG_2	0.488831	6.43775	EGFP CTR	1.20127	0.573673	0
TGAGCATAGCTGAAAT_2	0.944574	5.21314	EGFP CTR	1.7384	0	0
TGAGCGCCAGCCGTTG_2	-0.497672	7.25879	EGFP CTR	1.36093	0	0
TGAGCGCGTCTAACTG_2	-1.65429	4.49553	EGFP CTR	0	0	0
TGAGGAGCAGAACGCA_2	0.587778	4.61977	EGFP CTR	2.54031	0	0
TGAGGAGGTCTTTCAT_2	-0.473227	7.33335	EGFP CTR	2.76269	0.565967	0.3225
TGATCAGTCCAACTAG_2	-0.529018	5.1193	EGFP CTR	0.729868	0	0
TGATCTTCACAATGCT_2	0.131087	7.89084	EGFP CTR	0	0.534482	0.534482
TGATGCACACCAGTTA_2	-0.827187	10.5351	EGFP CTR	1.64366	0.419866	0.419866
TGATGCACACTCCGAG_2	0.533998	9.17908	EGFP CTR	1.15975	0	0.739349
TGATGGTTCACCGGTG_2	-0.444021	4.19239	EGFP CTR	0.708283	0.708283	0
TGCACGGGTAGCGTAG_2	-1.25648	8.32572	EGFP CTR	0.6017	0.974725	0.974725
TGCAGATCAGTCAGCC_2	-1.94487	4.88456	EGFP CTR	1.15244	0	0.733787
TGCAGATGTGTGTGTT_2	2.77805	7.03783	EGFP CTR	2.43081	0	0
TGCAGATGTTTAGACC_2	-0.385518	9.30287	EGFP CTR	1.88409	0	0.443426
TGCAGGCTCGCTGACG_2	-1.1556	7.91149	EGFP CTR	1.19293	0.568479	0.928677
TGCATCCAGCTGAAGC_2	-0.920291	9.35626	EGFP CTR	0.928677	0	0
TGCATCCAGTAACCGG_2	0.0103872	7.72223	EGFP CTR	1.28596	0	0
TGCCGAGTCAAACGTC_2	-0.53325	8.72047	EGFP CTR	0	0.580208	0.580208
TGCGATAAGAGCAACC_2	-0.450776	7.14345	EGFP CTR	0.944427	0	0.579793
TGCGGGTTCGTAACCA_2	-1.0139	7.83581	EGFP CTR	1.98796	0	0
TGCTGAAGTCACTTAG_2	1.53223	7.83376	EGFP CTR	0	0.408031	0
TGCTTCGAGACCCGCT_2	2.50306	7.74608	EGFP CTR	0.380669	0	0
TGCTTCGTCTGAGAAA_2	-0.66348	10.0295	EGFP CTR	0	0	0
TGGAACTGTAGGTCAG_2	-1.02904	10.0978	EGFP CTR	0.732467	0	0.431849
TGGAGAGAGTAGCTCT_2	1.0303	6.28115	EGFP CTR	1.7415	0.514181	0.514181
TGGAGGAGTAACTGCT_2	-0.472076	8.80496	EGFP CTR	0.675833	0.393956	0.393956
TGGAGGATCGCTGATA_2	-1.40917	9.66802	EGFP CTR	0.898517	0.39563	0.678357
TGGATCACACTGGATT_2	-0.625022	7.85245	EGFP CTR	1.38862	0	0.471169
TGGATCACATGTCAGT_2	-0.0808523	8.03744	EGFP CTR	0.799202	0	0
TGGATCATCGACCATA_2	-1.14122	9.46944	EGFP CTR	0.434537	0	0.434537
TGGATGTGTTCATCGA_2	-1.21574	10.0932	EGFP CTR	1.05516	0	0.48498
TGGGAGAGTAGGTCAG_2	2.0893	10.5099	EGFP CTR	1.45081	0	0
TGGGAGAGTTCGTGCG_2	-1.03405	8.97163	EGFP CTR	1.69018	0	0.633448
TGGGATTGTTTCGTGA_2	-1.17205	10.2311	EGFP CTR	0.871151	0	0
TGGGCGTCAAGTGGTG_2	1.08432	4.2463	EGFP CTR	1.20627	0	0.576802
TGGGCGTTCGGCTTGG_2	-0.966796	10.4665	EGFP CTR	0.515591	0	0
TGGTGATTCGTAGGGA_2	-0.264455	10.1867	EGFP CTR	0.600843	0	0
TGGTTAGGTCCATAGT_2	-1.1344	9.48848	EGFP CTR	1.55497	0	0
TGTAACGAGTTGCATC_2	-1.30673	10.6457	EGFP CTR	0.635292	0	0.259173
TGTACAGCAGATAAAC_2	-0.273755	9.87436	EGFP CTR	1.8034	0	0.895535
TGTACAGTCGCAGTCG_2	2.10912	10.2616	EGFP CTR	0	0	0.622928
TGTAGACTCCTTCTGG_2	-1.8564	4.31498	EGFP CTR	1.64492	0.46827	0.785935
TGTCAGAGTGCCTACG_2	-0.934842	8.54715	EGFP CTR	1.97516	0	0
TGTCCCACATCCCGTT_2	1.12549	8.67259	EGFP CTR	1.49397	0	0.401146
TGTCCCATCGGAGCAA_2	-0.603419	9.2252	EGFP CTR	1.22349	0	0.587609
TGTCCCATCGTTTACT_2	1.22903	5.93192	EGFP CTR	1.96841	0	0
TGTGATGCAGGTGTTT_2	-0.00592302	10.3373	EGFP CTR	0.689196	0.402833	0.689196
TGTGTGATCGACGCTG_2	-0.980326	7.79039	EGFP CTR	1.36377	0	0
TGTTCATCAGCACAGA_2	-1.2599	8.20711	EGFP CTR	0	0	0.6726
TGTTCATTCAGTGATC_2	-0.926213	9.71777	EGFP CTR	1.38122	0.689764	0
TGTTCATTCTAGCCTC_2	2.28231	10.4251	EGFP CTR	0	0	0
TGTTCTACAAGTATAG_2	-0.385254	4.27804	EGFP CTR	2.60679	0	0
TGTTGAGCACTAACGT_2	-1.07441	9.38775	EGFP CTR	2.29316	0	0
TGTTGGAAGTACCATC_2	-0.948048	9.399	EGFP CTR	1.36745	0	0
TGTTGGAGTTACGCCG_2	-0.364591	10.1334	EGFP CTR	1.39211	0	0
TGTTGGATCGGACTTA_2	-0.67559	10.5184	EGFP CTR	2.09384	0	0
TGTTTGTAGCGTGAGT_2	1.78119	4.81378	EGFP CTR	1.82427	0	0
TTAATCCGTGGTCAAG_2	-0.581099	9.66248	EGFP CTR	2.35725	0	0.446262
TTACAGGCACTCCTTG_2	-0.64084	9.1668	EGFP CTR	0	0.542502	0
TTACCATAGCCGGATA_2	-0.220675	7.00506	EGFP CTR	1.84956	0	0.568313
TTACCATGTCTGCCTT_2	-0.649444	8.86281	EGFP CTR	2.00671	0.460801	0.460801
TTACCGCCATTAAGCC_2	0.752481	4.92348	EGFP CTR	1.89092	0.5325	0
TTACCGCGTGTCTAAC_2	0.927616	9.01606	EGFP CTR	2.49755	0	0
TTACGTTCACTAGTAC_2	-0.590918	4.31019	EGFP CTR	0.733787	0	1.15244
TTACTGTTCGTTCATT_2	-1.00826	10.5575	EGFP CTR	0.820492	0	0
TTAGGCACACACTTAG_2	-0.368234	5.20382	EGFP CTR	2.30322	0.693497	0
TTAGGGTCAGGAGGTT_2	2.41015	4.88583	EGFP CTR	1.02445	0	0
TTCAATCCAGCTCCTT_2	-0.663479	9.09902	EGFP CTR	1.75071	0	0
TTCACCGCAGGTCAAG_2	-1.08648	10.6333	EGFP CTR	0.346175	0	0.346175
TTCACGCAGCCGATTT_2	-0.442265	10.1296	EGFP CTR	0.939937	0	0.712891
TTCACGCGTCCACTTC_2	-1.14961	9.4005	EGFP CTR	2.93895	0	0.394523
TTCAGGAAGGTCCTGC_2	1.76558	10.5627	EGFP CTR	0.830478	0	0.499081
TTCATGTGTATCGGTT_2	-1.37402	5.04218	EGFP CTR	1.6438	0	0
TTCATTGAGCGAGAAA_2	-0.568853	7.10467	EGFP CTR	0	0	0.578517
TTCATTGAGGTGCCTC_2	-0.150999	10.6931	EGFP CTR	2.27877	0	0
TTCCAATGTAAGGCTG_2	1.49786	8.28103	EGFP CTR	3.35063	0	0
TTCCACGGTGAATGTA_2	-1.06323	9.58146	EGFP CTR	0.503158	0	0
TTCCTAAAGAAGGCTC_2	0.0550083	9.2678	EGFP CTR	0.431149	0	0
TTCCTAAGTTCTCGCT_2	2.24999	8.24086	EGFP CTR	2.52079	0	0.669468
TTCCTCTAGATTGATG_2	-0.955613	9.32139	EGFP CTR	1.42149	0	0.944547
TTCGATTCAGCGACCT_2	-1.00515	9.03612	EGFP CTR	1.28237	0	0
TTCGCTGTCACCCATC_2	1.82959	10.3819	EGFP CTR	0.914793	0	0
TTCGGTCCAGGGTTGA_2	1.74451	4.43421	EGFP CTR	0	0	0.999486
TTCTAACAGCGCCGTT_2	-0.364134	4.7744	EGFP CTR	2.44122	0.772526	0
TTCTAGTAGGTGAGAA_2	-1.07208	9.38337	EGFP CTR	1.89562	0	0
TTCTAGTCATGGGCAA_2	0.770908	9.60233	EGFP CTR	1.61869	0	0
TTCTCTCCAGGCCCTA_2	2.24948	5.24318	EGFP CTR	2.94518	0	0
TTCTCTCTCAAGAGTA_2	1.86784	4.38545	EGFP CTR	0	0	0
TTCTTGATCTAGCCTC_2	-1.1094	9.94767	EGFP CTR	1.15945	0.436347	0.73912
TTGAACGAGGATATGT_2	0.0775011	9.41579	EGFP CTR	0.534892	0	0
TTGAACGGTGCCCGTA_2	-2.15214	4.66354	EGFP CTR	0.758743	0	0
TTGACCCAGGTGGCTA_2	-0.846121	8.95643	EGFP CTR	1.42619	0	0
TTGACCCTCCGAGCTG_2	-0.690583	8.99191	EGFP CTR	1.24104	0	0
TTGAGTGGTACGGTTT_2	-0.26785	6.69994	EGFP CTR	1.92946	0	0
TTGATGGCACATATGC_2	2.24262	5.21399	EGFP CTR	2.68247	0	0
TTGATGGGTATGCTAC_2	1.01508	4.84965	EGFP CTR	0	0	0
TTGCCTGAGAGTCCGA_2	1.9594	4.55889	EGFP CTR	0.623088	0	0
TTGCGTCGTAGCTAAA_2	-1.15255	5.19293	EGFP CTR	0.907179	0.553116	0
TTGCTGCGTTAAGTCC_2	-2.10557	4.48176	EGFP CTR	0.82292	0	0.82292
TTGCTGCTCCACACCT_2	-0.51154	9.49876	EGFP CTR	2.33133	0	0
TTGGATGTCGTAGCTA_2	1.90854	4.44574	EGFP CTR	1.12041	0	0.709541
TTGGGATTCGGTCGAC_2	0.0194103	7.44678	EGFP CTR	1.84532	0	1.09821
TTGGTTTGTCTGTGGC_2	1.18013	5.42652	EGFP CTR	2.35784	0	0
TTGTGTTAGCATCTTG_2	-0.359964	10.5413	EGFP CTR	1.01791	0	0
TTGTTGTAGCTGTTCA_2	-0.740233	9.10879	EGFP CTR	0	0.488386	0.815084
TTGTTGTCAACACGAG_2	-0.614451	4.20932	EGFP CTR	1.38667	0	0.693397
TTGTTGTCAGAACCGA_2	-0.492202	10.0549	EGFP CTR	1.5791	0	0.932258
TTGTTGTCATCATTTC_2	-1.04597	6.14714	EGFP CTR	1.79762	0	0
TTGTTGTGTCTCGGGT_2	-0.328487	10.4074	EGFP CTR	2.00465	0.538669	0.886841
TTTACGTCAACGACAG_2	2.47027	4.80508	EGFP CTR	1.04959	0.656611	0
TTTACGTCAGAACTAA_2	-1.19102	5.03834	EGFP CTR	2.49946	0	0.807267
TTTACGTGTATCACCA_2	-1.23732	10.2988	EGFP CTR	0.769653	0	0.457114
TTTACGTTCTCTCTAA_2	0.681657	7.6017	EGFP CTR	0.634424	0.366702	0
TTTACTGCATTCTGTT_2	0.10173	4.81481	EGFP CTR	2.23071	0.712123	0.712123
TTTACTGTCCTTACCG_2	-2.08972	4.79036	EGFP CTR	0	0	0
TTTACTGTCGCATAGT_2	-0.781016	10.2941	EGFP CTR	1.09375	0	0
TTTACTGTCGGATTAC_2	-1.05933	10.2318	EGFP CTR	2.14048	0	0
TTTAGTCCAATGTCAC_2	-1.69575	4.41879	EGFP CTR	1.436	0	0.956251
TTTCACACACTGGAAG_2	0.840376	8.98835	EGFP CTR	2.21949	0.413872	0.413872
TTTCATGAGTTACGGG_2	-1.01436	6.91308	EGFP CTR	1.60362	0	1.09377
[truncated: 913 more rows]

## Sheet: Fig5B
gene	E2F6_vs_EGFP	ZNF274_vs_EGFP
E2F6	Sig	NS
MTRNR2L8	Sig	Sig
MTRNR2L12	Sig	Sig
EIF4A2	Sig	Sig
TXNIP	Sig	Sig
HIST1H4C	Sig	Sig
RPS3A	Sig	NS
MT-ND3	Sig	Sig
RPL9	Sig	Sig
RPS19	Sig	Sig
HMGB1	Sig	Sig
HMGN2	Sig	Sig
LRRC75A	Sig	NS
PET100	Sig	Sig
SOX11	Sig	NS
HNRNPM	Sig	Sig
CCNB1IP1	Sig	Sig
EIF3E	Sig	Sig
C6orf48	Sig	Sig
CTNNB1	Sig	NS
BTG1	Sig	Sig
HNRNPD	Sig	Sig
STMN2	Sig	NS
NDUFB1	Sig	Sig
N4BP2L2	Sig	Sig
POLR2L	Sig	Sig
DHX9	Sig	NS
SLIRP	Sig	Sig
STMN4	Sig	Sig
TJP1	Sig	NS
TALDO1	Sig	Sig
CD99	Sig	NS
SIVA1	Sig	NS
HIST2H2AC	Sig	Sig
NDUFA13	Sig	Sig
NOP53	Sig	NS
MRFAP1	Sig	Sig
GNG5	Sig	NS
IDH2	Sig	Sig
RPL24	Sig	Sig
COX7A2L	Sig	NS
CHMP5	Sig	NS
TUBA1B	Sig	Sig
NAA38	Sig	NS
PPP1CA	Sig	Sig
SMARCD1	Sig	NS
KRTCAP2	Sig	Sig
BRD7	Sig	NS
CAMLG	Sig	NS
UQCRC1	Sig	NS
NDUFA12	Sig	Sig
TERF2IP	Sig	NS
TPM4	Sig	NS
RTN1	Sig	NS
NDUFA3	Sig	Sig
HMGB3	Sig	Sig
RPL13A	Sig	Sig
HNRNPA3	Sig	Sig
PSMC3	Sig	Sig
PHF14	Sig	Sig
CDK2AP1	Sig	Sig
ANXA5	Sig	NS
SNRPG	Sig	Sig
ENY2	Sig	NS
WTAP	Sig	NS
MINOS1	Sig	Sig
DEK	Sig	NS
NDUFA11	Sig	Sig
CTXN1	Sig	Sig
UQCRQ	Sig	Sig
PRKDC	Sig	NS
MRPL23	Sig	Sig
WDR34	Sig	Sig
CTCF	Sig	NS
EIF3D	Sig	NS
ANKRD12	Sig	NS
PCSK1N	Sig	NS
SEPHS1	Sig	NS
POLR2J	Sig	NS
CALU	Sig	NS
RPL15	Sig	Sig
GLO1	Sig	Sig
PSMB6	Sig	NS
TBCB	Sig	Sig
TXNDC17	Sig	NS
PXMP2	Sig	Sig
HIST1H1D	Sig	Sig
SRSF10	Sig	NS
ATP5MF	Sig	Sig
SNF8	Sig	NS
ADK	Sig	Sig
CTNNBL1	Sig	NS
RPL13	Sig	Sig
PSMB3	Sig	NS
IMMT	Sig	NS
PSMA2	Sig	Sig
EZH2	Sig	NS
TOX3	Sig	NS
LAPTM4B	Sig	NS
CCDC82	Sig	NS
ROMO1	Sig	Sig
HIST1H1E	Sig	Sig
WSB1	Sig	Sig
TMEM258	Sig	NS
NDUFA6	Sig	Sig
VAMP2	Sig	NS
CELF2	Sig	NS
LBR	Sig	NS
ALYREF	Sig	Sig
LRR1	Sig	NS
HNRNPAB	Sig	NS
SEM1	Sig	Sig
HNRNPL	Sig	NS
CAMTA1	Sig	NS
DCXR	Sig	NS
APP	Sig	NS
SFPQ	Sig	NS
NT5DC2	Sig	NS
RPS13	Sig	NS
H2AFV	Sig	NS
SEPT10	Sig	NS
BZW1	Sig	NS
SNRNP25	Sig	NS
SRSF3	Sig	NS
RPL7	Sig	Sig
PSMD1	Sig	NS
PSMD2	Sig	NS
MTSS1	Sig	NS
HAT1	Sig	Sig
SNRPB	Sig	Sig
COX17	Sig	NS
EIF3H	Sig	NS
MRPL52	Sig	NS
SNRPF	Sig	NS
TRA2B	Sig	Sig
MED10	Sig	NS
SARAF	Sig	NS
RUFY2	Sig	NS
RPS21	Sig	Sig
H2AFY	Sig	Sig
KTN1	Sig	NS
YWHAB	Sig	Sig
RPL18A	Sig	Sig
PGAM1	Sig	NS
DBI	Sig	Sig
MDM4	Sig	NS
RPS18	Sig	Sig
RPS29	Sig	Sig
PFN1	Sig	Sig
ZMAT3	Sig	Sig
RPL3	Sig	Sig
DERA	Sig	NS
FKBP3	Sig	Sig
COPS9	Sig	Sig
ZNF397	Sig	NS
RBM33	Sig	Sig
SMC4	Sig	NS
TSC22D2	Sig	NS
NDUFS6	Sig	NS
DNAJC9	Sig	NS
PDGFRA	Sig	NS
PAICS	Sig	NS
SRGAP3	Sig	Sig
MAZ	Sig	NS
GTF3C6	Sig	NS
ZKSCAN1	Sig	Sig
CDK5RAP2	Sig	NS
HIST1H1B	Sig	Sig
DDX1	Sig	NS
PIN1	Sig	NS
SPCS2	Sig	NS
BOD1L1	Sig	NS
ANP32B	Sig	NS
RPN2	Sig	NS
HNRNPA2B1	Sig	NS
PDIA6	Sig	NS
MT-ATP8	Sig	NS
MSN	Sig	NS
VRK1	Sig	NS
USP1	Sig	NS
CENPU	Sig	Sig
RPA3	Sig	Sig
TMA7	Sig	Sig
RBFOX2	Sig	NS
ALDH9A1	Sig	NS
NUTF2	Sig	NS
TMEM106C	Sig	NS
IRF2BP2	Sig	Sig
STX2	Sig	NS
LMNB1	Sig	NS
HIST1H1C	Sig	Sig
SRSF2	Sig	NS
MIF	Sig	Sig
SAT2	Sig	NS
ETFB	Sig	NS
PHGDH	Sig	Sig
CTBP1	Sig	NS
TSC22D1	Sig	NS
HNRNPDL	Sig	Sig
TPI1	Sig	Sig
HIST1H4E	Sig	NS
CCNG1	Sig	NS
RFC1	Sig	NS
WSB2	Sig	NS
RPS11	Sig	Sig
ITGB1	Sig	NS
PARP1	Sig	NS
TLE1	Sig	Sig
PSME2	Sig	NS
BAZ1B	Sig	NS
PPM1G	Sig	NS
JUNB	Sig	Sig
KIDINS220	Sig	NS
PCMTD1	Sig	NS
AKAP9	Sig	NS
MYBL2	Sig	Sig
IRF2BPL	Sig	NS
ACADM	Sig	NS
TEAD2	Sig	NS
GAPDH	Sig	Sig
KLHDC8A	Sig	Sig
EIF1	Sig	NS
RPL18	Sig	NS
H2AFZ	Sig	Sig
NUDT1	Sig	NS
CBX3	Sig	Sig
PKM	Sig	NS
NME4	Sig	NS
HIST1H3B	Sig	NS
DBF4	Sig	NS
HSPD1	Sig	NS
PRC1	Sig	NS
DNMT3A	Sig	NS
CMC2	Sig	NS
RPL6	Sig	NS
FUS	Sig	NS
TMPO	Sig	NS
ZNF195	Sig	NS
ZWINT	Sig	Sig
ATP1B1	Sig	NS
ACAT2	Sig	Sig
ASRGL1	Sig	NS
TFDP2	Sig	NS
CPE	Sig	NS
ENO1	Sig	NS
HIST1H2BH	Sig	Sig
CDK6	Sig	NS
DYNC1I2	Sig	NS
MCM7	Sig	Sig
CBX5	Sig	NS
UBL5	Sig	NS
PA2G4	Sig	NS
RPS17	Sig	NS
FOS	Sig	Sig
EEF2	Sig	NS
RPL36A	Sig	Sig
SAE1	Sig	NS
BRCA1	Sig	NS
YWHAG	Sig	NS
MYO6	Sig	Sig
TUBB6	Sig	NS
SNRPD1	Sig	NS
RBMX	Sig	NS
RRM1	Sig	NS
MEX3A	Sig	NS
ZSCAN18	Sig	NS
RAB13	Sig	NS
VGLL4	Sig	NS
SPC24	Sig	NS
FDPS	Sig	NS
IGBP1	Sig	NS
C1orf56	Sig	NS
AKAP8L	Sig	Sig
CRYZL1	Sig	NS
KLC1	Sig	NS
ILF2	Sig	Sig
RAD51AP1	Sig	NS
SSRP1	Sig	NS
PGAP1	Sig	NS
SRSF9	Sig	NS
AKAP12	Sig	NS
PRDX1	Sig	NS
CTNNAL1	Sig	NS
YPEL3	Sig	NS
GDAP1L1	Sig	NS
GMNN	Sig	NS
NCL	Sig	NS
FBXO5	Sig	NS
RBBP8	Sig	NS
CCNE2	Sig	NS
CSRP2	Sig	Sig
CDCA7	Sig	NS
UCHL1	Sig	NS
SYNE2	Sig	NS
MAD2L1	Sig	NS
ELP4	Sig	NS
MKI67	Sig	NS
RHOA	Sig	NS
IER5	Sig	Sig
CENPK	Sig	NS
SMC2	Sig	NS
LENG8	Sig	NS
RAN	Sig	NS
LRRTM2	Sig	NS
RTKN2	Sig	NS
NACA	Sig	NS
MRC2	Sig	NS
METRN	Sig	NS
NUSAP1	Sig	NS
HIST1H3G	Sig	NS
MIS18BP1	Sig	NS
BUB1B	Sig	NS
KIF11	Sig	NS
CDK4	Sig	NS
ESCO2	Sig	Sig
EEF1A2	Sig	NS
XRCC5	Sig	NS
KIF15	Sig	NS
RBM4	Sig	NS
RPL10	Sig	NS
PCNA	Sig	NS
KIF5A	Sig	NS
HNRNPH1	Sig	Sig
CDKN2C	Sig	NS
MAPK10	Sig	NS
ARID4A	Sig	NS
VCAN	Sig	Sig
UCP2	Sig	NS
PSRC1	Sig	Sig
NPY	Sig	Sig
KNL1	Sig	NS
RFC3	Sig	NS
GAP43	Sig	NS
CLSPN	Sig	Sig
GPM6A	Sig	NS
ZNF445	Sig	NS
KIF22	Sig	NS
DHFR	Sig	Sig
THRA	Sig	NS
DDB2	Sig	Sig
IER2	Sig	NS
NIN	Sig	NS
SERF2	Sig	NS
SRI	Sig	NS
ATAD2	Sig	Sig
RPS24	Sig	NS
RPS2	Sig	Sig
CFL1	Sig	NS
RDX	Sig	NS
CENPH	Sig	NS
SMS	Sig	NS
COMMD6	Sig	NS
CENPW	Sig	Sig
FOXM1	Sig	NS
ATP5ME	Sig	Sig
NCAPD3	Sig	NS
PTMA	Sig	NS
TUBB	Sig	Sig
BIRC5	Sig	NS
NASP	Sig	Sig
RPS27L	Sig	Sig
GATAD1	Sig	NS
ZNF91	Sig	NS
SYNC	Sig	NS
HELLS	Sig	Sig
TMEM30A	Sig	NS
CKAP2	Sig	NS
TMEM158	Sig	NS
CLASP2	Sig	NS
DNMT1	Sig	NS
PFDN5	Sig	NS
ATP5MD	Sig	Sig
ARMCX3	Sig	NS
GAD1	Sig	NS
TM2D3	Sig	NS
AMER2	Sig	NS
GNG3	Sig	NS
SPC25	Sig	NS
SRSF7	Sig	NS
DTYMK	Sig	NS
ANP32E	Sig	NS
HIST1H2AG	Sig	NS
NUF2	Sig	NS
RPL10A	Sig	Sig
HIST1H2AH	Sig	NS
NSG2	Sig	NS
SGO1	Sig	NS
TNRC6B	Sig	NS
GNAO1	Sig	NS
NCAPG	Sig	NS
SMOC1	Sig	NS
KIFC1	Sig	NS
POLD3	Sig	NS
SMC1A	Sig	NS
ADAM17	Sig	NS
COX6C	Sig	Sig
PCLAF	Sig	Sig
SEPT11	Sig	NS
CDCA5	Sig	NS
C21orf58	Sig	NS
SCRG1	Sig	Sig
EIF3F	Sig	NS
DLGAP4	Sig	NS
CENPM	Sig	NS
GTSE1	Sig	NS
NRXN1	Sig	NS
RANBP1	Sig	Sig
EEF1A1	Sig	NS
UQCR11	Sig	Sig
ARL4C	Sig	Sig
MLLT3	Sig	NS
PROM1	Sig	NS
CKAP2L	Sig	NS
GSTP1	Sig	NS
EPM2AIP1	Sig	NS
HMGN1	Sig	Sig
ANKRD13B	Sig	NS
PDE4DIP	Sig	NS
TUBB4B	Sig	NS
SLBP	Sig	NS
POLR3GL	Sig	NS
RPS4X	Sig	NS
EID1	Sig	NS
RPL11	Sig	NS
COX8A	Sig	NS
FBXO22	Sig	NS
PCNT	Sig	NS
CXADR	Sig	NS
RPS16	Sig	Sig
ZNF138	Sig	NS
RAB3A	Sig	NS
NREP	Sig	NS
KDM5B	Sig	NS
RIPOR2	Sig	NS
KLHL24	Sig	NS
CDKN3	Sig	NS
UBE2S	Sig	NS
DDX6	Sig	NS
TYMS	Sig	NS
IGFBP2	Sig	NS
MCM10	Sig	NS
TACC3	Sig	NS
AES	Sig	NS
SERBP1	Sig	NS
CAMK2D	Sig	NS
RRM2	Sig	NS
AURKB	Sig	NS
CDCA8	Sig	NS
GJA1	Sig	Sig
SEZ6L2	Sig	NS
UBE2T	Sig	NS
BEX2	Sig	NS
BBC3	Sig	Sig
LENG9	Sig	NS
MSMO1	Sig	NS
ZNF883	Sig	NS
CENPV	Sig	NS
CDKN1A	Sig	Sig
CENPF	Sig	NS
LDHA	Sig	NS
RPL34	Sig	NS
MZT2B	Sig	NS
NDC80	Sig	NS
PBK	Sig	NS
MCM4	Sig	NS
RNASEH2B	Sig	NS
DUT	Sig	Sig
FAM111B	Sig	NS
FEN1	Sig	NS
MCM3	Sig	NS
GINS2	Sig	Sig
TPX2	Sig	NS
H2AFX	Sig	NS
RPL5	Sig	NS
RUNX1T1	Sig	NS
MLLT11	Sig	NS
SNAP25	Sig	NS
RPL27A	Sig	Sig
CEP55	Sig	NS
INA	Sig	NS
TTC9B	Sig	NS
KIF4A	Sig	NS
CDCA2	Sig	NS
MXI1	Sig	NS
FSIP2	Sig	NS
CDK1	Sig	NS
KDM6B	Sig	NS
DNAJC1	Sig	NS
MAPT	Sig	NS
H3F3B	Sig	NS
TMEM59L	Sig	NS
TP53INP1	Sig	NS
CKS2	Sig	NS
STMN1	Sig	Sig
METAP1D	Sig	Sig
SCGN	Sig	Sig
RPL29	Sig	NS
CENPE	Sig	NS
RPL32	Sig	NS
GRIA2	Sig	NS
NSG1	Sig	NS
ECT2	Sig	NS
MCM5	Sig	NS
HNRNPU	Sig	NS
LY6H	Sig	NS
RPLP0	Sig	Sig
E2F1	Sig	NS
HMGCS1	Sig	NS
PEG10	Sig	NS
MEST	Sig	NS
RASA4	Sig	NS
NR2F2	Sig	NS
RPS5	Sig	NS
GRIP2	Sig	NS
TMEM106B	Sig	NS
RPS27A	Sig	NS
ASPM	Sig	NS
RPL26	Sig	NS
RACK1	Sig	NS
DLGAP5	Sig	NS
PCDHGA10	Sig	NS
TMSB15A	Sig	Sig
CBR4	Sig	NS
TMEM35A	Sig	NS
MEIS2	Sig	NS
TOB1	Sig	NS
PTTG1	Sig	NS
HMGB2	Sig	NS
ATP1B2	Sig	NS
SYT1	Sig	NS
ASCL1	Sig	NS
RPL4	Sig	Sig
CACNB4	Sig	NS
CELF4	Sig	NS
SCRT2	Sig	NS
EGR1	Sig	Sig
CCND2	Sig	Sig
JPH4	Sig	NS
CYR61	Sig	NS
ATP6V1G2	Sig	NS
SCG3	Sig	NS
ZNF566	Sig	NS
RPS12	Sig	NS
CPLX2	Sig	NS
ID2	Sig	NS
CCNI	Sig	NS
SRRM4	Sig	NS
CALCOCO1	Sig	NS
GRIA1	Sig	NS
SYT14	Sig	NS
ANKS1B	Sig	NS
TUBB2B	Sig	NS
RPL23	Sig	NS
RRM2B	Sig	Sig
UBE2C	Sig	NS
GNG11	Sig	NS
GADD45A	Sig	NS
GAD2	Sig	Sig
ZBTB37	Sig	NS
MYL6	Sig	Sig
TLE2	Sig	NS
SH3BP5	Sig	NS
HIF3A	Sig	NS
ASPHD1	Sig	NS
CELF3	Sig	NS
FAU	Sig	NS
CADM2	Sig	NS
DYNLL1	Sig	NS
PHLDA3	Sig	Sig
LONRF2	Sig	NS
KLHL35	Sig	NS
LGALS1	Sig	NS
GLRX	Sig	NS
TOP2A	Sig	NS
VIM	Sig	NS
LRRC7	Sig	NS
BHLHE22	Sig	NS
RPS4Y1	Sig	NS
SP8	Sig	NS
RPL12	Sig	NS
OLIG1	Sig	NS
TAC3	Sig	Sig
COL1A2	Sig	NS
HES5	Sig	NS
ZNF274	NS	Sig
YWHAE	NS	Sig
ACTB	NS	Sig
RPS20	NS	Sig
MT-ND1	NS	Sig
PPDPF	NS	Sig
ATP5F1E	NS	Sig
MARCKSL1	NS	Sig
SEC61G	NS	Sig
RPL27	NS	Sig
BEX3	NS	Sig
POU3F2	NS	Sig
TAF7	NS	Sig
RGS16	NS	Sig
MT-CYB	NS	Sig
PNISR	NS	Sig
SPAG9	NS	Sig
RPL31	NS	Sig
PABPC1	NS	Sig
MT-CO3	NS	Sig
TOMM20	NS	Sig
TUBB3	NS	Sig
ENC1	NS	Sig
HRAS	NS	Sig
HSPA4L	NS	Sig
APLP2	NS	Sig
ATP5F1C	NS	Sig
TMSB10	NS	Sig
C4orf48	NS	Sig
CSNK1E	NS	Sig
PDCD5	NS	Sig
NOTCH1	NS	Sig
TUBB2A	NS	Sig
SMAD5	NS	Sig
TPGS2	NS	Sig
PGK1	NS	Sig
GOLGA4	NS	Sig
RASD1	NS	Sig
ATF7IP	NS	Sig
UBE2N	NS	Sig
GGH	NS	Sig
HES6	NS	Sig
GADD45G	NS	Sig
POU3F3	NS	Sig
CALD1	NS	Sig
BTG2	NS	Sig
ZBTB20	NS	Sig
ETV1	NS	Sig
KMT2C	NS	Sig
TAF1D	NS	Sig
CALB2	NS	Sig
BCL11A	NS	Sig
REV3L	NS	Sig
AP1S2	NS	Sig
CCDC136	NS	Sig
NFIX	NS	Sig
BAX	NS	Sig
PSD3	NS	Sig
ZEB1	NS	Sig
POU2F1	NS	Sig
BEX1	NS	Sig
VIPR2	NS	Sig
ODC1	NS	Sig
CDCA7L	NS	Sig
ATP1A2	NS	Sig
TMSB4X	NS	Sig
PCDH9	NS	Sig
TIAM2	NS	Sig
LMO7	NS	Sig
SNTG1	NS	Sig
HLA-C	NS	Sig
DAAM1	NS	Sig
TAGLN2	NS	Sig
DSEL	NS	Sig

## Sheet: Fig5C
Shared Repressed Genes	E2F6 OE GPC Targets	Adult GPC Targets	gene
TRUE	TRUE	FALSE	SIVA1
TRUE	FALSE	FALSE	HIST2H2AC
TRUE	TRUE	TRUE	IDH2
TRUE	TRUE	FALSE	NAA38
TRUE	TRUE	TRUE	PPP1CA
TRUE	TRUE	TRUE	HMGB3
TRUE	TRUE	TRUE	HNRNPA3
TRUE	TRUE	TRUE	CDK2AP1
TRUE	TRUE	TRUE	MRPL23
TRUE	TRUE	FALSE	PSMB6
TRUE	TRUE	FALSE	PXMP2
TRUE	TRUE	TRUE	HIST1H1D
TRUE	TRUE	TRUE	EZH2
TRUE	TRUE	TRUE	TOX3
TRUE	TRUE	TRUE	HIST1H1E
TRUE	TRUE	FALSE	NT5DC2
TRUE	TRUE	TRUE	H2AFV
TRUE	TRUE	FALSE	SNRNP25
TRUE	TRUE	FALSE	SNRPB
TRUE	TRUE	FALSE	DBI
TRUE	TRUE	TRUE	PDGFRA
TRUE	TRUE	TRUE	MAZ
TRUE	TRUE	TRUE	HIST1H1B
TRUE	TRUE	TRUE	TMEM106C
TRUE	TRUE	TRUE	LMNB1
TRUE	TRUE	TRUE	PHGDH
TRUE	TRUE	TRUE	TLE1
TRUE	TRUE	TRUE	TEAD2
TRUE	TRUE	TRUE	NME4
TRUE	TRUE	FALSE	HIST1H3B
TRUE	TRUE	TRUE	DBF4
TRUE	TRUE	TRUE	PRC1
TRUE	TRUE	TRUE	MCM7
TRUE	TRUE	TRUE	RPS17
TRUE	TRUE	TRUE	RAB13
TRUE	TRUE	FALSE	SPC24
TRUE	TRUE	TRUE	SSRP1
TRUE	TRUE	TRUE	AKAP12
TRUE	TRUE	TRUE	FBXO5
TRUE	TRUE	TRUE	CSRP2
TRUE	TRUE	TRUE	CDCA7
TRUE	TRUE	TRUE	SYNE2
TRUE	TRUE	FALSE	MAD2L1
TRUE	TRUE	TRUE	MKI67
TRUE	TRUE	FALSE	CENPK
TRUE	TRUE	FALSE	RTKN2
TRUE	TRUE	TRUE	MRC2
TRUE	TRUE	TRUE	METRN
TRUE	TRUE	TRUE	NUSAP1
TRUE	TRUE	FALSE	BUB1B
TRUE	TRUE	TRUE	KIF11
TRUE	TRUE	TRUE	CDK4
TRUE	TRUE	TRUE	ESCO2
TRUE	TRUE	TRUE	KIF15
TRUE	TRUE	TRUE	PSRC1
TRUE	TRUE	TRUE	NPY
TRUE	FALSE	FALSE	KNL1
TRUE	TRUE	TRUE	DHFR
TRUE	FALSE	FALSE	SRI
TRUE	TRUE	TRUE	ATAD2
TRUE	TRUE	TRUE	CENPH
TRUE	TRUE	TRUE	SMS
TRUE	TRUE	FALSE	FOXM1
TRUE	TRUE	TRUE	TUBB
TRUE	TRUE	FALSE	BIRC5
TRUE	TRUE	TRUE	HELLS
TRUE	TRUE	FALSE	CKAP2
TRUE	TRUE	TRUE	TMEM158
TRUE	TRUE	FALSE	SPC25
TRUE	TRUE	FALSE	NUF2
TRUE	TRUE	TRUE	HIST1H2AH
TRUE	TRUE	TRUE	SGO1
TRUE	TRUE	FALSE	NCAPG
TRUE	TRUE	TRUE	SMOC1
TRUE	FALSE	FALSE	PCLAF
TRUE	TRUE	TRUE	SEPT11
TRUE	TRUE	FALSE	CDCA5
TRUE	TRUE	TRUE	SCRG1
TRUE	TRUE	TRUE	CENPM
TRUE	TRUE	FALSE	GTSE1
TRUE	TRUE	TRUE	RANBP1
TRUE	FALSE	FALSE	UQCR11
TRUE	TRUE	TRUE	PROM1
TRUE	TRUE	TRUE	TUBB4B
TRUE	TRUE	TRUE	COX8A
TRUE	TRUE	FALSE	CDKN3
TRUE	TRUE	TRUE	IGFBP2
TRUE	TRUE	TRUE	MCM10
TRUE	TRUE	TRUE	RRM2
TRUE	TRUE	FALSE	AURKB
TRUE	TRUE	TRUE	GJA1
TRUE	TRUE	FALSE	UBE2T
TRUE	TRUE	FALSE	CENPV
TRUE	TRUE	TRUE	CENPF
TRUE	TRUE	FALSE	NDC80
TRUE	TRUE	TRUE	PBK
TRUE	TRUE	TRUE	MCM4
TRUE	TRUE	TRUE	FAM111B
TRUE	TRUE	TRUE	GINS2
TRUE	TRUE	TRUE	TPX2
TRUE	TRUE	TRUE	H2AFX
TRUE	TRUE	FALSE	KIF4A
TRUE	TRUE	FALSE	CDCA2
TRUE	TRUE	TRUE	CDK1
TRUE	TRUE	FALSE	CKS2
TRUE	TRUE	TRUE	ECT2
TRUE	TRUE	TRUE	PEG10
TRUE	TRUE	FALSE	ASPM
TRUE	TRUE	FALSE	DLGAP5
TRUE	FALSE	FALSE	TMSB15A
TRUE	TRUE	TRUE	CYR61
TRUE	TRUE	TRUE	UBE2C
TRUE	TRUE	TRUE	GNG11
TRUE	TRUE	FALSE	TOP2A
TRUE	TRUE	TRUE	COL1A2

## Sheet: Fig5D
Shared Repressed Genes	ZNF274 OE GPC Targets	Adult GPC Targets	gene
TRUE	TRUE	TRUE	TUBB
TRUE	TRUE	TRUE	CDK2AP1
TRUE	TRUE	TRUE	MARCKSL1
TRUE	FALSE	FALSE	BEX3
TRUE	FALSE	FALSE	TMSB15A
TRUE	FALSE	TRUE	IDH2
TRUE	TRUE	TRUE	HNRNPA3
TRUE	TRUE	TRUE	HMGB3
TRUE	FALSE	TRUE	TUBB3
TRUE	TRUE	TRUE	MRPL23
TRUE	TRUE	TRUE	HIST1H1E
TRUE	TRUE	FALSE	UQCR11
TRUE	FALSE	TRUE	HIST1H1B
TRUE	TRUE	FALSE	MCM7
TRUE	TRUE	FALSE	DBI
TRUE	FALSE	FALSE	PCLAF
TRUE	TRUE	TRUE	TUBB2A
TRUE	TRUE	FALSE	RANBP1
TRUE	FALSE	TRUE	HIST2H2AC
TRUE	TRUE	TRUE	PPP1CA
TRUE	FALSE	FALSE	PXMP2
TRUE	TRUE	TRUE	NPY
TRUE	FALSE	FALSE	GGH
TRUE	TRUE	TRUE	SNRPB
TRUE	TRUE	TRUE	DHFR
TRUE	FALSE	TRUE	PHGDH
TRUE	TRUE	TRUE	ETV1
TRUE	TRUE	FALSE	SCRG1
TRUE	TRUE	TRUE	CSRP2
TRUE	TRUE	TRUE	BCL11A
TRUE	TRUE	TRUE	GINS2
TRUE	TRUE	FALSE	SCGN
TRUE	TRUE	TRUE	PSRC1
TRUE	TRUE	TRUE	GJA1
TRUE	TRUE	TRUE	TLE1
TRUE	TRUE	TRUE	ESCO2
TRUE	TRUE	TRUE	CDCA7L
TRUE	TRUE	TRUE	HIST1H1D
TRUE	TRUE	TRUE	SNTG1
TRUE	TRUE	TRUE	ATAD2
TRUE	TRUE	TRUE	HELLS

## Sheet: Fig5E
cellName	E2F6 Regulon	ZNF274 Regulon	Sample
AAACCCATCTAGGAAA_1	0.103784	0.185394	E2F6 OE
AAACGAACAACCGACC_1	0.257633	0.393003	E2F6 OE
AAACGAACAATAGGGC_1	0.126928	0.217892	E2F6 OE
AAAGGATCAGCCCAGT_1	0.417843	0.255037	E2F6 OE
AAAGGGCCAACCCGCA_1	0.0662815	0.165128	E2F6 OE
AAAGGGCCAATCACGT_1	0.166394	0.300965	E2F6 OE
AAAGGGCTCCGAGTGC_1	0.166987	0.29461	E2F6 OE
AAAGGTAGTTGCTCAA_1	0.12353	0.236119	E2F6 OE
AAAGTCCCAGCTATTG_1	0.0901153	0.184794	E2F6 OE
AAATGGAAGGTAAGTT_1	0.200747	0.332594	E2F6 OE
AAATGGACACCTTCCA_1	0.164076	0.189531	E2F6 OE
AACAAAGTCGTTCAGA_1	0.105288	0.194927	E2F6 OE
AACAAGACATCTCCCA_1	0.143569	0.22002	E2F6 OE
AACACACCATTGTACG_1	0.385985	0.399119	E2F6 OE
AACACACTCGCTACAA_1	0.144011	0.200444	E2F6 OE
AACAGGGCAGAAGTGC_1	0.0802244	0.173222	E2F6 OE
AACAGGGCATTGAAGA_1	0.287305	0.413839	E2F6 OE
AACCAACAGTTGGAAT_1	0.0706165	0.129932	E2F6 OE
AACCAACTCAGATGCT_1	0.116815	0.189861	E2F6 OE
AACCCAAGTTCCGTTC_1	0.13389	0.331575	E2F6 OE
AACCCAATCACATTGG_1	0.362434	0.213125	E2F6 OE
AACCTGATCATCGTAG_1	0.0691214	0.135928	E2F6 OE
AACCTTTAGTCGCTAT_1	0.157989	0.297308	E2F6 OE
AACCTTTTCCGCAAAT_1	0.23279	0.17691	E2F6 OE
AACGAAAGTGACCTGC_1	0.14218	0.20623	E2F6 OE
AACGAAATCTACGGTA_1	0.108659	0.199664	E2F6 OE
AACGGGATCCGTTGGG_1	0.0957066	0.174841	E2F6 OE
AACGTCAGTTCGGTCG_1	0.289022	0.281628	E2F6 OE
AACTTCTTCTGTTCAT_1	0.101386	0.172143	E2F6 OE
AAGAACACATTCTTCA_1	0.0795343	0.0964144	E2F6 OE
AAGCCATAGCGGATCA_1	0.105456	0.307801	E2F6 OE
AAGCGTTCATGTCAGT_1	0.0993781	0.268767	E2F6 OE
AAGGAATGTGAGCCAA_1	0.0625127	0.165248	E2F6 OE
AAGGAATTCTAGTTCT_1	0.0770041	0.232012	E2F6 OE
AAGGTAATCTACTCAT_1	0.0927871	0.184644	E2F6 OE
AAGTGAAAGGTAAACT_1	0.277804	0.310949	E2F6 OE
AATAGAGTCGGATACT_1	0.291375	0.44157	E2F6 OE
AATCACGCACGACGTC_1	0.14594	0.120998	E2F6 OE
AATCACGGTCCAGCCA_1	0.0934152	0.247692	E2F6 OE
AATCGTGTCCGTGGTG_1	0.206161	0.217922	E2F6 OE
AATGACCAGCTTGTGT_1	0.152035	0.20638	E2F6 OE
AATGACCTCCACGGGT_1	0.120009	0.272545	E2F6 OE
AATGCCAGTTGCATCA_1	0.0670158	0.198435	E2F6 OE
AATGGCTTCGCTACGG_1	0.130254	0.237199	E2F6 OE
ACAAAGAGTAAGCTCT_1	0.13182	0.174631	E2F6 OE
ACAACCACAAGCTCTA_1	0.112861	0.194178	E2F6 OE
ACAACCATCAGCCTCT_1	0.131448	0.339219	E2F6 OE
ACAAGCTAGATGTTAG_1	0.0613095	0.160451	E2F6 OE
ACAAGCTGTTGATCGT_1	0.187494	0.288284	E2F6 OE
ACACAGTTCTTAATCC_1	0.119726	0.298387	E2F6 OE
ACACTGAAGTGTTGAA_1	0.095972	0.177599	E2F6 OE
ACACTGAGTTCCATTT_1	0.0913804	0.140874	E2F6 OE
ACAGAAAGTACATACC_1	0.209036	0.246402	E2F6 OE
ACATCCCAGCTAATCC_1	0.0723506	0.144232	E2F6 OE
ACATCGAAGAATTTGG_1	0.181177	0.173102	E2F6 OE
ACATCGATCATTCTTG_1	0.111861	0.283247	E2F6 OE
ACATTTCTCATGGAGG_1	0.118585	0.155924	E2F6 OE
ACATTTCTCTCGCTCA_1	0.0894783	0.227875	E2F6 OE
ACCAAACCAATCTAGC_1	0.131413	0.249191	E2F6 OE
ACCAACACACTAACCA_1	0.0662284	0.201823	E2F6 OE
ACCACAACAAACTCGT_1	0.391266	0.288854	E2F6 OE
ACCACAATCTCTCGCA_1	0.0629639	0.198435	E2F6 OE
ACCACAATCTTCACGC_1	0.0574257	0.172443	E2F6 OE
ACCATTTCAAATAAGC_1	0.323773	0.387007	E2F6 OE
ACCATTTGTACGTTCA_1	0.201667	0.325369	E2F6 OE
ACCCTCAGTATTCCTT_1	0.072324	0.159102	E2F6 OE
ACCTACCAGCTCACTA_1	0.109552	0.236329	E2F6 OE
ACCTACCTCACTCCGT_1	0.327816	0.401157	E2F6 OE
ACCTGAACATTCAGCA_1	0.155034	0.274823	E2F6 OE
ACCTGAAGTACCCAGC_1	0.0801093	0.182486	E2F6 OE
ACGATGTAGCCGCTTG_1	0.0740934	0.128223	E2F6 OE
ACGATGTGTTAGTCGT_1	0.258579	0.374295	E2F6 OE
ACGGAAGCACACCGCA_1	0.111091	0.227965	E2F6 OE
ACGGTCGCATCCAATG_1	0.105889	0.186323	E2F6 OE
ACGTAACAGATCCCGC_1	0.0914335	0.185394	E2F6 OE
ACGTAACTCACCCATC_1	0.116771	0.184255	E2F6 OE
ACGTACATCGAGTGAG_1	0.228615	0.370278	E2F6 OE
ACGTAGTCACCGTGCA_1	0.0865057	0.0846924	E2F6 OE
ACGTAGTCAGTCGCAC_1	0.081861	0.218941	E2F6 OE
ACGTCCTTCCTCTTTC_1	0.0546035	0.202842	E2F6 OE
ACGTTCCAGTAGACAT_1	0.0891598	0.11761	E2F6 OE
ACGTTCCGTCCACTTC_1	0.235197	0.292691	E2F6 OE
ACTACGAGTAGACACG_1	0.38579	0.303664	E2F6 OE
ACTACGAGTCCTCAGG_1	0.347412	0.403286	E2F6 OE
ACTATCTGTACTGCGC_1	0.300806	0.288494	E2F6 OE
ACTATGGAGAGTTGCG_1	0.237214	0.285946	E2F6 OE
ACTATGGCACTACCCT_1	0.0746065	0.205061	E2F6 OE
ACTATTCAGCGTGTCC_1	0.118169	0.23483	E2F6 OE
ACTGATGGTGGCCTCA_1	0.0704131	0.145971	E2F6 OE
ACTGATGGTTTGGGTT_1	0.0880539	0.22128	E2F6 OE
ACTGTCCTCAATCAGC_1	0.0808083	0.230213	E2F6 OE
ACTTAGGGTGAATATG_1	0.138252	0.238368	E2F6 OE
ACTTAGGTCACCGGGT_1	0.0743234	0.208748	E2F6 OE
ACTTAGGTCTTGGCTC_1	0.320632	0.357897	E2F6 OE
ACTTATCTCTAGTACG_1	0.0595844	0.211296	E2F6 OE
ACTTCCGAGCACTGGA_1	0.0626631	0.222059	E2F6 OE
ACTTCGCAGGCCATAG_1	0.184274	0.221669	E2F6 OE
ACTTTCAGTGTTGAGG_1	0.147612	0.150857	E2F6 OE
ACTTTCATCAAACCTG_1	0.0665115	0.0872407	E2F6 OE
ACTTTGTAGTTGGAGC_1	0.292039	0.157423	E2F6 OE
AGAAATGTCGAGAACG_1	0.107022	0.200024	E2F6 OE
AGAACAACAGGGAGAG_1	0.205825	0.232822	E2F6 OE
AGAACCTAGGTTCACT_1	0.169154	0.283847	E2F6 OE
AGAACCTTCCACGTCT_1	0.111613	0.246342	E2F6 OE
AGAAGCGTCATACAGC_1	0.100935	0.182936	E2F6 OE
AGAAGCGTCGCCAGTG_1	0.178638	0.271915	E2F6 OE
AGACAAAAGAAGAGCA_1	0.251679	0.201613	E2F6 OE
AGACACTGTAATTAGG_1	0.273248	0.343027	E2F6 OE
AGACAGGCAGCCGGTT_1	0.1863	0.183535	E2F6 OE
AGACAGGGTTGCATAC_1	0.0583281	0.201283	E2F6 OE
AGACTCAAGCACTAAA_1	0.166854	0.238908	E2F6 OE
AGAGAGCAGATGTTCC_1	0.180664	0.376994	E2F6 OE
AGAGCAGCATATCTGG_1	0.362735	0.442199	E2F6 OE
AGAGCAGTCCGAGTGC_1	0.162944	0.292481	E2F6 OE
AGATAGAAGGCTTCCG_1	0.065503	0.142283	E2F6 OE
AGATAGATCACTGGGC_1	0.131953	0.23579	E2F6 OE
AGATAGATCTCGTCAC_1	0.278582	0.306272	E2F6 OE
AGATCCATCAAGATAG_1	0.0832677	0.204851	E2F6 OE
AGATCCATCCTAAACG_1	0.105757	0.165457	E2F6 OE
AGATCCATCTACGCAA_1	0.179532	0.293351	E2F6 OE
AGCCAATCAGCGACAA_1	0.221396	0.226976	E2F6 OE
AGCCAATCATACCATG_1	0.163165	0.284776	E2F6 OE
AGCCAATGTTCTCAGA_1	0.320287	0.307531	E2F6 OE
AGCCAATTCATGCATG_1	0.178152	0.377293	E2F6 OE
AGCCACGAGTAATCCC_1	0.219856	0.243015	E2F6 OE
AGCCACGTCCAGTGTA_1	0.107163	0.179158	E2F6 OE
AGCCAGCCATGGGTTT_1	0.307423	0.351991	E2F6 OE
AGCGCCAGTTCGAACT_1	0.0931586	0.171453	E2F6 OE
AGCGCCATCGTTCGCT_1	0.09591	0.233721	E2F6 OE
AGCGCCATCTCGCTTG_1	0.0736864	0.20587	E2F6 OE
AGCGTATGTATCACGT_1	0.251201	0.36695	E2F6 OE
AGCGTATGTCCATACA_1	0.0907169	0.233631	E2F6 OE
AGCGTCGAGTTCATCG_1	0.164695	0.316974	E2F6 OE
AGCTACACACGCGCTA_1	0.107889	0.159641	E2F6 OE
AGCTACACATCCAATG_1	0.184778	0.242295	E2F6 OE
AGCTTCCAGATAGTCA_1	0.24937	0.195737	E2F6 OE
AGCTTCCAGCATCTTG_1	0.0933975	0.112723	E2F6 OE
AGCTTCCGTCGCACAC_1	0.144338	0.276592	E2F6 OE
AGGAAATCACTGTCGG_1	0.0976175	0.22086	E2F6 OE
AGGAAATGTGATACTC_1	0.077473	0.231802	E2F6 OE
AGGAAATGTTAAACAG_1	0.113728	0.188872	E2F6 OE
AGGAATACAGCAGTGA_1	0.26732	0.300935	E2F6 OE
AGGACGACAGAGAATT_1	0.0540462	0.208298	E2F6 OE
AGGACTTTCCCTCAAC_1	0.0922828	0.126214	E2F6 OE
AGGACTTTCGACATCA_1	0.115825	0.267928	E2F6 OE
AGGATAAAGCTGTGCC_1	0.343325	0.49985	E2F6 OE
AGGATAATCACTACTT_1	0.225722	0.197895	E2F6 OE
AGGCATTTCGCGTCGA_1	0.219033	0.343956	E2F6 OE
AGGGAGTAGTTGCGCC_1	0.14724	0.317064	E2F6 OE
AGGGCCTAGGCACTCC_1	0.320314	0.29413	E2F6 OE
AGGGCCTCATAGAGGC_1	0.126069	0.259084	E2F6 OE
AGGGTCCGTAACGTTC_1	0.153787	0.141744	E2F6 OE
AGGGTGAAGCACTCAT_1	0.0965913	0.179608	E2F6 OE
AGGTAGGGTGAGTGAC_1	0.345572	0.388356	E2F6 OE
AGGTCATAGCCTCAGC_1	0.138172	0.201433	E2F6 OE
AGGTCATAGCGGTAAC_1	0.148806	0.142763	E2F6 OE
AGGTCATTCATGCCGG_1	0.0945211	0.180058	E2F6 OE
AGGTCTAAGACTACCT_1	0.0626012	0.133139	E2F6 OE
AGGTGTTAGTGGAAAG_1	0.217565	0.389885	E2F6 OE
AGGTTACGTTCGTTCC_1	0.133359	0.239897	E2F6 OE
AGGTTACTCTTCCCGA_1	0.0960516	0.202063	E2F6 OE
AGTACCATCCCTCTCC_1	0.144197	0.223828	E2F6 OE
AGTAGCTAGCGTGAAC_1	0.382985	0.317334	E2F6 OE
AGTAGTCGTGAGCCAA_1	0.104297	0.239027	E2F6 OE
AGTCAACGTTTCGTGA_1	0.0967682	0.252368	E2F6 OE
AGTCACAAGAGCAGAA_1	0.0610972	0.204341	E2F6 OE
AGTCACAGTGCAATAA_1	0.056311	0.164948	E2F6 OE
AGTCACATCATCACAG_1	0.106119	0.190311	E2F6 OE
AGTGACTCATTGAAAG_1	0.110534	0.277072	E2F6 OE
AGTGATCTCATCTATC_1	0.0839843	0.142043	E2F6 OE
AGTGATCTCCCTGTTG_1	0.152814	0.224457	E2F6 OE
AGTGCCGAGAGCACTG_1	0.182168	0.206799	E2F6 OE
AGTTAGCAGTGAACAT_1	0.149744	0.292031	E2F6 OE
AGTTAGCGTATGGTTC_1	0.110375	0.172413	E2F6 OE
AGTTCGACAAGAGGCT_1	0.33868	0.17706	E2F6 OE
ATACCGACATGGGTTT_1	0.117408	0.260403	E2F6 OE
ATACCTTCACACCGAC_1	0.226341	0.268617	E2F6 OE
ATAGACCGTACTAAGA_1	0.128662	0.201463	E2F6 OE
ATAGGCTCACGGCTAC_1	0.335424	0.355708	E2F6 OE
ATATCCTAGTCTCCTC_1	0.0513744	0.145161	E2F6 OE
ATATCCTTCGCAATTG_1	0.273504	0.410841	E2F6 OE
ATCACTTGTTATCCAG_1	0.287801	0.400468	E2F6 OE
ATCACTTTCCGATTAG_1	0.152239	0.270056	E2F6 OE
ATCAGGTCAACTTGCA_1	0.244318	0.136018	E2F6 OE
ATCATTCTCGCTTGCT_1	0.164952	0.22068	E2F6 OE
ATCCACCAGCCTCTCT_1	0.0763936	0.268527	E2F6 OE
ATCCACCCAATCGCCG_1	0.115948	0.203262	E2F6 OE
ATCCATTAGCATCCCG_1	0.403696	0.304983	E2F6 OE
ATCCCTGTCCCTATTA_1	0.0953704	0.163479	E2F6 OE
ATCCGTCTCACTTCTA_1	0.0831262	0.200953	E2F6 OE
ATCCTATAGAATCTAG_1	0.171171	0.119978	E2F6 OE
ATCCTATGTCACAGTT_1	0.0778003	0.152806	E2F6 OE
ATCGATGGTGCCGGTT_1	0.136969	0.280939	E2F6 OE
ATCGCCTAGCCTAACT_1	0.126476	0.168006	E2F6 OE
ATCGTGATCCATCAGA_1	0.0657242	0.135628	E2F6 OE
ATCTCTAGTAACTAAG_1	0.127432	0.154275	E2F6 OE
ATCTCTAGTTTCCATT_1	0.123035	0.16159	E2F6 OE
ATCTCTATCCAGCTCT_1	0.157361	0.276592	E2F6 OE
ATCTTCACAACCCTAA_1	0.171109	0.253927	E2F6 OE
ATGAAAGGTTTATGCG_1	0.165536	0.257435	E2F6 OE
ATGACCACATGGATCT_1	0.295878	0.333403	E2F6 OE
ATGAGTCCACGGATCC_1	0.132015	0.203592	E2F6 OE
ATGCATGAGATACCAA_1	0.279441	0.290023	E2F6 OE
ATGCATGGTGCTCGTG_1	0.314253	0.254947	E2F6 OE
ATGCATGTCGCAATTG_1	0.0929286	0.242655	E2F6 OE
ATGCCTCCAAGGCCTC_1	0.0838339	0.210547	E2F6 OE
ATGCCTCGTCGACTTA_1	0.383507	0.299376	E2F6 OE
ATGGGAGCACTGGATT_1	0.30354	0.244903	E2F6 OE
ATGGGAGTCTATCGTT_1	0.155875	0.300126	E2F6 OE
ATGGGTTCAGAGTTGG_1	0.149788	0.295839	E2F6 OE
ATGGTTGGTACAAGTA_1	0.290013	0.357957	E2F6 OE
ATGTCCCGTGTTACAC_1	0.149576	0.072101	E2F6 OE
ATGTCTTTCGGCACTG_1	0.305336	0.336041	E2F6 OE
ATTACCTTCGACTCCT_1	0.100325	0.268378	E2F6 OE
ATTCACTTCCTCTCTT_1	0.102041	0.188002	E2F6 OE
ATTCAGGTCACTCCGT_1	0.0783488	0.208418	E2F6 OE
ATTCATCGTTCTTGCC_1	0.078685	0.190431	E2F6 OE
ATTCATCTCACCTTAT_1	0.0769067	0.164648	E2F6 OE
ATTCCATGTTCTTCAT_1	0.0417577	0.151697	E2F6 OE
ATTCCATTCCTCAGAA_1	0.0930702	0.236149	E2F6 OE
ATTCCCGGTTCCTACC_1	0.108889	0.214714	E2F6 OE
ATTCCTACAGATCATC_1	0.100971	0.177569	E2F6 OE
ATTCGTTAGCTGTCCG_1	0.406669	0.303154	E2F6 OE
ATTCTACAGTATTCCG_1	0.168517	0.121927	E2F6 OE
ATTCTACCATGGCTAT_1	0.134837	0.254197	E2F6 OE
ATTGGGTAGTGTTGAA_1	0.330541	0.383859	E2F6 OE
ATTGGGTCATTGGATC_1	0.103598	0.231802	E2F6 OE
ATTTACCCACTAGTAC_1	0.354153	0.330555	E2F6 OE
ATTTACCTCCAGTGTA_1	0.218405	0.171783	E2F6 OE
ATTTCACGTGGAACAC_1	0.0841878	0.163629	E2F6 OE
ATTTCACTCCTTCTTC_1	0.138075	0.207429	E2F6 OE
ATTTCTGTCGAATCCA_1	0.0852494	0.22059	E2F6 OE
CAAAGAAGTACGAAAT_1	0.218299	0.218162	E2F6 OE
CAAAGAATCCATGCAA_1	0.0947865	0.193758	E2F6 OE
CAACAACAGCTTAAGA_1	0.152071	0.203681	E2F6 OE
CAACCTCAGCATCCTA_1	0.115736	0.22044	E2F6 OE
CAACCTCCACACCTTC_1	0.106173	0.164078	E2F6 OE
CAACGATAGCACTCTA_1	0.0700326	0.208238	E2F6 OE
CAACGGCAGTGAATAC_1	0.0936983	0.180028	E2F6 OE
CAACGGCCATAACCCA_1	0.134182	0.27956	E2F6 OE
CAACGGCGTAACACCT_1	0.0553644	0.129062	E2F6 OE
CAAGACTCAACCGATT_1	0.0660515	0.171214	E2F6 OE
CAAGACTCAATATCCG_1	0.101634	0.106727	E2F6 OE
CAAGACTCAGGATTCT_1	0.0799501	0.218162	E2F6 OE
CAAGACTCATGAAGCG_1	0.0738811	0.210277	E2F6 OE
CAAGACTTCACTCGAA_1	0.0655738	0.10361	E2F6 OE
CAAGAGGGTCATATGC_1	0.140817	0.313347	E2F6 OE
CAAGAGGTCTTACGGA_1	0.234471	0.284297	E2F6 OE
CAAGCTATCCGCCTAT_1	0.121672	0.240107	E2F6 OE
CAATCGAAGCTTTCCC_1	0.297117	0.225237	E2F6 OE
CAATCGAGTCCCACGA_1	0.119611	0.214084	E2F6 OE
CAATGACTCAAACCTG_1	0.140455	0.260343	E2F6 OE
CAATTTCCATCCGAAT_1	0.0750135	0.148999	E2F6 OE
CACAACAAGTTGTCGT_1	0.0814629	0.171843	E2F6 OE
CACAACACACGGATCC_1	0.0709173	0.159462	E2F6 OE
CACAACACACTCCTTG_1	0.253068	0.201313	E2F6 OE
CACAACACATAATGAG_1	0.239815	0.182066	E2F6 OE
CACACAAAGCTCCCTT_1	0.0761105	0.193728	E2F6 OE
CACAGATCAAAGACTA_1	0.360806	0.33805	E2F6 OE
CACAGATCACACAGCC_1	0.164076	0.289693	E2F6 OE
CACAGATCACTGATTG_1	0.0977679	0.247722	E2F6 OE
CACAGATGTTGTCATG_1	0.116966	0.179818	E2F6 OE
CACATGAGTATGAGGC_1	0.123813	0.313707	E2F6 OE
CACCAAAAGTTACTCG_1	0.0806579	0.125195	E2F6 OE
CACCGTTCAATTTCTC_1	0.143365	0.232642	E2F6 OE
CACCGTTCATGTGCCG_1	0.0685729	0.163959	E2F6 OE
CACGAATCAGGCACTC_1	0.0588147	0.198435	E2F6 OE
CACGTGGCAAGCCTGC_1	0.064291	0.199844	E2F6 OE
CACGTGGTCCGCTTAC_1	0.305424	0.371417	E2F6 OE
CACTAAGTCACCGACG_1	0.222661	0.259444	E2F6 OE
CACTAAGTCATCACTT_1	0.128555	0.225806	E2F6 OE
CACTAAGTCTTACCGC_1	0.0870277	0.203921	E2F6 OE
CACTGAACACTCGATA_1	0.0769244	0.208508	E2F6 OE
CACTGAACATCTAGAC_1	0.0883193	0.216453	E2F6 OE
CACTGAAGTTGGAGGT_1	0.0992011	0.19139	E2F6 OE
CACTGAATCTCTCTAA_1	0.155751	0.317034	E2F6 OE
CACTGTCAGGCTTTCA_1	0.0850194	0.241006	E2F6 OE
CACTGTCTCCGGTTCT_1	0.0699973	0.178768	E2F6 OE
CAGATCATCAGAGCAG_1	0.0932383	0.148489	E2F6 OE
CAGATCATCGAATGCT_1	0.0994311	0.173822	E2F6 OE
CAGATCATCTACTATC_1	0.0631232	0.190221	E2F6 OE
CAGATTGGTCTACTGA_1	0.12039	0.22029	E2F6 OE
CAGCAATCACGGTGCT_1	0.150832	0.226646	E2F6 OE
CAGCAATGTCCTCAGG_1	0.197818	0.250779	E2F6 OE
CAGCACGAGGCTCCCA_1	0.1075	0.188932	E2F6 OE
CAGCACGCACATATGC_1	0.115878	0.170854	E2F6 OE
CAGCACGCACGTGAGA_1	0.109048	0.21993	E2F6 OE
CAGCACGGTCACTCAA_1	0.268426	0.295959	E2F6 OE
CAGCCAGAGGTGCCTC_1	0.135226	0.261602	E2F6 OE
CAGCCAGGTTAAAGTG_1	0.154176	0.198465	E2F6 OE
CAGCCAGGTTATCTGG_1	0.0773049	0.188902	E2F6 OE
CAGGCCATCGCATAGT_1	0.0956092	0.223978	E2F6 OE
CAGGTATGTCTGATAC_1	0.0743854	0.124745	E2F6 OE
CAGTGCGAGCTGACTT_1	0.366026	0.407933	E2F6 OE
CAGTGCGGTCGAGCAA_1	0.109446	0.163119	E2F6 OE
CAGTTAGAGAAGTCAT_1	0.114418	0.262292	E2F6 OE
CAGTTCCTCGGTCGAC_1	0.199579	0.299107	E2F6 OE
CAGTTCCTCGTAGTCA_1	0.394823	0.225357	E2F6 OE
CAGTTCCTCTTCTAAC_1	0.0674316	0.20626	E2F6 OE
CATAAGCTCTTAATCC_1	0.261039	0.389885	E2F6 OE
CATACAGTCTTTCCGG_1	0.0573638	0.165787	E2F6 OE
CATACCCGTGATGAAT_1	0.132475	0.23525	E2F6 OE
CATACTTCATGACAGG_1	0.337999	0.381251	E2F6 OE
CATAGACGTCCTCAGG_1	0.0984226	0.219661	E2F6 OE
CATCAAGCAGCTGAAG_1	0.0777295	0.174271	E2F6 OE
CATCCACGTCCATAGT_1	0.136465	0.2211	E2F6 OE
CATCCACTCATTCACT_1	0.115418	0.234051	E2F6 OE
CATCCCAAGCTAATGA_1	0.0766236	0.178199	E2F6 OE
CATCCCACACGCCAGT_1	0.0612476	0.178649	E2F6 OE
CATCCCATCATTATCC_1	0.113215	0.245083	E2F6 OE
CATCCGTCAACGAGGT_1	0.0948573	0.166357	E2F6 OE
CATCCGTGTCACCGAC_1	0.0672458	0.120938	E2F6 OE
CATCGCTGTTTACCAG_1	0.0784461	0.183655	E2F6 OE
CATCGGGCAGAGTTGG_1	0.203188	0.242535	E2F6 OE
CATCGTCAGTGAGTTA_1	0.0919289	0.167676	E2F6 OE
CATGAGTGTCCCTCAT_1	0.174772	0.30936	E2F6 OE
CATGCAACAGCTTTCC_1	0.109508	0.26448	E2F6 OE
CATGCCTTCATGGGAG_1	0.169977	0.331934	E2F6 OE
CATGCCTTCGCTTTAT_1	0.109534	0.195287	E2F6 OE
CATGCGGGTTGGCTAT_1	0.0653437	0.123186	E2F6 OE
CATGCGGTCTTCTCAA_1	0.0881601	0.195647	E2F6 OE
CATGCTCCATGGAATA_1	0.0911415	0.13194	E2F6 OE
CATGCTCGTCGCGTTG_1	0.075907	0.128433	E2F6 OE
CATGGATAGACTTAAG_1	0.0741288	0.212855	E2F6 OE
CATGGATAGCGTTCCG_1	0.119779	0.26466	E2F6 OE
CATGGATGTTCTCCAC_1	0.080879	0.177929	E2F6 OE
CATGGTAAGCGTGCTC_1	0.0779153	0.181617	E2F6 OE
CATGGTATCGTCACCT_1	0.105394	0.169894	E2F6 OE
CATTCATCAATGAACA_1	0.0636805	0.189531	E2F6 OE
CATTCCGAGGTCACCC_1	0.107535	0.209018	E2F6 OE
CATTCCGCACGATTCA_1	0.0843824	0.186083	E2F6 OE
CATTCCGGTTGCCTAA_1	0.071979	0.204701	E2F6 OE
CATTCTACATACAGCT_1	0.0782957	0.198255	E2F6 OE
CATTGAGAGGGAGGAC_1	0.0892129	0.232402	E2F6 OE
CATTGCCCAGCATACT_1	0.128768	0.237499	E2F6 OE
CATTGCCGTGAGTTGG_1	0.0842055	0.0997722	E2F6 OE
CATTGTTTCAAGAATG_1	0.259614	0.317964	E2F6 OE
CATTTCAAGCCTTCTC_1	0.313139	0.475956	E2F6 OE
CATTTCACATCCGCGA_1	0.0655826	0.16177	E2F6 OE
CATTTCATCTGCCCTA_1	0.0809056	0.204521	E2F6 OE
CCAAGCGAGGGCAGGA_1	0.150257	0.276952	E2F6 OE
CCAAGCGTCATTGTGG_1	0.388444	0.194628	E2F6 OE
CCAAGCGTCTCACTCG_1	0.0877089	0.136077	E2F6 OE
CCAATGAAGGTCTACT_1	0.0843028	0.148789	E2F6 OE
CCAATTTAGCTATCCA_1	0.0852583	0.204461	E2F6 OE
CCACAAAAGATGATTG_1	0.0585227	0.175651	E2F6 OE
CCACAAAGTGACACAG_1	0.144055	0.312957	E2F6 OE
CCACACTCACAATTCG_1	0.0748542	0.158442	E2F6 OE
CCACACTTCAAGAAAC_1	0.051109	0.199934	E2F6 OE
CCACACTTCACGACTA_1	0.0579654	0.164978	E2F6 OE
CCACCATAGCATCTTG_1	0.105642	0.138176	E2F6 OE
CCACCATCAAGACCTT_1	0.151239	0.295569	E2F6 OE
CCACCATTCCCGTTCA_1	0.0717578	0.223828	E2F6 OE
CCACCATTCCGAAATC_1	0.0995019	0.133649	E2F6 OE
CCACGTTAGGTCATTC_1	0.275495	0.481053	E2F6 OE
CCATCACCAAATGGTA_1	0.269169	0.386287	E2F6 OE
CCATCACGTACCTGTA_1	0.0856299	0.216843	E2F6 OE
CCCAACTTCCTCACTG_1	0.0838516	0.149658	E2F6 OE
CCCAACTTCGCCTTTG_1	0.0953792	0.284866	E2F6 OE
CCCAACTTCTGGTCAA_1	0.333345	0.351841	E2F6 OE
CCCGAAGAGAGAGGGC_1	0.248697	0.35307	E2F6 OE
CCCGAAGAGCATGATA_1	0.206152	0.179698	E2F6 OE
CCCGAAGAGTTGGAAT_1	0.0806844	0.209558	E2F6 OE
CCCGGAATCGTTAGTG_1	0.377421	0.296828	E2F6 OE
CCCTAACAGGCTTTCA_1	0.0920085	0.156973	E2F6 OE
CCCTCAAGTCCACGCA_1	0.0488972	0.159522	E2F6 OE
CCCTCTCCACTACACA_1	0.048623	0.139285	E2F6 OE
CCGAACGCACAAGGTG_1	0.105199	0.219361	E2F6 OE
CCGAACGTCACTACTT_1	0.0782957	0.212675	E2F6 OE
CCGATCTCAAGTCATC_1	0.107986	0.236809	E2F6 OE
CCGATGGGTCCACTCT_1	0.12837	0.211027	E2F6 OE
CCGCAAGAGCTAGCCC_1	0.419966	0.326298	E2F6 OE
CCGGACAAGAAATTCG_1	0.0735714	0.16162	E2F6 OE
CCGGGTATCAACCTTT_1	0.10312	0.17712	E2F6 OE
CCGGTAGCAGTGCGCT_1	0.11793	0.215434	E2F6 OE
CCGGTAGTCTGAGGTT_1	0.0593101	0.134039	E2F6 OE
CCGGTGAGTGTCCCTT_1	0.106226	0.127503	E2F6 OE
CCGGTGATCGCACTCT_1	0.0643263	0.156344	E2F6 OE
CCGTAGGGTATCGTAC_1	0.134262	0.256715	E2F6 OE
CCGTGAGGTAAGCGGT_1	0.152575	0.317454	E2F6 OE
CCGTTCAAGAGCATCG_1	0.105872	0.189321	E2F6 OE
CCTAACCCAACCGCCA_1	0.367167	0.383409	E2F6 OE
CCTAACCCAGCTTTGA_1	0.177806	0.242115	E2F6 OE
CCTAACCGTGGCTAGA_1	0.0887971	0.255726	E2F6 OE
CCTAACCTCTTGGCTC_1	0.261738	0.244694	E2F6 OE
CCTAAGAAGCCTGAGA_1	0.0510559	0.227245	E2F6 OE
CCTAAGATCGTCAACA_1	0.231746	0.332444	E2F6 OE
CCTACGTGTATAGGAT_1	0.106296	0.1764	E2F6 OE
CCTACGTGTTCAAGTC_1	0.314183	0.407453	E2F6 OE
CCTCAACAGTTCGCAT_1	0.103748	0.248351	E2F6 OE
CCTCAACTCTCTGGTC_1	0.250617	0.343117	E2F6 OE
CCTCACACATCGGCCA_1	0.151885	0.379692	E2F6 OE
CCTCAGTAGAACCGCA_1	0.115214	0.313887	E2F6 OE
CCTCAGTAGTTAACGA_1	0.0921501	0.213875	E2F6 OE
CCTCAGTCAACGGCCT_1	0.0720321	0.1472	E2F6 OE
CCTCAGTCAGATCATC_1	0.0696345	0.17583	E2F6 OE
CCTCAGTGTGTGTGGA_1	0.125388	0.178319	E2F6 OE
CCTCCAAGTAATCAAG_1	0.0700503	0.0746492	E2F6 OE
CCTCCAATCCTATTTG_1	0.074987	0.17574	E2F6 OE
CCTCCTCAGTCCCGAC_1	0.0810825	0.180477	E2F6 OE
CCTCCTCCACCAACAT_1	0.0649456	0.180058	E2F6 OE
CCTCCTCCACTCCGGA_1	0.109534	0.200324	E2F6 OE
CCTCTAGTCTCACCCA_1	0.0667947	0.13293	E2F6 OE
CCTCTCCAGTCAGCCC_1	0.0782161	0.192589	E2F6 OE
CCTCTCCGTCGCAACC_1	0.0931321	0.19166	E2F6 OE
CCTGCATAGTCATCGT_1	0.136137	0.300606	E2F6 OE
CCTGCATCAAGCTCTA_1	0.111507	0.229164	E2F6 OE
CCTGCATCAGCAGTGA_1	0.0889209	0.136587	E2F6 OE
CCTGCATCATCATCCC_1	0.0756328	0.139975	E2F6 OE
CCTGTTGCACATGACT_1	0.138791	0.237678	E2F6 OE
CCTTCAGCACGTCGGT_1	0.343165	0.502129	E2F6 OE
CCTTCAGTCGCGATCG_1	0.110578	0.223618	E2F6 OE
CCTTTGGTCATCCTAT_1	0.086833	0.186863	E2F6 OE
CGAAGGAAGGCGAACT_1	0.0941141	0.170704	E2F6 OE
CGAAGGAGTAGTCGTT_1	0.134642	0.183056	E2F6 OE
CGAAGTTAGGTTCACT_1	0.16711	0.311158	E2F6 OE
CGACAGCGTTTCCAAG_1	0.114073	0.198915	E2F6 OE
CGAGAAGCATAATCCG_1	0.190891	0.184734	E2F6 OE
CGAGTGCTCTGGCCGA_1	0.060761	0.0942859	E2F6 OE
CGAGTTACAAGATCCT_1	0.0906549	0.186173	E2F6 OE
CGATGGCAGTAACCTC_1	0.176471	0.252728	E2F6 OE
CGCAGGTTCCTATGGA_1	0.142711	0.301865	E2F6 OE
CGCATAAAGCGTGCCT_1	0.096724	0.225806	E2F6 OE
CGCATAATCGCTGATA_1	0.286208	0.334632	E2F6 OE
CGCATGGTCTCATTTG_1	0.19374	0.211896	E2F6 OE
CGCCAGAGTTTGAACC_1	0.30231	0.131281	E2F6 OE
CGCGTGACAAGCCATT_1	0.107146	0.204161	E2F6 OE
CGGAACCGTCTGCAAT_1	0.21469	0.335022	E2F6 OE
CGGACACAGTTCCATG_1	0.0870808	0.184015	E2F6 OE
CGGAGAATCCTACACC_1	0.202728	0.299197	E2F6 OE
CGGGCATGTGCACAAG_1	0.086603	0.219751	E2F6 OE
CGGTCAGAGGTAAACT_1	0.163527	0.269727	E2F6 OE
CGGTCAGCACACAGAG_1	0.109357	0.130471	E2F6 OE
CGTAAGTAGTAAGGGA_1	0.406872	0.274763	E2F6 OE
CGTAAGTTCTCGCTTG_1	0.177099	0.306871	E2F6 OE
CGTAATGTCGCGAAGA_1	0.127361	0.209138	E2F6 OE
CGTAGTAGTACAAGCG_1	0.149257	0.24991	E2F6 OE
CGTCAAAAGATTGACA_1	0.0754912	0.196247	E2F6 OE
CGTCAAAAGCATTTCG_1	0.203843	0.326328	E2F6 OE
CGTCAAATCTGCTAGA_1	0.213982	0.253927	E2F6 OE
CGTCCATAGTGGGAAA_1	0.09545	0.164978	E2F6 OE
CGTGATATCCGAACGC_1	0.106146	0.198165	E2F6 OE
CGTGCTTAGGACTTCT_1	0.234976	0.245263	E2F6 OE
CGTTAGATCGAGAACG_1	0.242469	0.175201	E2F6 OE
CGTTCTGCAGTCTACA_1	0.121195	0.193219	E2F6 OE
CGTTCTGGTTCAAGTC_1	0.100917	0.192649	E2F6 OE
CGTTCTGTCTGCTTTA_1	0.0758186	0.184495	E2F6 OE
CTAACCCCAGGGTCTC_1	0.155636	0.388566	E2F6 OE
CTAACCCTCCACTTCG_1	0.114294	0.201223	E2F6 OE
CTAAGTGTCATGGCCG_1	0.108429	0.179278	E2F6 OE
CTACAGAAGCACCGAA_1	0.132961	0.197116	E2F6 OE
CTACAGACACTCCGGA_1	0.139694	0.181976	E2F6 OE
CTACAGAGTGACAGCA_1	0.171791	0.341678	E2F6 OE
CTACAGATCACGGGCT_1	0.355135	0.212046	E2F6 OE
CTACATTAGAGCTTTC_1	0.0569037	0.136018	E2F6 OE
CTACATTGTTTACCTT_1	0.0868773	0.203292	E2F6 OE
CTACCCACAACCGCCA_1	0.10374	0.263521	E2F6 OE
CTACCCAGTATGCTAC_1	0.0763848	0.166926	E2F6 OE
CTACCTGCAATGAACA_1	0.354206	0.410061	E2F6 OE
CTACCTGTCATTCCTA_1	0.0930436	0.277701	E2F6 OE
CTACTATCAGCTTTGA_1	0.106199	0.195377	E2F6 OE
CTACTATCATACCATG_1	0.0628135	0.145101	E2F6 OE
CTATCCGGTTAACCTG_1	0.41694	0.254257	E2F6 OE
CTATCTAAGTGCGTCC_1	0.177329	0.328966	E2F6 OE
CTCAAGACAACTGATC_1	0.179602	0.246582	E2F6 OE
CTCAATTCAAATACAG_1	0.101457	0.216033	E2F6 OE
CTCAATTCAGGTCCGT_1	0.0541169	0.189651	E2F6 OE
CTCAATTGTGAGATAT_1	0.146205	0.206679	E2F6 OE
CTCACTGCACGAGGAT_1	0.225837	0.218461	E2F6 OE
CTCACTGTCGTTCCTG_1	0.13988	0.156164	E2F6 OE
CTCACTGTCTACAGGT_1	0.316155	0.299946	E2F6 OE
CTCAGAACAGCTATTG_1	0.141322	0.325519	E2F6 OE
CTCAGAAGTACTCAAC_1	0.252678	0.346894	E2F6 OE
CTCAGGGCATATACCG_1	0.150938	0.312897	E2F6 OE
CTCAGTCCACAGCCTG_1	0.0829315	0.181467	E2F6 OE
CTCATCGCATCGATCA_1	0.0958304	0.239417	E2F6 OE
CTCATGCCAGGCCCTA_1	0.169287	0.319553	E2F6 OE
CTCCAACCATGGGTTT_1	0.0912388	0.216303	E2F6 OE
CTCCACATCCGTGTGG_1	0.115559	0.180957	E2F6 OE
CTCCCAACAGCCCAGT_1	0.104023	0.186863	E2F6 OE
CTCCCAAGTCAACCAT_1	0.0989711	0.202662	E2F6 OE
CTCCCTCAGGAACGCT_1	0.111923	0.170254	E2F6 OE
CTCCCTCAGTTACGGG_1	0.0502331	0.0944058	E2F6 OE
CTCCCTCTCCTAGAGT_1	0.416321	0.33772	E2F6 OE
CTCCGATGTGTGAGCA_1	0.0695726	0.166807	E2F6 OE
CTCCTCCAGTGAATAC_1	0.121319	0.224098	E2F6 OE
CTCCTCCGTAGTGATA_1	0.075155	0.193788	E2F6 OE
CTCCTTTTCCGTCACT_1	0.0619996	0.185964	E2F6 OE
CTCGAGGCACCTGATA_1	0.0764909	0.157543	E2F6 OE
CTCTCAGCACAATTCG_1	0.11149	0.233002	E2F6 OE
CTCTCGAGTTCGGCCA_1	0.0890094	0.150468	E2F6 OE
CTCTCGATCCTAGAGT_1	0.122159	0.230633	E2F6 OE
CTGAATGCACGACAGA_1	0.0991038	0.137606	E2F6 OE
CTGAGCGGTCGAGATG_1	0.25236	0.439621	E2F6 OE
CTGAGGCCATTACTCT_1	0.334115	0.309719	E2F6 OE
CTGATCCGTTACACAC_1	0.0923978	0.140065	E2F6 OE
CTGCATCCAGTCCCGA_1	0.12599	0.122467	E2F6 OE
CTGCATCGTTCAGCTA_1	0.0872223	0.211806	E2F6 OE
CTGCCTATCGCCTTTG_1	0.0747835	0.189651	E2F6 OE
CTGCGAGTCGGCTGTG_1	0.388524	0.276142	E2F6 OE
CTGCTCATCTAGTCAG_1	0.0741023	0.259204	E2F6 OE
CTGGACGTCCTAACAG_1	0.208196	0.174811	E2F6 OE
CTGGCAGGTTCGCGTG_1	0.390213	0.339759	E2F6 OE
CTGTACCAGGAAAGGT_1	0.0713508	0.281479	E2F6 OE
CTGTACCGTACCGTCG_1	0.187441	0.240796	E2F6 OE
CTGTACCTCGGCTTCT_1	0.175807	0.334872	E2F6 OE
CTGTATTGTAGTTACC_1	0.100457	0.194688	E2F6 OE
CTGTATTTCGTCAAAC_1	0.160015	0.223948	E2F6 OE
CTTACCGGTGACACGA_1	0.0773845	0.16213	E2F6 OE
CTTAGGACATGGGCAA_1	0.226465	0.306122	E2F6 OE
CTTAGGAGTTCGGCTG_1	0.0847275	0.159252	E2F6 OE
CTTCAATAGTTGAAGT_1	0.0626543	0.240766	E2F6 OE
CTTCAATGTCTACATG_1	0.0522414	0.163209	E2F6 OE
CTTCAATTCGTAGAGG_1	0.0629639	0.140784	E2F6 OE
CTTCCTTAGCTAAGTA_1	0.0840551	0.184674	E2F6 OE
CTTCGGTAGACCACGA_1	0.177656	0.302374	E2F6 OE
CTTCGGTGTAGAGTTA_1	0.400883	0.275393	E2F6 OE
CTTCTAACAAACACCT_1	0.157467	0.275303	E2F6 OE
CTTCTAACACTCCTGT_1	0.102191	0.215733	E2F6 OE
CTTGAGAGTAGCTTAC_1	0.405837	0.281479	E2F6 OE
CTTGAGAGTGGGACAT_1	0.375643	0.240736	E2F6 OE
CTTGATTGTAACATGA_1	0.0579919	0.19166	E2F6 OE
CTTGATTGTAAGACCG_1	0.277698	0.198795	E2F6 OE
CTTGATTTCGACCAAT_1	0.20095	0.335232	E2F6 OE
CTTTCAAGTTGGATCT_1	0.205303	0.395581	E2F6 OE
CTTTCAATCGTCCATC_1	0.103412	0.149358	E2F6 OE
CTTTCGGGTATGGGAC_1	0.063884	0.262501	E2F6 OE
GAAACCTTCCGGTAGC_1	0.274017	0.445167	E2F6 OE
GAAATGATCTCAATCT_1	0.212319	0.343806	E2F6 OE
GAAATGATCTGGGCGT_1	0.0725717	0.217982	E2F6 OE
GAACACTGTGCCCGTA_1	0.137261	0.261632	E2F6 OE
GAAGCCCCACGTGAGA_1	0.359709	0.336971	E2F6 OE
GAATAGAAGGCTCCCA_1	0.0924951	0.150797	E2F6 OE
GAATAGAGTCTCTCTG_1	0.082905	0.165158	E2F6 OE
GAATCACCAGACAAAT_1	0.252882	0.225147	E2F6 OE
GAATCGTTCCTTATGT_1	0.111074	0.211416	E2F6 OE
GACACGCCATGCAGCC_1	0.11394	0.215763	E2F6 OE
GACAGCCCAATTGAGA_1	0.336999	0.243524	E2F6 OE
GACAGCCCACGTGTGC_1	0.154495	0.270536	E2F6 OE
GACAGCCCATAGTCAC_1	0.0983783	0.173882	E2F6 OE
GACAGCCGTGGCTTGC_1	0.25412	0.362873	E2F6 OE
GACATCACAGAGTCTT_1	0.0786761	0.0830435	E2F6 OE
GACCAATAGCCTCAGC_1	0.176993	0.305642	E2F6 OE
GACCAATGTACGAGCA_1	0.116373	0.251259	E2F6 OE
GACCCAGAGTCGCGAA_1	0.117762	0.257015	E2F6 OE
GACCCAGTCTGCGGCA_1	0.0974848	0.225447	E2F6 OE
GACCGTGAGCTTCATG_1	0.0954412	0.170674	E2F6 OE
GACCGTGAGTACCGGA_1	0.311033	0.424571	E2F6 OE
GACCGTGCACGTGTGC_1	0.113047	0.17685	E2F6 OE
GACCTTCTCATGCTAG_1	0.0789946	0.243225	E2F6 OE
GACGCTGGTCTGCCTT_1	0.0832412	0.25003	E2F6 OE
GACGTTATCAGACCGC_1	0.126538	0.201313	E2F6 OE
GACTATGAGCTCCATA_1	0.303593	0.402416	E2F6 OE
GACTCAACAGATCCAT_1	0.067237	0.172563	E2F6 OE
GACTGATGTCACTCAA_1	0.124194	0.231652	E2F6 OE
GACTGATTCTTCCACG_1	0.102899	0.256835	E2F6 OE
GACTTCCAGCACTCTA_1	0.104456	0.158892	E2F6 OE
GACTTCCTCCGGCTTT_1	0.151319	0.207519	E2F6 OE
GAGAAATAGGGTGGGA_1	0.0849575	0.214354	E2F6 OE
GAGAAATCAACGTAAA_1	0.310016	0.438272	E2F6 OE
GAGACCCCAGGAGGTT_1	0.116736	0.245473	E2F6 OE
GAGACTTGTCTCGGAC_1	0.0870188	0.208059	E2F6 OE
GAGATGGAGCCGATAG_1	0.214477	0.32396	E2F6 OE
GAGATGGAGCGAGTCA_1	0.0834535	0.191989	E2F6 OE
GAGATGGAGTGATAAC_1	0.129936	0.178169	E2F6 OE
GAGATGGCAGGCCTGT_1	0.0814364	0.101601	E2F6 OE
GAGGCAATCACTGATG_1	0.126485	0.243614	E2F6 OE
GAGTCATAGATTGCGG_1	0.127626	0.209288	E2F6 OE
GAGTCATTCCAACCGG_1	0.077296	0.205061	E2F6 OE
GAGTCTACAGTTACCA_1	0.10305	0.284327	E2F6 OE
GAGTGAGTCCGAACGC_1	0.0552051	0.149718	E2F6 OE
GAGTGTTAGTGGATAT_1	0.375766	0.276982	E2F6 OE
GAGTTACGTGGCGTAA_1	0.0415454	0.164258	E2F6 OE
GAGTTACTCATTTACC_1	0.117797	0.226556	E2F6 OE
GAGTTGTAGACCATGG_1	0.223466	0.3534	E2F6 OE
GAGTTGTGTGCCCTTT_1	0.332522	0.24979	E2F6 OE
GATAGAAAGAAATCCA_1	0.135836	0.29413	E2F6 OE
GATAGCTGTCCTGAAT_1	0.0319553	0.155684	E2F6 OE
GATAGCTGTCTCAGGC_1	0.0930613	0.210967	E2F6 OE
GATCACACACATATGC_1	0.108163	0.238308	E2F6 OE
GATCACATCGGCTATA_1	0.0869392	0.196037	E2F6 OE
GATCAGTAGTAGCAAT_1	0.0411384	0.180237	E2F6 OE
GATGACTTCCTTCTTC_1	0.0936983	0.121238	E2F6 OE
GATGAGGAGGAAAGGT_1	0.0926367	0.143003	E2F6 OE
GATGATCGTCGCATTA_1	0.0618669	0.128103	E2F6 OE
GATGCTATCACTGTCC_1	0.0642379	0.227935	E2F6 OE
GATGTTGTCTCCGAGG_1	0.288571	0.378253	E2F6 OE
GATTCTTTCCGAGGCT_1	0.234498	0.167256	E2F6 OE
GATTGGTAGATGACAT_1	0.107022	0.288824	E2F6 OE
GATTGGTGTACCAATC_1	0.173073	0.425381	E2F6 OE
GATTTCTCAGCAGTAG_1	0.0892217	0.255037	E2F6 OE
GATTTCTTCAAGCTTG_1	0.324861	0.386137	E2F6 OE
GCAACATAGACTCTAC_1	0.122062	0.190041	E2F6 OE
GCAACATAGGCCGCTT_1	0.127007	0.281778	E2F6 OE
GCAACCGTCGGATAAA_1	0.249883	0.356847	E2F6 OE
GCACATATCCCAATAG_1	0.0788973	0.122497	E2F6 OE
GCACGGTGTCGCAGTC_1	0.215787	0.193129	E2F6 OE
GCACGGTTCCTTATCA_1	0.298718	0.421783	E2F6 OE
GCACGGTTCTCCCTAG_1	0.0942822	0.191	E2F6 OE
GCACGTGCAAGTACCT_1	0.0692364	0.183925	E2F6 OE
GCACTAACAGTATACC_1	0.0953969	0.210127	E2F6 OE
GCACTAATCCACGTGG_1	0.105465	0.304563	E2F6 OE
GCACTAATCCCGAAAT_1	0.096954	0.233391	E2F6 OE
GCACTAATCGTTATCT_1	0.0782957	0.119829	E2F6 OE
GCAGCTGCAGCGAGTA_1	0.129582	0.252578	E2F6 OE
GCAGCTGGTAAGTTGA_1	0.0796582	0.163329	E2F6 OE
GCAGGCTGTCGCGTCA_1	0.0907965	0.173822	E2F6 OE
GCAGTTAGTCCTGTCT_1	0.252112	0.240137	E2F6 OE
GCATCGGAGTGTAGAT_1	0.319004	0.372227	E2F6 OE
GCATCGGCAACGGCCT_1	0.207594	0.247422	E2F6 OE
GCATCTCTCGACTCCT_1	0.12906	0.233211	E2F6 OE
GCATTAGCAAATACAG_1	0.152566	0.236959	E2F6 OE
GCATTAGTCTCTCTAA_1	0.117125	0.253118	E2F6 OE
GCCAACGAGAAGTCCG_1	0.2453	0.280819	E2F6 OE
GCCAACGCATACTGAC_1	0.1144	0.256086	E2F6 OE
GCCAGGTCAATGGCCC_1	0.380703	0.368539	E2F6 OE
GCCATGGAGGTTTGAA_1	0.144657	0.258934	E2F6 OE
GCCATTCCATCGATCA_1	0.0807021	0.193458	E2F6 OE
GCCATTCTCAGGGTAG_1	0.110614	0.254257	E2F6 OE
GCCCAGAAGGAAGTGA_1	0.370644	0.392343	E2F6 OE
GCCCAGAGTCGAAACG_1	0.153389	0.240407	E2F6 OE
GCCCAGATCTATACTC_1	0.0901507	0.203831	E2F6 OE
GCCCGAACAAGAATAC_1	0.369007	0.275093	E2F6 OE
GCCGATGAGTGCCCGT_1	0.079437	0.166627	E2F6 OE
GCCTGTTCAGTTACCA_1	0.139703	0.155864	E2F6 OE
GCGAGAACATCCTCAC_1	0.130997	0.126694	E2F6 OE
GCGATCGCATCGGTTA_1	0.339467	0.387546	E2F6 OE
GCGGATCGTGATGTAA_1	0.0801801	0.174331	E2F6 OE
GCGTTTCAGTTCTACG_1	0.0864261	0.163809	E2F6 OE
GCTACAAGTCTATGAC_1	0.0595578	0.168126	E2F6 OE
GCTACAATCGCTTGAA_1	0.152159	0.19049	E2F6 OE
GCTACAATCTACTCAT_1	0.0597878	0.131161	E2F6 OE
GCTACCTCAAAGGCAC_1	0.0754293	0.20629	E2F6 OE
GCTACCTCACAGTCGC_1	0.18476	0.306452	E2F6 OE
GCTACCTCATAATCCG_1	0.101696	0.181347	E2F6 OE
GCTCAAATCCGTGGGT_1	0.0555944	0.168905	E2F6 OE
GCTGAATAGGATAATC_1	0.144365	0.212945	E2F6 OE
GCTGCAGGTTGGGATG_1	0.18706	0.212466	E2F6 OE
GCTGGGTCACCATTCC_1	0.0697584	0.184794	E2F6 OE
GCTGGGTGTACGAAAT_1	0.329063	0.335742	E2F6 OE
GCTTCACGTCGATTTG_1	0.253537	0.303903	E2F6 OE
GCTTCACTCCATACTT_1	0.15476	0.277911	E2F6 OE
GCTTGGGAGCAATAAC_1	0.161448	0.255546	E2F6 OE
GCTTTCGGTATGGTTC_1	0.118877	0.212136	E2F6 OE
GGAACCCAGGAACATT_1	0.0890448	0.223198	E2F6 OE
GGAACCCTCGCTTACC_1	0.0957862	0.260193	E2F6 OE
GGAAGTGAGGCTTCCG_1	0.130051	0.334003	E2F6 OE
GGAAGTGCAATCGCAT_1	0.206453	0.384908	E2F6 OE
GGAATCTAGGCCTAAG_1	0.154946	0.258874	E2F6 OE
GGAATCTTCCGTTGAA_1	0.0670955	0.172413	E2F6 OE
GGAATGGTCATGCCGG_1	0.343457	0.252338	E2F6 OE
GGACGTCAGCCGATTT_1	0.140278	0.33799	E2F6 OE
GGACGTCAGGCACCAA_1	0.242761	0.336071	E2F6 OE
GGACGTCTCCAGGACC_1	0.188025	0.293021	E2F6 OE
GGAGAACAGGTGAGCT_1	0.3541	0.260373	E2F6 OE
GGAGAACTCATGCCAA_1	0.0797555	0.0491366	E2F6 OE
GGAGATGCACTACGGC_1	0.0644944	0.196037	E2F6 OE
GGAGATGTCGGACCAC_1	0.184353	0.26499	E2F6 OE
GGATCTAAGACATATG_1	0.395884	0.309	E2F6 OE
GGATCTATCGGCTTGG_1	0.133156	0.204041	E2F6 OE
GGATGTTCACTGCTTC_1	0.395646	0.247811	E2F6 OE
GGATGTTTCTCTCGCA_1	0.11294	0.221909	E2F6 OE
GGCACGTTCCTGGGAC_1	0.193943	0.115691	E2F6 OE
GGGAAGTCATGTCAGT_1	0.161873	0.225447	E2F6 OE
GGGACAACAACACACT_1	0.139933	0.170284	E2F6 OE
GGGACCTAGAGGTATT_1	0.0902657	0.183175	E2F6 OE
GGGACTCAGCAAGTGC_1	0.100015	0.19118	E2F6 OE
GGGACTCGTCGACGCT_1	0.122044	0.186743	E2F6 OE
GGGAGTATCGGAGTAG_1	0.121611	0.139075	E2F6 OE
GGGATGACAAGTCATC_1	0.0499677	0.150797	E2F6 OE
GGGCCATCATAGTCAC_1	0.0815514	0.199484	E2F6 OE
GGGCGTTCAATAGGGC_1	0.115993	0.252818	E2F6 OE
GGGCGTTTCTGTTGGA_1	0.346642	0.328936	E2F6 OE
GGGCTACGTTCTCGTC_1	0.073943	0.13206	E2F6 OE
GGGCTACTCAAGAGGC_1	0.128555	0.216333	E2F6 OE
GGGCTCACATGTTCAG_1	0.239762	0.329776	E2F6 OE
GGGTAGAAGGCTAAAT_1	0.114259	0.225417	E2F6 OE
GGGTATTGTGCAATAA_1	0.0805075	0.101901	E2F6 OE
GGGTCACGTAGGATAT_1	0.176816	0.344826	E2F6 OE
GGGTCTGAGATCCGAG_1	0.144206	0.292451	E2F6 OE
GGGTCTGGTTGGCTAT_1	0.172985	0.331275	E2F6 OE
GGGTGAAAGCATGGGT_1	0.186087	0.300696	E2F6 OE
GGGTGAATCTGAATCG_1	0.243168	0.3677	E2F6 OE
GGGTGTCCACTAACCA_1	0.250732	0.270926	E2F6 OE
GGGTGTCGTATCAGGG_1	0.098458	0.200564	E2F6 OE
GGGTTATGTGTCATGT_1	0.379004	0.243165	E2F6 OE
GGTAACTTCAGAATAG_1	0.0973963	0.187612	E2F6 OE
GGTAATCCAGATCACT_1	0.105934	0.181736	E2F6 OE
GGTAATCGTTCCACAA_1	0.148399	0.275603	E2F6 OE
GGTAATCTCGACGACC_1	0.154079	0.276802	E2F6 OE
GGTGAAGGTTGTTGCA_1	0.112861	0.179368	E2F6 OE
GGTGATTCAGAATGTA_1	0.0770394	0.173612	E2F6 OE
GGTGATTTCCTTGGAA_1	0.314404	0.445947	E2F6 OE
GGTGGCTTCGTGACTA_1	0.334654	0.201523	E2F6 OE
GGTTAACAGAGTCACG_1	0.35234	0.268737	E2F6 OE
GGTTAACAGCATAGGC_1	0.338963	0.400678	E2F6 OE
GGTTAACAGTCATACC_1	0.25842	0.335832	E2F6 OE
GGTTAACAGTCCTGCG_1	0.0932206	0.160391	E2F6 OE
GGTTAACGTTCTTGTT_1	0.107031	0.207579	E2F6 OE
GGTTCTCAGCACTAAA_1	0.101501	0.211536	E2F6 OE
GTAACACCAGCATGCC_1	0.094928	0.219811	E2F6 OE
GTAACCAAGTGATCGG_1	0.142923	0.224607	E2F6 OE
GTAACCAGTAGCTGTT_1	0.0605221	0.227815	E2F6 OE
GTAAGTCAGATCGACG_1	0.151619	0.23576	E2F6 OE
GTAAGTCGTCACAGTT_1	0.379376	0.297248	E2F6 OE
GTAATCGGTCACTGAT_1	0.363381	0.3382	E2F6 OE
GTACAACGTTCTCCTG_1	0.0837897	0.224128	E2F6 OE
GTACAGTGTGAGCGAT_1	0.0878505	0.251559	E2F6 OE
GTAGAGGCATAACTCG_1	0.346386	0.449544	E2F6 OE
GTAGAGGGTTCAGCTA_1	0.0938575	0.218072	E2F6 OE
GTAGATCAGGTTCATC_1	0.226518	0.255846	E2F6 OE
GTAGATCTCATTATCC_1	0.0775791	0.133829	E2F6 OE
GTAGCTAGTCTTGCTC_1	0.292578	0.38173	E2F6 OE
GTAGCTAGTTCAATCG_1	0.18215	0.241426	E2F6 OE
GTAGGAGCACCTGCGA_1	0.0837808	0.189261	E2F6 OE
GTAGGAGGTTGGGAAC_1	0.195598	0.189741	E2F6 OE
GTAGTACAGTGCAGCA_1	0.0935744	0.156494	E2F6 OE
GTCAAACAGTAGATCA_1	0.142481	0.228595	E2F6 OE
GTCAAGTCACTATGTG_1	0.0649279	0.156014	E2F6 OE
GTCACGGAGTCGAAAT_1	0.336645	0.361644	E2F6 OE
GTCACGGGTCCGTACG_1	0.208231	0.266759	E2F6 OE
GTCACTCTCGGTTGTA_1	0.103978	0.218971	E2F6 OE
GTCAGCGGTTGTACGT_1	0.0972194	0.262412	E2F6 OE
GTCAGCGTCGAACTCA_1	0.11563	0.166357	E2F6 OE
GTCATCCAGAGGGTCT_1	0.10174	0.243165	E2F6 OE
GTCATCCAGTGCGCTC_1	0.0924243	0.204251	E2F6 OE
GTCATGAGTATGAAGT_1	0.0717313	0.139645	E2F6 OE
GTCCACTCAAGCCATT_1	0.275167	0.453052	E2F6 OE
GTCCCATAGTTCATGC_1	0.0821176	0.224098	E2F6 OE
GTCCCATCAGAAACCG_1	0.324047	0.405924	E2F6 OE
GTCCCATTCGCGCCAA_1	0.398653	0.387936	E2F6 OE
GTCCTCACAAACCACT_1	0.200357	0.283937	E2F6 OE
GTCCTCAGTCTAACTG_1	0.28804	0.328966	E2F6 OE
GTCGCGATCACGATCA_1	0.13044	0.157663	E2F6 OE
GTCGTAACAGGCACTC_1	0.061858	0.189231	E2F6 OE
GTCGTTCAGAGAGTTT_1	0.161758	0.243764	E2F6 OE
GTCTACCAGCCACTCG_1	0.0791627	0.184285	E2F6 OE
GTCTACCCACAATGCT_1	0.0926809	0.178888	E2F6 OE
GTCTACCGTTACCCAA_1	0.0620261	0.163959	E2F6 OE
GTCTAGACATACATCG_1	0.0852937	0.119169	E2F6 OE
GTCTAGATCAAGTCGT_1	0.158732	0.17628	E2F6 OE
GTCTTTAAGGACTGGT_1	0.0507197	0.130831	E2F6 OE
GTCTTTAGTCGTGGAA_1	0.148665	0.330855	E2F6 OE
GTGAGCCAGGAGAATG_1	0.0760132	0.140125	E2F6 OE
GTGAGTTCAGCTGTCG_1	0.119815	0.26499	E2F6 OE
GTGAGTTCATCGTTCC_1	0.0750931	0.140694	E2F6 OE
GTGATGTCACTAGTAC_1	0.0994134	0.185034	E2F6 OE
GTGATGTGTAGATGTA_1	0.220865	0.408502	E2F6 OE
GTGCACGTCACCCTGT_1	0.0737661	0.179308	E2F6 OE
GTGCAGCAGGTGCATG_1	0.131024	0.208478	E2F6 OE
GTGCGTGAGTATGATG_1	0.239903	0.454551	E2F6 OE
GTGCGTGCAATAGGAT_1	0.141428	0.25045	E2F6 OE
GTGCGTGCAGGGACTA_1	0.0989534	0.160001	E2F6 OE
GTGCGTGGTCACTCGG_1	0.109278	0.236179	E2F6 OE
GTGCTTCGTGGCTAGA_1	0.060761	0.196336	E2F6 OE
GTGCTTCGTTGCAAGG_1	0.180452	0.252758	E2F6 OE
GTGGAGAGTGATCATC_1	0.217176	0.120008	E2F6 OE
GTGGCGTAGCAGCCCT_1	0.107208	0.120488	E2F6 OE
GTGGCGTTCTTGCAGA_1	0.188299	0.335712	E2F6 OE
GTGGGAAGTCGAGCAA_1	0.0895225	0.209917	E2F6 OE
GTGTAACGTTGAGGAC_1	0.0873108	0.208808	E2F6 OE
GTGTCCTTCTCGCGTT_1	0.267886	0.405594	E2F6 OE
GTGTGATGTCTTACTT_1	0.110331	0.175471	E2F6 OE
GTGTTAGAGATGAATC_1	0.0682544	0.179608	E2F6 OE
GTGTTAGCAGAAGCGT_1	0.0692807	0.211506	E2F6 OE
GTGTTAGGTCAGGCAA_1	0.206621	0.332714	E2F6 OE
GTGTTAGGTTGCCAAT_1	0.0965293	0.243884	E2F6 OE
GTGTTCCCAATACGCT_1	0.114719	0.295209	E2F6 OE
GTTACCCCACGAGGAT_1	0.245654	0.278571	E2F6 OE
GTTACCCCACTGGACC_1	0.311316	0.369679	E2F6 OE
GTTACCCTCTGCGGGT_1	0.123575	0.272994	E2F6 OE
GTTACGAAGCGTATGG_1	0.274292	0.259294	E2F6 OE
GTTACGAGTTAGGCCC_1	0.420134	0.348333	E2F6 OE
GTTACGAGTTTACCTT_1	0.0942645	0.173822	E2F6 OE
GTTATGGCATTACGGT_1	0.255695	0.408562	E2F6 OE
GTTATGGGTACGACAG_1	0.230366	0.20599	E2F6 OE
GTTATGGTCACGGACC_1	0.112657	0.197596	E2F6 OE
GTTCTATCAATGAAAC_1	0.0613626	0.179968	E2F6 OE
GTTGAACCACCGTCGA_1	0.125379	0.141564	E2F6 OE
GTTGCTCGTACAGCGA_1	0.0987676	0.129272	E2F6 OE
GTTGCTCTCTGTACAG_1	0.0984403	0.249011	E2F6 OE
GTTGTCCTCCATCCGT_1	0.101324	0.212585	E2F6 OE
GTTGTGACAATGCAAA_1	0.0811798	0.167196	E2F6 OE
GTTTACTAGGCACAAC_1	0.297028	0.35352	E2F6 OE
GTTTACTCAGATACTC_1	0.088452	0.203022	E2F6 OE
GTTTACTGTGGTCAAG_1	0.10558	0.232702	E2F6 OE
GTTTGGAAGCCAACCC_1	0.0759867	0.184644	E2F6 OE
TAACGACCAGTCGCTG_1	0.116913	0.237618	E2F6 OE
TAACGACTCCTGCTAC_1	0.0886644	0.167646	E2F6 OE
TAACTTCTCATTTCCA_1	0.0886555	0.129392	E2F6 OE
TAAGCCAAGCCGTTGC_1	0.151929	0.180717	E2F6 OE
TAAGCCACATTCACAG_1	0.247512	0.299227	E2F6 OE
TAAGTCGCACACGTGC_1	0.0669893	0.201943	E2F6 OE
TAAGTCGCACGACCTG_1	0.242478	0.179668	E2F6 OE
TAATCTCAGCACGGAT_1	0.224908	0.381281	E2F6 OE
TAATCTCCACCATTCC_1	0.100475	0.207639	E2F6 OE
TAATCTCCACGCGTCA_1	0.331655	0.421933	E2F6 OE
TAATCTCTCTTCTTCC_1	0.0375023	0.0574709	E2F6 OE
TAATTCCCACCAGACC_1	0.100449	0.277671	E2F6 OE
TAATTCCTCACGATAC_1	0.114851	0.247931	E2F6 OE
TACAACGGTCTAACGT_1	0.107827	0.245173	E2F6 OE
TACAACGTCTTCTTCC_1	0.290269	0.369109	E2F6 OE
TACAGGTGTCACCGAC_1	0.12484	0.253118	E2F6 OE
TACATTCGTTGCATTG_1	0.381013	0.222479	E2F6 OE
TACCCACTCCGGCTTT_1	0.435439	0.3528	E2F6 OE
TACCCGTAGGCGTTGA_1	0.118709	0.153676	E2F6 OE
TACCGAACAAATAGCA_1	0.0950165	0.164918	E2F6 OE
TACCGAAGTGGTTTAC_1	0.107287	0.277132	E2F6 OE
TACCGGGAGTTGCTGT_1	0.104952	0.223978	E2F6 OE
TACCGGGCATATCTCT_1	0.203967	0.254587	E2F6 OE
TACCTCGAGCCTGCCA_1	0.212717	0.0545329	E2F6 OE
TACCTCGCAAGCCATT_1	0.126883	0.178918	E2F6 OE
TACCTCGCATGAGATA_1	0.0893898	0.171363	E2F6 OE
TACCTCGTCATTGCTT_1	0.203303	0.32321	E2F6 OE
TACCTGCAGCAGCACA_1	0.129272	0.273234	E2F6 OE
TACGGTAGTTTGTTCT_1	0.0991569	0.121208	E2F6 OE
TACGTCCCATTGACTG_1	0.311245	0.299856	E2F6 OE
TACTGCCCACACACGC_1	0.0951846	0.182216	E2F6 OE
TACTTCACAAACCACT_1	0.307654	0.325159	E2F6 OE
TAGACCAGTGTTGACT_1	0.0869038	0.160451	E2F6 OE
TAGACCAGTTTGGCTA_1	0.141198	0.2205	E2F6 OE
TAGACTGCATGATGCT_1	0.106305	0.240766	E2F6 OE
TAGAGTCGTAAGCGGT_1	0.185848	0.296558	E2F6 OE
TAGATCGGTTCATCGA_1	0.113232	0.166986	E2F6 OE
TAGCACAAGGTCCGAA_1	0.0529226	0.177479	E2F6 OE
TAGCACACAATCGTCA_1	0.114993	0.197955	E2F6 OE
TAGCACACAGTTGCGC_1	0.186282	0.328187	E2F6 OE
TAGGGTTAGATCCAAA_1	0.0656622	0.0987528	E2F6 OE
TAGGTTGTCATATGGC_1	0.0555855	0.150378	E2F6 OE
TAGTGCAGTATACCTG_1	0.131209	0.223618	E2F6 OE
TATCAGGTCTCATAGG_1	0.0798705	0.133349	E2F6 OE
TATCCTAAGAAATTCG_1	0.0840551	0.181557	E2F6 OE
TATCCTACAATTTCCT_1	0.17954	0.233331	E2F6 OE
TATCGCCAGCAAATCA_1	0.130059	0.237768	E2F6 OE
TATCGCCCAAATGCGG_1	0.0772783	0.181527	E2F6 OE
TATCTGTAGGTAGCAC_1	0.186468	0.233781	E2F6 OE
TATGTTCTCATTTCGT_1	0.0984137	0.23498	E2F6 OE
TATTCCACACAGCCAC_1	0.103465	0.210307	E2F6 OE
TATTGCTAGCCTGCCA_1	0.0830731	0.178858	E2F6 OE
TATTGCTAGCGACATG_1	0.069838	0.203292	E2F6 OE
TATTGCTAGGATTCCT_1	0.0893279	0.187043	E2F6 OE
TATTGGGAGGTTGAGC_1	0.334814	0.380861	E2F6 OE
TCAAGACAGCGACTGA_1	0.121248	0.302704	E2F6 OE
TCAAGCACACGCTGTG_1	0.13773	0.20518	E2F6 OE
TCAAGCATCCAGTTCC_1	0.129944	0.22047	E2F6 OE
TCAATCTTCGCTTGCT_1	0.103917	0.259294	E2F6 OE
TCACAAGAGGGTCTTT_1	0.0998646	0.209288	E2F6 OE
TCACAAGGTAACGTTC_1	0.224881	0.324289	E2F6 OE
TCACAAGTCATTTGCT_1	0.075969	0.192199	E2F6 OE
TCACACCTCCACGGGT_1	0.236736	0.277431	E2F6 OE
TCACACCTCCAGTACA_1	0.130077	0.23456	E2F6 OE
TCACACCTCCAGTGTA_1	0.0908938	0.191959	E2F6 OE
TCACATTGTCCGGATC_1	0.0737484	0.139735	E2F6 OE
TCACATTTCCCACAGG_1	0.0549839	0.115302	E2F6 OE
TCACGCTCATTGCTTT_1	0.0772341	0.1767	E2F6 OE
TCACGGGGTAATGATG_1	0.231587	0.137576	E2F6 OE
TCACTATCATGGCTGC_1	0.228208	0.380561	E2F6 OE
TCACTATTCGCTTTAT_1	0.155839	0.239687	E2F6 OE
TCAGCAACAACTGCCG_1	0.0770129	0.193728	E2F6 OE
TCAGCAACATCGAGCC_1	0.106119	0.253388	E2F6 OE
TCAGCAACATTGTGCA_1	0.255386	0.216873	E2F6 OE
TCAGCAATCCTAAGTG_1	0.124079	0.225986	E2F6 OE
TCAGCAATCTGAATGC_1	0.100758	0.20605	E2F6 OE
TCAGCCTCACAATGAA_1	0.204816	0.233571	E2F6 OE
TCAGCCTTCCGCACGA_1	0.0803571	0.138296	E2F6 OE
TCAGGGCCAACTGATC_1	0.15691	0.17664	E2F6 OE
TCAGGGCTCAACGAGG_1	0.0533207	0.19118	E2F6 OE
TCAGGTAAGTATGAGT_1	0.348925	0.24928	E2F6 OE
TCAGGTAAGTGCACCC_1	0.0928667	0.19109	E2F6 OE
TCAGGTAGTTGTGTAC_1	0.405899	0.284896	E2F6 OE
TCAGTGAGTTTGCCGG_1	0.304654	0.269637	E2F6 OE
TCAGTGATCAGCAGAG_1	0.350685	0.310349	E2F6 OE
TCATACTAGGACTTCT_1	0.0393248	0.167196	E2F6 OE
TCATACTCACATATCG_1	0.104297	0.224038	E2F6 OE
TCATACTTCAAGCGTT_1	0.179036	0.284896	E2F6 OE
TCATACTTCGCCTCTA_1	0.083772	0.252039	E2F6 OE
TCATCATAGACCAGAC_1	0.338795	0.345005	E2F6 OE
TCATCATAGGTGCCTC_1	0.119885	0.231323	E2F6 OE
TCATCATAGTATCTGC_1	0.0546035	0.17616	E2F6 OE
TCATCCGAGTGAGTTA_1	0.272301	0.390275	E2F6 OE
TCATCCGCAAATGGCG_1	0.0555944	0.213095	E2F6 OE
TCATCCGCACTCCGGA_1	0.160652	0.248921	E2F6 OE
TCATCCGCATAGCACT_1	0.111277	0.230094	E2F6 OE
TCATGCCGTTCTCGTC_1	0.0363965	0.114282	E2F6 OE
TCATGGAGTCCACACG_1	0.0950873	0.179938	E2F6 OE
TCATGGATCAGCCTTC_1	0.10243	0.231682	E2F6 OE
TCATGGATCGCAGTCG_1	0.365805	0.203592	E2F6 OE
TCATGTTAGTTTCGAC_1	0.0640698	0.0982732	E2F6 OE
TCATGTTTCTCGCTCA_1	0.254908	0.403076	E2F6 OE
TCATTACCAAATCGTC_1	0.120337	0.138866	E2F6 OE
TCATTCACAGCAGAAC_1	0.14233	0.257225	E2F6 OE
TCATTCAGTGGGTTGA_1	0.100988	0.198555	E2F6 OE
TCATTGTCACACCGAC_1	0.124618	0.200624	E2F6 OE
TCATTGTTCAAACCCA_1	0.0951404	0.261452	E2F6 OE
TCATTTGGTGCTCTTC_1	0.201083	0.265619	E2F6 OE
TCATTTGTCGAAATCC_1	0.149045	0.313407	E2F6 OE
TCCACCAGTCTCCCTA_1	0.0937425	0.20563	E2F6 OE
TCCACCATCATTCCTA_1	0.0343882	0.164168	E2F6 OE
TCCACGTAGCAAGTCG_1	0.133563	0.240796	E2F6 OE
TCCACGTTCTTCTCAA_1	0.0843824	0.121987	E2F6 OE
TCCATCGGTTCGTAAC_1	0.0703334	0.192289	E2F6 OE
TCCCAGTGTACGAGTG_1	0.0700946	0.193129	E2F6 OE
TCCCATGAGATAACAC_1	0.281157	0.330615	E2F6 OE
TCCGATCGTGATTCAC_1	0.126954	0.225327	E2F6 OE
TCCGATCGTTGAGAGC_1	0.103687	0.166657	E2F6 OE
TCCTAATCATACACCA_1	0.0837543	0.239387	E2F6 OE
TCCTCCCAGATTAGCA_1	0.15737	0.259923	E2F6 OE
TCCTCCCCAATTGCTG_1	0.174586	0.168036	E2F6 OE
TCCTCCCTCAGACCTA_1	0.0816664	0.19169	E2F6 OE
TCCTCTTGTGAAGCGT_1	0.0952554	0.123576	E2F6 OE
TCCTGCATCTCTCGCA_1	0.215043	0.238668	E2F6 OE
TCCTTCTAGATGAACT_1	0.106907	0.248471	E2F6 OE
TCCTTCTTCCAATGCA_1	0.0661665	0.142703	E2F6 OE
TCCTTCTTCCCTCTTT_1	0.116055	0.105408	E2F6 OE
TCCTTCTTCTCATGCC_1	0.146639	0.23591	E2F6 OE
TCCTTTCAGAGGCTGT_1	0.0608141	0.163599	E2F6 OE
TCGAAGTTCCATACAG_1	0.0430759	0.192349	E2F6 OE
TCGACCTAGGTTCTTG_1	0.189847	0.225087	E2F6 OE
TCGACCTCACGTATAC_1	0.363522	0.327497	E2F6 OE
TCGACCTTCTAGGCCG_1	0.0926455	0.22008	E2F6 OE
TCGCAGGAGGAACGTC_1	0.0794547	0.191	E2F6 OE
TCGCAGGCAATTGAGA_1	0.0754824	0.11743	E2F6 OE
TCGCTCAAGTCGGCAA_1	0.363221	0.388985	E2F6 OE
TCGGGCAGTTCTAACG_1	0.0835774	0.198915	E2F6 OE
TCGGGCATCTCATGCC_1	0.10895	0.169205	E2F6 OE
TCGGGTGAGCGATCGA_1	0.211027	0.17601	E2F6 OE
TCGGTCTGTTGTCAGT_1	0.0652818	0.172892	E2F6 OE
TCGTAGATCTCAGTCC_1	0.133253	0.243255	E2F6 OE
TCGTCCATCAGTGGGA_1	0.0951138	0.204461	E2F6 OE
TCGTGCTAGTCATGCT_1	0.295666	0.356667	E2F6 OE
TCGTGCTCACCTGTCT_1	0.305309	0.191929	E2F6 OE
TCGTGCTGTAGCGTCC_1	0.16174	0.267718	E2F6 OE
TCGTGCTGTTACACTG_1	0.108437	0.230783	E2F6 OE
TCTAACTGTCCTTAAG_1	0.0992984	0.23597	E2F6 OE
TCTACCGTCGCTCTAC_1	0.0967682	0.169805	E2F6 OE
TCTATACTCGGACAAG_1	0.102678	0.1913	E2F6 OE
TCTATACTCGGTCTAA_1	0.329762	0.187672	E2F6 OE
TCTATCATCTCTAAGG_1	0.053303	0.174481	E2F6 OE
TCTCAGCCAACTGGTT_1	0.113551	0.119469	E2F6 OE
TCTCCGAAGGCACTCC_1	0.0704131	0.184195	E2F6 OE
TCTCCGATCTGACGCG_1	0.0888236	0.128882	E2F6 OE
TCTCTGGGTACCCACG_1	0.192077	0.196486	E2F6 OE
TCTCTGGTCCTTCTTC_1	0.0556475	0.169805	E2F6 OE
TCTCTGGTCTCTTAAC_1	0.113286	0.213575	E2F6 OE
TCTGCCATCTCACGAA_1	0.222209	0.257735	E2F6 OE
TCTGGCTAGCCGAATG_1	0.0947688	0.254767	E2F6 OE
TCTGGCTAGTTGTAAG_1	0.308007	0.390365	E2F6 OE
TCTGGCTCAGGCGTTC_1	0.0885847	0.203292	E2F6 OE
TCTGGCTTCGCACGAC_1	0.0676794	0.215583	E2F6 OE
TCTTAGTCAATTAGGA_1	0.0696965	0.174691	E2F6 OE
TCTTAGTCACGGGCTT_1	0.410075	0.347284	E2F6 OE
TCTTCCTAGCTGAAAT_1	0.0641229	0.241786	E2F6 OE
TCTTCCTCATTGACTG_1	0.165412	0.322641	E2F6 OE
TCTTCCTGTGACCGTC_1	0.37497	0.390155	E2F6 OE
TCTTGCGCAGCTCTGG_1	0.0952554	0.213365	E2F6 OE
TCTTGCGTCATGCCGG_1	0.282502	0.285076	E2F6 OE
TCTTTGAAGCTAGTTC_1	0.351119	0.211116	E2F6 OE
TGAATCGCATTGACAC_1	0.254032	0.359486	E2F6 OE
TGACAGTAGGTCACCC_1	0.253864	0.218192	E2F6 OE
TGACCCTGTCCTTTGC_1	0.137287	0.3239	E2F6 OE
TGACTCCAGATTCGAA_1	0.183645	0.121477	E2F6 OE
TGACTCCCACAGGATG_1	0.244937	0.240826	E2F6 OE
TGACTCCGTCCTCCTA_1	0.0931056	0.172293	E2F6 OE
TGAGACTAGACCGTTT_1	0.101492	0.193638	E2F6 OE
TGAGACTAGCCAAGTG_1	0.0830554	0.204821	E2F6 OE
TGAGGAGCAAAGTGTA_1	0.0633974	0.167646	E2F6 OE
TGAGGAGCAAGTTCCA_1	0.0734033	0.159072	E2F6 OE
TGAGGGAAGATGCTTC_1	0.0958127	0.252488	E2F6 OE
TGAGGTTGTACGACAG_1	0.159387	0.237678	E2F6 OE
TGAGTCAGTGTTACTG_1	0.079897	0.195047	E2F6 OE
TGATCAGCAATGTTGC_1	0.108561	0.25063	E2F6 OE
TGATCTTCATGGGATG_1	0.401953	0.347913	E2F6 OE
TGATCTTGTTTGCCGG_1	0.258668	0.165128	E2F6 OE
TGATGCAAGTGGAAAG_1	0.107155	0.237528	E2F6 OE
TGATGGTAGATCGGTG_1	0.160236	0.305552	E2F6 OE
TGATGGTGTACCTTCC_1	0.407412	0.33865	E2F6 OE
TGATGGTTCGTGGCGT_1	0.283758	0.356248	E2F6 OE
TGATTCTCAAAGCGTG_1	0.21476	0.262651	E2F6 OE
TGATTCTCAAATCCCA_1	0.290128	0.386407	E2F6 OE
TGATTCTTCGTCAACA_1	0.0966443	0.213545	E2F6 OE
TGATTTCGTTTACACG_1	0.0880539	0.254197	E2F6 OE
TGATTTCTCCACCTGT_1	0.0423859	0.098543	E2F6 OE
TGCACGGAGCATTTGC_1	0.144666	0.251109	E2F6 OE
TGCAGATCAAACACCT_1	0.210027	0.328187	E2F6 OE
TGCAGATCATCATCCC_1	0.318783	0.319733	E2F6 OE
TGCAGATGTAGGCTGA_1	0.236984	0.42667	E2F6 OE
TGCAGGCAGGGCAATC_1	0.384843	0.298597	E2F6 OE
TGCCGAGCAATCTCTT_1	0.107721	0.198525	E2F6 OE
TGCGGGTCAGGTATGG_1	0.101687	0.188932	E2F6 OE
TGCGGGTTCTTGGAAC_1	0.166677	0.233211	E2F6 OE
TGCTCGTTCGTCGATA_1	0.101006	0.272575	E2F6 OE
TGCTTCGGTCACAATC_1	0.156344	0.311038	E2F6 OE
TGCTTGCGTTCCAAAC_1	0.133899	0.142793	E2F6 OE
TGGAACTCAGGAGACT_1	0.3007	0.336371	E2F6 OE
TGGAGGATCCCTTGGT_1	0.0565499	0.138506	E2F6 OE
TGGATCACATACCACA_1	0.0863022	0.17658	E2F6 OE
TGGCGTGAGCCAACCC_1	0.0782338	0.222988	E2F6 OE
TGGGAAGCATGGTACT_1	0.0867888	0.158742	E2F6 OE
TGGGCTGAGTAGAATC_1	0.101599	0.180987	E2F6 OE
TGGGTTATCTCCTGTG_1	0.0870985	0.16246	E2F6 OE
TGTAACGAGAAGCGCT_1	0.130811	0.19049	E2F6 OE
TGTAACGAGGCATCAG_1	0.295931	0.355408	E2F6 OE
TGTAACGGTTGTTGTG_1	0.202861	0.241756	E2F6 OE
TGTACAGCACAACCGC_1	0.107845	0.17676	E2F6 OE
TGTAGACAGTACTGTC_1	0.0932648	0.282318	E2F6 OE
TGTAGACCAGGTTCAT_1	0.037927	0.121088	E2F6 OE
TGTCAGAAGTCGAAAT_1	0.334186	0.265709	E2F6 OE
TGTCAGAGTCCAACGC_1	0.0761017	0.190281	E2F6 OE
TGTCCACCAGGACTAG_1	0.0826307	0.174481	E2F6 OE
TGTCCACTCCATCCGT_1	0.275911	0.258124	E2F6 OE
TGTCCCACACCCTCTA_1	0.187963	0.281479	E2F6 OE
TGTCCTGAGAGTTGTA_1	0.0969274	0.184764	E2F6 OE
TGTCCTGCACGCGCAT_1	0.213177	0.245653	E2F6 OE
TGTCCTGCAGTCGTTA_1	0.0777914	0.192229	E2F6 OE
TGTCCTGGTCCTGAAT_1	0.391541	0.39645	E2F6 OE
TGTCCTGGTGCTGATT_1	0.1022	0.185334	E2F6 OE
TGTGAGTCACGATAGG_1	0.0799059	0.131611	E2F6 OE
TGTGCGGGTGAATATG_1	0.0785257	0.143003	E2F6 OE
TGTTCATGTCACTTAG_1	0.13512	0.253268	E2F6 OE
TGTTCATTCGCATGAT_1	0.182141	0.345395	E2F6 OE
TGTTCCGCAGATGCGA_1	0.110366	0.254887	E2F6 OE
TGTTCTAAGCCTTGAT_1	0.379827	0.391624	E2F6 OE
TTAATCCTCCGTGACG_1	0.10328	0.2208	E2F6 OE
TTACAGGTCCATTGCC_1	0.303947	0.203532	E2F6 OE
TTACCATGTGTTCCTC_1	0.2443	0.238758	E2F6 OE
TTACCGCTCTCGCCTA_1	0.0793397	0.237259	E2F6 OE
TTACGCCCAGGCATTT_1	0.0718197	0.153166	E2F6 OE
TTACGTTTCTCTCTTC_1	0.10995	0.207159	E2F6 OE
TTAGGCAAGTCATTGC_1	0.162882	0.225417	E2F6 OE
TTAGGGTAGAGGCTGT_1	0.145152	0.271795	E2F6 OE
TTAGGGTAGGTTAAAC_1	0.304902	0.366021	E2F6 OE
TTAGGGTCAAAGCAAT_1	0.0642644	0.196396	E2F6 OE
TTAGTCTTCTTTGCGC_1	0.0904426	0.19121	E2F6 OE
TTATTGCTCCACTTTA_1	0.0427132	0.170254	E2F6 OE
TTCACCGCAAGCCATT_1	0.108013	0.16117	E2F6 OE
TTCACCGGTTGGGATG_1	0.0870188	0.194238	E2F6 OE
TTCACGCCACCTAAAC_1	0.0722355	0.196486	E2F6 OE
TTCAGGAAGCATGAAT_1	0.102881	0.237888	E2F6 OE
TTCATTGAGGATTTCC_1	0.0992365	0.178678	E2F6 OE
TTCATTGGTCACGACC_1	0.115365	0.269876	E2F6 OE
TTCATTGTCGTGCAGC_1	0.291225	0.195887	E2F6 OE
TTCCAATGTCAAGCCC_1	0.0738368	0.212406	E2F6 OE
TTCCGGTCAACAGCTT_1	0.358444	0.335712	E2F6 OE
TTCCGTGAGAACTGAT_1	0.174613	0.269667	E2F6 OE
TTCCGTGTCATTTCCA_1	0.285686	0.360535	E2F6 OE
TTCCTAACATGGCCCA_1	0.0775703	0.243345	E2F6 OE
TTCCTCTAGTAGACAT_1	0.387772	0.194118	E2F6 OE
TTCCTCTTCACCTTGC_1	0.0723417	0.211116	E2F6 OE
TTCCTTCTCAGTCATG_1	0.101767	0.0738398	E2F6 OE
TTCGCTGAGTTCGCAT_1	0.296949	0.340448	E2F6 OE
TTCGGTCAGCTTAAGA_1	0.0729521	0.200384	E2F6 OE
TTCGGTCTCGTGACTA_1	0.145365	0.228924	E2F6 OE
TTCTAACAGCAACAGC_1	0.278936	0.372377	E2F6 OE
TTCTAACTCCGATCTC_1	0.140755	0.236089	E2F6 OE
TTCTAGTGTTTAAGGA_1	0.199057	0.298867	E2F6 OE
TTCTCTCCACTTTATC_1	0.0646714	0.177539	E2F6 OE
TTCTCTCGTAGCTAAA_1	0.266754	0.320422	E2F6 OE
TTCTCTCTCCAATCCC_1	0.0842586	0.138866	E2F6 OE
TTCTTGAGTGTACGCC_1	0.0904515	0.0908682	E2F6 OE
TTGAGTGCACGACGAA_1	0.376527	0.48483	E2F6 OE
TTGATGGAGTCTGGTT_1	0.333628	0.152536	E2F6 OE
TTGCCTGGTTATCTGG_1	0.0710943	0.155055	E2F6 OE
TTGCCTGTCCCTGGTT_1	0.127839	0.183895	E2F6 OE
TTGCCTGTCTCCGCAT_1	0.0607345	0.207489	E2F6 OE
TTGCTGCAGACTTCAC_1	0.0902834	0.219091	E2F6 OE
TTGCTGCTCTGTAAGC_1	0.0974583	0.219781	E2F6 OE
TTGGGATAGCAAGTGC_1	0.33661	0.243015	E2F6 OE
TTGTGTTTCATGACAC_1	0.214185	0.191989	E2F6 OE
TTGTTCACACGGTAGA_1	0.27377	0.331664	E2F6 OE
TTGTTGTGTGAATATG_1	0.0596905	0.200833	E2F6 OE
TTGTTTGAGTAAACGT_1	0.0969982	0.310409	E2F6 OE
TTTACCACACATTCGA_1	0.0935921	0.123906	E2F6 OE
TTTACCACACTAACGT_1	0.112684	0.211416	E2F6 OE
TTTACGTCAGTTAGGG_1	0.261658	0.399538	E2F6 OE
TTTACGTTCCATTTCA_1	0.085506	0.218312	E2F6 OE
TTTACTGCACTGGCGT_1	0.133527	0.230753	E2F6 OE
TTTACTGCAGAGTAAT_1	0.104049	0.0864312	E2F6 OE
TTTACTGGTCCACATA_1	0.152725	0.274883	E2F6 OE
TTTACTGGTCCCGCAA_1	0.0660604	0.19097	E2F6 OE
TTTCACAAGATGGGCT_1	0.134324	0.207699	E2F6 OE
TTTCCTCCACACTGGC_1	0.41318	0.341558	E2F6 OE
TTTCCTCCAGGCCCTA_1	0.041165	0.169145	E2F6 OE
TTTGATCAGGTCGAGT_1	0.276459	0.412819	E2F6 OE
TTTGGTTAGGGTTAAT_1	0.148081	0.271615	E2F6 OE
TTTGTTGGTCAAATCC_1	0.0966709	0.17667	E2F6 OE
AAACGAAAGCAACTCT_2	0.315642	0.296978	EGFP CTR
AAACGAACAAGACGAC_2	0.160626	0.205091	EGFP CTR
AAAGAACAGGTCGCCT_2	0.151664	0.244394	EGFP CTR
AAAGAACAGGTTTGAA_2	0.231525	0.219121	EGFP CTR
AAAGAACGTCGACTTA_2	0.380057	0.440371	EGFP CTR
AAAGAACTCCACGTCT_2	0.371175	0.459198	EGFP CTR
AAAGGATCATAATCGC_2	0.105182	0.253687	EGFP CTR
AAAGGATGTGGCTACC_2	0.254085	0.42706	EGFP CTR
AAAGGGCCACATCCCT_2	0.226253	0.313107	EGFP CTR
AAAGGTACAACAGTGG_2	0.372502	0.423522	EGFP CTR
AAAGTCCAGTCGTTAC_2	0.336849	0.344915	EGFP CTR
AAAGTCCGTAAGCGGT_2	0.435023	0.32414	EGFP CTR
AAAGTGATCCGAGAAG_2	0.184371	0.332534	EGFP CTR
AACAGGGGTCACCGCA_2	0.135686	0.217922	EGFP CTR
AACAGGGTCTAGTGAC_2	0.152292	0.346804	EGFP CTR
AACCAACCAGCGGATA_2	0.173454	0.392703	EGFP CTR
AACCAACCAGTCTTCC_2	0.165624	0.369349	EGFP CTR
AACCAACTCTGTAAGC_2	0.343227	0.410091	EGFP CTR
AACCACACACTCCGAG_2	0.120575	0.327497	EGFP CTR
AACCATGTCGTGGCTG_2	0.303664	0.448765	EGFP CTR
AACGAAACATTAAGCC_2	0.193837	0.281539	EGFP CTR
AACGAAATCAAAGCCT_2	0.172799	0.376094	EGFP CTR
AACGGGACATGCTGCG_2	0.309273	0.403466	EGFP CTR
AAGAACATCGTTGTGA_2	0.408447	0.343416	EGFP CTR
AAGACAAAGGAGAATG_2	0.278326	0.432936	EGFP CTR
AAGACTCCAACAGAGC_2	0.37382	0.316765	EGFP CTR
AAGACTCCAATTGCTG_2	0.443065	0.362274	EGFP CTR
AAGACTCCATGGATCT_2	0.182619	0.332654	EGFP CTR
AAGACTCGTGAGATTA_2	0.397326	0.361254	EGFP CTR
AAGCGAGCAAATGAAC_2	0.142162	0.315595	EGFP CTR
AAGCGAGGTGCACATT_2	0.30822	0.400168	EGFP CTR
AAGGTAAAGACCAACG_2	0.124902	0.290293	EGFP CTR
AAGTACCTCGACACCG_2	0.250246	0.285496	EGFP CTR
AAGTGAACAGACCTAT_2	0.331655	0.450624	EGFP CTR
AAGTGAATCCAAAGGG_2	0.257297	0.358526	EGFP CTR
AAGTTCGCAAGAGCTG_2	0.360063	0.402296	EGFP CTR
AATCACGCAACCGTGC_2	0.297329	0.422743	EGFP CTR
AATCGACAGGTGCCAA_2	0.354047	0.477365	EGFP CTR
AATCGTGGTCTACAAC_2	0.137402	0.271915	EGFP CTR
AATCGTGTCAGTGTTG_2	0.26801	0.406614	EGFP CTR
AATGAAGGTCGGAAAC_2	0.23103	0.148999	EGFP CTR
AATGACCCATCCTTCG_2	0.294967	0.445197	EGFP CTR
AATGACCTCCGAGGCT_2	0.359426	0.368479	EGFP CTR
AATGGAAGTCTAGGTT_2	0.394717	0.401757	EGFP CTR
AATTCCTCAGAGGACT_2	0.279759	0.364672	EGFP CTR
AATTTCCAGTGATTCC_2	0.153575	0.286245	EGFP CTR
ACAAAGAGTCCAACGC_2	0.23709	0.41138	EGFP CTR
ACAAAGATCTGAGGTT_2	0.182575	0.372557	EGFP CTR
ACAAGCTTCTCTTGCG_2	0.270045	0.440401	EGFP CTR
ACACCAACAGGAGGTT_2	0.337061	0.389585	EGFP CTR
ACACGCGAGTGCCCGT_2	0.115303	0.186593	EGFP CTR
ACAGAAACACGATTCA_2	0.338998	0.422743	EGFP CTR
ACAGCCGAGTACGTCT_2	0.171348	0.289843	EGFP CTR
ACAGCCGAGTTAGAAC_2	0.118965	0.258844	EGFP CTR
ACAGGGACACCTAAAC_2	0.29111	0.365122	EGFP CTR
ACATCGAGTCATCGGC_2	0.38456	0.47116	EGFP CTR
ACATCGAGTCTTCGAA_2	0.311865	0.408742	EGFP CTR
ACATCGAGTGACCGTC_2	0.370954	0.431646	EGFP CTR
ACATCGAGTTGTCAGT_2	0.291021	0.284986	EGFP CTR
ACATGCAGTGTTTACG_2	0.118877	0.280699	EGFP CTR
ACATTTCCAGGTCAGA_2	0.419718	0.273624	EGFP CTR
ACCAAACAGGGTACAC_2	0.203675	0.324439	EGFP CTR
ACCATTTAGCCTTTCC_2	0.369954	0.355378	EGFP CTR
ACCATTTGTCGAGCAA_2	0.18231	0.316465	EGFP CTR
ACCCAAAGTGTCCAAT_2	0.137243	0.267688	EGFP CTR
ACCGTTCAGTGGATTA_2	0.315784	0.419265	EGFP CTR
ACCTACCAGTCACTCA_2	0.214725	0.25051	EGFP CTR
ACCTACCCAGCTGTTA_2	0.178753	0.372017	EGFP CTR
ACGATGTCATATCTCT_2	0.280971	0.376364	EGFP CTR
ACGGAAGAGTGCCGAA_2	0.37213	0.35232	EGFP CTR
ACGGGTCCACTCAGAT_2	0.239709	0.410061	EGFP CTR
ACGGTCGAGTATAGGT_2	0.359408	0.424152	EGFP CTR
ACGGTTAAGTCCGCCA_2	0.380968	0.389735	EGFP CTR
ACGTAACCAACAAAGT_2	0.120443	0.188332	EGFP CTR
ACGTAACCATCTGCGG_2	0.136836	0.290802	EGFP CTR
ACGTACAGTCTCTCAC_2	0.390753	0.507525	EGFP CTR
ACGTACAGTTCTTCAT_2	0.288721	0.39687	EGFP CTR
ACGTAGTAGCATGTTC_2	0.199632	0.333793	EGFP CTR
ACGTAGTTCAACGAGG_2	0.138729	0.270536	EGFP CTR
ACTACGAGTGTACATC_2	0.396194	0.378193	EGFP CTR
ACTATCTAGGAAGTAG_2	0.312006	0.447865	EGFP CTR
ACTATCTTCGTTGTTT_2	0.371352	0.402866	EGFP CTR
ACTATTCAGATGGTCG_2	0.379783	0.333163	EGFP CTR
ACTATTCGTCCGACGT_2	0.158237	0.346055	EGFP CTR
ACTCTCGAGTAACCTC_2	0.363124	0.410601	EGFP CTR
ACTCTCGGTGCATTAC_2	0.166297	0.413299	EGFP CTR
ACTCTCGGTTGACGGA_2	0.20809	0.210697	EGFP CTR
ACTGATGCAGCACCCA_2	0.342811	0.423702	EGFP CTR
ACTGTCCGTACCGTCG_2	0.133342	0.278121	EGFP CTR
ACTGTGAAGGGCAGGA_2	0.222988	0.352171	EGFP CTR
ACTGTGACAAGTTCGT_2	0.223236	0.395611	EGFP CTR
ACTTAGGCAGGCTACC_2	0.241107	0.345935	EGFP CTR
ACTTATCTCCTACAAG_2	0.291154	0.392433	EGFP CTR
ACTTCCGAGGATTTCC_2	0.323516	0.449844	EGFP CTR
ACTTCCGGTTATAGCC_2	0.39431	0.442079	EGFP CTR
ACTTCGCAGCGTATAA_2	0.23187	0.412759	EGFP CTR
AGAAGCGCACTGCACG_2	0.41993	0.384908	EGFP CTR
AGAAGCGTCAACGAGG_2	0.0612476	0.270266	EGFP CTR
AGAAGTATCAAAGGAT_2	0.0995108	0.182576	EGFP CTR
AGACAGGAGCCAAGGT_2	0.174206	0.352081	EGFP CTR
AGACAGGAGGTCATTC_2	0.359028	0.516669	EGFP CTR
AGACAGGAGTGGACTG_2	0.138915	0.315356	EGFP CTR
AGACCATGTCAAAGCG_2	0.296091	0.449964	EGFP CTR
AGACCATGTCTCGGGT_2	0.373847	0.239387	EGFP CTR
AGAGCAGGTAGACTGG_2	0.295197	0.317784	EGFP CTR
AGAGCCCAGCCTATTG_2	0.116037	0.189201	EGFP CTR
AGAGCCCAGGTAGGCT_2	0.117054	0.236389	EGFP CTR
AGATAGACAATAACCC_2	0.327657	0.451163	EGFP CTR
AGATAGAGTTTGGGTT_2	0.275265	0.385538	EGFP CTR
AGATCCAAGACCAAAT_2	0.119266	0.185964	EGFP CTR
AGATCGTGTCGAGTTT_2	0.153716	0.221729	EGFP CTR
AGATGAAAGGCGATAC_2	0.113144	0.225746	EGFP CTR
AGATGCTAGGTATCTC_2	0.221245	0.349472	EGFP CTR
AGCATCATCATGTCTT_2	0.286916	0.473648	EGFP CTR
AGCCACGGTACTCCGG_2	0.371201	0.380411	EGFP CTR
AGCCAGCGTTCCTAAG_2	0.268992	0.328756	EGFP CTR
AGCCAGCTCACAAGGG_2	0.377456	0.50021	EGFP CTR
AGCCAGCTCACGGACC_2	0.403847	0.281808	EGFP CTR
AGCGATTGTTTGAAAG_2	0.156751	0.200803	EGFP CTR
AGCGATTTCAAGGAGC_2	0.417453	0.369079	EGFP CTR
AGCGCTGAGGCACTAG_2	0.128856	0.26439	EGFP CTR
AGCTACATCGATACAC_2	0.256828	0.351601	EGFP CTR
AGCTTCCAGTCAGCGA_2	0.314271	0.422623	EGFP CTR
AGGAAATGTTCAACGT_2	0.217671	0.247512	EGFP CTR
AGGAGGTTCTACTCAT_2	0.422992	0.317574	EGFP CTR
AGGCATTAGCCTCAGC_2	0.336645	0.469841	EGFP CTR
AGGCCACAGGGATCAC_2	0.379447	0.361584	EGFP CTR
AGGCTGCAGGTTGCCC_2	0.365628	0.439141	EGFP CTR
AGGCTGCGTAAGGCCA_2	0.140348	0.251259	EGFP CTR
AGGCTGCTCTTAGTTC_2	0.335291	0.490227	EGFP CTR
AGGGCTCGTAACATCC_2	0.329054	0.403765	EGFP CTR
AGGGTCCAGGCAGGTT_2	0.235931	0.274313	EGFP CTR
AGGGTCCTCGAAATCC_2	0.132961	0.178918	EGFP CTR
AGGGTGAAGAGTGGCT_2	0.322755	0.343626	EGFP CTR
AGGGTTTAGACGCAGT_2	0.138092	0.322161	EGFP CTR
AGGGTTTGTATTTCCT_2	0.284988	0.458088	EGFP CTR
AGGGTTTTCGTAACCA_2	0.163368	0.268647	EGFP CTR
AGGTAGGGTGTTAGCT_2	0.0993692	0.299556	EGFP CTR
AGGTCTAAGACCATTC_2	0.13397	0.313557	EGFP CTR
AGGTCTAGTACCGGCT_2	0.142489	0.331245	EGFP CTR
AGGTGTTAGAACAGGA_2	0.0986172	0.348213	EGFP CTR
AGGTGTTCAACATCGT_2	0.11924	0.303753	EGFP CTR
AGGTGTTTCTGCAGCG_2	0.355409	0.413749	EGFP CTR
AGGTTGTCACGGATCC_2	0.0950961	0.183295	EGFP CTR
AGTAACCAGATTGATG_2	0.341254	0.30831	EGFP CTR
AGTAACCGTTCCGTTC_2	0.168747	0.317724	EGFP CTR
AGTAACCTCATAGCAC_2	0.387984	0.310139	EGFP CTR
AGTACTGCATGCCGGT_2	0.138057	0.226436	EGFP CTR
AGTACTGGTTGGGAAC_2	0.191909	0.422053	EGFP CTR
AGTAGCTCAAGATCCT_2	0.0893014	0.203472	EGFP CTR
AGTAGTCTCGCTGACG_2	0.125494	0.248771	EGFP CTR
AGTAGTCTCGTTAGTG_2	0.267993	0.328097	EGFP CTR
AGTCAACCATAACGGG_2	0.396088	0.404485	EGFP CTR
AGTCAACGTAGGATAT_2	0.338653	0.331934	EGFP CTR
AGTCAACGTGAGTTTC_2	0.164403	0.409581	EGFP CTR
AGTCACACATACAGGG_2	0.197703	0.370608	EGFP CTR
AGTCACATCAAGTCTG_2	0.15023	0.251889	EGFP CTR
AGTCACATCCTGTAAG_2	0.165323	0.335172	EGFP CTR
AGTCATGAGAATAGTC_2	0.228429	0.248861	EGFP CTR
AGTCATGAGTGCACAG_2	0.154875	0.395971	EGFP CTR
AGTGCCGTCATCGTAG_2	0.114692	0.214384	EGFP CTR
AGTGTTGAGATGCCGA_2	0.164111	0.285946	EGFP CTR
AGTGTTGCACTCATAG_2	0.279706	0.390275	EGFP CTR
AGTTCCCCAACCGGAA_2	0.0968744	0.204521	EGFP CTR
AGTTCCCGTACCACGC_2	0.315678	0.374206	EGFP CTR
AGTTCCCGTAGACTGG_2	0.411048	0.417736	EGFP CTR
AGTTCCCGTTTGATCG_2	0.119098	0.238458	EGFP CTR
AGTTCCCTCCAAGCTA_2	0.322233	0.448705	EGFP CTR
ATACCGAAGTCTGCGC_2	0.116532	0.210727	EGFP CTR
ATACCTTAGTGCGCTC_2	0.111622	0.242895	EGFP CTR
ATACTTCGTAAGATTG_2	0.314386	0.385118	EGFP CTR
ATACTTCGTACGTAGG_2	0.402378	0.275962	EGFP CTR
ATAGAGAGTTCCGCGA_2	0.414198	0.302974	EGFP CTR
ATAGGCTAGGACAACC_2	0.0786673	0.174481	EGFP CTR
ATATCCTGTGGCTGCT_2	0.33277	0.404995	EGFP CTR
ATCACAGAGTACTCGT_2	0.251838	0.335952	EGFP CTR
ATCACGACAGAAATCA_2	0.119487	0.259983	EGFP CTR
ATCACGATCTCATAGG_2	0.094061	0.275183	EGFP CTR
ATCATTCCAAACTAAG_2	0.292702	0.391324	EGFP CTR
ATCATTCGTTAGCGGA_2	0.138685	0.291912	EGFP CTR
ATCCACCCAAATGCTC_2	0.0862138	0.268857	EGFP CTR
ATCCATTAGCTTACGT_2	0.163519	0.270236	EGFP CTR
ATCCATTGTAGATTGA_2	0.382198	0.246792	EGFP CTR
ATCCATTGTGCTGCAC_2	0.385976	0.417016	EGFP CTR
ATCCCTGTCACACCGG_2	0.0777914	0.214474	EGFP CTR
ATCCCTGTCTACACTT_2	0.427813	0.297937	EGFP CTR
ATCCGTCTCCGTTTCG_2	0.137252	0.208508	EGFP CTR
ATCGGATCAGGAGACT_2	0.364787	0.408202	EGFP CTR
ATCGGCGCAAGTCATC_2	0.338061	0.297758	EGFP CTR
ATCGTAGTCGGACAAG_2	0.353162	0.387337	EGFP CTR
ATCGTCCTCATGGTAC_2	0.254775	0.371837	EGFP CTR
ATCGTGACATTCTCTA_2	0.414463	0.384399	EGFP CTR
ATCGTGAGTAGTCGTT_2	0.187078	0.370128	EGFP CTR
ATCGTGATCTTCGTGC_2	0.135129	0.280609	EGFP CTR
ATCGTGATCTTGGCTC_2	0.29502	0.427689	EGFP CTR
ATCTCTACAATTTCTC_2	0.206126	0.326058	EGFP CTR
ATCTTCACAGAACTCT_2	0.217689	0.298897	EGFP CTR
ATCTTCATCCATTCAT_2	0.262534	0.360625	EGFP CTR
ATGAAAGAGCTCGACC_2	0.286722	0.443279	EGFP CTR
ATGAAAGTCGGACGTC_2	0.405227	0.498951	EGFP CTR
ATGACCAAGAGGTTTA_2	0.317208	0.459977	EGFP CTR
ATGACCAGTAACTGCT_2	0.282218	0.380891	EGFP CTR
ATGACCAGTTCCAGGC_2	0.134076	0.301385	EGFP CTR
ATGAGTCTCTTTGGAG_2	0.110746	0.127383	EGFP CTR
ATGATCGAGCTAATGA_2	0.118408	0.222928	EGFP CTR
ATGCCTCAGGATACCG_2	0.282298	0.236989	EGFP CTR
ATGCCTCCATGACTTG_2	0.359435	0.503867	EGFP CTR
ATGGGAGAGGACGCTA_2	0.304221	0.486149	EGFP CTR
ATGGTTGCAAAGGCAC_2	0.206586	0.372107	EGFP CTR
ATGGTTGCACGGTGTC_2	0.134996	0.297038	EGFP CTR
ATGGTTGGTCTGTAAC_2	0.128405	0.223018	EGFP CTR
ATTACCTAGGCATCTT_2	0.299806	0.47128	EGFP CTR
ATTACCTTCCAGTACA_2	0.279228	0.500959	EGFP CTR
ATTATCCGTCATCGGC_2	0.195191	0.358436	EGFP CTR
ATTCACTTCCACGTGG_2	0.175409	0.332354	EGFP CTR
ATTCATCTCATTCTTG_2	0.0937956	0.240676	EGFP CTR
ATTCCATGTTGCTCAA_2	0.344271	0.461626	EGFP CTR
ATTCCATTCAAAGAAC_2	0.20295	0.428259	EGFP CTR
ATTCCTAAGTCACACT_2	0.331885	0.450564	EGFP CTR
ATTCGTTCAGTAGAGC_2	0.244964	0.459108	EGFP CTR
ATTCGTTTCACGGAGA_2	0.184725	0.329236	EGFP CTR
ATTCGTTTCTGTTGGA_2	0.171375	0.314246	EGFP CTR
ATTGGGTCACGTCATA_2	0.38249	0.363203	EGFP CTR
ATTGTTCCAACCACAT_2	0.158865	0.233781	EGFP CTR
ATTGTTCTCCACGGAC_2	0.290428	0.41177	EGFP CTR
ATTTACCAGATGACCG_2	0.371219	0.229554	EGFP CTR
ATTTCTGTCAAGCCGC_2	0.32372	0.451163	EGFP CTR
ATTTCTGTCGCTCTCA_2	0.250139	0.314606	EGFP CTR
CAAAGAATCATATGGC_2	0.236391	0.407753	EGFP CTR
CAACAACAGAGATTCA_2	0.128785	0.277072	EGFP CTR
CAACAACCAGTAACGG_2	0.329638	0.383139	EGFP CTR
CAACCAACAGATCCAT_2	0.259606	0.29374	EGFP CTR
CAACCTCTCTTCACGC_2	0.146886	0.334572	EGFP CTR
CAACGATGTTTGTGGT_2	0.404846	0.444508	EGFP CTR
CAAGACTTCGCTCTCA_2	0.250794	0.216543	EGFP CTR
CAAGAGGAGCAGATAT_2	0.316943	0.387786	EGFP CTR
CAAGAGGGTCCTGGTG_2	0.110817	0.231023	EGFP CTR
CAAGAGGTCCATAGAC_2	0.11801	0.284087	EGFP CTR
CAAGCTAAGAAATTGC_2	0.139596	0.248471	EGFP CTR
CAAGCTACATACCATG_2	0.128325	0.224907	EGFP CTR
CAAGGGACAGGGACTA_2	0.158989	0.283277	EGFP CTR
CAAGGGATCATTCCTA_2	0.423991	0.347074	EGFP CTR
CAATACGGTAATGCGG_2	0.348518	0.483991	EGFP CTR
CAATACGTCGTTAGTG_2	0.316138	0.314786	EGFP CTR
CAATGACGTTAGAGAT_2	0.296064	0.283877	EGFP CTR
CACACAAGTGTTTCTT_2	0.0703777	0.217322	EGFP CTR
CACAGATAGCGCCTAC_2	0.394372	0.356757	EGFP CTR
CACAGGCAGCGTCTCG_2	0.393336	0.399568	EGFP CTR
CACAGGCTCTACTCAT_2	0.198544	0.373576	EGFP CTR
CACGAATCAGGCTCTG_2	0.327595	0.354539	EGFP CTR
CACGGGTGTCGAGTGA_2	0.330151	0.335142	EGFP CTR
CACGTGGAGCGATCGA_2	0.307857	0.434375	EGFP CTR
CACGTGGGTGCTAGCC_2	0.221334	0.335352	EGFP CTR
CACGTGGTCAGATTGC_2	0.159591	0.30933	EGFP CTR
CACGTTCCATAGAATG_2	0.370741	0.240017	EGFP CTR
CACTAAGGTTAGGGAC_2	0.198216	0.340688	EGFP CTR
CACTAAGTCCCTCATG_2	0.15062	0.252488	EGFP CTR
CACTGAAAGTCCGTCG_2	0.150151	0.328337	EGFP CTR
CACTTCGAGGTAAGTT_2	0.168986	0.285046	EGFP CTR
CAGAGCCAGACCCGCT_2	0.187078	0.322461	EGFP CTR
CAGAGCCTCTGCGGCA_2	0.336061	0.466333	EGFP CTR
CAGATACCATCGCCTT_2	0.216565	0.26427	EGFP CTR
CAGATCACAGCTCTGG_2	0.276565	0.434345	EGFP CTR
CAGATTGGTATTTCGG_2	0.187795	0.39705	EGFP CTR
CAGCACGTCCTCAGAA_2	0.128016	0.271765	EGFP CTR
CAGGCCACACAGCGCT_2	0.327966	0.432936	EGFP CTR
CAGGCCATCCTTATAC_2	0.161634	0.311038	EGFP CTR
CAGGGCTAGTGCTCAT_2	0.320252	0.400438	EGFP CTR
CAGGTATAGTGGTCAG_2	0.140808	0.30939	EGFP CTR
CAGGTATTCCCGTTCA_2	0.0747481	0.237948	EGFP CTR
CAGTGCGCACATTCGA_2	0.118709	0.244664	EGFP CTR
CAGTGCGCACTAGGTT_2	0.127441	0.288044	EGFP CTR
CAGTGCGTCCTCTAAT_2	0.392133	0.320122	EGFP CTR
CATACAGCATCCGAAT_2	0.401078	0.368509	EGFP CTR
CATACCCAGCCACTCG_2	0.297267	0.188332	EGFP CTR
CATACCCCACAGACGA_2	0.198004	0.236269	EGFP CTR
CATACCCTCTTGGATG_2	0.165545	0.274943	EGFP CTR
CATACTTCATCCGAGC_2	0.295524	0.475327	EGFP CTR
CATCAAGCACACCAGC_2	0.288031	0.377833	EGFP CTR
CATCAAGCATGTCTAG_2	0.284439	0.380351	EGFP CTR
CATCCACCACTGGCCA_2	0.213955	0.321411	EGFP CTR
CATCCACGTTCGTTCC_2	0.278228	0.429248	EGFP CTR
CATCCCATCCACGTCT_2	0.324551	0.391264	EGFP CTR
CATCCGTAGAACAAGG_2	0.259685	0.409012	EGFP CTR
CATCCGTGTCATGCAT_2	0.219033	0.223528	EGFP CTR
CATCGCTAGTAATCCC_2	0.168154	0.295719	EGFP CTR
CATCGCTTCTGCACCT_2	0.207515	0.26451	EGFP CTR
CATCGGGAGATGGCGT_2	0.141083	0.227875	EGFP CTR
CATGAGTGTCGTTCAA_2	0.272814	0.428409	EGFP CTR
CATGCCTTCTTAGTTC_2	0.353569	0.415428	EGFP CTR
CATGCGGGTAGTCCTA_2	0.112534	0.245683	EGFP CTR
CATGCGGGTCTCTCCA_2	0.362266	0.346774	EGFP CTR
CATGGTATCCCGATCT_2	0.280617	0.35274	EGFP CTR
CATTCATCACAACGTT_2	0.0995373	0.287325	EGFP CTR
CATTCCGGTTTAGTCG_2	0.431361	0.465733	EGFP CTR
CATTCTAAGACTCTTG_2	0.244362	0.359156	EGFP CTR
CATTCTACAACCTATG_2	0.292729	0.412639	EGFP CTR
CATTCTATCCATTCAT_2	0.377792	0.356937	EGFP CTR
CATTGAGAGATCCGAG_2	0.226801	0.30948	EGFP CTR
CATTGAGCACCTATCC_2	0.0980687	0.239357	EGFP CTR
CATTGCCTCTCCTGAC_2	0.429167	0.377084	EGFP CTR
CATTGTTTCCACGTAA_2	0.420682	0.414948	EGFP CTR
CATTTCAAGCAGCCCT_2	0.155919	0.284656	EGFP CTR
CATTTCATCAAGTTGC_2	0.203427	0.364672	EGFP CTR
CCAATTTCAACGATCT_2	0.350783	0.373216	EGFP CTR
CCACAAAGTCGAACGA_2	0.198376	0.313467	EGFP CTR
CCACCATTCACCCTGT_2	0.0918316	0.247002	EGFP CTR
CCACGTTCAGCGCTTG_2	0.461184	0.366411	EGFP CTR
CCACGTTTCGGCTGTG_2	0.361372	0.439711	EGFP CTR
CCATAAGCAACTTGCA_2	0.139826	0.29461	EGFP CTR
CCATAAGTCTGGGTCG_2	0.352844	0.398609	EGFP CTR
CCATCACCAGTCAGTT_2	0.239488	0.321501	EGFP CTR
CCATCACGTCTAACGT_2	0.297329	0.392553	EGFP CTR
CCCATTGAGAGCAGTC_2	0.273628	0.335262	EGFP CTR
CCCATTGTCACAAGAA_2	0.13688	0.229434	EGFP CTR
CCCGAAGCAACGGGTA_2	0.196518	0.282258	EGFP CTR
CCCGAAGCAGACCATT_2	0.160829	0.321202	EGFP CTR
CCCTAACAGCAAGTGC_2	0.158918	0.236359	EGFP CTR
CCCTAACAGGCGAACT_2	0.153672	0.288194	EGFP CTR
CCCTAACGTAGGTCAG_2	0.402458	0.399538	EGFP CTR
CCCTCAACAATTGTGC_2	0.273363	0.375015	EGFP CTR
CCCTTAGGTGGCCTCA_2	0.30883	0.354809	EGFP CTR
CCGAACGCAAAGGGTC_2	0.190635	0.318443	EGFP CTR
CCGATCTAGACGACGT_2	0.349323	0.447266	EGFP CTR
CCGCAAGCATCGTGCG_2	0.357639	0.478295	EGFP CTR
CCGGGTACATGCCGAC_2	0.151655	0.351871	EGFP CTR
CCGGTAGGTAACGTTC_2	0.273513	0.440341	EGFP CTR
CCGGTGAAGTCATGGG_2	0.151425	0.187732	EGFP CTR
CCGTAGGCAAAGCGTG_2	0.150806	0.390904	EGFP CTR
CCGTGAGCAGCATGCC_2	0.371254	0.356697	EGFP CTR
CCGTTCAAGCCAGACA_2	0.204586	0.189981	EGFP CTR
CCTAACCTCCGCGATG_2	0.122504	0.232672	EGFP CTR
CCTACGTAGGGCCTCT_2	0.14709	0.321621	EGFP CTR
CCTATCGGTGGCTTAT_2	0.170101	0.328067	EGFP CTR
CCTATCGGTTACCGTA_2	0.357577	0.474607	EGFP CTR
CCTCAACGTGCGGCTT_2	0.339998	0.515709	EGFP CTR
CCTCAGTAGAGCCTGA_2	0.117045	0.211446	EGFP CTR
CCTCAGTAGGTCGTCC_2	0.373298	0.30939	EGFP CTR
CCTCATGAGACCAGAC_2	0.172551	0.270476	EGFP CTR
CCTCATGCAAGGTCGA_2	0.277459	0.385628	EGFP CTR
CCTCATGGTCTGCATA_2	0.0942468	0.201763	EGFP CTR
CCTCTCCAGCGTCTCG_2	0.419727	0.445017	EGFP CTR
CCTCTCCTCTTCTTCC_2	0.157591	0.170194	EGFP CTR
CGAAGGACATGTTACG_2	0.278609	0.47092	EGFP CTR
CGAGGCTTCGATAACC_2	0.16397	0.347913	EGFP CTR
CGATCGGAGTACCGGA_2	0.1164	0.236569	EGFP CTR
CGATGCGAGCCTGGAA_2	0.416675	0.480933	EGFP CTR
CGCAGGTCATGACTGT_2	0.277521	0.387696	EGFP CTR
CGCATAAGTAGAAACT_2	0.375713	0.239447	EGFP CTR
CGCCATTGTTCGTAAC_2	0.118541	0.198135	EGFP CTR
CGCGTGAAGAGCCATG_2	0.165217	0.272185	EGFP CTR
CGCGTGATCTAACGGT_2	0.403847	0.458598	EGFP CTR
CGGACACCAACGTATC_2	0.366486	0.340658	EGFP CTR
CGGAGAACATGGAACG_2	0.15254	0.270686	EGFP CTR
CGGAGAAGTGTCTTCC_2	0.193209	0.400198	EGFP CTR
CGGCAGTAGGCTAACG_2	0.233861	0.407123	EGFP CTR
CGGCAGTCAAGAGAGA_2	0.325277	0.379992	EGFP CTR
CGGGTCAAGACCAAGC_2	0.252793	0.379842	EGFP CTR
CGGGTCAAGGAGTATT_2	0.20049	0.3087	EGFP CTR
CGGGTCAGTATCCTTT_2	0.269886	0.407513	EGFP CTR
CGGTCAGAGATCGGTG_2	0.296046	0.267448	EGFP CTR
CGTAATGCACAGAAGC_2	0.304822	0.481832	EGFP CTR
CGTGAATAGTGTACAA_2	0.0887617	0.160931	EGFP CTR
CGTGATAGTATGTCAC_2	0.300346	0.444478	EGFP CTR
CGTGATATCGATACAC_2	0.182672	0.333913	EGFP CTR
CGTGTCTCACGATAGG_2	0.210629	0.233991	EGFP CTR
CGTTAGACAATACGCT_2	0.370547	0.47065	EGFP CTR
CGTTCTGAGTCATAGA_2	0.113896	0.255396	EGFP CTR
CGTTCTGGTGCTTCAA_2	0.35333	0.287804	EGFP CTR
CGTTCTGTCCAATCTT_2	0.144975	0.286965	EGFP CTR
CTAAGTGAGGATAATC_2	0.329081	0.424631	EGFP CTR
CTAAGTGAGGGTGAAA_2	0.156521	0.236059	EGFP CTR
CTACATTGTGCATGAG_2	0.226819	0.39738	EGFP CTR
CTACCTGAGCAGGCTA_2	0.130351	0.326838	EGFP CTR
CTACCTGCATAATCGC_2	0.278892	0.448975	EGFP CTR
CTACCTGGTGCCCACA_2	0.144135	0.228595	EGFP CTR
CTACGGGAGCTATCCA_2	0.176267	0.342877	EGFP CTR
CTACGGGAGGTAGCCA_2	0.337963	0.336941	EGFP CTR
CTACTATTCTAAGCCA_2	0.239169	0.372077	EGFP CTR
CTAGACAAGATAACGT_2	0.135801	0.306841	EGFP CTR
CTAGGTACAGGTCCGT_2	0.13596	0.227006	EGFP CTR
CTATCTAAGCCTCGTG_2	0.127388	0.211956	EGFP CTR
CTCAAGATCGCAATTG_2	0.244822	0.36752	EGFP CTR
CTCACTGAGACGCATG_2	0.384773	0.281868	EGFP CTR
CTCACTGCACAGCCAC_2	0.262844	0.477066	EGFP CTR
CTCACTGTCTACTGAG_2	0.318686	0.468491	EGFP CTR
CTCATGCGTGCTATTG_2	0.394044	0.458268	EGFP CTR
CTCCAACGTGTAACGG_2	0.348659	0.217802	EGFP CTR
CTCCACAAGCCAAGGT_2	0.235214	0.384129	EGFP CTR
CTCCATGAGCGTGTCC_2	0.10688	0.203801	EGFP CTR
CTCCATGAGGGTACGT_2	0.374519	0.408442	EGFP CTR
CTCCCTCGTCCATACA_2	0.312811	0.322551	EGFP CTR
CTCCGATAGGCACTAG_2	0.307043	0.452812	EGFP CTR
CTCCGATGTATCTCTT_2	0.35395	0.46999	EGFP CTR
CTCCGATGTGACACAG_2	0.443773	0.399988	EGFP CTR
CTCCTCCTCTGGTGCG_2	0.340007	0.378673	EGFP CTR
CTCGAGGCACTTTATC_2	0.186282	0.287594	EGFP CTR
CTCTCAGAGATGGTCG_2	0.346111	0.39672	EGFP CTR
CTCTCAGAGGCCTGAA_2	0.180638	0.398069	EGFP CTR
CTGAGCGGTTGAGGAC_2	0.338344	0.230753	EGFP CTR
CTGATCCAGTCAGGGT_2	0.268488	0.241516	EGFP CTR
CTGCCATGTTAAGGAT_2	0.150717	0.333853	EGFP CTR
CTGCGAGCAATTCACG_2	0.275928	0.335562	EGFP CTR
CTGGCAGGTAGCCCTG_2	0.165483	0.272335	EGFP CTR
CTGTACCCATGCGGTC_2	0.147744	0.240107	EGFP CTR
CTGTATTAGCGAGTAC_2	0.303451	0.333643	EGFP CTR
CTGTCGTCATGGGCAA_2	0.108181	0.156943	EGFP CTR
CTGTCGTTCAACTGAC_2	0.130997	0.295359	EGFP CTR
CTTACCGCAACGAGGT_2	0.182495	0.36737	EGFP CTR
CTTACCGCAATAGTCC_2	0.126167	0.277012	EGFP CTR
CTTACCGCATTGAAAG_2	0.357391	0.218431	EGFP CTR
CTTAGGACAAAGGCAC_2	0.314351	0.326538	EGFP CTR
CTTCAATCAATGTCTG_2	0.163421	0.348363	EGFP CTR
CTTCCGAAGGTGAGAA_2	0.333628	0.38272	EGFP CTR
CTTCCGATCACTTTGT_2	0.248618	0.304713	EGFP CTR
CTTCCTTCACCTCTGT_2	0.109127	0.24931	EGFP CTR
CTTCTAAGTATTCTCT_2	0.138455	0.295659	EGFP CTR
CTTCTCTTCGTTCCCA_2	0.187441	0.32339	EGFP CTR
CTTGAGAGTCGCTTAA_2	0.174153	0.325099	EGFP CTR
CTTTCGGGTATGAGCG_2	0.221971	0.295509	EGFP CTR
CTTTCGGTCGGTCTGG_2	0.272363	0.438362	EGFP CTR
GAAACCTAGGACATCG_2	0.335645	0.370608	EGFP CTR
GAACACTGTAGACGTG_2	0.339857	0.372467	EGFP CTR
GAACGTTCAACGTATC_2	0.388267	0.434555	EGFP CTR
GAACGTTCAAGAAACT_2	0.415879	0.421603	EGFP CTR
GAACTGTGTTGTGGCC_2	0.374094	0.420104	EGFP CTR
GAAGAATCAATGTGGG_2	0.13128	0.188482	EGFP CTR
GAAGAATTCTCTGCCA_2	0.297064	0.425051	EGFP CTR
GAAGGACTCAAGCCGC_2	0.315085	0.35349	EGFP CTR
GAAGGGTGTCAACATC_2	0.321145	0.443998	EGFP CTR
GAAGGGTGTCTCCCTA_2	0.387692	0.375974	EGFP CTR
GAAGTAAGTAAGTAGT_2	0.298647	0.398129	EGFP CTR
GAAGTAATCCGTACGG_2	0.322481	0.393662	EGFP CTR
GAATAGAGTGGCTGCT_2	0.393584	0.263731	EGFP CTR
GAATAGATCACCTTGC_2	0.258597	0.222209	EGFP CTR
GAATCACTCATAGGCT_2	0.412366	0.395101	EGFP CTR
GAATCACTCTGCGTCT_2	0.324127	0.433325	EGFP CTR
GAATCGTCAATAGTGA_2	0.166013	0.372946	EGFP CTR
GAATCGTTCCCTTCCC_2	0.154822	0.209318	EGFP CTR
GACATCACAGACTCTA_2	0.285669	0.228834	EGFP CTR
GACCAATAGTAATCCC_2	0.235542	0.375495	EGFP CTR
GACCAATTCAAGCCCG_2	0.163014	0.255216	EGFP CTR
GACCTTCAGCTGTACT_2	0.292171	0.383619	EGFP CTR
GACCTTCCAAGGATGC_2	0.246813	0.416597	EGFP CTR
GACCTTCGTGCTGTCG_2	0.178912	0.197326	EGFP CTR
GACGCTGCAGAGAATT_2	0.302195	0.422743	EGFP CTR
GACGTTACACAGAAGC_2	0.312475	0.372077	EGFP CTR
GACGTTATCAGCGCAC_2	0.391815	0.361374	EGFP CTR
GACGTTATCAGCTTCC_2	0.411756	0.312058	EGFP CTR
GACTATGGTGCGTGCT_2	0.38702	0.273624	EGFP CTR
GACTATGTCTACCACC_2	0.402077	0.484111	EGFP CTR
GACTCTCGTGAGATCG_2	0.249263	0.401217	EGFP CTR
GACTGATTCGTCCTCA_2	0.27622	0.459258	EGFP CTR
GACTTCCTCCTACACC_2	0.227677	0.370968	EGFP CTR
GAGAAATTCATCCCGT_2	0.259721	0.219361	EGFP CTR
GAGACCCAGAATGTTG_2	0.345465	0.491066	EGFP CTR
GAGACCCAGTGGTTAA_2	0.35594	0.400168	EGFP CTR
GAGACTTAGGACCCAA_2	0.133085	0.253927	EGFP CTR
GAGACTTGTGCGAGTA_2	0.159582	0.302045	EGFP CTR
GAGAGGTCAAGCTGTT_2	0.213504	0.387427	EGFP CTR
GAGAGGTGTTGCGTAT_2	0.263958	0.310139	EGFP CTR
GAGAGGTTCCACGTAA_2	0.194987	0.202332	EGFP CTR
GAGCCTGCAATGACCT_2	0.160688	0.35235	EGFP CTR
GAGGCAAAGATGTTGA_2	0.318341	0.38302	EGFP CTR
GAGGCAATCAGCATTG_2	0.124397	0.180897	EGFP CTR
GAGGGATAGCTACTGT_2	0.381517	0.417766	EGFP CTR
GAGGGTAAGATGCTTC_2	0.232498	0.388746	EGFP CTR
GAGGGTAAGTTGCTCA_2	0.215963	0.374565	EGFP CTR
GAGGGTATCGTGAGAG_2	0.329107	0.317454	EGFP CTR
GAGTCATGTCTCGCGA_2	0.170738	0.291522	EGFP CTR
GAGTCTATCGCCAATA_2	0.306211	0.418216	EGFP CTR
GAGTGAGAGTAATACG_2	0.381004	0.263731	EGFP CTR
GAGTGTTTCTCTGCCA_2	0.188865	0.299616	EGFP CTR
GAGTTGTAGCTTCATG_2	0.238001	0.418935	EGFP CTR
GAGTTTGTCACTGTCC_2	0.200065	0.229524	EGFP CTR
GATAGCTAGACCCGCT_2	0.396433	0.503358	EGFP CTR
GATAGCTTCTCTAGGA_2	0.247238	0.320032	EGFP CTR
GATCACAGTAATACCC_2	0.133404	0.327317	EGFP CTR
GATCCCTTCATCTCTA_2	0.329886	0.39756	EGFP CTR
GATCGTAAGTCATGCT_2	0.266037	0.384339	EGFP CTR
GATGACTAGGATCACG_2	0.214831	0.334003	EGFP CTR
GATGAGGTCGCCTTGT_2	0.271195	0.255576	EGFP CTR
GATGAGGTCTGACGCG_2	0.428167	0.416986	EGFP CTR
GATGTTGCATCGAGCC_2	0.194598	0.210367	EGFP CTR
GATGTTGGTTCAGCGC_2	0.143002	0.384339	EGFP CTR
GATGTTGTCTCCGAGG_2	0.252041	0.357687	EGFP CTR
GATTCGAAGCTTTCCC_2	0.125025	0.312507	EGFP CTR
GATTCTTAGGGCGAAG_2	0.275044	0.30942	EGFP CTR
GATTGGTGTGTGTGGA_2	0.421311	0.333313	EGFP CTR
GATTTCTCATTGACAC_2	0.145444	0.246223	EGFP CTR
GCAACATGTTCGGTCG_2	0.413543	0.383559	EGFP CTR
GCAACCGAGTATGAAC_2	0.163412	0.311038	EGFP CTR
GCAACCGCAGCCTTCT_2	0.364221	0.462226	EGFP CTR
GCAACCGCATCGCTAA_2	0.295843	0.401397	EGFP CTR
GCAACCGTCCGTGGCA_2	0.10872	0.287085	EGFP CTR
GCACATACAAGACGGT_2	0.156503	0.274014	EGFP CTR
GCACATAGTTGGAGAC_2	0.347854	0.443998	EGFP CTR
GCACATATCATGGGAG_2	0.332611	0.345755	EGFP CTR
GCACGGTCAGCAGACA_2	0.122991	0.241935	EGFP CTR
GCACGGTGTGGCTAGA_2	0.393106	0.296588	EGFP CTR
GCACTAATCGATAACC_2	0.120133	0.319673	EGFP CTR
GCAGGCTGTCCGGTGT_2	0.407881	0.347434	EGFP CTR
GCAGGCTTCATTCGGA_2	0.309865	0.409102	EGFP CTR
GCAGTTACATACGCAT_2	0.419382	0.353879	EGFP CTR
GCAGTTAGTGTCCGTG_2	0.307795	0.349772	EGFP CTR
GCATGATAGCACTTTG_2	0.414136	0.509324	EGFP CTR
GCATTAGCAAGTACCT_2	0.275928	0.449304	EGFP CTR
GCATTAGGTGAGATAT_2	0.273398	0.4565	EGFP CTR
GCCAACGCATGACGAG_2	0.335424	0.362513	EGFP CTR
GCCAACGGTACATACC_2	0.407907	0.375405	EGFP CTR
GCCAGCACAGAAACCG_2	0.15231	0.358586	EGFP CTR
GCCAGCAGTGTATTGC_2	0.246946	0.407243	EGFP CTR
GCCAGGTAGTATTCCG_2	0.21929	0.372677	EGFP CTR
GCCAGGTTCAGAGCGA_2	0.360036	0.339519	EGFP CTR
GCCAGTGTCGCATGAT_2	0.278043	0.507465	EGFP CTR
GCCATGGAGTATGATG_2	0.347031	0.389165	EGFP CTR
GCCATGGCATGTTCGA_2	0.111879	0.245083	EGFP CTR
GCCATGGGTACAGTTC_2	0.159166	0.286875	EGFP CTR
GCCATGGTCGGCATAT_2	0.256624	0.317034	EGFP CTR
GCCCAGAAGATGTTGA_2	0.158945	0.318593	EGFP CTR
GCCCAGACAACATCGT_2	0.140065	0.290862	EGFP CTR
GCCCAGACAAGGTTGG_2	0.282475	0.533517	EGFP CTR
GCCGATGAGTAATACG_2	0.348872	0.410871	EGFP CTR
GCCTGTTAGACCTCCG_2	0.314687	0.464594	EGFP CTR
GCGGATCAGCACAAAT_2	0.160909	0.275992	EGFP CTR
GCGTTTCGTTTGGGTT_2	0.220759	0.373036	EGFP CTR
GCTACAAGTACGACTT_2	0.376704	0.391894	EGFP CTR
GCTACCTTCCAGTTCC_2	0.296356	0.44151	EGFP CTR
GCTGAATTCCCATAGA_2	0.330788	0.456649	EGFP CTR
GCTGCAGAGACATAAC_2	0.225872	0.422293	EGFP CTR
GCTGCAGGTATCCTCC_2	0.380765	0.540173	EGFP CTR
GCTTCACGTATCTCGA_2	0.135536	0.223168	EGFP CTR
GCTTGGGCAATACCTG_2	0.26855	0.399268	EGFP CTR
GCTTGGGGTTACGTAC_2	0.160343	0.320662	EGFP CTR
GCTTTCGTCGGTATGT_2	0.0972194	0.19178	EGFP CTR
GGAACCCAGAGACAAG_2	0.150142	0.239147	EGFP CTR
GGAACCCAGCGTTGTT_2	0.101404	0.297548	EGFP CTR
GGAACCCAGTAGGATT_2	0.286465	0.36764	EGFP CTR
GGAACCCGTCGGAAAC_2	0.379349	0.471459	EGFP CTR
GGAAGTGCATCCTGTC_2	0.406978	0.405234	EGFP CTR
GGAATGGTCCCAATAG_2	0.337689	0.431227	EGFP CTR
GGAGCAACAAGAAATC_2	0.112887	0.250989	EGFP CTR
GGAGGATAGGTACAAT_2	0.247193	0.354479	EGFP CTR
GGAGGATCAGCCGGTT_2	0.420408	0.478445	EGFP CTR
GGATCTAGTCGATGCC_2	0.193413	0.213845	EGFP CTR
GGCAGTCAGAAGAGCA_2	0.352384	0.509833	EGFP CTR
GGCAGTCGTCCTTGTC_2	0.290163	0.227305	EGFP CTR
GGCGTCATCTGAGGCC_2	0.377182	0.385958	EGFP CTR
GGCTGTGAGTGGAAAG_2	0.380252	0.413239	EGFP CTR
GGCTGTGGTATGGAAT_2	0.121513	0.283217	EGFP CTR
GGGAAGTCAACACAAA_2	0.28988	0.373096	EGFP CTR
GGGACCTAGGCCATAG_2	0.234825	0.319343	EGFP CTR
GGGACTCGTGTCTTCC_2	0.118364	0.228565	EGFP CTR
GGGACTCTCACATACG_2	0.213672	0.320692	EGFP CTR
GGGATCCCAGAAATCA_2	0.415047	0.307621	EGFP CTR
GGGATCCGTCTTGGTA_2	0.119558	0.231383	EGFP CTR
GGGCCATCACTACGGC_2	0.149611	0.266399	EGFP CTR
GGGCTACTCTGAATCG_2	0.353003	0.305582	EGFP CTR
GGGCTCATCGCTTACC_2	0.361496	0.438782	EGFP CTR
GGGTATTCAAGATGTA_2	0.383277	0.325669	EGFP CTR
GGGTCACCATGTGCCG_2	0.205427	0.343416	EGFP CTR
GGGTCACGTTACCTTT_2	0.334849	0.476796	EGFP CTR
GGGTCACTCATATGGC_2	0.10642	0.281778	EGFP CTR
GGGTCTGCACCAGGTC_2	0.387922	0.261422	EGFP CTR
GGGTGAAAGCGCCGTT_2	0.346563	0.355109	EGFP CTR
GGGTTATCATCATTGG_2	0.337583	0.399478	EGFP CTR
GGGTTTATCAAAGGTA_2	0.280016	0.381011	EGFP CTR
GGTGAAGAGAGATGCC_2	0.324914	0.450863	EGFP CTR
GGTGATTTCAAACGAA_2	0.0815691	0.2348	EGFP CTR
GGTGATTTCACCATCC_2	0.331673	0.357987	EGFP CTR
GGTGGCTCAAATGATG_2	0.186229	0.278301	EGFP CTR
GGTTCTCAGACTAGAT_2	0.107995	0.164108	EGFP CTR
GGTTCTCCACACACGC_2	0.401095	0.334962	EGFP CTR
GGTTCTCCACATATCG_2	0.286217	0.395161	EGFP CTR
GGTTCTCCAGGAGGAG_2	0.339202	0.531928	EGFP CTR
GGTTGTAAGGGATGTC_2	0.382552	0.444178	EGFP CTR
GGTTGTACAGCGGTCT_2	0.298364	0.292991	EGFP CTR
GTAACACTCCCTTCCC_2	0.348217	0.422173	EGFP CTR
GTAACACTCTCTAAGG_2	0.351844	0.438092	EGFP CTR
GTAACCATCCGGCAAC_2	0.357409	0.39723	EGFP CTR
GTAATCGAGTTACGTC_2	0.243681	0.430507	EGFP CTR
GTAATGCAGCGAAACC_2	0.391187	0.226226	EGFP CTR
GTAATGCTCAGCAGAG_2	0.150558	0.320602	EGFP CTR
GTACAACCAGGCATGA_2	0.308936	0.375794	EGFP CTR
GTACAGTGTCTCACAA_2	0.337194	0.415338	EGFP CTR
GTAGAAATCCAATCCC_2	0.164837	0.280819	EGFP CTR
GTAGATCAGGTCCCGT_2	0.312484	0.438692	EGFP CTR
GTAGATCTCTCAGGCG_2	0.233392	0.332894	EGFP CTR
GTAGCTAAGCTCTGTA_2	0.145285	0.251799	EGFP CTR
GTAGCTACAGAGATGC_2	0.160236	0.332324	EGFP CTR
GTAGGTTCATGTCGTA_2	0.223015	0.421453	EGFP CTR
GTAGGTTGTGATTCTG_2	0.301903	0.442529	EGFP CTR
GTATTTCCAATTTCGG_2	0.422337	0.273144	EGFP CTR
GTATTTCCAGACATCT_2	0.207948	0.227096	EGFP CTR
GTATTTCGTATAGGAT_2	0.342767	0.444598	EGFP CTR
GTATTTCTCCACTGAA_2	0.19581	0.299286	EGFP CTR
GTATTTCTCGTTCTGC_2	0.141516	0.316765	EGFP CTR
GTCAAACGTCGGCCTA_2	0.105394	0.197236	EGFP CTR
GTCAAACGTGCTATTG_2	0.325445	0.400917	EGFP CTR
GTCACGGAGGCACGAT_2	0.114595	0.280279	EGFP CTR
GTCACGGCACAAGGTG_2	0.375174	0.491096	EGFP CTR
GTCACTCTCGTCCTTG_2	0.349438	0.393542	EGFP CTR
GTCCACTAGACAGCGT_2	0.398538	0.38182	EGFP CTR
GTCCACTAGTGGCGAT_2	0.212779	0.345905	EGFP CTR
GTCCACTCAGTGCGCT_2	0.412879	0.427959	EGFP CTR
GTCCACTTCGCACTCT_2	0.406005	0.302254	EGFP CTR
GTCCCATGTCGTCATA_2	0.32878	0.360895	EGFP CTR
GTCCCATTCCGATTAG_2	0.193085	0.362813	EGFP CTR
GTCCTCAGTCCAGCGT_2	0.350995	0.331994	EGFP CTR
GTCGAATTCTCCGCAT_2	0.114904	0.224517	EGFP CTR
GTCGTTCCACTGGAAG_2	0.161988	0.262022	EGFP CTR
GTCTACCCATGCCGGT_2	0.3317	0.321621	EGFP CTR
GTCTAGACAGACCTAT_2	0.24975	0.418036	EGFP CTR
GTCTAGAGTAACACGG_2	0.119036	0.246043	EGFP CTR
GTCTCACCAGCTGTCG_2	0.312864	0.432846	EGFP CTR
GTGACGCAGTGAACAT_2	0.343838	0.374985	EGFP CTR
GTGAGCCAGGGTACGT_2	0.285094	0.44139	EGFP CTR
GTGAGCCCATGACAGG_2	0.327657	0.340988	EGFP CTR
GTGAGCCTCTGGCTGG_2	0.230543	0.296708	EGFP CTR
GTGAGTTGTGACTAAA_2	0.251104	0.360025	EGFP CTR
GTGATGTGTCGTGGTC_2	0.228535	0.406823	EGFP CTR
GTGCACGAGGATGGCT_2	0.235489	0.302494	EGFP CTR
GTGCACGGTCGAGTGA_2	0.109322	0.225896	EGFP CTR
GTGCAGCGTCTAGTGT_2	0.349553	0.429968	EGFP CTR
GTGCAGCGTTAGGACG_2	0.37397	0.439801	EGFP CTR
GTGCGTGGTGAGACCA_2	0.34858	0.442289	EGFP CTR
GTGCTGGGTTGCCTAA_2	0.215627	0.384219	EGFP CTR
GTGGAGATCCGCACTT_2	0.146975	0.274343	EGFP CTR
GTGGCGTGTGCAATAA_2	0.234197	0.3674	EGFP CTR
GTGGTTATCAATGCAC_2	0.443773	0.38272	EGFP CTR
GTGTGGCGTACGGGAT_2	0.122274	0.239087	EGFP CTR
GTGTTAGGTTGGCCTG_2	0.104447	0.228445	EGFP CTR
GTGTTCCCATCGAACT_2	0.268585	0.300096	EGFP CTR
GTGTTCCGTTCGAAGG_2	0.221838	0.401937	EGFP CTR
GTTACCCCACTGGATT_2	0.317881	0.32426	EGFP CTR
GTTAGTGAGCGAGAAA_2	0.306804	0.478984	EGFP CTR
GTTAGTGGTTCCGCTT_2	0.206497	0.374176	EGFP CTR
GTTATGGAGCGTCGAA_2	0.422611	0.424691	EGFP CTR
GTTATGGCAAAGCTCT_2	0.130493	0.270476	EGFP CTR
GTTATGGTCAAGCCGC_2	0.13796	0.229404	EGFP CTR
GTTCATTGTTCCGCAG_2	0.083887	0.212346	EGFP CTR
GTTCCGTCAACACGTT_2	0.173648	0.311728	EGFP CTR
GTTCCGTGTTTGTTGG_2	0.211973	0.267718	EGFP CTR
GTTGCTCAGATAGTGT_2	0.153875	0.327467	EGFP CTR
GTTGCTCAGTCTTCGA_2	0.126291	0.248261	EGFP CTR
GTTGCTCAGTTGAAGT_2	0.168455	0.379662	EGFP CTR
GTTGCTCCATACAGCT_2	0.407368	0.335322	EGFP CTR
GTTGTAGAGCAGCACA_2	0.313086	0.458898	EGFP CTR
GTTGTAGCACAGCGCT_2	0.130387	0.211506	EGFP CTR
GTTGTAGCACTTGGCG_2	0.40328	0.394292	EGFP CTR
GTTGTCCCACTGTGTA_2	0.17118	0.237858	EGFP CTR
GTTGTCCGTCCTATAG_2	0.146223	0.260643	EGFP CTR
GTTGTCCTCCCTCTCC_2	0.301231	0.363803	EGFP CTR
GTTTACTCATCCTTGC_2	0.101174	0.227036	EGFP CTR
GTTTGGACAAGTGGAC_2	0.353817	0.280189	EGFP CTR
GTTTGGAGTCCCTCAT_2	0.179496	0.35232	EGFP CTR
GTTTGGATCCTGCTAC_2	0.136491	0.248771	EGFP CTR
TAACACGCACCTCTAC_2	0.201322	0.237738	EGFP CTR
TAACCAGAGCCTATCA_2	0.345395	0.429938	EGFP CTR
TAACCAGTCAACGTGT_2	0.367583	0.295839	EGFP CTR
TAACGACAGTGCACCC_2	0.156468	0.355348	EGFP CTR
TAACGACCAAACCGGA_2	0.210806	0.326388	EGFP CTR
TAACGACGTTACGGAG_2	0.302336	0.421274	EGFP CTR
TAACTTCAGACAACAT_2	0.32341	0.341468	EGFP CTR
TAACTTCGTAGATCCT_2	0.0965028	0.217082	EGFP CTR
TAAGCCACAGGGCTTC_2	0.123008	0.2357	EGFP CTR
TAAGCCAGTATGCGGA_2	0.117452	0.299466	EGFP CTR
TAAGCCATCGTCCATC_2	0.33484	0.413209	EGFP CTR
TAAGCGTAGCGTGAGT_2	0.358382	0.379452	EGFP CTR
TAATCTCCACCGTGAC_2	0.123849	0.276952	EGFP CTR
TAATTCCGTCGTCAGC_2	0.320915	0.433235	EGFP CTR
TACACCCAGGTCGAGT_2	0.373909	0.361224	EGFP CTR
TACACCCTCGCACGAC_2	0.407554	0.356038	EGFP CTR
TACATTCCAGGTCAGA_2	0.336353	0.434944	EGFP CTR
TACCCGTAGGATTTCC_2	0.142684	0.311218	EGFP CTR
TACCCGTCAATGCAGG_2	0.109738	0.275393	EGFP CTR
TACCTCGGTTTCAGAC_2	0.395876	0.381251	EGFP CTR
TACCTGCAGCTAAGTA_2	0.114577	0.269577	EGFP CTR
TACCTGCAGGCGATAC_2	0.381251	0.483331	EGFP CTR
TACGGGCCAGGTCAGA_2	0.335946	0.225986	EGFP CTR
TACGGTAGTCGTCAGC_2	0.0947422	0.167376	EGFP CTR
TACGTCCAGGGATGTC_2	0.183654	0.219841	EGFP CTR
TACTTACTCCAGCACG_2	0.146249	0.25051	EGFP CTR
TACTTACTCCTCAGAA_2	0.394681	0.378852	EGFP CTR
TACTTCATCTAGATCG_2	0.417188	0.303214	EGFP CTR
TAGACCACACTTCCTG_2	0.34988	0.480573	EGFP CTR
TAGAGTCAGACTCGAG_2	0.396114	0.329806	EGFP CTR
TAGAGTCGTCTAGGCC_2	0.24553	0.329416	EGFP CTR
TAGATCGGTCTGATAC_2	0.378597	0.233571	EGFP CTR
TAGATCGGTGAGCTCC_2	0.167385	0.406224	EGFP CTR
TAGGAGGGTTGGGACA_2	0.332761	0.237588	EGFP CTR
TAGGAGGTCTGTGCTC_2	0.236188	0.301385	EGFP CTR
TAGGGTTTCACAACCA_2	0.189343	0.339429	EGFP CTR
TATACCTTCAAAGGAT_2	0.137659	0.272904	EGFP CTR
TATCCTACAGGATGAC_2	0.377615	0.254017	EGFP CTR
TATCTGTCAGGGTTGA_2	0.141286	0.283367	EGFP CTR
TATCTGTGTTCTCCTG_2	0.351313	0.468491	EGFP CTR
TATCTTGGTACTCGTA_2	0.12913	0.299616	EGFP CTR
TATTTCGCACCGAATT_2	0.333319	0.474667	EGFP CTR
TATTTCGGTACTCCGG_2	0.382402	0.307681	EGFP CTR
TCAAGCATCAAACGTC_2	0.416763	0.393392	EGFP CTR
TCAAGCATCCAACACA_2	0.251741	0.439141	EGFP CTR
TCAAGTGCATCGGTTA_2	0.168597	0.377863	EGFP CTR
TCAATTCCATTCAGGT_2	0.290163	0.38269	EGFP CTR
TCACAAGAGATTGAGT_2	0.111145	0.246642	EGFP CTR
TCACAAGTCGTGTGGC_2	0.156494	0.351991	EGFP CTR
TCACATTAGGACACTG_2	0.315173	0.482312	EGFP CTR
TCACATTTCGTTAGAC_2	0.413543	0.343087	EGFP CTR
TCACATTTCTATCACT_2	0.068511	0.19046	EGFP CTR
TCACGCTGTTTGTTGG_2	0.272248	0.319343	EGFP CTR
TCACGGGCAGCAGTCC_2	0.11548	0.248561	EGFP CTR
TCACTATAGATTTGCC_2	0.431237	0.341828	EGFP CTR
TCACTATCAAACGGCA_2	0.338742	0.444987	EGFP CTR
TCACTATTCAGCGCGT_2	0.334416	0.401037	EGFP CTR
TCACTATTCGAGCACC_2	0.197526	0.297548	EGFP CTR
TCACTCGTCACTGAAC_2	0.4286	0.311338	EGFP CTR
TCAGGGCCAACTTCTT_2	0.242504	0.388806	EGFP CTR
TCAGGTAAGTCAACAA_2	0.372528	0.370458	EGFP CTR
TCAGGTAAGTCACTCA_2	0.268798	0.431796	EGFP CTR
TCAGTCCAGCAACTCT_2	0.161325	0.326568	EGFP CTR
TCAGTCCAGGAGGCAG_2	0.125432	0.281718	EGFP CTR
TCAGTCCAGTCGTTAC_2	0.0939549	0.183145	EGFP CTR
TCATACTCACAAATCC_2	0.194669	0.298357	EGFP CTR
TCATACTGTACTGTTG_2	0.163855	0.35307	EGFP CTR
TCATATCCAATGCTCA_2	0.381243	0.38221	EGFP CTR
TCATATCCAGAGATGC_2	0.302867	0.401037	EGFP CTR
TCATATCGTACGTACT_2	0.179514	0.261812	EGFP CTR
TCATATCTCTTAATCC_2	0.115267	0.3239	EGFP CTR
TCATCATAGGTAATCA_2	0.166111	0.345095	EGFP CTR
TCATCATTCTCGCTTG_2	0.140101	0.25003	EGFP CTR
TCATCCGGTGAAGCTG_2	0.127795	0.274343	EGFP CTR
TCATGGAAGTTCAACC_2	0.132864	0.198285	EGFP CTR
TCATGTTTCAGTCAGT_2	0.352959	0.310229	EGFP CTR
TCATTCAGTGCCGTAC_2	0.238426	0.384129	EGFP CTR
TCCACCAGTCGGCTAC_2	0.137535	0.29389	EGFP CTR
TCCACGTGTTCTAAGC_2	0.41272	0.381431	EGFP CTR
TCCAGAAAGAATCGTA_2	0.284147	0.461476	EGFP CTR
TCCATCGTCTGAATGC_2	0.296648	0.268617	EGFP CTR
TCCATGCCATCCGCGA_2	0.198738	0.336371	EGFP CTR
TCCCACAGTGGGCTTC_2	0.407483	0.347584	EGFP CTR
TCCGAAATCGTTGTTT_2	0.337371	0.346534	EGFP CTR
TCCGGGATCTCCCATG_2	0.392372	0.44136	EGFP CTR
TCCTCGAAGCGTCTGC_2	0.271407	0.44106	EGFP CTR
TCCTCTTGTGTTTGCA_2	0.11862	0.29422	EGFP CTR
TCCTGCAAGGTATAGT_2	0.241425	0.340718	EGFP CTR
TCCTTCTTCCGAGATT_2	0.124787	0.23582	EGFP CTR
TCCTTTCGTACTCAAC_2	0.138942	0.274943	EGFP CTR
TCCTTTCTCGACGCGT_2	0.38011	0.384429	EGFP CTR
TCGAAGTGTTGCCGAC_2	0.237621	0.306841	EGFP CTR
TCGAAGTTCGTTTACT_2	0.125654	0.273024	EGFP CTR
TCGACCTAGATACTGA_2	0.133678	0.282378	EGFP CTR
TCGACGGAGCGATGAC_2	0.333336	0.358916	EGFP CTR
TCGCAGGCACGTGAGA_2	0.331514	0.22077	EGFP CTR
TCGCAGGTCAGCTGAT_2	0.130997	0.196966	EGFP CTR
TCGCTCAAGCTTACGT_2	0.39162	0.262412	EGFP CTR
TCGCTCAAGGGCAGAG_2	0.289553	0.449544	EGFP CTR
TCGCTCAGTCGCATCG_2	0.274902	0.207369	EGFP CTR
TCGCTTGAGACGGTCA_2	0.15752	0.295719	EGFP CTR
TCGGATACATTGCCTC_2	0.201171	0.242205	EGFP CTR
TCGGGCAGTGAGTCAG_2	0.32402	0.321951	EGFP CTR
TCGGGTGCACAGTCAT_2	0.126352	0.297698	EGFP CTR
TCGGTCTCATCTAGAC_2	0.402528	0.370968	EGFP CTR
TCGGTCTTCTAAGCGT_2	0.194961	0.304743	EGFP CTR
TCGTAGAGTAGTCGTT_2	0.125353	0.246253	EGFP CTR
TCGTAGATCCATCTCG_2	0.119585	0.182696	EGFP CTR
TCGTCCATCGACCTAA_2	0.254554	0.2211	EGFP CTR
TCGTGGGCAACAAGAT_2	0.34405	0.380741	EGFP CTR
TCTAACTAGAAAGTCT_2	0.359249	0.373456	EGFP CTR
TCTACCGAGCCTGGAA_2	0.424876	0.346774	EGFP CTR
TCTACCGGTGTCTTGA_2	0.379066	0.52971	EGFP CTR
TCTACCGTCAGGAAGC_2	0.228155	0.389015	EGFP CTR
TCTATACCAGTCTCTC_2	0.340865	0.447116	EGFP CTR
TCTCACGGTCACCCTT_2	0.416586	0.284087	EGFP CTR
TCTCAGCGTATGTCCA_2	0.0873993	0.291792	EGFP CTR
TCTCCGAGTCCCGTGA_2	0.230738	0.243255	EGFP CTR
TCTCCGATCTAGTGTG_2	0.187945	0.379182	EGFP CTR
TCTCTGGAGACTTCAC_2	0.242814	0.350612	EGFP CTR
TCTCTGGTCCTGCTAC_2	0.202932	0.362364	EGFP CTR
TCTGCCACATTGGGAG_2	0.120363	0.165278	EGFP CTR
TCTGCCAGTAGCGCTC_2	0.293083	0.342967	EGFP CTR
TCTGGCTAGCACACAG_2	0.24906	0.418695	EGFP CTR
TCTGGCTCAGCGTGCT_2	0.29072	0.237289	EGFP CTR
TCTGTCGAGTCTAGCT_2	0.127219	0.191989	EGFP CTR
TCTGTCGCAAGTGCTT_2	0.284227	0.423732	EGFP CTR
TCTGTCGGTCGTCAGC_2	0.107951	0.241156	EGFP CTR
TCTTGCGGTACGGGAT_2	0.341874	0.467562	EGFP CTR
TCTTGCGTCTCCTGCA_2	0.108632	0.261182	EGFP CTR
TCTTTGACAACTACGT_2	0.380791	0.387936	EGFP CTR
TCTTTGACAGCTGGTC_2	0.19052	0.296948	EGFP CTR
TGAACGTGTAACAGTA_2	0.257659	0.443249	EGFP CTR
TGAATCGGTCGCATTA_2	0.119602	0.227455	EGFP CTR
TGAATGCTCATATGGC_2	0.215017	0.314156	EGFP CTR
TGACTCCCATAATCCG_2	0.0949546	0.276442	EGFP CTR
TGAGACTGTGTTAAAG_2	0.178576	0.282258	EGFP CTR
TGAGCATAGCTGAAAT_2	0.146568	0.218431	EGFP CTR
TGAGCGCCAGCCGTTG_2	0.248618	0.424301	EGFP CTR
TGAGCGCGTCTAACTG_2	0.0965647	0.253687	EGFP CTR
TGAGGAGCAGAACGCA_2	0.128998	0.229494	EGFP CTR
TGAGGAGGTCTTTCAT_2	0.278883	0.461836	EGFP CTR
TGATCAGTCCAACTAG_2	0.140472	0.282738	EGFP CTR
TGATCTTCACAATGCT_2	0.292587	0.336671	EGFP CTR
TGATGCACACCAGTTA_2	0.391947	0.400648	EGFP CTR
TGATGCACACTCCGAG_2	0.337282	0.318024	EGFP CTR
TGATGGTTCACCGGTG_2	0.10926	0.210127	EGFP CTR
TGCACGGGTAGCGTAG_2	0.362195	0.400168	EGFP CTR
TGCAGATCAGTCAGCC_2	0.16412	0.360955	EGFP CTR
TGCAGATGTGTGTGTT_2	0.118089	0.149718	EGFP CTR
TGCAGATGTTTAGACC_2	0.398078	0.444238	EGFP CTR
TGCAGGCTCGCTGACG_2	0.300505	0.460337	EGFP CTR
TGCATCCAGCTGAAGC_2	0.322216	0.420374	EGFP CTR
TGCATCCAGTAACCGG_2	0.240532	0.386587	EGFP CTR
TGCCGAGTCAAACGTC_2	0.296232	0.408083	EGFP CTR
TGCGATAAGAGCAACC_2	0.241204	0.417346	EGFP CTR
TGCGGGTTCGTAACCA_2	0.313572	0.496882	EGFP CTR
TGCTGAAGTCACTTAG_2	0.313448	0.399119	EGFP CTR
TGCTTCGAGACCCGCT_2	0.262012	0.38245	EGFP CTR
TGCTTCGTCTGAGAAA_2	0.312935	0.35352	EGFP CTR
TGGAACTGTAGGTCAG_2	0.338184	0.453831	EGFP CTR
TGGAGAGAGTAGCTCT_2	0.184079	0.336281	EGFP CTR
TGGAGGAGTAACTGCT_2	0.369025	0.399508	EGFP CTR
TGGAGGATCGCTGATA_2	0.399388	0.401847	EGFP CTR
TGGATCACACTGGATT_2	0.281219	0.371417	EGFP CTR
TGGATCACATGTCAGT_2	0.284023	0.383709	EGFP CTR
TGGATCATCGACCATA_2	0.362222	0.502638	EGFP CTR
TGGATGTGTTCATCGA_2	0.344395	0.400588	EGFP CTR
TGGGAGAGTAGGTCAG_2	0.39991	0.287055	EGFP CTR
TGGGAGAGTTCGTGCG_2	0.307317	0.459198	EGFP CTR
TGGGATTGTTTCGTGA_2	0.320181	0.412909	EGFP CTR
TGGGCGTCAAGTGGTG_2	0.120805	0.260733	EGFP CTR
TGGGCGTTCGGCTTGG_2	0.331912	0.394082	EGFP CTR
TGGTGATTCGTAGGGA_2	0.399591	0.347734	EGFP CTR
TGGTTAGGTCCATAGT_2	0.400007	0.42604	EGFP CTR
TGTAACGAGTTGCATC_2	0.246167	0.336191	EGFP CTR
TGTACAGCAGATAAAC_2	0.355436	0.344616	EGFP CTR
TGTACAGTCGCAGTCG_2	0.400202	0.30831	EGFP CTR
TGTAGACTCCTTCTGG_2	0.13243	0.261632	EGFP CTR
TGTCAGAGTGCCTACG_2	0.338078	0.44157	EGFP CTR
TGTCCCACATCCCGTT_2	0.366822	0.376634	EGFP CTR
TGTCCCATCGGAGCAA_2	0.279556	0.383229	EGFP CTR
TGTCCCATCGTTTACT_2	0.181257	0.286605	EGFP CTR
TGTGATGCAGGTGTTT_2	0.389895	0.256536	EGFP CTR
TGTGTGATCGACGCTG_2	0.289482	0.48474	EGFP CTR
TGTTCATCAGCACAGA_2	0.257093	0.453502	EGFP CTR
TGTTCATTCAGTGATC_2	0.279732	0.348483	EGFP CTR
TGTTCATTCTAGCCTC_2	0.334796	0.233091	EGFP CTR
TGTTCTACAAGTATAG_2	0.13865	0.237109	EGFP CTR
TGTTGAGCACTAACGT_2	0.347244	0.386707	EGFP CTR
TGTTGGAAGTACCATC_2	0.3442	0.432966	EGFP CTR
TGTTGGAGTTACGCCG_2	0.359373	0.349982	EGFP CTR
TGTTGGATCGGACTTA_2	0.335176	0.41108	EGFP CTR
TGTTTGTAGCGTGAGT_2	0.180779	0.320002	EGFP CTR
TTAATCCGTGGTCAAG_2	0.349208	0.332744	EGFP CTR
TTACAGGCACTCCTTG_2	0.389868	0.417826	EGFP CTR
TTACCATAGCCGGATA_2	0.241213	0.35277	EGFP CTR
TTACCATGTCTGCCTT_2	0.32901	0.448555	EGFP CTR
TTACCGCCATTAAGCC_2	0.172737	0.3376	EGFP CTR
TTACCGCGTGTCTAAC_2	0.424195	0.329086	EGFP CTR
TTACGTTCACTAGTAC_2	0.148788	0.329356	EGFP CTR
TTACTGTTCGTTCATT_2	0.288102	0.364552	EGFP CTR
TTAGGCACACACTTAG_2	0.142772	0.323	EGFP CTR
TTAGGGTCAGGAGGTT_2	0.283731	0.297188	EGFP CTR
TTCAATCCAGCTCCTT_2	0.34006	0.433265	EGFP CTR
TTCACCGCAGGTCAAG_2	0.266259	0.444238	EGFP CTR
TTCACGCAGCCGATTT_2	0.357391	0.396271	EGFP CTR
TTCACGCGTCCACTTC_2	0.403192	0.444298	EGFP CTR
TTCAGGAAGGTCCTGC_2	0.389515	0.261782	EGFP CTR
TTCATGTGTATCGGTT_2	0.104173	0.214834	EGFP CTR
TTCATTGAGCGAGAAA_2	0.168031	0.295359	EGFP CTR
TTCATTGAGGTGCCTC_2	0.374174	0.370308	EGFP CTR
TTCCAATGTAAGGCTG_2	0.30553	0.277012	EGFP CTR
TTCCACGGTGAATGTA_2	0.334778	0.461446	EGFP CTR
TTCCTAAAGAAGGCTC_2	0.383587	0.435604	EGFP CTR
TTCCTAAGTTCTCGCT_2	0.158352	0.209078	EGFP CTR
TTCCTCTAGATTGATG_2	0.36983	0.339969	EGFP CTR
TTCGATTCAGCGACCT_2	0.35157	0.490137	EGFP CTR
TTCGCTGTCACCCATC_2	0.392018	0.247961	EGFP CTR
TTCGGTCCAGGGTTGA_2	0.189706	0.329926	EGFP CTR
TTCTAACAGCGCCGTT_2	0.145851	0.29467	EGFP CTR
TTCTAGTAGGTGAGAA_2	0.315881	0.444058	EGFP CTR
TTCTAGTCATGGGCAA_2	0.386852	0.305852	EGFP CTR
TTCTCTCCAGGCCCTA_2	0.268983	0.326898	EGFP CTR
TTCTCTCTCAAGAGTA_2	0.223333	0.231173	EGFP CTR
TTCTTGATCTAGCCTC_2	0.17663	0.361854	EGFP CTR
TTGAACGAGGATATGT_2	0.336725	0.414498	EGFP CTR
TTGAACGGTGCCCGTA_2	0.0958039	0.227665	EGFP CTR
TTGACCCAGGTGGCTA_2	0.324047	0.427899	EGFP CTR
TTGACCCTCCGAGCTG_2	0.359718	0.412999	EGFP CTR
TTGAGTGGTACGGTTT_2	0.141552	0.260283	EGFP CTR
TTGATGGCACATATGC_2	0.229455	0.356098	EGFP CTR
TTGATGGGTATGCTAC_2	0.178479	0.36761	EGFP CTR
TTGCCTGAGAGTCCGA_2	0.309556	0.268557	EGFP CTR
TTGCGTCGTAGCTAAA_2	0.159237	0.362993	EGFP CTR
TTGCTGCGTTAAGTCC_2	0.113277	0.266909	EGFP CTR
TTGCTGCTCCACACCT_2	0.399786	0.385598	EGFP CTR
TTGGATGTCGTAGCTA_2	0.209585	0.263011	EGFP CTR
TTGGGATTCGGTCGAC_2	0.261517	0.384608	EGFP CTR
TTGGTTTGTCTGTGGC_2	0.15737	0.384129	EGFP CTR
TTGTGTTAGCATCTTG_2	0.424938	0.419085	EGFP CTR
TTGTTGTAGCTGTTCA_2	0.370034	0.453382	EGFP CTR
TTGTTGTCAACACGAG_2	0.156538	0.266429	EGFP CTR
TTGTTGTCAGAACCGA_2	0.345289	0.389045	EGFP CTR
TTGTTGTCATCATTTC_2	0.18277	0.393842	EGFP CTR
TTGTTGTGTCTCGGGT_2	0.384206	0.35238	EGFP CTR
TTTACGTCAACGACAG_2	0.304548	0.216873	EGFP CTR
TTTACGTCAGAACTAA_2	0.134403	0.239387	EGFP CTR
TTTACGTGTATCACCA_2	0.255739	0.253927	EGFP CTR
TTTACGTTCTCTCTAA_2	0.233357	0.414858	EGFP CTR
TTTACTGCATTCTGTT_2	0.148576	0.374265	EGFP CTR
TTTACTGTCCTTACCG_2	0.101041	0.236119	EGFP CTR
TTTACTGTCGCATAGT_2	0.363142	0.414948	EGFP CTR
TTTACTGTCGGATTAC_2	0.318137	0.36734	EGFP CTR
TTTAGTCCAATGTCAC_2	0.143392	0.280189	EGFP CTR
TTTCACACACTGGAAG_2	0.399954	0.415457	EGFP CTR
TTTCATGAGTTACGGG_2	0.202445	0.33874	EGFP CTR
[truncated: 913 more rows]

## Sheet: Fig5F
Gene	Log2FC	FDR	Comparison	Significance
ATAD2	-2.37432	0.00373095	Adult vs Fetal GPC	**
BCL11A	-5.05484	9.69435e-07	Adult vs Fetal GPC	****
BTG1	-0.208496	1	Adult vs Fetal GPC
CDK1	-6.40581	4.65104e-13	Adult vs Fetal GPC	****
CDKN1A	-1.16064	0.210652	Adult vs Fetal GPC
CENPU	-2.18768	0.0563309	Adult vs Fetal GPC
CTNNB1	0.175709	1	Adult vs Fetal GPC
E2F6	1.71921	0.00378899	Adult vs Fetal GPC	**
ETV1	-5.54285	2.86028e-13	Adult vs Fetal GPC	****
EZH2	-1.5997	0.00411816	Adult vs Fetal GPC	**
GADD45G	0.879135	1	Adult vs Fetal GPC
HIST1H1B	-9.35257	2.55995e-09	Adult vs Fetal GPC	****
HIST1H1C	0.110125	1	Adult vs Fetal GPC
HIST1H1D	-4.02472	0.00130903	Adult vs Fetal GPC	**
HIST1H4C	-0.851989	1	Adult vs Fetal GPC
HIST2H2AC	-4.85037	0.00452193	Adult vs Fetal GPC	**
HMGB1	-0.669687	1	Adult vs Fetal GPC
HMGB2	-1.06017	0.184975	Adult vs Fetal GPC
HMGB3	-4.1983	2.63958e-09	Adult vs Fetal GPC	****
HMGN2	-0.255866	1	Adult vs Fetal GPC
HNRNPD	-0.127675	1	Adult vs Fetal GPC
IDH2	-2.71238	0.00903612	Adult vs Fetal GPC	**
LMNB1	-3.37456	0.000724986	Adult vs Fetal GPC	***
MIF	-1.28934	0.14782	Adult vs Fetal GPC
MKI67	-6.21463	1.691e-12	Adult vs Fetal GPC	****
NPY	-11.9301	2.20826e-13	Adult vs Fetal GPC	****
NUSAP1	-4.2652	5.85115e-07	Adult vs Fetal GPC	****
PCLAF	-5.79888	9.97132e-10	Adult vs Fetal GPC	****
PDGFRA	-6.75727	3.52411e-21	Adult vs Fetal GPC	****
PEG10	-3.05966	6.50909e-09	Adult vs Fetal GPC	****
TEAD2	-6.259	1.13765e-09	Adult vs Fetal GPC	****
TMPO	-1.41665	0.0340031	Adult vs Fetal GPC	*
TOP2A	-8.0407	2.36731e-30	Adult vs Fetal GPC	****
TXNIP	-0.405745	1	Adult vs Fetal GPC
ZNF274	2.14864	0.000160843	Adult vs Fetal GPC	***

## Sheet: Fig5G
Gene	Log2FC	FDR	Comparison	Significance
E2F6	2.42043	1.53358e-201	E2F6 OE vs EGFP CTR	****
TXNIP	0.952159	4.65716e-97	E2F6 OE vs EGFP CTR	****
HIST1H4C	-2.03124	7.90182e-96	E2F6 OE vs EGFP CTR	****
HMGB1	-0.681848	9.20744e-85	E2F6 OE vs EGFP CTR	****
HMGN2	-0.758006	3.38881e-84	E2F6 OE vs EGFP CTR	****
CTNNB1	0.853854	4.29931e-70	E2F6 OE vs EGFP CTR	****
BTG1	0.729829	1.90289e-69	E2F6 OE vs EGFP CTR	****
HNRNPD	-0.593397	3.52633e-69	E2F6 OE vs EGFP CTR	****
HIST2H2AC	-1.01923	4.70888e-64	E2F6 OE vs EGFP CTR	****
IDH2	-0.51058	3.05401e-63	E2F6 OE vs EGFP CTR	****
HMGB3	-0.494658	2.00426e-59	E2F6 OE vs EGFP CTR	****
HIST1H1D	-1.09711	4.39702e-54	E2F6 OE vs EGFP CTR	****
EZH2	-0.455945	4.52925e-53	E2F6 OE vs EGFP CTR	****
PDGFRA	-0.482294	8.42198e-48	E2F6 OE vs EGFP CTR	****
HIST1H1B	-1.01144	1.94787e-47	E2F6 OE vs EGFP CTR	****
CENPU	-0.596702	1.10416e-46	E2F6 OE vs EGFP CTR	****
LMNB1	-0.455148	1.34743e-45	E2F6 OE vs EGFP CTR	****
HIST1H1C	-0.932895	2.14106e-45	E2F6 OE vs EGFP CTR	****
MIF	-0.422662	3.76095e-45	E2F6 OE vs EGFP CTR	****
TEAD2	-0.290704	5.045e-43	E2F6 OE vs EGFP CTR	****
TMPO	-0.476929	7.95233e-42	E2F6 OE vs EGFP CTR	****
MKI67	-0.581699	2.30803e-37	E2F6 OE vs EGFP CTR	****
NUSAP1	-0.676074	1.10451e-36	E2F6 OE vs EGFP CTR	****
NPY	-0.665896	1.02996e-35	E2F6 OE vs EGFP CTR	****
ATAD2	-0.566655	1.70558e-34	E2F6 OE vs EGFP CTR	****
PCLAF	-0.653566	3.19233e-31	E2F6 OE vs EGFP CTR	****
BCL11A	0.0761679	1	E2F6 OE vs EGFP CTR
CDKN1A	0.633574	6.2628e-27	E2F6 OE vs EGFP CTR	****
CDK1	-0.480656	1.99067e-24	E2F6 OE vs EGFP CTR	****
ZNF274	0.0364346	1	E2F6 OE vs EGFP CTR
GADD45G	0.154522	1	E2F6 OE vs EGFP CTR
PEG10	-0.962899	4.08554e-22	E2F6 OE vs EGFP CTR	****
HMGB2	-0.580954	2.47555e-20	E2F6 OE vs EGFP CTR	****
ETV1	-0.112552	1	E2F6 OE vs EGFP CTR
TOP2A	-0.525512	2.32397e-11	E2F6 OE vs EGFP CTR	****
ZNF274	1.5543	5.90143e-123	ZNF274 OE vs EGFP CTR	****
HMGN2	-0.590411	2.13813e-49	ZNF274 OE vs EGFP CTR	****
HIST1H4C	-1.21329	3.26622e-42	ZNF274 OE vs EGFP CTR	****
CDKN1A	0.828899	4.80755e-39	ZNF274 OE vs EGFP CTR	****
HNRNPD	-0.42511	3.56732e-36	ZNF274 OE vs EGFP CTR	****
MIF	-0.495301	6.69772e-34	ZNF274 OE vs EGFP CTR	****
HMGB1	-0.410611	2.61333e-33	ZNF274 OE vs EGFP CTR	****
TXNIP	0.521816	3.92597e-24	ZNF274 OE vs EGFP CTR	****
MKI67	0.106175	1	ZNF274 OE vs EGFP CTR
IDH2	-0.334575	1.36465e-15	ZNF274 OE vs EGFP CTR	****
HMGB3	-0.306447	1.69901e-14	ZNF274 OE vs EGFP CTR	****
HIST1H1B	-0.611982	4.6897e-12	ZNF274 OE vs EGFP CTR	****
PCLAF	-0.50377	2.52656e-11	ZNF274 OE vs EGFP CTR	****
BTG1	0.321978	5.2146e-11	ZNF274 OE vs EGFP CTR	****
HIST1H1C	-0.542324	5.68652e-11	ZNF274 OE vs EGFP CTR	****
HIST2H2AC	-0.464929	2.44612e-10	ZNF274 OE vs EGFP CTR	****
CENPU	-0.35185	2.98212e-10	ZNF274 OE vs EGFP CTR	****
NPY	-0.51232	5.67552e-10	ZNF274 OE vs EGFP CTR	****
GADD45G	0.410009	7.80519e-09	ZNF274 OE vs EGFP CTR	****
LMNB1	-0.24959	1	ZNF274 OE vs EGFP CTR
HMGB2	-0.165211	1	ZNF274 OE vs EGFP CTR
ETV1	-0.329303	3.18187e-07	ZNF274 OE vs EGFP CTR	****
BCL11A	-0.257393	9.14857e-07	ZNF274 OE vs EGFP CTR	****
CTNNB1	-0.225423	1	ZNF274 OE vs EGFP CTR
CDK1	-0.146649	1	ZNF274 OE vs EGFP CTR
HIST1H1D	-0.436468	0.000475801	ZNF274 OE vs EGFP CTR	***
TMPO	-0.183012	1	ZNF274 OE vs EGFP CTR
ATAD2	-0.256812	0.000846307	ZNF274 OE vs EGFP CTR	***
EZH2	-0.192128	1	ZNF274 OE vs EGFP CTR
NUSAP1	-0.175529	1	ZNF274 OE vs EGFP CTR
TEAD2	-0.14381	1	ZNF274 OE vs EGFP CTR
PEG10	-0.270703	1	ZNF274 OE vs EGFP CTR
PDGFRA	-0.170618	1	ZNF274 OE vs EGFP CTR
TOP2A	0.0855474	1	ZNF274 OE vs EGFP CTR
E2F6	0.054875	1	ZNF274 OE vs EGFP CTR

## Sheet: Fig5H
gene	E2F6_Target	ZNF274_Target
CDK1	Target	Non-Target
PDGFRA	Target	Non-Target
EZH2	Target	Non-Target
HMGB1	Target	Target
BCL11A	Non-Target	Target
TEAD2	Target	Non-Target
E2F6	Non-Target	Non-Target
ZNF274	Non-Target	Non-Target
MKI67	Target	Non-Target
PCLAF	Non-Target	Non-Target
MIF	Target	Non-Target
CENPU	Target	Target
CDKN1A	Non-Target	Non-Target
TXNIP	Non-Target	Non-Target
HIST1H4C	Target	Non-Target
TOP2A	Target	Non-Target
LMNB1	Target	Non-Target
BTG1	Non-Target	Non-Target
CTNNB1	Non-Target	Non-Target
GADD45G	Non-Target	Non-Target
HMGN2	Target	Target
HMGB2	Target	Non-Target
TMPO	Target	Non-Target
ETV1	Non-Target	Target
HIST1H1D	Target	Target
HMGB3	Target	Target
IDH2	Target	Non-Target
NUSAP1	Target	Non-Target
PEG10	Target	Non-Target
HIST2H2AC	Non-Target	Non-Target
HIST1H1B	Target	Non-Target
HIST1H1C	Target	Non-Target
NPY	Target	Target
HNRNPD	Target	Target
ATAD2	Target	Target

## Sheet: Fig5I
Gene	Condition	setLog2FC
PEG10	ZNF274	-4.11222
PEG10	ZNF274	-3.62972
PEG10	E2F6	-3.59052
PEG10	E2F6	-4.88024
PEG10	GFP	0
PEG10	GFP	0
HMGB3	ZNF274	-0.297739
HMGB3	ZNF274	0.659634
HMGB3	E2F6	-0.861275
HMGB3	E2F6	-0.330261
HMGB3	GFP	0
HMGB3	GFP	0
NUSAP1	ZNF274	-1.49354
NUSAP1	ZNF274	0.294854
NUSAP1	E2F6	-0.648452
NUSAP1	E2F6	-1.54073
NUSAP1	GFP	0
NUSAP1	GFP	0
HIST1H1D	ZNF274	-0.058479
HIST1H1D	ZNF274	0.665865
HIST1H1D	E2F6	-0.517487
HIST1H1D	E2F6	-0.594498
HIST1H1D	GFP	0
HIST1H1D	GFP	0
IDH2	ZNF274	-0.692526
IDH2	ZNF274	0.581228
IDH2	E2F6	0.068819
IDH2	E2F6	-0.107561
IDH2	GFP	0
IDH2	GFP	0
ETV1	ZNF274	-1.15248
ETV1	ZNF274	0.120031
ETV1	E2F6	-1.06038
ETV1	E2F6	-1.04288
ETV1	GFP	0
ETV1	GFP	0
PEG10	ZNF274	-2.41628
PEG10	ZNF274	-4.47661
PEG10	E2F6	-2.79826
PEG10	E2F6	-3.73041
PEG10	GFP	0
PEG10	GFP	0
HMGB3	ZNF274	-1.99273
HMGB3	ZNF274	-3.79678
HMGB3	E2F6	-3.01716
HMGB3	E2F6	-3.01575
HMGB3	GFP	0
HMGB3	GFP	0
NUSAP1	ZNF274	-2.42929
NUSAP1	ZNF274	-6.50892
NUSAP1	E2F6	-4.26928
NUSAP1	E2F6	-2.92135
NUSAP1	GFP	0
NUSAP1	GFP	0
HIST1H1D	ZNF274	-1.4729
HIST1H1D	ZNF274	-1.36367
HIST1H1D	E2F6	-1.95561
HIST1H1D	E2F6	-1.40081
HIST1H1D	GFP	0
HIST1H1D	GFP	0
IDH2	ZNF274	-0.213066
IDH2	ZNF274	-4.57209
IDH2	E2F6	-1.63824
IDH2	E2F6	-4.16532
IDH2	GFP	0
IDH2	GFP	0
ETV1	ZNF274	-2.89325
ETV1	ZNF274	-3.67512
ETV1	E2F6	-4.33088
ETV1	E2F6	-4.22323
ETV1	GFP	0
ETV1	GFP	0

## Sheet: Fig5I_pVal
contrast	Gene	p.value
E2F6 - GFP	ETV1	0.00228596
ZNF274 - GFP	ETV1	0.0173822
E2F6 - GFP	HIST1H1D	0.308935
ZNF274 - GFP	HIST1H1D	0.47416
E2F6 - GFP	HMGB3	0.0468224
ZNF274 - GFP	HMGB3	0.0851523
E2F6 - GFP	IDH2	0.119412
ZNF274 - GFP	IDH2	0.119412
E2F6 - GFP	NUSAP1	0.00379071
ZNF274 - GFP	NUSAP1	0.00376179
E2F6 - GFP	PEG10	1.79054e-05
ZNF274 - GFP	PEG10	1.79054e-05

[truncated: 5 more sheets: Fig5J, Fig5K, Fig5K_pVal, Fig5L, Fig5L_pVal]
