# Supplementary material for: Repression of developmental transcription factor networks triggers aging-associated gene expression in human glial progenitor cells
Source: Nat Commun. 2024 May 8;15:3873. doi: 10.1038/s41467-024-48118-2 (PMC11079006; doi:10.1038/s41467-024-48118-2)
Supplement: Supplementary file 11 — Source Data [file 41467_2024_48118_MOESM11_ESM.zip › Source_Data_Fig6.xlsx]

## Sheet: Fig6A
sample	x	y	group
CD140a_20.3	-0.35973	0.0681134	Fetal
CD140a_20.5	-0.232306	-0.338127	Fetal
CD140a_21	-0.379905	0.0691775	Fetal
CD140a_21.1	-0.327312	-0.00439236	Fetal
Adult_372	0.396884	-0.0109316	Adult
Adult_348	0.383135	-0.555402	Adult
Adult_390	0.282609	0.11654	Adult
Adult_398	0.236624	0.655022	Adult

## Sheet: Fig6B
miRNA	Log2FC	SE	CD140a_20.3	CD140a_20.5	CD140a_21	CD140a_21.1	Adult_372	Adult_348	Adult_390	Adult_398
miR-106a-5p	-1.48191	0.196045	10.8754	10.1301	10.8051	10.9511	9.08876	9.15973	9.31478	9.27075
miR-125b-5p	-1.08767	0.12685	11.9048	11.9213	12.1137	11.897	10.9215	10.8783	10.5632	11.1232
miR-1260b	-1.72731	0.323973	4.25558	3.66491	3.91026	3.62371	1.92148	1.69716	1.93705	2.98951
miR-1268b	1.23637	0.220349	5.63318	6.22565	5.47319	5.55557	6.88152	7.33308	6.6666	6.95184
miR-130a-3p	-2.81989	0.406539	6.88374	6.59416	7.18482	6.96478	3.20625	4.96044	4.4551	3.72613
miR-130b-3p	-2.19647	0.302443	9.24101	8.11752	8.75996	9.33031	6.35321	6.68189	6.69518	6.93264
miR-134-5p	-3.60921	0.32672	5.74226	5.03673	5.45696	5.17087	1.30326	1.64639	1.44449	2.57584
miR-140-3p	2.2986	0.311645	8.47386	7.09439	7.57906	7.71472	9.88515	10.2695	9.73166	10.1701
miR-149-5p	-2.95296	0.37621	8.23148	9.18063	9.16094	8.14184	5.49959	6.29331	5.17155	5.93861
miR-151a-5p	1.99914	0.294603	9.43861	8.64594	9.43888	9.52659	11.1783	10.747	11.362	11.7592
miR-151b	2.41052	0.410759	5.50784	4.92094	5.53057	5.76588	7.73307	6.95395	7.928	8.75231
miR-17-5p	-1.44014	0.179554	10.982	10.4783	11.0906	11.1799	9.38341	9.31377	9.57945	9.69364
miR-193a-5p	1.82138	0.286465	4.06407	3.10785	3.20739	3.86065	5.53444	5.1178	5.76256	5.11066
miR-193b-3p	1.98444	0.372374	4.93117	3.50982	4.8355	4.26685	6.25354	6.24673	6.08726	6.89355
miR-212-3p	-2.82128	0.488512	5.41374	5.49887	5.784	5.26297	1.97956	1.75482	3.21957	3.72052
miR-219a-2-3p	7.35471	0.791272	4.41426	0.913174	2.43066	3.68362	9.97454	9.97294	10.1312	10.7819
miR-222-5p	-1.58904	0.254932	3.24211	2.06776	2.75393	2.51335	0.940169	0.968045	1.25547	1.05732
miR-23b-3p	1.73766	0.178004	9.98956	9.86056	9.97854	9.86695	11.7997	11.1847	11.6551	12.0067
miR-24-3p	0.943695	0.066987	10.5634	10.7116	10.8155	10.6568	11.5877	11.535	11.6966	11.7028
miR-30a-3p	-2.43764	0.367375	5.04244	4.77586	5.46456	5.35783	2.23366	2.38254	3.69741	2.57651
miR-30b-5p	-2.51722	0.415015	4.92094	4.027	5.00617	4.93302	1.77674	1.69981	2.14821	3.19349
miR-31-5p	5.00134	0.560413	2.65421	2.70202	2.40966	2.96927	8.39876	6.1674	8.57444	7.59992
miR-330-3p	4.41292	0.250794	4.80882	3.92577	4.75907	4.66149	8.90851	8.80005	8.734	9.36428
miR-338-5p	5.6842	0.703761	1.39728	1.04139	1.34368	2.81274	7.51051	5.69839	7.67525	8.44776
miR-363-3p	-3.1664	0.568248	5.19836	4.95444	6.33379	5.9511	2.93629	1.32557	3.44382	2.06642
miR-3656	1.49289	0.257043	8.23058	8.12976	7.54924	7.47241	9.36191	9.80114	9.13934	9.05117
miR-370-3p	-2.90667	0.455959	4.97354	3.38837	4.55225	3.8368	0.743872	1.94271	0.866588	1.57112
miR-378d	-1.46007	0.195511	2.67711	2.30807	2.67711	2.21523	0.98509	0.870603	0.738164	1.44339
miR-379-5p	-4.37214	0.161808	5.56652	5.63853	5.72971	5.55153	1.05399	1.09658	1.1303	1.71688
miR-382-5p	-3.86307	0.401203	6.11181	5.50526	5.82523	5.21917	1.52665	2.84543	1.31048	1.52665
miR-409-3p	-4.69906	0.194852	6.04059	6.02415	6.44684	6.25068	1.35932	1.17041	1.48064	1.95566
miR-4270	1.54075	0.234022	6.21859	6.9301	6.33028	6.51169	7.75782	8.11141	7.78272	8.50172
miR-4281	1.82567	0.248459	5.88074	6.28115	6.07079	6.12219	7.73945	8.52856	7.41658	7.97299
miR-432-5p	-4.34448	0.556995	7.07437	6.72535	6.90175	6.27911	1.13651	2.82474	2.0328	3.60862
miR-4322	-0.695854	0.072034	1.66379	1.47907	1.47907	1.36043	0.741243	0.767318	0.787944	0.902446
miR-4516	1.56271	0.244408	7.88759	8.15094	7.52137	7.25065	9.15392	9.68654	9.05261	9.16829
miR-4651	1.56376	0.227863	6.03701	6.04249	5.5271	5.3967	7.15845	7.77174	7.13282	7.19532
miR-4687-3p	1.51702	0.215553	8.21613	8.25525	8.1048	8.22374	9.49818	10.354	9.46562	9.55021
miR-4707-5p	2.08674	0.248377	5.44039	6.42978	5.54687	5.66662	7.91817	8.1226	7.76216	7.62767
miR-4763-3p	1.78374	0.221291	7.16236	7.1448	6.68553	6.74374	8.59284	9.21947	8.36379	8.69529
miR-485-5p	-2.72962	0.513354	5.15798	3.29111	4.65083	4.08284	0.90931	2.14099	1.12067	2.09333
miR-487b-3p	-4.02359	0.294021	5.38239	5.79235	5.98706	5.3652	2.13024	0.983217	1.45502	1.86419
miR-494-3p	-1.54313	0.269123	5.50994	5.8289	5.51588	4.73691	3.61265	4.24229	3.76431	3.79988
miR-504-5p	-2.5685	0.478551	4.4115	2.47442	4.24558	3.18846	0.659574	1.15906	0.924439	1.30291
miR-548ac	1.97102	0.375305	2.66316	3.50627	3.00217	3.33004	5.13851	5.66781	5.40534	4.17405
miR-574-3p	1.79029	0.311268	7.40993	7.76261	8.04566	7.71837	9.48151	8.79496	9.65846	10.1628
miR-584-5p	4.93323	0.608202	1.57112	2.33122	3.8367	2.21888	7.69497	6.39517	7.43495	8.16577
miR-629-5p	-3.26338	0.382371	5.54692	4.10943	4.62858	5.26726	1.23435	1.50397	2.20074	1.55959
miR-767-5p	-3.24693	0.55468	5.26357	2.62904	4.38505	4.33627	0.97816	0.805369	0.792925	1.04976
miR-885-3p	-1.79012	0.286716	3.94447	2.78765	3.78502	3.90656	1.64811	1.70371	1.95406	1.95732
miR-9-5p	-5.1475	0.182003	6.65707	5.85515	6.51915	6.40905	1.10353	1.17207	1.25657	1.31828
miR-9-3p	-4.95437	0.506264	7.4993	6.80669	7.18649	7.91338	1.56532	1.92342	2.4816	3.61803
miR-92b-3p	-3.0064	0.415609	7.65313	8.48177	8.61485	8.07147	5.77309	5.77672	4.92182	4.324
miR-93-3p	-2.67587	0.511594	5.61732	5.20611	5.77667	5.80855	2.32922	2.49488	2.4816	4.39947
miR-935	-3.21576	0.596881	5.38508	4.00413	5.24042	5.7301	0.757614	1.55847	2.91015	2.27045
miR-99a-5p	-2.1827	0.148478	8.93131	9.0893	9.39611	8.96217	6.73769	6.80945	6.89211	7.20885

## Sheet: Fig6C
miRNA	Mean Target Log2FC	miRNA Log2FC	Number of Targets
miR-106a-5p	3.35051	-1.48191	87
miR-125b-5p	2.87101	-1.08767	56
miR-1260b	3.94757	-1.72731	20
miR-1268b	-3.82012	1.23637	11
miR-130a-3p	3.28939	-2.81989	68
miR-130b-3p	3.3982	-2.19647	71
miR-134-5p	3.13408	-3.60921	31
miR-140-3p	-4.13801	2.2986	73
miR-149-5p	3.18858	-2.95296	42
miR-151a-5p	-4.08306	1.99914	5
miR-151b	-4.59759	2.41052	7
miR-17-5p	3.15388	-1.44014	67
miR-193a-5p	-4.36818	1.82138	28
miR-193b-3p	-3.79195	1.98444	42
miR-212-3p	2.9465	-2.82128	31
miR-219a-2-3p	-6.08443	7.35471	4
miR-222-5p	3.47663	-1.58904	20
miR-23b-3p	-3.85908	1.73766	106
miR-24-3p	-4.11805	0.943695	69
miR-30a-3p	3.07819	-2.43764	28
miR-30b-5p	3.29892	-2.51722	77
miR-31-5p	-4.30444	5.00134	42
miR-330-3p	-4.10669	4.41292	66
miR-338-5p	-4.01668	5.6842	67
miR-363-3p	3.0153	-3.1664	42
miR-3656	-4.79991	1.49289	18
miR-370-3p	2.80005	-2.90667	12
miR-378d	3.10106	-1.46007	14
miR-379-5p	2.47904	-4.37214	25
miR-382-5p	3.49931	-3.86307	26
miR-409-3p	3.27433	-4.69906	19
miR-4270	-4.3679	1.54075	58
miR-4281	-2.76207	1.82567	2
miR-432-5p	3.56535	-4.34448	23
miR-4322	4.02025	-0.695854	17
miR-4516	-4.27371	1.56271	67
miR-4651	-4.236	1.56376	113
miR-4687-3p	-4.53993	1.51702	40
miR-4707-5p	-4.40329	2.08674	8
miR-4763-3p	-3.86738	1.78374	134
miR-485-5p	3.17711	-2.72962	32
miR-494-3p	2.21712	-1.54313	5
miR-504-5p	3.10903	-2.5685	14
miR-548ac	-3.7062	1.97102	68
miR-574-3p	-3.4033	1.79029	7
miR-584-5p	-4.1184	4.93323	32
miR-629-5p	3.00482	-3.26338	12
miR-767-5p	3.16271	-3.24693	31
miR-885-3p	3.71759	-1.79012	12
miR-9-3p	2.93883	-4.95437	63
miR-9-5p	3.47732	-5.1475	92
miR-92b-3p	2.92866	-3.0064	55
miR-93-3p	2.95088	-2.67587	41
miR-935	2.92892	-3.21576	25
miR-99a-5p	2.79706	-2.1827	5

## Sheet: Fig6D
miRNA	Target
miR-767-5p	AHR
miR-9-5p	BIN1
miR-1260b	CBX7
miR-125b-5p	CBX7
miR-1260b	CD9
miR-379-5p	CDK19
miR-130a-3p	CDK19
miR-130b-3p	CDK19
miR-125b-5p	CDK19
miR-9-3p	CDKN1C
miR-9-5p	CTNNA1
miR-130a-3p	CYLD
miR-130b-3p	CYLD
miR-9-3p	CYLD
miR-106a-5p	DMTF1
miR-17-5p	DMTF1
miR-379-5p	E2F6
miR-9-5p	EFEMP1
miR-767-5p	ENPP2
miR-30b-5p	ERBB4
miR-130a-3p	ERBB4
miR-130b-3p	ERBB4
miR-130b-3p	ERBIN
miR-130a-3p	ERBIN
miR-9-5p	ERBIN
miR-9-5p	GDNF
miR-125b-5p	GDNF
miR-1260b	GDNF
miR-93-3p	MAP3K7
miR-485-5p	MAX
miR-93-3p	MBP
miR-9-3p	MYRF
miR-9-5p	MYRF
miR-93-3p	OGT
miR-767-5p	OGT
miR-485-5p	OGT
miR-485-5p	PAK1
miR-767-5p	PLP1
miR-485-5p	PMP22
miR-9-5p	PMP22
miR-767-5p	PMP22
miR-30b-5p	RUNX1
miR-106a-5p	RUNX1
miR-9-5p	RUNX1
miR-17-5p	RUNX1
miR-30b-5p	RUNX2
miR-30b-5p	SERPINE1
miR-106a-5p	STAT3
miR-17-5p	STAT3
miR-130b-3p	STAT3
miR-130a-3p	STAT3
miR-125b-5p	STAT3
miR-130a-3p	UGT8
miR-130b-3p	UGT8
miR-30b-5p	UGT8
miR-1260b	UGT8
miR-30b-5p	VAMP3
miR-9-5p	VAMP3
miR-9-5p	ZNF365

## Sheet: Fig6E
miRNA	Target
miR-23b-3p	BCL11A
miR-548ac	CCND2
miR-330-3p	CDK1
miR-193a-5p	DBF4
miR-4516	DHFR
miR-4651	EGFR
miR-4763-3p	ETV5
miR-584-5p	GADD45A
miR-193a-5p	HDAC2
miR-24-3p	HELLS
miR-4270	HMGA2
miR-4687-3p	HMGA2
miR-4651	HMGA2
miR-4270	IGF2BP1
miR-330-3p	LDHB
miR-23b-3p	LDHB
miR-23b-3p	LMNB1
miR-23b-3p	MCM4
miR-140-3p	MCM6
miR-23b-3p	NFIB
miR-4270	NLGN2
miR-4687-3p	NLGN2
miR-4516	NLGN2
miR-4763-3p	NLGN2
miR-4651	NRG1
miR-584-5p	NRXN1
miR-23b-3p	NRXN1
miR-4270	NRXN1
miR-4763-3p	NTRK3
miR-4270	NTRK3
miR-4651	PATZ1
miR-24-3p	PDGFRA
miR-4651	PHB
miR-548ac	PTPRZ1
miR-140-3p	RRM2
miR-24-3p	S1PR1
miR-24-3p	SGO1
miR-24-3p	SKP2
miR-330-3p	SKP2
miR-140-3p	SKP2
miR-330-3p	SOX6
miR-23b-3p	SOX6
miR-193a-5p	SPRY4
miR-4516	SPRY4
miR-140-3p	SPRY4
miR-4651	SPRY4
miR-330-3p	TEAD1
miR-23b-3p	TEAD1
miR-140-3p	TEAD1
miR-4651	TEAD2
miR-4516	TP53
miR-4763-3p	TP53
miR-4270	TPX2
miR-140-3p	WLS
miR-548ac	YAP1
miR-193a-5p	ZBTB18
miR-23b-3p	ZBTB18
miR-4651	ZBTB18
miR-140-3p	ZBTB18
miR-23b-3p	ZEB1
miR-4516	ZMAT3
miR-330-3p	ZMAT3
miR-24-3p	ZMAT3
miR-23b-3p	ZNF423
miR-4651	ZNF423
miR-330-3p	ZNF423
