# Supplementary material for: Repression of developmental transcription factor networks triggers aging-associated gene expression in human glial progenitor cells
Source: Nat Commun. 2024 May 8;15:3873. doi: 10.1038/s41467-024-48118-2 (PMC11079006; doi:10.1038/s41467-024-48118-2)
Supplement: Supplementary file 11 — Source Data [file 41467_2024_48118_MOESM11_ESM.zip › Source_Data_FigS1.xlsx]

## Sheet: SuppFig1A
Gene	Log2FC	Adj_P_Val
CD36	7.29148	1.07707e-35
GPX3	-4.32408	1.66452e-27
RGS1	5.57966	2.16668e-27
MMP19	5.25928	4.44502e-25
FOLR2	7.19212	2.17929e-24
RTN1	-3.17205	8.47157e-24
TLR2	6.01868	1.64505e-23
PTGDS	5.2185	1.78149e-23
ITGAX	5.84623	3.2797e-23
CRYAB	-3.07531	1.06787e-22
MITF	4.33314	1.06787e-22
LIPG	-3.58793	1.12581e-22
FERMT3	4.80666	6.6177e-21
S100A2	-3.30084	1.26154e-20
C3	5.61287	1.22971e-19
TPSAB1	-5.97968	4.89024e-19
P2RX7	3.91529	1.80358e-16
ST6GAL1	3.21622	5.00124e-16
CCRL2	5.66416	5.87307e-16
CD84	6.7605	9.81279e-16
CCR1	4.58397	1.38624e-15
PIK3AP1	6.18696	2.85609e-15
IL1B	4.77647	2.93362e-15
FAM107A	-2.98646	3.64178e-15
ACSL5	5.49038	6.77432e-15
DHRS9	4.54382	1.95661e-14
C1QA	7.35231	2.06568e-14
AQP4	-3.30488	4.24012e-14
HSPB8	-4.66827	4.27278e-14
OSM	7.53069	4.34996e-14
LILRB4	5.07496	4.73518e-14
COL1A1	3.04606	5.20557e-14
MAPK13	4.43012	5.60773e-14
MSR1	6.06802	6.5544e-14
LRRC3B	-3.03227	7.22268e-14
C9orf24	-3.73163	1.89905e-13
SFRP1	-2.68747	6.01941e-13
CD180	7.27399	6.78671e-13
HIST2H2AA3	-2.61805	1.29782e-12
AIF1	5.11742	1.43348e-12
ATP1A2	-2.84106	1.94619e-12
TPSB2	-7.50938	2.37664e-12
AC069185.1	-3.4709	3.68813e-12
KLHL6	5.30384	3.81615e-12
PLAC9	-3.63148	7.37262e-12
SCIN	5.40239	7.53178e-12
CTSC	2.68625	8.81674e-12
PARVG	4.87831	1.14487e-11
HIST1H3H	-4.01593	1.14487e-11
PTGER4	3.38126	1.31342e-11
TKTL1	-4.06024	1.42754e-11
PRKCB	2.8564	2.54442e-11
ADGRV1	-2.94272	3.5054e-11
KCNK13	8.71233	3.68003e-11
EFHD1	-3.16758	3.9483e-11
APOC2	4.92909	4.1256e-11
NRG1	-2.24242	8.49332e-11
IRF8	4.80932	1.13086e-10
TCIM	-2.63299	1.15059e-10
HIST2H2BE	-2.44554	1.28371e-10
HPSE	7.92037	1.69784e-10
WDFY4	6.32322	2.06299e-10
BCAT1	2.14487	3.11474e-10
ISLR	4.53805	3.25835e-10
BTBD17	-3.94564	3.60442e-10
SLC15A3	4.45509	4.86385e-10
HIST1H2AE	-3.07492	7.75915e-10
PAQR5	4.7176	1.0271e-09
NEUROD1	-4.32029	1.11353e-09
AC109326.1	-4.09987	1.62128e-09
DUSP2	3.12636	1.87898e-09
SLC43A3	2.47818	2.57056e-09
LIMCH1	-2.57581	3.92798e-09
TBC1D2	4.97163	3.95785e-09
CHRDL1	-2.31858	5.42663e-09
CYP1B1	4.01908	7.87691e-09
HIST2H2AA4	-2.41298	1.14727e-08
GNG3	-2.18407	1.37107e-08
TCTEX1D1	-3.9959	1.54447e-08
THEMIS2	4.81074	1.79933e-08
IGF2	2.93706	1.79933e-08
MBP	2.26652	1.79933e-08
CD4	4.5168	2.15758e-08
SOX3	-3.90394	2.61701e-08
SSTR2	-2.50863	2.61701e-08
CD86	4.55029	3.00122e-08
TNFSF15	5.02008	3.74567e-08
NCF1	6.8315	3.88015e-08
CREG1	3.04042	4.16109e-08
DKK3	-2.95586	5.05521e-08
DCSTAMP	8.79812	5.54719e-08
OAS1	4.77156	6.44486e-08
NRN1	-4.9136	6.78971e-08
CASQ1	-4.2638	7.58627e-08
CLEC7A	8.60995	8.45853e-08
DOCK8	4.3261	9.53876e-08
PTPRC	4.07233	1.15008e-07
CD300LB	6.13959	1.28337e-07
GABRB1	-2.98291	1.30512e-07
FOSB	-2.49866	1.66461e-07
FEZF2	-3.37225	1.67518e-07
LRRIQ1	-3.90519	1.68732e-07
EOMES	-3.07404	1.70458e-07
RBM47	2.66183	2.30292e-07
RASSF5	5.87009	2.30292e-07
CCND1	1.88556	2.3422e-07
HKDC1	-3.5908	2.3422e-07
MPEG1	4.3577	2.50841e-07
SLC31A2	3.23056	2.51098e-07
KCNJ5	6.75909	2.6927e-07
IPCEF1	2.93576	2.78062e-07
EBI3	5.03006	3.51808e-07
C2orf40	-3.58245	3.51808e-07
ARHGAP30	3.0691	3.51808e-07
FGFR2	-2.47001	4.32155e-07
CHRM3	2.27435	5.60352e-07
ITIH2	3.73873	5.7632e-07
LSP1	5.18523	6.61556e-07
CYR61	-1.78168	6.92393e-07
PDCD1	6.49972	7.53124e-07
OLFML3	2.99147	8.22041e-07
COL6A3	3.41469	8.5703e-07
DOK5	-1.78764	8.59452e-07
GPR65	7.46689	8.67743e-07
RGS10	3.18892	9.71899e-07
OSCAR	6.00343	1.06047e-06
LPCAT2	3.16414	1.09426e-06
C1QB	6.9843	1.19469e-06
UAP1L1	4.13851	1.38541e-06
MFAP4	-2.19314	1.44328e-06
ADAP1	3.01425	1.48018e-06
CXorf21	6.50961	1.60151e-06
AC010319.3	-5.76523	1.61479e-06
GNA15	5.05192	1.73475e-06
METTL7A	-2.05374	1.87352e-06
C1orf194	-3.0587	2.03074e-06
PBXIP1	-2.26954	2.08769e-06
FABP3	3.49277	2.7162e-06
BRINP1	2.05736	3.13431e-06
HIST1H2BD	-2.91381	3.21069e-06
STOX1	-3.07827	3.57498e-06
ETS2	2.43938	3.69954e-06
CSF3R	4.63445	3.77333e-06
FSTL1	-2.0532	3.95735e-06
TMEM14A	-2.09484	4.0723e-06
TNFAIP8L2	6.32596	4.40405e-06
GDPD2	-2.99292	4.66698e-06
SFRP4	-2.35189	4.86129e-06
HIST1H1C	-1.80036	4.88362e-06
EVI2A	3.21511	5.17006e-06
MAST4	-2.2155	5.4083e-06
DUSP6	1.67894	5.91401e-06
SOX10	1.92489	6.21744e-06
SREBF2-AS1	-1.99111	6.33406e-06
MLC1	-1.94983	6.38053e-06
DAAM2	-4.87562	6.77705e-06
PLA2G3	-8.20285	6.89575e-06
MATR3	3.23179	7.08342e-06
C2	3.87857	7.2463e-06
OLR1	6.24889	7.49509e-06
IGF1	7.14925	7.77295e-06
GABRA4	-2.77263	7.98522e-06
CCNB1	1.79554	7.98522e-06
PLEKHO2	2.37743	7.98522e-06
VAT1L	-1.82229	8.10862e-06
PTAFR	3.54496	8.20564e-06
RAB42	3.23011	8.20564e-06
SERPINF1	3.37913	8.45953e-06
NXPH1	2.11638	8.86185e-06
LOXL2	2.35312	8.91773e-06
P2RX4	2.63878	9.07272e-06
GAD2	2.50002	9.89112e-06
HCK	6.55779	1.0064e-05
PTPRE	2.27552	1.02285e-05
SLCO1C1	-2.36864	1.04086e-05
FBN2	-2.00677	1.05721e-05
RAB3IL1	3.43355	1.0889e-05
STX11	2.82904	1.10295e-05
SYT6	2.12086	1.14182e-05
CCL4L2	6.20963	1.14953e-05
APOD	1.77362	1.20011e-05
ABCG1	3.16067	1.22629e-05
C15orf48	5.14057	1.26215e-05
SLC22A18	6.624	1.30973e-05
SIGLEC14	4.45212	1.36381e-05
ACSBG1	-3.14332	1.41193e-05
CSKMT	-2.01568	1.41193e-05
AL109615.3	-3.63883	1.48247e-05
CCL4	5.99368	1.52531e-05
COL3A1	2.3411	1.53847e-05
CXCL16	2.71636	1.58317e-05
PLEK	5.87772	1.67233e-05
GPC4	-1.84184	1.70507e-05
CNTN1	2.18383	1.76202e-05
ALDOC	-1.68153	2.12596e-05
S1PR1	-1.89613	2.12596e-05
AKR1C3	-1.83232	2.12631e-05
MT1E	-2.96357	2.21932e-05
FMNL1	3.41982	2.35771e-05
HEG1	-2.19176	2.36e-05
LILRA6	5.62573	2.36e-05
CRYM	-3.26819	2.4712e-05
FCGR1A	3.02571	2.54361e-05
SPAG17	-5.7477	2.6169e-05
PDGFRA	1.6975	2.67013e-05
PRKG1	-2.48667	2.92003e-05
MOXD1	-1.84766	3.0342e-05
CLU	-1.5304	3.05048e-05
GRM3	-2.44678	3.19997e-05
GLI3	-1.8802	3.43453e-05
CXCL3	-2.57725	3.52716e-05
GRM7	2.23267	3.54086e-05
RPS6KA1	2.70381	3.63826e-05
SIGLEC8	7.62615	3.66884e-05
DLX1	2.33615	3.86833e-05
PLLP	1.68893	3.92274e-05
MYO3A	-2.91875	3.95839e-05
CD163	7.46191	3.98336e-05
MT1X	-2.66801	4.16619e-05
MICA	-2.00097	4.16619e-05
KCNN3	-2.52465	4.22022e-05
OTOS	-4.10034	4.22022e-05
NEUROD2	-2.77328	4.42143e-05
GRN	2.19057	4.63918e-05
ALDH1A3	7.76207	4.83761e-05
NCF2	3.16035	4.95489e-05
MAATS1	-5.62862	5.00008e-05
SHROOM3	-2.22139	5.16708e-05
LY6H	-1.95973	5.16708e-05
RSPH1	-4.30967	5.43648e-05
TPPP3	-2.86522	5.45311e-05
LRRC9	-8.28045	5.57674e-05
MMP2	1.73552	5.60655e-05
HIST3H2BB	-3.37014	5.63704e-05
ITGAL	4.76952	5.69562e-05
CHI3L1	2.86609	5.74902e-05
GRIK3	2.18872	5.90535e-05
OLIG2	1.77029	5.90535e-05
PLA2G7	6.35691	6.72112e-05
TP53I11	1.96906	6.72112e-05
ARHGAP25	3.8081	7.1576e-05
FZD2	-1.94935	7.17643e-05
FMNL3	1.76731	7.2591e-05
TBXAS1	3.13752	7.30446e-05
SIRT2	1.58646	7.59854e-05
ICAM1	2.56377	7.59854e-05
GLUL	1.44426	7.59854e-05
AVPR1A	-5.55451	7.59854e-05
CDO1	-2.02504	7.67383e-05
TSPAN2	-5.40019	8.00908e-05
VSIG4	8.41444	8.74702e-05
CORO1A	2.36911	9.14652e-05
AC087241.1	-5.04708	9.44424e-05
EZR	-1.61296	9.60812e-05
KIAA1324	-4.3005	9.94917e-05
TRPV2	3.39746	9.94917e-05
SLC11A1	6.93868	0.000101202
EPHA3	-3.14373	0.000105135
CCR5	7.6324	0.000105135
NDST2	2.07693	0.000105135
MTTP	-4.03043	0.000106353
PDGFB	4.79767	0.000107718
LINC00982	-3.87739	0.000108313
FYB1	4.51654	0.000109908
INTU	-1.74504	0.000112646
HSPB6	-2.58133	0.000114306
SUSD1	2.3097	0.000116377
PLVAP	5.23468	0.000122737
ZFP91-CNTF	-5.74145	0.000125301
HMGCS1	-1.36975	0.000131369
FAM189A2	-2.75693	0.000132199
PLEKHA2	2.41146	0.000138282
CCL3L1	6.35438	0.000138282
GABRG1	-4.37075	0.000139783
CA10	2.38186	0.000140304
XKR7	-7.70646	0.000140947
GPR156	-3.06872	0.000144233
FGF14	2.47611	0.000146665
IQCA1	-7.89532	0.000150768
AL589740.1	-2.36266	0.00015475
VAMP8	3.3524	0.000155879
ADGRE5	2.04468	0.000163147
SLC17A9	7.14003	0.00016642
PCOLCE	2.03262	0.00016642
PTPRT	1.68503	0.00016642
C1QL2	-1.64313	0.000177425
NCAPH	2.69566	0.000181095
SH3TC1	3.69039	0.000182095
AC132217.1	3.17343	0.000189998
CDON	-2.22645	0.000191053
IL18	6.61036	0.000191053
FAM183A	-4.52714	0.000191053
HES1	-1.68538	0.000192125
CEP55	4.69819	0.000201294
RAMP1	2.02104	0.000201686
VMO1	4.55346	0.000202507
PRDM1	2.67575	0.000207167
OLIG1	1.58175	0.000208211
IGSF1	-2.14164	0.000208294
CPVL	5.25967	0.000210798
GPR17	3.26123	0.000211129
KCNE4	-1.88093	0.000211129
LURAP1L	-2.43004	0.000230759
MAP3K19	-6.19689	0.000231379
IL1RN	5.78453	0.000231594
B3GNT7	2.24507	0.000232879
CD53	4.93233	0.000237356
ADRA2A	-3.10467	0.000237356
LRMDA	4.48059	0.000250437
C1QC	6.73207	0.000256671
MAPK15	-6.11941	0.000261195
IGSF6	3.20197	0.000265939
ABCC9	-3.17634	0.000273461
TNR	1.86038	0.000280604
PTGS1	6.3185	0.000285902
ARHGAP22	3.41621	0.000285902
CFAP54	-4.12057	0.000285902
SH3D21	5.7673	0.000285902
MVP	2.56405	0.000286123
CTGF	-2.13268	0.000286123
IL1A	5.75513	0.00028802
DNAH7	-4.35767	0.000289309
ST3GAL6	1.66381	0.000316566
SAPCD2	2.32741	0.000316566
PIK3R6	6.57514	0.000319784
TRIM2	-1.83632	0.000327514
GSX2	2.38519	0.000332605
SLCO4A1	2.97209	0.000333751
DNAH6	-5.11114	0.000333751
E2F7	-1.99159	0.000333751
ZFP36L1	-1.38936	0.000334737
NGF	-2.62857	0.000337095
ACSL1	2.15565	0.000337095
LPXN	2.16045	0.000363749
CD68	4.96147	0.000370797
AQP9	7.51075	0.000378226
FMO1	-7.80206	0.000382235
Z93241.1	-3.73893	0.000382235
TLR1	3.21226	0.000384836
CX3CR1	6.94994	0.000393356
FCGR3A	10.3591	0.000393356
NEU4	3.54564	0.00039609
ITGB2	5.08081	0.000402597
SYK	5.58424	0.000404836
BIN1	1.82801	0.00040502
TMEM47	-1.82635	0.00040502
SMAP2	1.40789	0.000410695
LRRC25	3.59051	0.000410695
SLC16A3	2.76564	0.000411117
C1QTNF3	-2.24384	0.000416288
CTHRC1	1.7056	0.000417781
S1PR3	-1.55966	0.000417781
SLITRK3	2.32022	0.0004276
TNFRSF10C	-3.76078	0.000434157
CA8	1.87927	0.000434157
HIST1H2BG	-2.00095	0.000434489
GAD1	1.54343	0.000435654
SHD	2.33487	0.00043805
SH3KBP1	1.65833	0.000439817
CEBPA	2.72005	0.000441972
PPARG	5.70881	0.00044225
ARL4D	-1.43317	0.000445586
SERPINB1	2.49226	0.000450357
TMEM140	2.66175	0.000452837
NRIP3	2.22783	0.000471316
SYNDIG1	2.36214	0.000476203
SLC17A7	-2.85741	0.000476203
CSPG4	1.6752	0.000476203
RGN	-2.45534	0.000482544
SP100	2.5898	0.000497431
IL10RA	2.66948	0.000503507
MLF1	-1.54556	0.000507194
DIO2	-2.36367	0.000511956
TNFSF8	7.11157	0.000525728
AZIN2	-2.44128	0.000553817
NHLH1	-2.30333	0.000558365
DLX5	3.09733	0.000559339
RNPEPL1	1.89119	0.000566681
PPBP	-4.29304	0.000566681
PHC2	1.29915	0.000615525
CCDC173	-3.20941	0.000615525
RASAL3	4.80704	0.000630193
ANKH	1.7479	0.00063097
KCND2	1.82011	0.000643947
GMIP	2.1102	0.000648507
RNASE1	5.87251	0.000648507
SYT17	1.71992	0.000664381
TNS3	1.91018	0.000696029
IL13RA2	-2.20692	0.000699999
CCL3	5.81642	0.000728713
FABP4	4.94672	0.000732455
SLC39A12	-5.96529	0.000757235
DAB2	2.17314	0.000757235
GPR35	4.54775	0.000762661
CFAP126	-6.05922	0.000766836
APH1B	2.08763	0.000771591
C5orf49	-2.33615	0.000771591
AC010255.1	-7.62003	0.000771591
PDK1	1.83635	0.000772146
ALPK3	2.60253	0.000780702
COL20A1	1.73828	0.00079597
UBE2C	1.36853	0.00079597
ST8SIA5	1.93454	0.000809167
EMX1	-2.61174	0.00081176
AL391807.1	-2.55976	0.000812669
FCGR2A	5.39121	0.000813648
IFNLR1	5.33724	0.000826343
CCR7	1.97743	0.000873311
ATP6V1B2	1.26068	0.000873311
MSMO1	-1.2528	0.000875062
NRBP2	-2.27557	0.000902259
DNM3	1.91319	0.000912507
TMEM221	-5.5338	0.000927574
SERPINA1	7.15786	0.000932906
SCGN	3.213	0.000943735
STMN2	-1.76052	0.000946035
IL6	-2.35317	0.000947506
DDIT4	-1.26701	0.000947506
NKAIN3	-1.35891	0.000957944
ARPC1B	2.16933	0.000984555
HIST2H2BF	-2.50817	0.000988656
CCDC74A	-2.04634	0.000993907
TLR7	5.3182	0.000995846
TEX26	-4.07031	0.00100282
TALDO1	1.52592	0.00102205
THY1	1.70257	0.00102495
FAM89A	2.48396	0.00102799
IL4R	2.9666	0.00106945
STK32B	2.1568	0.0010844
AURKB	2.64325	0.00111125
SVIL	-1.68136	0.00112146
CARD16	4.84841	0.00112146
CCDC177	-5.99162	0.00112146
STX7	1.35	0.00113134
HSPB1	-1.28686	0.00113433
RNF144B	6.36226	0.00113556
NNAT	-1.21599	0.00115485
MAP3K1	1.34275	0.00115601
TMEM176A	5.79363	0.00116167
GAL3ST1	2.01547	0.00116252
FKBP9	-1.50512	0.00117999
HTR2A	-2.98118	0.00118929
NCAN	-1.27069	0.00123417
GSDME	1.55704	0.00128349
FOS	-1.17175	0.00128691
CHIT1	8.88184	0.00129824
LAIR1	7.21869	0.00131275
NLRP3	3.61827	0.00136849
LILRA2	8.40663	0.00137744
ADCY2	-1.60728	0.00138619
AGT	-2.06591	0.00141386
DIXDC1	-1.97493	0.00141531
RAMP3	-4.2427	0.00146508
PEA15	-1.1659	0.00148202
CSRP2	-1.35022	0.00148202
FP236241.1	-3.56941	0.00151964
SPTLC2	1.63012	0.0015494
GCNT1	-2.21851	0.0015494
AC107398.3	-2.89061	0.00155748
CHAC1	-1.74917	0.00157116
CFD	3.52252	0.00159137
CCDC74B	-2.23954	0.00160827
AL645728.1	-2.93399	0.00163594
COL9A3	1.55237	0.001645
BOC	-1.77132	0.001645
RPLP0P2	2.29811	0.00165656
LINGO1	1.83119	0.00168285
GALNT16	-2.20845	0.00172271
ELAVL2	-2.107	0.00176413
ACTG2	4.08192	0.00176413
AC022568.1	6.55772	0.00180557
TREM2	8.1817	0.00180905
NCF1C	4.31382	0.0018215
IFI44L	-2.72227	0.00183592
WAS	6.42269	0.00185079
STRA6	4.48853	0.00186262
DOCK10	1.75664	0.0018803
ADGRG6	-1.43793	0.00192703
ST3GAL5	1.58284	0.00195927
STAB1	4.78031	0.00198836
MYOZ2	5.57842	0.002006
C1QL1	1.47411	0.00202639
LAMB2	-1.6158	0.00204585
MS4A4A	10.4679	0.00207037
NKX2-2	1.74714	0.0020738
SLC6A6	1.63011	0.00212244
PLCD1	-1.71828	0.00213032
AC104078.1	-5.49188	0.00214461
RPPH1	-2.71196	0.00217967
GAB3	5.94862	0.00219835
LINC01235	3.49637	0.00221008
PLAGL1	-1.87087	0.00221609
TRPC4	-5.31931	0.00230423
EFHD2	1.3423	0.00230466
LUM	1.66818	0.00237962
AP004782.1	5.43082	0.00239961
FXYD5	2.96864	0.00241199
LNCAROD	7.32421	0.00243589
PLA2G15	1.51072	0.00245783
MAGI2	1.38565	0.0024618
ADGRE2	3.86003	0.00250942
AC092803.2	-1.73391	0.00252633
MNDA	4.47956	0.00253403
ARMC3	-3.56572	0.00256257
FILIP1	-2.78982	0.00257937
CMKLR1	5.2125	0.00259011
SWAP70	1.24085	0.0026742
PTGER3	-6.20291	0.00279775
ABI3	5.87196	0.00279775
DLGAP5	1.79693	0.00279775
CORO7	1.38862	0.00282968
TFAP2C	-2.36404	0.00284389
MATK	8.0676	0.00286644
SHISA9	1.6193	0.00287297
PAQR6	-2.34493	0.00289179
PPP1R1B	-4.7445	0.00290774
VEPH1	-2.42277	0.00290774
DNAJB13	-6.78232	0.00296758
LAPTM5	4.80673	0.00301796
FNIP2	1.6529	0.00303265
TNFRSF1B	4.70428	0.00306901
AKR1C1	-1.30008	0.00306901
CRYBB1	5.13197	0.0030716
TYROBP	5.2231	0.00314304
MKI67	1.52689	0.00317919
PIFO	-3.6521	0.00318278
HAVCR2	5.57191	0.00323343
FANK1	-5.43479	0.00323343
AC147651.3	5.83602	0.00336211
SPAG6	-5.3595	0.00347459
CLDN6	-5.5396	0.00347459
IL1RAP	1.90046	0.00349496
SLC29A1	1.55108	0.00353324
SPINT1	6.18343	0.00356051
WDR49	-5.56085	0.00356051
GRK3	2.00588	0.00356068
DCN	1.45152	0.00356796
REM2	-3.57916	0.00357159
LCP1	4.35349	0.00358132
SOWAHD	5.55018	0.00358132
MMP9	7.58993	0.00361353
CENPF	1.1911	0.00370133
C7orf57	-5.49506	0.00372326
FAM47E	-5.78224	0.00373129
TFF3	7.19393	0.00374722
BAALC	1.24697	0.00374722
STON2	-1.76705	0.00375556
ZNF471	-2.1763	0.00377102
KIFC1	2.43387	0.00379911
PTX3	-1.40332	0.00380222
CRHR2	-6.07578	0.00381119
SLC7A7	2.64582	0.00383927
SQOR	2.10549	0.00384675
MAP6	-1.73496	0.00384675
PLEKHG4B	-2.92764	0.00393357
IGFBP7	-1.65521	0.00393357
ADORA1	2.13059	0.00394188
GRIK2	1.72824	0.00394896
AC099548.2	4.75881	0.00398963
PALMD	-2.6879	0.00400891
UGT8	2.04474	0.00400891
ARL4A	1.31127	0.00403272
S100A3	-2.89676	0.00405831
SIGLEC10	4.50888	0.00406926
TMEM35A	-1.56636	0.00408748
ADAM33	-4.15157	0.00408748
SIRPA	1.74967	0.00408748
PON2	-1.26862	0.00412651
GPD1	2.23605	0.00412651
BSCL2	-1.14066	0.00414077
HIST1H2BJ	-2.3434	0.00415055
AC243772.2	-2.83101	0.00415055
COX6A2	6.14815	0.00419333
SIRPB1	5.10603	0.00420601
NECTIN1	-1.70662	0.00420601
CCDC175	-3.82857	0.00420601
GSX1	2.13851	0.00420601
PLCG2	3.69467	0.00420601
AL163636.2	3.23506	0.00420601
SALL3	1.27662	0.00420833
MS4A14	5.74285	0.00421567
LRRC55	-7.06468	0.00421725
LINC02200	-7.03478	0.00421725
C12orf66	-1.99383	0.00424046
RTN4R	-1.80988	0.00430624
MYCT1	-3.80363	0.00432611
TMC2	4.63356	0.00432611
SFN	-3.09561	0.00432611
CHFR	1.43175	0.00438955
WNT5A	2.08219	0.00455933
LRRC4C	1.35046	0.00457525
WDHD1	1.86507	0.00457525
FOXJ1	-2.95714	0.00459497
MFAP2	-1.32537	0.00460849
RAPGEF1	1.25233	0.00467068
HBEGF	-1.40287	0.00467068
GALR1	2.60498	0.00475078
CFAP43	-3.66884	0.00475078
BAG3	-1.11234	0.00477629
PAX8-AS1	1.54109	0.00481
LY86	7.63125	0.0048451
SLC44A1	1.56722	0.00485874
AL512383.1	-5.51505	0.00486045
PCDH17	1.15779	0.00486107
MAML2	1.28077	0.00490866
LGALS9	3.28918	0.00492684
LHFPL3	1.71308	0.00493768
AL031777.3	-2.00478	0.00501308
PIK3R5	9.02983	0.00506248
ADCK5	2.8115	0.00512761
HSPA7	-2.02772	0.00512761
GYPC	1.68847	0.00513927
AL513165.2	5.53142	0.00519407
C4orf47	-3.32572	0.0052384
CD83	4.92505	0.00527847
HGF	-1.2798	0.00531192
FKBP5	2.38537	0.00533326
AC068580.4	2.36771	0.00536364
GADD45B	-1.12517	0.00538551
PILRA	5.25638	0.00539896
TBR1	-4.66254	0.00541149
OASL	5.57248	0.00542261
SGK1	1.50797	0.00545285
AC007032.1	-3.28532	0.00554892
AC114947.2	-1.3753	0.00555253
GLIPR1	1.83221	0.00557104
SPX	-5.84624	0.00559841
CD300A	4.62979	0.00559841
SPI1	4.75695	0.00561598
PLBD1	2.97453	0.00566457
CASP1	2.33975	0.00571533
NBPF26	-1.77718	0.00573611
CCDC3	-2.73891	0.00578177
MMP3	2.46707	0.00580581
PECAM1	2.4071	0.00580581
PLCE1	-1.48684	0.00581499
PDE3B	1.76864	0.00603993
IL18BP	3.62956	0.00606096
ACAN	2.60037	0.00608437
CHST11	1.49425	0.00618032
ABCG2	2.68973	0.00624798
PAX6	-1.31339	0.00629911
AC134669.1	5.12509	0.00634083
NPL	5.88916	0.00634789
P2RY1	-2.12195	0.00640138
PDGFA	1.7953	0.00640138
CD5L	5.33669	0.00643233
HEATR5A	-1.29528	0.00643233
PDE1A	-4.10016	0.00648332
AC093591.2	-3.60377	0.00652692
DMRT3	-6.77838	0.006562
MFSD1	1.67225	0.00661087
COL1A2	1.23293	0.00662378
PLPP4	1.64353	0.00662378
LUZP2	1.3116	0.00667504
FCER1G	4.8098	0.00669762
S100B	1.20146	0.00678445
TUNAR	-4.84331	0.00678445
CCNO	-6.9792	0.00698317
PARVB	2.94756	0.00703289
ALDH16A1	1.92883	0.00715897
GLCE	1.39811	0.00717597
TSPAN4	1.73451	0.00728402
CD40	3.311	0.00740423
EXPH5	-2.15647	0.00741385
SLC16A10	2.00832	0.00743337
PREP	1.47889	0.00743413
LRRC34	-2.17377	0.00743413
TEDC1	2.58757	0.00749549
FAM83B	-5.35492	0.00750912
SGO2	1.49975	0.00753571
FGF12	1.42694	0.00759841
SLAMF7	6.8331	0.00770179
ELFN1	2.44328	0.00773884
RUNX1	1.85953	0.0078002
KHDRBS3	1.15817	0.00799277
ALKAL2	2.91439	0.00799277
ADAM8	5.2998	0.00801235
SPOUT1	1.2796	0.00801235
IQCH	-5.63897	0.00802771
PDGFRB	-1.73619	0.00802771
FAHD2B	-2.1448	0.008078
WNT11	-3.04954	0.00809422
SAMHD1	1.56977	0.00818148
PLD4	5.76377	0.00818148
SNX8	1.94788	0.00818294
FABP7	-1.01278	0.00821831
FOLH1	-3.97591	0.00826463
NABP1	2.21183	0.00851093
ANGEL1	1.59732	0.00873875
WDR78	-3.63145	0.00873875
CDCP1	1.76322	0.00873875
SLC29A3	2.77225	0.00873875
PLIN5	-2.87577	0.00873875
NAALADL1	-4.40278	0.0087505
HIF1A	1.12431	0.00881897
CFAP52	-5.49268	0.00881897
LINC02199	2.89167	0.0088967
CX3CL1	1.45766	0.00891544
LRIG3	-1.92486	0.00892999
OPCML	2.27645	0.00893692
XIRP1	3.04873	0.00900278
CYTH1	1.31508	0.00910275
FIBIN	1.54754	0.00921534
GRIA2	1.33753	0.00931022
MAD1L1	1.40042	0.00932083
PYROXD2	-4.32795	0.00932274
FURIN	1.41946	0.00932675
PTP4A2	1.02596	0.00937068
RAB29	1.57581	0.00937864
MGP	3.11957	0.00940837
OGFRL1	1.75822	0.00944272
TOP2A	1.32552	0.00944272
ACSM5	5.56286	0.00952284
TNF	4.00822	0.00952284
CXCL2	-1.63018	0.00952628
MIR99AHG	-1.26218	0.00955624
OMG	1.82844	0.00967377
AC132192.2	-2.35409	0.00980924
FGD3	2.26151	0.00985161
SPEF1	-7.0143	0.00990235
CKAP2L	1.56862	0.00995666
SERPIND1	3.60559	0.00997006
CLCN7	1.40966	0.0101338
TBX3	-4.13181	0.0101338
IGFBP4	-1.16544	0.0101338
GRK6	1.36636	0.0101338
AFAP1L2	3.04809	0.0101615
TMEM52B	3.83592	0.0102236
CAPS	-2.00227	0.0103001
PERP	-2.02845	0.0103001
BCHE	1.23274	0.0103332
GNG7	1.32885	0.010359
PTHLH	-1.8129	0.0104166
UCHL1	-1.04504	0.0104166
BIRC5	1.2548	0.0105081
MFSD12	1.42977	0.0105081
FBXO2	-2.28878	0.0105326
AL022068.1	-4.18451	0.0107023
CDS2	1.1329	0.0107155
VXN	1.65704	0.0107684
CD14	4.89594	0.0107684
PPP1R1A	-1.51731	0.0110015
CSGALNACT1	1.6507	0.0110554
TRIM26	-1.21475	0.0110554
CAPN5	1.34727	0.0111414
SHKBP1	1.63919	0.0111525
EHD4	1.66992	0.0111907
MDK	-1.09501	0.0112493
PMP2	1.2033	0.0112493
ZHX1	-1.09541	0.0113309
CDK1	1.2478	0.0114393
KYNU	3.89077	0.011633
SIRPB2	6.19996	0.0116441
ZMAT1	-1.7279	0.0116582
S100A9	2.95189	0.0116811
ECM2	-2.50487	0.0117998
ULBP2	-2.13522	0.0118647
SEMA6B	1.59614	0.0118647
BNC2	4.30596	0.0118647
CD109	1.96025	0.0118961
CKB	-1.00346	0.0119816
IFI30	5.27333	0.0119816
MIR155HG	2.38244	0.0119816
VIM	-1.00375	0.0120597
SERPINB9	2.91202	0.0120597
SC5D	-1.22836	0.0121548
ADORA2A	1.84656	0.0121908
NKG7	5.00313	0.0122247
MS4A6A	6.68624	0.012225
TLR6	5.53989	0.0124085
SLC1A1	1.83348	0.0124909
LILRB3	2.66822	0.0124909
NPB	-1.96866	0.0125067
KANK1	1.19642	0.0125236
AC091271.1	-1.96488	0.0125847
HIST1H2AC	-1.46225	0.0125993
SGO1	1.53759	0.0126127
AURKA	1.65416	0.0126979
KIF9	-1.61911	0.0128622
MCM5	1.13886	0.0129871
SLC7A5P2	-1.97075	0.0129871
ZNF582-AS1	-1.57991	0.0129871
NEDD4L	-1.24212	0.0129972
GSTO2	-1.92201	0.0130394
TET1	-1.29386	0.0131189
PIMREG	1.50055	0.0131202
S100A4	1.99343	0.0131911
RN7SK	-8.67656	0.0132247
ADAP2	4.89498	0.0133399
ROBO2	-1.15699	0.0133399
PLPPR1	1.46562	0.0134158
Z99129.4	-1.49029	0.0134201
PTGS2	-1.47013	0.0134865
MOB3C	2.31215	0.0136293
RGS19	1.60524	0.0137249
SERTAD4	-4.84066	0.0137634
MFNG	2.15713	0.0139703
MT2A	-1.53088	0.0140204
TTR	-4.01362	0.0141846
HENMT1	2.94269	0.0142695
TGFA	3.00166	0.0142695
GABRA2	-1.84211	0.0142722
LPAR5	8.15828	0.0142818
BDH2	-1.32679	0.0142991
EPHA2	-1.69544	0.0144689
TBC1D22A	1.54073	0.0146169
AC005726.4	-2.01202	0.0146172
FAM49A	1.28956	0.0147803
ENPP5	-6.51101	0.0148939
AC092134.2	-4.47381	0.0149487
CTSH	1.62179	0.0150317
HYMAI	-2.83107	0.0150946
M6PR	1.22658	0.0153258
AL672207.1	3.42124	0.0153453
MT1G	-2.55351	0.0153642
TMC6	5.09478	0.015841
KCNK9	1.46546	0.015841
TAGAP	4.03923	0.0158793
ODF3L1	-4.71913	0.0159782
AC005837.1	-4.39974	0.0160078
STBD1	-2.43508	0.0161191
ELMO1	1.53635	0.0161191
EPSTI1	4.59125	0.0162523
ST3GAL1	1.26992	0.0163168
MET	-1.16459	0.0163168
NFATC1	2.17175	0.0163168
DLL3	1.18358	0.0164459
TANGO2	1.4594	0.0164459
SDS	2.31153	0.0165251
F2RL2	-1.74116	0.0165584
PITPNA	1.10857	0.0166368
MARC2	-1.87337	0.016782
PHETA2	2.19074	0.016839
KCNIP3	1.6155	0.0170009
TRIP13	1.56905	0.0170066
SNX2	1.11988	0.0170459
VCAM1	-1.37088	0.0173351
EPHB3	1.22351	0.0173665
DOK2	4.78549	0.017422
F8A1	1.35422	0.0174246
FAM49B	1.05094	0.0174247
TIMP4	1.43455	0.0174247
SFXN3	1.40312	0.0174813
FPR1	9.32661	0.0174813
YAP1	-1.18843	0.0174929
FAT4	-2.08852	0.0174929
IQCN	-3.27299	0.0175806
GJC1	-1.09278	0.0175806
TNFAIP8L1	1.50904	0.0175806
VSTM2B	2.14631	0.0175856
SKAP2	1.6456	0.0176784
LTBP1	-1.20341	0.0180316
AOAH	3.17452	0.0180316
FBXO15	-6.10221	0.0181067
KCNG1	-1.3569	0.0181925
FMOD	5.25751	0.0182973
MUC20	-4.84069	0.0182973
TMEM86A	2.95777	0.0184382
DIPK2A	-1.17033	0.0185442
CD274	3.17941	0.0185976
GPSM3	3.04151	0.0186476
CD82	1.1842	0.0189771
CARD11	5.94615	0.0189771
HTATIP2	1.4507	0.0189926
CNR1	-1.34874	0.0189941
CORO1B	1.25645	0.0189941
DYNLRB2	-4.634	0.0190575
HAS2	1.43256	0.0190575
FLNC	-1.32705	0.019082
WIPF3	-1.60837	0.0190941
MS4A7	6.0492	0.0191909
SHMT1	1.71524	0.0192619
AGPS	1.30385	0.0192655
LHFPL2	1.11591	0.0192734
TMEM229B	1.59021	0.0192879
AC108134.2	-3.78976	0.0192879
ATG7	1.32601	0.0193407
ASAH1	1.58676	0.0194608
PCSK2	4.02046	0.0194844
FAM241B	-1.52788	0.0194844
EPB41L2	1.09979	0.0195709
DYDC2	-3.56038	0.0195793
MEGF10	-1.47676	0.0195886
MMP16	1.17106	0.0197144
MSX2	-5.45873	0.0197616
ADCYAP1	-6.53453	0.0197616
DNAH12	-4.55438	0.0197616
WNT7B	2.00077	0.0197616
SNTA1	-1.62575	0.0204259
IGSF3	-1.91849	0.0204362
SPRY4	1.10177	0.020441
EPHA5	-1.8957	0.0206921
IGSF21	1.66009	0.0207214
ST8SIA2	-1.16483	0.0207214
GPAT4	1.11535	0.0207214
BHLHE22	-3.23442	0.0207214
AGPAT2	2.03891	0.020788
ZNF487	-2.08182	0.020788
TMC8	5.7883	0.0208111
C5AR1	4.56177	0.0208457
LINC00237	3.62071	0.0208457
PEG13	1.69969	0.0208457
RHPN2	-1.23835	0.0209267
EFNA1	-1.35638	0.0209267
EFCAB12	-3.60733	0.0209267
LINC01094	3.67426	0.021043
ARRDC2	2.46939	0.021046
SIAE	-1.66502	0.0211695
POLQ	2.84174	0.0214304
POPDC2	-5.47039	0.0214304
SMOC1	1.39308	0.0214468
DENND2D	5.37745	0.0216382
SRSF10P1	-4.58896	0.0217222
HIST1H2BC	-2.15388	0.0217956
HJURP	1.47096	0.0218992
PTPN6	2.55122	0.021955
PID1	1.35873	0.021955
NR1H3	1.67875	0.0221519
CA4	-4.76269	0.0222373
SLC38A7	1.45061	0.0223322
CD33	4.23143	0.0223322
AKR1C2	-1.32349	0.0223322
SYNPR	-2.3027	0.0223322
MYO1F	2.43633	0.0223377
TRIB2	1.13093	0.0224019
MYBL2	1.46655	0.0224462
CYSLTR2	-4.94462	0.0224693
LINC01551	-1.18544	0.0225417
GLRB	1.56092	0.0226421
PLK1	1.37934	0.0227238
SHISA7	1.54781	0.0227238
NDUFA4L2	-2.26678	0.0227517
PLEKHM2	1.24135	0.0228239
C7	5.91869	0.0228818
PDLIM3	-1.18792	0.0228818
OR7E14P	-6.49662	0.0228818
KCNAB2	1.96948	0.0231937
CDC20	1.28391	0.0231937
SLC2A13	1.40657	0.0231937
CXCL8	4.33523	0.0231937
SERPING1	-1.12014	0.0232692
GUCY1A2	1.51597	0.0232711
MXRA8	-1.39859	0.0232756
ATP6V1C1	1.08456	0.0233181
AC092070.2	-3.99463	0.0233181
SERTAD4-AS1	-6.12238	0.0233736
CHAD	2.07862	0.0240179
RHOBTB2	1.26278	0.024225
KLHDC9	-3.25713	0.0242618
SAMSN1	4.43422	0.0244318
KIF18B	2.64892	0.024445
IL6R	1.35517	0.024448
ZBTB38	1.26888	0.024448
PXDC1	0.990528	0.0244589
HCG22	-1.96799	0.0250663
KCNE3	3.28552	0.0251229
TRAF3	1.24562	0.0251541
PBX1	-1.06211	0.0252877
KCNK10	-1.17755	0.0254016
LRRC17	-1.48865	0.0254016
APCDD1	1.42941	0.0254425
SLC22A18AS	6.66203	0.0254427
CACNG5	3.44982	0.0255336
MGAT1	1.23815	0.025635
LDLR	-0.988459	0.025694
EMID1	-1.25983	0.0260039
RAB10	0.921263	0.0262318
SPATS1	4.30146	0.0263153
NEBL-AS1	-6.61176	0.0263233
TSPAN14	1.04468	0.0264286
TSTD1	-1.38999	0.0264525
HEXB	1.0451	0.0267242
KNSTRN	1.20501	0.0268871
CYBB	6.54514	0.0270527
AC015813.2	-2.88874	0.0271093
AL109628.2	-5.18292	0.0271093
AKR1B1	1.00883	0.0272433
AK1	-1.18378	0.0272433
NR3C1	1.11063	0.0273154
IGSF8	-1.09278	0.0274224
KCNJ4	-1.92649	0.0275843
TMEM136	-1.41213	0.0275843
LETMD1	-1.63075	0.0277264
BIN2	2.74416	0.0278262
SERPINA3	-8.1541	0.0278262
CDH7	2.85412	0.0279236
EFNB3	-1.26444	0.0279236
AMDHD2	1.714	0.0279236
PLD1	2.5446	0.0279595
RGS17	1.18822	0.0280221
MT1M	-2.5419	0.0281923
AL356488.3	-3.35793	0.0282372
SEMA3C	-1.76474	0.0284447
MYT1	1.48505	0.0284556
SPP1	4.06093	0.0286457
VASH2	-1.50213	0.0288015
FMN1	5.4159	0.0288867
RPL17P19	5.64834	0.0289385
NME5	-3.08254	0.0289936
HDC	-6.73747	0.0290958
LINC00643	1.39036	0.0293438
AL049557.1	2.91153	0.0294466
RBMS1	1.95088	0.0296021
SOCS1	-1.7624	0.0296021
SSX2IP	-1.14537	0.0296954
AMIGO1	-3.16694	0.0297052
ASPM	1.3947	0.0297177
RETREG1	-1.22195	0.0297247
HS3ST3A1	1.19626	0.0297283
GLRX5	0.997843	0.0298534
PRSS35	-2.67735	0.0298872
MDGA2	1.66538	0.0299934
LINC01354	-4.50605	0.0300194
ATP1A3	1.49243	0.0300238
ANKFN1	-4.11685	0.0300238
FBLN2	1.34428	0.0301949
AC124068.1	1.79441	0.0301949
FCGR1CP	5.61757	0.0301949
F2RL1	-1.16962	0.0303612
NEK5	-2.57302	0.0303612
ATF3	-1.22014	0.0304166
IL17RA	1.47603	0.0304166
DPT	5.1724	0.0304245
ACTR3	0.942568	0.0305402
CDK18	2.4823	0.030606
NEUROG2	-2.42737	0.0306314
RGS5	-1.86997	0.030945
TMCC3	1.20551	0.0310619
RTKN	1.48746	0.0311353
IQSEC1	1.20463	0.0311353
AC006486.1	5.09083	0.0311353
PTPRM	-1.2046	0.0312684
C3AR1	5.85022	0.0313262
SNAPC1	1.39752	0.0313544
TTC39B	-2.09978	0.0314362
DNAH5	-3.55014	0.031439
PDGFD	-1.93997	0.0318211
TPCN1	1.92992	0.0319744
NOTCH3	-1.03216	0.0319769
ZBTB18	-1.28649	0.0319972
NPNT	-2.17508	0.032039
NMU	2.46907	0.0322439
GAS5	-1.00169	0.0323559
TROAP	1.67686	0.0328813
UCN	-2.43025	0.0328813
TMEM102	3.09624	0.0328813
TESK2	3.22506	0.0334883
MGAT4A	1.4139	0.0335104
LTBP4	-1.34543	0.0335104
DKKL1	-3.66336	0.0335104
TOR2A	1.24294	0.0335104
APOBR	3.50666	0.0335104
LRRC10B	-1.40245	0.0335104
TMEM161B-AS1	-1.04606	0.0335104
TK1	1.51514	0.0335642
SUSD4	1.28698	0.033603
PRR16	-2.02972	0.033603
MXD1	-1.13897	0.0336372
MKNK1	1.56987	0.0339173
DHRS13	1.47802	0.0340841
SVIP	1.15185	0.0341087
NUP62CL	-4.8565	0.0341848
ACP2	1.11151	0.034448
TYMP	4.00517	0.0350085
RNF130	1.09753	0.0351836
CTSB	2.8013	0.0351836
NIPSNAP3A	-1.23388	0.0352034
MT1F	-2.18592	0.0354323
CASK	1.02926	0.0354996
AL627389.1	3.39866	0.0354996
CACNG4	1.15195	0.0355877
RNF128	2.52779	0.0355877
PDE4A	2.04767	0.0358354
GPM6B	-0.893807	0.0359301
TBC1D4	1.3839	0.0360112
HCN4	-2.26507	0.036159
CNDP2	1.26523	0.0362639
TONSL	1.85116	0.0362782
EPN2	0.919566	0.0363624
TGFBR2	1.49687	0.0365232
DTX2	1.70697	0.0365304
AL118516.1	-1.17221	0.0365304
IFNAR2	1.24035	0.0370623
GPRIN3	1.92337	0.0371339
COL15A1	2.92875	0.0371339
LMO3	-1.66567	0.0372598
MPP1	3.20438	0.0372598
IGF2BP3	1.1723	0.0372598
CRLF2	5.52161	0.0372598
CH25H	2.92506	0.0374192
CACNA2D4	6.42264	0.0374833
CTSD	3.04964	0.0378701
C8orf34	-3.66609	0.0378701
IFI6	-1.11196	0.0378989
FBN1	-1.92547	0.0378989
NAP1L2	-1.89119	0.0379711
IGKC	-6.44142	0.0380519
STK10	1.5081	0.0380594
ZMYND10	-2.15018	0.0383371
ADCY3	1.31777	0.0385093
SLC37A2	4.47927	0.0390169
MTURN	-1.15212	0.0390169
PLCH1	-2.15481	0.0391981
DDIT4L	-4.98408	0.0391981
PTK2B	2.03344	0.039387
DBNL	1.06661	0.0394949
NINJ1	1.45937	0.0396075
UGCG	1.07124	0.0396288
COL4A6	-2.41302	0.0396288
FCGRT	1.49821	0.0398632
TOR4A	2.31836	0.0400635
CLSTN2	1.56768	0.0402333
UNC93B1	1.73063	0.0403342
RAB20	4.29455	0.040391
PADI2	4.23283	0.0406574
HMGN3	-1.00302	0.0406574
EBF1	-2.58084	0.0406658
VASN	-1.74872	0.0407493
TGFB2	-1.15811	0.0407731
AL078590.3	5.22517	0.0409283
MTSS1	1.02624	0.0409572
FAM71E1	-2.86005	0.0410161
PHACTR2	-1.15179	0.0411999
LINC00641	-1.15418	0.0412294
GAS2L3	1.4436	0.041329
CNTNAP3B	-1.46491	0.0414241
HTRA3	1.83599	0.0415216
MED30	-1.03914	0.0415291
TSEN54	1.1492	0.0417226
MED12	1.26538	0.0417226
CHDH	1.30087	0.0418411
NETO1	1.4818	0.0418411
EPM2AIP1	-1.02637	0.0420278
AC137767.1	-3.14327	0.0420294
PCDH20	1.60171	0.042394
TMEM144	1.84883	0.0425062
CADM2	1.25752	0.0425479
LUCAT1	2.11806	0.0425479
TAGLN2	-0.865518	0.0428919
WDR63	-3.13183	0.0428919
ZBTB7A	1.08694	0.0428919
OSTF1	1.67305	0.042915
SLC10A4	-1.71256	0.043091
KLHDC8A	1.47634	0.043091
OGN	6.15277	0.0432179
TFEC	3.5636	0.0435303
INE2	-4.64061	0.0437333
COL5A2	-1.53066	0.0438219
KLHL4	2.05088	0.0438545
KIF2C	1.53149	0.0440338
TMEM38B	1.01496	0.0440709
C16orf45	1.11478	0.0440709
MTR	1.18471	0.0441316
GPNMB	3.60745	0.0441964
PCYOX1	-1.06492	0.0442452
TSPAN19	-6.71097	0.0444723
IL13RA1	1.6617	0.0446859
ADPRH	2.24497	0.0446859
AC103923.1	-5.09042	0.0446927
NKAIN2	-4.68109	0.0447767
PAPSS1	1.01042	0.0450852
PLEKHB2	0.907317	0.0451163
DTNBP1	1.361	0.0453273
NBL1	1.42375	0.0453273
STRN	1.15682	0.045529
RPL17-C18orf32	-1.08837	0.0455453
SATB1	1.00933	0.0457442
RIN2	1.29386	0.0457951
SULF2	1.12539	0.0459167
ISLR2	-1.98405	0.0466186
AC019080.1	-3.05883	0.0469238
CRB2	-2.1175	0.0469369
HBG2	-1.12848	0.0469997
RPS6KA2	1.12542	0.0473291
CD300C	7.98409	0.0475432
STARD3	0.997376	0.0477721
SMARCA5-AS1	-2.41384	0.0477721
AP003396.5	1.58309	0.0477721
DOT1L	1.0759	0.0478416
CTSS	3.93302	0.0479852
SPOCK3	2.74944	0.0482794
BCYRN1	-1.2074	0.0483264
CFAP70	-5.15865	0.0484525
RGS16	-0.906756	0.0485488
IP6K2	-0.88697	0.0487109
JAK3	2.58119	0.0487109
HCST	4.89752	0.0487109
RNF220	1.07802	0.0487109
ARAP2	-1.17026	0.0489486
CALCRL	1.44336	0.0489886
ST6GALNAC2	4.88335	0.0490526
NCAPG2	1.64367	0.0490526
GIMAP7	-4.58405	0.0490526
MMP28	-3.35229	0.0490526
FAM50A	0.977206	0.0490739
BAMBI	1.148	0.0492388
ARHGAP42	1.20913	0.0492669
RORB	-1.38291	0.0493115
RPS24	-0.910948	0.0493943
SNX1	0.982483	0.0494129
CYTIP	4.66384	0.049481
PLXDC2	3.14571	0.0500229
HAUS7	1.10679	0.0501474
PPP1R42	-4.4404	0.0504304
PTN	-0.831082	0.0505341
THAP2	-1.06395	0.0507336
AL356417.2	-6.22075	0.0509564
PRDM16	-1.16363	0.0510276
AL049637.2	-5.23842	0.0512016
HCAR2	3.81419	0.0515962
RNF135	1.30555	0.0519463
PLEKHG1	-1.57484	0.0519556
GPR84	2.39672	0.0519659
SUCO	-0.883157	0.0520033
OPTN	-1.0819	0.0523514
IL2RG	1.97973	0.0523908
CPPED1	1.70079	0.052478
SLC37A4	1.24401	0.052478
TREM1	2.67326	0.0526604
NCOR2	0.98489	0.0526685
FBLIM1	2.33492	0.0529134
LRCH1	1.25737	0.0530465
EFCAB1	-2.39695	0.0531595
IRF5	2.03322	0.0531595
MOB3B	-1.07785	0.0532913
AOC2	-2.33038	0.0533165
B3GALNT2	-1.05754	0.0536909
ZRSR2P1	-8.5914	0.0537258
KLRD1	-3.01374	0.0538781
AL359504.2	-1.92043	0.0539423
CLHC1	-1.78788	0.0540594
VASP	1.16459	0.0540751
ARPP21	1.26745	0.0541811
AC098613.1	4.36644	0.054336
CDKL2	-7.57291	0.0543896
ZWINT	1.53613	0.0549483
ZNF469	1.48176	0.0551801
LRCH4	1.4125	0.0552188
KLHL21	-0.964207	0.0552188
AMPD3	1.85249	0.0552557
TRAF1	1.57307	0.0553445
FAM171B	-0.947408	0.0553445
TNFRSF14	2.35556	0.0553445
TTYH1	-0.848007	0.0553445
TMEM107	-1.37542	0.0553445
LITAF	0.886457	0.0553445
PIK3R1	1.07185	0.0553738
AL136985.3	-3.50523	0.0553738
AC004890.2	-4.40112	0.0559469
AC087203.3	-3.14631	0.0559469
XRCC2	1.70678	0.0561332
AL162726.3	-7.24673	0.0564364
CD74	3.39132	0.0564382
KLF9	-1.80176	0.0564382
FBXO32	-1.14806	0.0564382
SCN4B	-1.8196	0.0564382
COL4A5	-1.26885	0.0567902
FAH	1.87245	0.0569792
OGFR	0.984345	0.0571716
CYB5R4	1.18733	0.0571716
EMILIN2	1.18003	0.0571716
SPINK1	5.61216	0.0571716
PCDH18	-1.4881	0.0571716
NDRG4	-1.0761	0.0573604
EPHA7	-2.10995	0.0573604
SLC17A6	-2.06411	0.0576999
GGACT	-3.35969	0.0581631
OTX2	-3.54246	0.0582087
ACACB	-3.10097	0.0582819
GPR146	4.06438	0.0582819
SNX31	-3.41589	0.0582819
KNL1	1.2958	0.0583446
BMS1P4	-6.27505	0.0583979
CAP1	0.935993	0.0584145
MTNR1A	3.75016	0.0584773
HSPA1B	-1.01939	0.0585536
LINC00649	4.23654	0.0585536
ECHDC2	-1.276	0.0585937
ZFAND2A	-0.967671	0.0585937
FGFR1OP	1.16603	0.0585937
AC008799.1	-6.19591	0.0585937
GCNT4	-2.14409	0.0586051
SOX8	1.157	0.0586138
ACER3	0.962184	0.0586138
SLC8B1	1.48381	0.0586138
RAB3IP	1.0264	0.0586138
PRKX	1.14455	0.0586966
ELFN2	2.98207	0.0587019
KIF19	-3.39869	0.0588614
FLVCR1-DT	-2.67929	0.0589449
SNHG1	-1.1145	0.0591269
GUCA1A	-2.0898	0.0592136
LTBR	1.89508	0.0592136
BMP2	1.20463	0.0593475
IDH3A	0.931442	0.0593948
CHST15	1.31339	0.0594366
RAB8A	1.00693	0.0594782
CYTH4	4.24035	0.0595181
HIST2H3C	-2.97582	0.0596477
HIST2H3A	-2.97582	0.0596477
BCKDHB	-2.37736	0.0596698
RCC1	1.00931	0.0598515
ACOT9	1.06318	0.0599186
CCNA2	1.527	0.0599186
C9orf66	3.31228	0.0599738
TDP2	1.11289	0.0601338
SNX14	1.03535	0.0604028
ARSE	-2.81694	0.0605871
APC	-0.843109	0.0609399
SFRP2	-1.0298	0.0609399
RAP2B	0.958483	0.0609895
PARP4	1.29531	0.0610703
A2M	4.04518	0.0610902
C9orf116	-1.88539	0.0611093
FHL2	-0.960302	0.0612721
AL359762.1	4.57612	0.0614201
NAGA	1.30903	0.0615209
CSK	1.17501	0.061684
CREB3L2	-1.00832	0.061684
DSG2	-1.76115	0.0619124
ADAMTSL3	-3.28438	0.0619124
DPP6	1.04097	0.0621134
DRC1	-2.74912	0.0621134
ID4	-0.919114	0.0621134
ANXA4	1.38084	0.0622121
HMG20B	1.0957	0.0622956
CD99	-1.07894	0.0623051
AC004224.2	-5.15497	0.0623414
ABCB1	-1.43876	0.06239
RND3	-0.832924	0.0624023
SLC40A1	1.45388	0.062655
FAM181B	1.08542	0.062655
NEDD9	-1.13102	0.0627964
INSIG1	-0.897813	0.0627964
MTMR11	-1.47676	0.0629578
CCL20	7.41534	0.0632997
CDCA2	1.6994	0.0634107
ABHD2	0.873963	0.06352
AC146944.4	-2.11734	0.0636112
PLXNA1	0.90649	0.0638246
KIAA0930	1.01069	0.0639105
DUBR	-1.51946	0.0639105
AL354920.1	-2.53751	0.0639272
TRAF3IP2	0.974015	0.0640743
VSTM4	1.95944	0.0641739
IFITM3	-1.02259	0.0642303
TFF1	4.06344	0.0642655
MELTF	2.66239	0.0642655
ERI1	0.990813	0.0642853
CROT	-1.19468	0.0642919
PCDHGB2	3.7215	0.0642919
IL10	5.7259	0.0645226
FGR	5.18851	0.0645746
INPP5D	2.03908	0.0648527
CFAP53	-2.33466	0.0648527
CHN2	1.81765	0.0649807
DHX58	3.99359	0.0649807
FNDC11	-3.13747	0.0649942
RCAN2	-1.68732	0.0649942
PIGA	-1.39902	0.065201
BCL2	1.43002	0.0653024
BLMH	0.963183	0.0653119
AC078883.1	3.34934	0.0653322
SPHK1	0.920975	0.0655022
S100A1	3.47987	0.0658027
C22orf23	-4.97516	0.0658593
CHST7	1.15542	0.0658593
PSD3	1.01185	0.0658593
VAC14	0.951704	0.0658761
NEURL1B	1.50888	0.0660249
AC098679.1	5.8979	0.0661225
REV3L	1.03691	0.0664076
SCD5	1.134	0.0667257
KCNK1	1.84551	0.0671888
TNFRSF18	2.21487	0.0671888
ILF3-DT	-1.01247	0.0675924
TMEFF2	1.2802	0.067684
ADAMTS4	1.63365	0.067684
GAS6-DT	-5.10362	0.067684
BCL2A1	4.03138	0.0678043
C1QTNF5	-1.23915	0.0681291
AC092902.5	-3.79438	0.0681291
LMF1	1.07784	0.0681454
AC093635.1	-2.76712	0.0681454
AC022217.2	-5.13265	0.0682433
AL390719.1	1.89057	0.0683138
HSPA5	-0.819905	0.0687318
NSG1	-1.81347	0.0694626
LINC00602	-5.30461	0.0697684
NCKAP1L	2.00916	0.0698902
RXRA	1.18049	0.0700767
IGSF9	-1.63673	0.0701644
CNKSR2	-1.26769	0.0701644
FLRT1	2.14593	0.0704871
SEPT11	-0.864984	0.070655
AC104971.1	-4.42145	0.070655
SYT11	-0.896093	0.070689
ARRB2	1.15581	0.070689
GARNL3	-1.41614	0.0707565
COMMD6	-0.856981	0.0707565
TMEM231	-1.1527	0.0707565
RAVER2	-1.58444	0.0713698
SGSM1	1.95441	0.0713698
DLX6-AS1	1.35492	0.0714392
WHRN	-1.2369	0.0715526
RFPL1S	-2.21676	0.0715581
SLC1A6	1.5124	0.071655
KCTD12	1.74472	0.0719053
IFT22	-1.01489	0.0719873
SOCS6	1.02602	0.0719873
SHC3	0.947013	0.0724341
TMEM273	7.83443	0.0725614
TWF2	0.996766	0.0725944
ANG	2.18958	0.0729581
FOXF2	-2.69344	0.0731509
ZKSCAN8	-1.18185	0.0731509
GAL	1.0679	0.0731807
CFLAR	1.11076	0.0732477
AP2M1	0.808041	0.0733783
SRGN	4.15221	0.0735155
PCDHGC4	3.85298	0.0735155
NRROS	4.33082	0.0735637
TGIF2-RAB5IF	-1.56031	0.0735637
CALD1	-0.87586	0.0735814
P2RY12	3.10916	0.0738756
PHLDA2	1.24863	0.0738756
AC024560.2	-6.19341	0.0740665
AL137129.1	1.25175	0.0740665
SGSM3	1.19398	0.0743309
LILRA4	3.71343	0.0745823
SLC32A1	3.2715	0.0749666
MVD	-0.899156	0.0749666
SMC2	0.89048	0.0750083
CENPE	1.3243	0.0750083
STK33	-1.74774	0.0750337
HBB	-1.15764	0.0755547
IL33	-1.01721	0.0755593
RASGEF1B	1.2088	0.0755593
KCNF1	0.83429	0.0755593
SLC25A19	1.24734	0.07573
CDCA8	1.4124	0.07573
ASF1B	1.61948	0.0758243
G6PD	1.17228	0.0758243
SLITRK1	2.56983	0.0758243
ADGRL3	0.998991	0.0758362
COBLL1	-1.35081	0.075959
IL10RB	1.30783	0.0760304
CTSF	-0.88161	0.0763001
PTPN22	5.36377	0.0763265
NKAIN4	0.920122	0.0764069
TMEM132E	1.78721	0.0769934
ZNF267	1.10709	0.0769934
LIMA1	0.859239	0.0772209
AC020916.1	-1.00188	0.0772209
FGF13	-1.00354	0.0774729
GRM5-AS1	1.95011	0.0775414
UNC5D	-1.80357	0.0775684
CIAO2A	1.14714	0.0775739
CABLES1	1.22808	0.0775763
EVA1C	-1.08929	0.0776398
RCSD1	3.48778	0.0779456
FAM78A	2.48994	0.0780187
CEMIP	-2.32491	0.0780205
RAB3C	1.92297	0.0780205
NQO2	1.2417	0.0784713
GGA2	1.03721	0.0785031
RASSF2	0.970722	0.0786116
AATK	2.07409	0.0789876
AL355075.4	-2.85542	0.0801697
FTH1P7	1.34298	0.0803158
CFAP206	-3.28375	0.0803158
RMI2	2.16855	0.0805911
HBG1	-1.15052	0.0807314
KCNIP1	1.07974	0.0809663
HEXIM1	-0.924942	0.0811249
ALKBH4	1.05902	0.0812036
TNNI2	5.94324	0.0816165
IQGAP2	-0.954118	0.0816165
NOVA1	0.849647	0.0817147
HIST1H2BN	-1.38264	0.0817327
TSPAN12	1.55636	0.0820058
PIDD1	-1.4028	0.0821702
LIPA	2.69472	0.0825195
FRMPD2	-3.85698	0.0825277
GRID2	1.07105	0.0826005
PTBP3	1.07888	0.0826238
ZFAND4	1.72756	0.0826238
NANS	1.1605	0.0827785
PDXK	1.03967	0.0829919
GM2A	1.27271	0.0830583
UTY	-1.58799	0.0832645
ORAI3	1.2584	0.0833015
AC068775.1	1.69321	0.0833475
BCAS1	1.77358	0.0834721
ADAMTS1	-0.980593	0.0839855
DTNB	1.18784	0.0839974
SRGAP3	-1.13729	0.0841289
DOCK7	-1.01912	0.0843868
DNAJA4	1.06005	0.0843868
GDF5	-2.68635	0.0844244
TEX54	-2.05022	0.0844298
CD38	-7.64291	0.0844372
EXOSC10	0.958026	0.084605
STIM2	1.03768	0.0850959
CSDC2	-1.49258	0.0850959
PEPD	0.841972	0.0852083
TRIM14	1.23358	0.0854233
KCND3	0.935764	0.0854383
EGFEM1P	1.3341	0.0854383
DNAH9	-1.49988	0.0855796
RHOH	2.41026	0.0855796
FAM222A	1.65059	0.0856635
RAB6B	-1.02246	0.0856635
HIST1H2BF	-2.59661	0.0857842
AL031282.2	-2.27608	0.0861368
AC004852.2	2.33408	0.0861368
WARS	0.91935	0.0863353
DLX2	1.27784	0.0867769
TNFRSF4	2.9307	0.0872674
TMIGD3	7.70649	0.0873943
PPIC	-1.48128	0.0874461
MAP3K9	-1.67774	0.0874502
FOXO1	0.875263	0.0874648
KDELR3	-1.60277	0.087507
SLC43A1	4.82256	0.0876065
IGFBP3	0.955067	0.0877467
ENG	3.03491	0.0878282
SP8	-3.23432	0.0878594
KREMEN1	-1.92612	0.0878831
PDE4B	0.79933	0.0882719
OSER1	-0.814198	0.0884466
AOC3	-3.43294	0.0887405
LINC02488	3.9885	0.0887521
DNMT3A	1.00381	0.0888727
LINC01011	-3.1013	0.088902
STAT5A	2.28416	0.0892839
CFAP100	-5.33191	0.0893105
TACC1	0.891697	0.0893845
TNFRSF21	0.915776	0.0903049
MALT1	0.946904	0.0903976
RHPN1	-1.69743	0.0904452
ANGPTL1	-1.76878	0.0904785
GEM	-0.875983	0.0907224
TLR4	4.20607	0.0907722
AC104389.5	-1.09901	0.0907722
TUBA4A	-1.35714	0.0908234
DIAPH2	1.10644	0.0911162
CFAP77	-3.53885	0.0911162
GLCCI1	1.04966	0.0915292
APBB1IP	3.38295	0.0915737
SSTR1	1.72811	0.0915737
IKZF2	-1.81735	0.0916527
CBFA2T2	-0.889649	0.0916655
AP5Z1	1.11623	0.0916655
SOX2-OT	0.95093	0.0916655
HSD17B7P2	-1.41895	0.0927077
NCF4	4.30577	0.0927077
ITGA2	-1.13095	0.0927077
STAM-AS1	-2.52395	0.0927562
CELSR1	-1.2697	0.0928461
SSSCA1-AS1	-1.81568	0.0928461
MAN2B1	1.10677	0.0931639
RASD1	0.849524	0.0931639
LIN7A	-1.07844	0.0931639
WFIKKN2	2.17262	0.0931639
HBA1	-1.12914	0.0931639
AL596325.2	-3.64731	0.0934244
GPR183	3.82543	0.0935517
RPL39	-0.825365	0.0935517
SOX6	0.96087	0.093555
SEMA5A	0.980446	0.0937789
POLE	1.35719	0.0939135
MIR4453HG	-2.2762	0.0939135
INHBA	0.846481	0.0940703
PCDH15	1.24192	0.0940703
DDX60L	1.56256	0.0940703
WDR47	-1.09726	0.0940838
PANX1	0.979225	0.0940838
LRRC75A-AS1	-0.779189	0.0940838
GRIN2A	-4.15312	0.0940838
AC037459.2	1.71797	0.094382
MIR17HG	-2.02595	0.0944132
CARHSP1	-0.830935	0.0946248
PTPN20	-5.14036	0.0946248
SP140	2.96225	0.0949783
SPCS3	1.03465	0.0949783
BEST3	2.81775	0.0952403
STK11	0.860849	0.095513
MINCR	-1.95816	0.0960273
GGT5	-1.93827	0.0960542
GJA1	-1.29655	0.0964952
CFAP221	-3.44459	0.097097
RILPL2	1.72965	0.0971838
DBP	-1.32197	0.0972187
LCP2	3.2811	0.0973398
AHNAK	-1.30691	0.0973889
HEPH	-1.88836	0.0976966
CPM	1.67698	0.0978219
ENOSF1	1.07607	0.0978555
KATNB1	1.14023	0.0978745
TM4SF1	1.08531	0.0980089
GPRC5D-AS1	4.88771	0.0980089
AMOT	-1.61352	0.0980197
AC245297.1	1.86973	0.098086
RP2	0.932781	0.0982386
HBE1	-4.79857	0.0982386
SLC2A5	5.13772	0.0982588
C10orf88	1.41746	0.0983301
AC006994.2	-4.67384	0.0983301
ATG9B	-2.69578	0.0983671
CIP2A	1.39274	0.0984239
ABCA1	1.4305	0.0985598
ABI3BP	-1.83095	0.098828
IDH1	0.851133	0.0988335
EXT1	-1.09937	0.0988335
CEP112	1.35894	0.0989831
KAT2B	1.16915	0.0990204
TSPAN18	-1.02582	0.0990204
PYCARD	2.13618	0.0992861
TTC9B	1.02069	0.0993302
GPR19	1.23183	0.0993999
TIAM1	1.39289	0.0994854
PHYHIP	-2.08566	0.0997105
CALCB	-2.49991	0.0997105
CDCA7L	1.15321	0.099879
AC131097.4	5.28852	0.099879
NSG2	1.12754	0.100478
EYA1	2.40046	0.100532
STX10	0.903045	0.100644
FANCI	1.2874	0.100792
ATOH8	2.71068	0.100826
CTXND1	1.29749	0.100826
AC008738.3	2.57936	0.101026
HBA2	-1.0377	0.101441
C22orf15	-5.03472	0.101807
AC245100.2	-4.17412	0.102052
SORCS2	-2.12466	0.102295
C2orf70	-4.72999	0.102468
WASHC2A	0.902578	0.102784
PLIN2	2.74227	0.102784
CYGB	3.23751	0.102784
FNIP1	-1.0689	0.102784
NMRK1	1.76531	0.102988
ELF1	0.883385	0.102988
KRT75	-2.19785	0.102988
PPP1R16B	2.52781	0.103174
TAF1D	-0.828131	0.103174
UNC119B	-0.930542	0.103174
AL669942.1	-2.80119	0.103174
EBPL	-0.866628	0.10333
HHLA3	-1.7908	0.103334
PLSCR4	-2.9333	0.103855
CLEC18B	-3.2006	0.103927
PTPRO	1.15087	0.103927
ADAM9	0.832175	0.103927
ARHGEF11	1.02847	0.103981
CTSA	1.28436	0.10442
SLC26A7	-1.31308	0.104536
CCDC50	0.799181	0.104842
ZBTB41	-1.03009	0.104842
B3GAT2	-0.895837	0.10488
FKBP1B	-1.25573	0.10488
PIH1D2	-2.93422	0.105086
DDAH2	-0.847065	0.105086
MALAT1	-0.897199	0.105329
RAI14	-0.863618	0.105371
MRAS	1.12301	0.105371
LRR1	1.08699	0.105371
FAM3D-AS1	-3.9067	0.105371
MTMR14	1.01422	0.105406
ELOVL2	-0.929834	0.105466
PF4	-3.47216	0.10585
C16orf71	-2.44215	0.10585
TUBG1	0.885742	0.10604
TSHR	-4.32456	0.106431
PFKL	0.781893	0.106551
CIDEA	5.71202	0.10657
FAM117B	-1.25446	0.10689
NRIP1	0.899199	0.107162
THSD8	1.29014	0.107162
WRB-SH3BGR	-2.4276	0.107636
TRPC4AP	0.834044	0.107846
ALDH1B1	1.05617	0.107846
GRIK4	1.55647	0.107846
CNN3	-0.724878	0.107925
SMYD5	0.930987	0.108075
HNRNPA1P68	-5.4101	0.108132
FAM84B	-0.841435	0.108253
TES	-1.32178	0.108413
LYZ	5.06628	0.108647
RPL41	-0.790762	0.109035
PRKAR1B	1.17517	0.109173
SBF2-AS1	1.66745	0.109259
PLBD2	1.32154	0.110221
RAB27A	1.78063	0.110364
PACSIN2	0.885945	0.110364
MCM3	0.997642	0.110364
PI4K2A	0.994588	0.111055
ZBTB21	-0.810381	0.111302
TCEAL5	-1.01256	0.111414
KDM6B	0.903137	0.111781
UBE2F	1.10351	0.111782
DOK3	2.39648	0.111812
WDR55	1.02584	0.111862
CETN2	-0.818362	0.111898
AC107464.1	-4.11583	0.111898
HEPN1	-0.90225	0.112151
NIPA1	-0.948018	0.112384
DGKH	1.13152	0.11264
TMSB15B	-0.962293	0.112774
CNP	0.811648	0.112774
RPS27P25	-3.51384	0.112774
CMTM4	-1.2502	0.1129
CDHR3	-2.51085	0.112974
BRINP3	1.10003	0.11306
LPAR4	-1.93663	0.113219
DMRTA2	-0.953433	0.113605
LAT2	3.35995	0.113813
PTCHD1	1.02431	0.113897
MANBA	1.17051	0.114032
DPEP3	5.53695	0.114032
DMRT2	1.94946	0.114045
JCAD	-2.10918	0.114604
CRTAC1	-1.56512	0.115037
FHOD3	-1.00292	0.115037
ST6GAL2	-1.73727	0.11512
TARBP1	-1.43737	0.115174
MYO1B	0.941627	0.115226
PLK4	1.62018	0.115432
NBEAL1	-1.15067	0.115432
KALRN	-1.1191	0.115432
ALOX5AP	2.37157	0.11551
HSD17B6	-3.08033	0.115549
AC019257.1	-3.11953	0.115549
DAAM1	-0.842484	0.116434
DUSP26	1.29497	0.116434
KDM7A-DT	-1.25489	0.116434
AC245014.3	-3.00049	0.1169
IL7	-3.3179	0.116915
PHYHD1	-2.16211	0.116915
KLF5	-1.098	0.116993
DOCK2	2.58899	0.116993
TMEM176B	4.92889	0.117189
AL606760.1	-3.12017	0.117189
ATP6V0A4	1.80222	0.117301
DVL3	0.820158	0.117424
AL353759.1	-1.99109	0.117557
LHFPL3-AS1	3.04046	0.117989
TDRD6	2.48246	0.11803
FARP2	0.972401	0.118083
SMIM25	5.42781	0.118083
PRKAG2	1.13292	0.118178
PNOC	0.89179	0.118256
CASP6	-1.19247	0.118286
PGAM2	-2.24482	0.118356
PXN	0.846534	0.118545
PMAIP1	-1.0716	0.118545
FTH1P8	1.25177	0.118545
CENPA	1.74009	0.118852
TPD52L2	0.843783	0.118895
CTB-178M22.2	-5.03225	0.11917
SOCS2	-0.935387	0.119429
CDH8	-1.41125	0.119429
ARG2	1.01392	0.119568
RAVER1	1.20944	0.119728
C12orf56	4.0847	0.119728
HIST1H3A	-3.3651	0.119774
ADGRA1	1.13156	0.120021
ZNF603P	-4.37027	0.120097
LOXL1-AS1	-1.77442	0.120543
PRICKLE3	2.76357	0.120637
KIF14	1.21821	0.120637
SEPT6	0.944387	0.120637
ORC1	2.10593	0.120658
AC091045.1	-5.30705	0.120748
LDOC1	-0.875883	0.120789
IRAK1	0.859334	0.120789
SLC24A2	-1.79456	0.120951
AC091305.1	4.73026	0.121323
EFNB2	-0.868386	0.121366
SOX15	-1.33407	0.121441
SPPL2A	0.795811	0.121719
RPRM	1.30511	0.121719
CYP46A1	-2.21675	0.121823
PCDH7	0.878401	0.121904
WWC1	-1.34669	0.121969
RPL34	-0.731954	0.122091
PCDHAC1	-3.16728	0.122091
ABTB2	-0.899994	0.122298
FBXL22	-3.71773	0.122316
CSF2RA	5.44183	0.122316
LAMA1	-1.17629	0.122381
KCNMA1	-0.816025	0.122381
ARIH2OS	-1.62328	0.122381
ZCCHC24	1.12947	0.122606
GAPVD1	0.791067	0.12265
ZNF81	-1.54864	0.122652
SERTAD2	-0.91216	0.122698
ONECUT2	-2.00488	0.12271
CCL5	2.39138	0.122938
ROPN1L	-2.94926	0.123201
CP	-3.42144	0.123834
NEUROG1	-3.91537	0.123834
YTHDF3-AS1	-2.94231	0.123834
ZNF805	-2.21783	0.1239
ARHGAP18	1.73998	0.124446
RNF103-CHMP3	2.90397	0.124446
RPS27	-0.780502	0.124704
CLPTM1	0.867927	0.125049
CALB2	3.46074	0.125366
CHRNA4	1.58215	0.125509
RUNDC3A	0.990104	0.125509
GMPPA	1.06735	0.125509
TPPP	-1.56306	0.125509
SYNGAP1	-1.76722	0.125509
HERPUD1	-0.795678	0.125537
FZD7	-1.13559	0.126108
RAB31	0.715175	0.126108
AKAP14	-5.83748	0.126108
ABHD4	-0.758358	0.126276
PLP2	-0.975404	0.126276
GLMP	1.22455	0.126289
FOXN3	0.834508	0.126501
KLRC3	3.4897	0.126679
AGPAT4	-0.80684	0.127275
MGAT2	0.989457	0.127275
IMPDH1	1.01832	0.127337
AC005519.1	-5.56531	0.127337
ASIC4	1.58247	0.127555
CCDC113	-1.67828	0.127821
AL138478.1	2.53605	0.128085
GCLC	0.945144	0.129028
LACC1	2.27373	0.129263
SCG3	0.888234	0.12939
CNN2	1.19419	0.129435
DAPP1	2.15136	0.129435
MAD2L1	0.85851	0.129657
GALNT9	1.78475	0.129747
KLHL15	-1.11272	0.129878
RNF152	-1.718	0.129878
AC011939.1	-2.7011	0.129878
PFKFB3	-0.757413	0.130241
WDR1	0.723169	0.130659
PHACTR1	0.969867	0.130773
AC006213.1	3.82331	0.131228
HHIPL1	-1.40396	0.131295
CEP97	0.889607	0.131295
HPCAL1	0.770213	0.131406
RIPK2	0.96494	0.131568
OTUD1	0.957049	0.131568
TSPAN5	-0.740602	0.131568
FAM27E3	-2.70488	0.131568
VCL	-0.853071	0.131594
LPIN1	-0.935023	0.132068
RPL39P3	-1.06783	0.132316
AC087521.1	-1.96293	0.132688
ARHGAP26	1.04381	0.133169
RARA	1.01175	0.133281
RASSF4	1.10246	0.133352
NALCN	1.51265	0.133511
ZBED9	-1.98592	0.133511
VOPP1	-0.828971	0.133659
ABHD15	1.54015	0.133718
ZNF219	0.842798	0.134609
DNMT1	0.747859	0.135031
C2CD4D	4.19035	0.135117
RELT	0.978769	0.135354
CFAP46	-1.8236	0.135354
CHRD	2.28513	0.135948
GK	2.56331	0.136314
JUND	-0.806711	0.136394
TRABD	1.05957	0.136766
MAGEE2	2.86595	0.136766
MT-ND4	-0.720082	0.137371
LINC01088	-4.95707	0.137371
SLC38A9	1.24586	0.137431
PEAK3	-2.93866	0.13748
MCOLN1	1.14084	0.137641
PSME3	0.740354	0.137641
C11orf68	-0.804039	0.137641
CPZ	2.80365	0.138042
AKT1	0.878863	0.138042
CRABP2	-0.882502	0.138042
SPSB1	0.911034	0.138391
RAB38	2.4986	0.139028
NFKBID	2.72398	0.139028
CCDC146	-2.12692	0.139174
SLC6A15	-1.77037	0.139195
EPB41L5	-0.956728	0.139234
RSPH9	-1.28274	0.139519
TBCC	-0.79666	0.139527
TCTN1	-0.93572	0.13981
SCD	-0.697123	0.139902
AL357093.2	-1.83314	0.1402
CTTN	-0.848867	0.140366
ADA2	1.23786	0.140366
RPL32P29	-2.26271	0.140366
SORCS1	1.64277	0.140954
TMEM100	1.32236	0.141032
AC068535.1	-1.95664	0.141032
SMIM24	3.94325	0.141124
ATP6V0E2-AS1	2.8789	0.141552
AC013468.1	-4.38142	0.141578
GTSE1	1.33888	0.14169
DOCK11	1.3649	0.14169
FGGY	-1.35427	0.14169
AC008393.1	-2.94389	0.14169
AC106028.3	-2.38956	0.14169
ZNF213-AS1	-1.31973	0.14169
SIGLEC9	4.61868	0.142033
AC008894.2	0.936162	0.142201
BID	0.80089	0.142226
PLXDC1	-1.71372	0.142479
KCNH5	1.73065	0.142879
SGMS2	-1.71902	0.142879
POU3F2	-0.97008	0.143076
LINC01750	3.82295	0.143152
SH3BP1	2.20467	0.14358
ZBBX	-2.86696	0.14358
BAIAP3	-2.05806	0.143715
NMRK2	3.99826	0.144001
KRI1	0.868745	0.144004
TMEM254	-1.09556	0.144699
TOM1	1.06503	0.144783
IFIT2	-1.59027	0.144783
HK2	1.2865	0.144783
CYB5R2	1.28822	0.144783
RND1	-1.01184	0.144783
FMNL2	0.897383	0.145715
COLEC12	1.41556	0.145989
FHL3	1.26604	0.146039
MMP10	1.52927	0.146362
HASPIN	2.52912	0.147361
NINJ2	2.22646	0.147549
SLC19A1	0.945589	0.147549
L3MBTL1	-1.16029	0.147549
ELF4	1.35853	0.147717
PRKCD	1.49348	0.147717
SEMA4F	-1.59878	0.147992
ARHGAP19-SLIT1	1.46089	0.147992
TICAM1	1.51163	0.148097
POR	1.01256	0.148097
AP001273.1	-2.91557	0.148293
GIMAP5	2.70374	0.148342
TIGAR	0.904019	0.148433
NOMO1	0.807894	0.148433
C1orf21	0.828902	0.148433
SPAG16	-0.820368	0.148433
TNFAIP2	3.43073	0.148433
NCKIPSD	1.09002	0.148433
SMIM3	1.06967	0.148741
AP003419.1	1.46561	0.148741
SIGLEC7	2.79162	0.149494
AC074141.1	1.2235	0.149494
SYF2	-0.763023	0.149627
SDC3	0.863479	0.149627
ITPRIPL1	1.25488	0.149627
AC245128.3	5.20033	0.149627
ERC1	1.05596	0.149772
FBXL14	1.31083	0.149772
SLC2A12	-1.50184	0.150168
TENT5C	-3.23506	0.150288
MDM2	-0.797287	0.150609
LCORL	0.848287	0.150609
HFE	-3.07393	0.150877
RNF149	0.906928	0.150877
SPATS2L	0.877762	0.150877
ZSCAN31	-1.65495	0.150877
PEG10	-0.71034	0.150877
AC093330.1	3.25486	0.150877
AP1G1	-0.774228	0.150972
TMTC2	-1.34897	0.151089
LOXL3	1.5349	0.151499
CXXC1	0.861542	0.151499
RAI1	1.25954	0.151514
LYPD6	-4.03632	0.151617
ZDHHC22	1.05897	0.151699
COL9A1	0.874911	0.1525
MPP6	0.774247	0.152876
CDKN2D	-1.0714	0.152876
IFI44	-1.46671	0.152876
TCEA3	-1.68139	0.152876
AC103724.3	-4.97881	0.152876
MGAT4C	-1.17956	0.152924
CDK20	-0.842403	0.153
MRTFA	-0.84237	0.153141
BMF	2.40916	0.153549
AC109322.1	-1.17068	0.153549
WASHC2C	0.881302	0.153812
ASPHD1	-1.49403	0.153821
JHY	-1.80261	0.154086
KIF23	1.38548	0.154086
WDYHV1	-0.962996	0.154086
ATXN7	-1.46913	0.154086
SEZ6L	0.819241	0.154117
TLE2	0.944667	0.154297
NR2E1	-0.899655	0.155047
LSP1P5	-1.59412	0.155047
[truncated: 15,714 more rows]

## Sheet: SuppFig1B
Pathway	-log10pVal	zScore	Comparison
SOX10 Signaling	1.77989	0	CD140_vs_A2B5
SOX10 Signaling	2.35853	1.099	CD140_enrichment
PDGF Signaling	3.62	1.89737	CD140_vs_A2B5
PDGF Signaling	4	1.34164	CD140_enrichment
L-triiodothyronine Signaling	3.91009	2.668	CD140_vs_A2B5
L-triiodothyronine Signaling	5.1707	0.843	CD140_enrichment
ST8SIA1 Signaling	6.92812	-2.791	CD140_vs_A2B5
ST8SIA1 Signaling	6.70997	-2.925	CD140_enrichment
TCF7L2 Signaling	2.44491	3.44	CD140_vs_A2B5
TCF7L2 Signaling	9.01547	3.191	CD140_enrichment
SOX2 Signaling	10.9547	1.709	CD140_vs_A2B5
SOX2 Signaling	12.7144	2.274	CD140_enrichment
NOTCH1 Signaling	14.3028	-1.809	CD140_vs_A2B5
NOTCH1 Signaling	13.6055	-0.347	CD140_enrichment
CCR2 Signaling	18.0585	3.908	CD140_vs_A2B5
CCR2 Signaling	6.91364	2.738	CD140_enrichment
SMARCA4 Signaling	12.2147	3.276	CD140_vs_A2B5
SMARCA4 Signaling	21.3288	5.678	CD140_enrichment
Differentiation of neuroglia	16.4157	1.61	CD140_vs_A2B5
Differentiation of neuroglia	22.719	2.57	CD140_enrichment
Synthesis of lipid	23.262	2.688	CD140_vs_A2B5
Synthesis of lipid	19.341	4.957	CD140_enrichment
IL1B Signaling	22.2757	2.737	CD140_vs_A2B5
IL1B Signaling	24.032	7.357	CD140_enrichment
Quantity of neurons	31.451	-1.301	CD140_enrichment
Inflammatory response	33.1574	4.177	CD140_vs_A2B5
Inflammatory response	40.0531	5.977	CD140_enrichment
Cell movement	44.7932	3.482	CD140_vs_A2B5
Cell movement	76.0841	4.658	CD140_enrichment

## Sheet: SupFig1C
Gene	scRNA log2FC	Bulk log2FC
ABCC9	-0.29803	-3.17634
ABCG1	2.0455	3.16067
ABCG2	1.05215	2.68973
ABI3	0.506405	5.87196
AC007032.1	-0.416671	-3.28532
AC010319.3	-2.36197	-5.76523
AC022568.1	1.73653	6.55772
AC069185.1	-1.81495	-3.4709
AC087241.1	-2.55165	-5.04708
AC092803.2	-0.241209	-1.73391
AC104078.1	-0.385403	-5.49188
AC107398.3	-3.23287	-2.89061
AC109326.1	-1.67155	-4.09987
AC132192.2	-0.530869	-2.35409
AC147651.3	2.80613	5.83602
ACAN	4.09736	2.60037
ACSBG1	0.210761	-3.14332
ACSL1	1.16541	2.15565
ACSL5	1.27344	5.49038
ACSM5	2.37117	5.56286
ADAM33	-3.75461	-4.15157
ADAM8	1.60947	5.2998
ADAP1	2.71406	3.01425
ADCK5	0.191653	2.8115
ADCY2	-0.169457	-1.60728
ADGRE2	0.289727	3.86003
ADGRE5	0.546	2.04468
ADGRG6	-0.359061	-1.43793
ADGRV1	-1.16223	-2.94272
ADORA1	0.548489	2.13059
ADRA2A	-2.12443	-3.10467
AGT	-0.233216	-2.06591
AIF1	3.00945	5.11742
AKR1C1	-0.5341	-1.30008
AKR1C3	-1.58841	-1.83232
AL031777.3	-1.5421	-2.00478
AL109615.3	2.97132	-3.63883
AL391807.1	0.0849137	-2.55976
AL512383.1	-0.313625	-5.51505
AL589740.1	-2.21701	-2.36266
AL645728.1	-2.20097	-2.93399
ALDH16A1	0.869448	1.92883
ALDOC	-0.880871	-1.68153
ALPK3	0.751204	2.60253
ANGEL1	0.633303	1.59732
ANKH	0.0960283	1.7479
APH1B	0.523438	2.08763
APOC2	3.37097	4.92909
APOD	2.65457	1.77362
AQP4	0.932136	-3.30488
AQP9	3.12243	7.51075
ARHGAP22	2.28036	3.41621
ARHGAP25	1.97259	3.8081
ARHGAP30	1.05007	3.0691
ARL4A	1.73703	1.31127
ARL4D	0.482481	-1.43317
ARPC1B	1.02997	2.16933
ATP1A2	-1.2047	-2.84106
ATP6V1B2	0.76248	1.26068
AURKB	0.19765	2.64325
AVPR1A	-4.30718	-5.55451
AZIN2	-2.24245	-2.44128
B3GNT7	2.86897	2.24507
BAALC	2.57847	1.24697
BAG3	-0.400909	-1.11234
BCAT1	1.00433	2.14487
BIN1	1.50139	1.82801
BOC	-0.61025	-1.77132
BRINP1	2.04191	2.05736
BSCL2	-0.800395	-1.14066
BTBD17	0.76883	-3.94564
C12orf66	-0.525421	-1.99383
C15orf48	1.98588	5.14057
C1orf194	-0.995227	-3.0587
C1QA	2.72712	7.35231
C1QB	2.10655	6.9843
C1QC	2.53212	6.73207
C1QL1	2.53883	1.47411
C1QL2	-0.501074	-1.64313
C1QTNF3	-2.06077	-2.24384
C2	1.40843	3.87857
C2orf40	-0.935973	-3.58245
C3	2.6763	5.61287
C5orf49	-0.397935	-2.33615
C9orf24	-0.98432	-3.73163
CA10	3.46146	2.38186
CA8	2.06536	1.87927
CARD16	-0.455426	4.84841
CASP1	0.455802	2.33975
CASQ1	-4.75731	-4.2638
CCDC173	-0.524263	-3.20941
CCDC175	-0.959503	-3.82857
CCDC3	-4.21448	-2.73891
CCDC74A	-0.58779	-2.04634
CCDC74B	-1.18483	-2.23954
CCL3	3.41567	5.81642
CCL3L1	4.17461	6.35438
CCL4	4.12521	5.99368
CCL4L2	3.49217	6.20963
CCNB1	0.924397	1.79554
CCND1	1.02689	1.88556
CCR1	2.56427	4.58397
CCR5	2.27734	7.6324
CCR7	2.89757	1.97743
CCRL2	2.18706	5.66416
CD163	3.17271	7.46191
CD180	2.27231	7.27399
CD300A	2.72507	4.62979
CD300LB	-1.04122	6.13959
CD36	2.19691	7.29148
CD4	0.87306	4.5168
CD40	1.349	3.311
CD53	2.79385	4.93233
CD5L	2.5614	5.33669
CD68	2.65549	4.96147
CD83	2.43868	4.92505
CD84	2.6414	6.7605
CD86	2.37224	4.55029
CDCP1	1.49647	1.76322
CDO1	-1.11796	-2.02504
CDON	-0.147541	-2.22645
CEBPA	2.21916	2.72005
CENPF	1.013	1.1911
CEP55	0.169835	4.69819
CFAP126	2.5381	-6.05922
CFAP54	2.00616	-4.12057
CFD	1.50509	3.52252
CHAC1	-0.597608	-1.74917
CHFR	0.448873	1.43175
CHI3L1	3.6463	2.86609
CHIT1	2.20669	8.88184
CHRDL1	-0.7969	-2.31858
CHRM3	1.98761	2.27435
CHST11	0.599194	1.49425
CKAP2L	0.481204	1.56862
CLEC7A	2.32583	8.60995
CLU	-0.416037	-1.5304
CMKLR1	3.25909	5.2125
CNTN1	3.35708	2.18383
COL1A1	-0.929239	3.04606
COL1A2	1.27507	1.23293
COL20A1	2.24655	1.73828
COL3A1	-1.80602	2.3411
COL6A3	4.0131	3.41469
COL9A3	0.821822	1.55237
CORO1A	0.850697	2.36911
CORO7	0.748124	1.38862
COX6A2	2.93559	6.14815
CPVL	2.06998	5.25967
CREG1	1.76751	3.04042
CRYAB	-0.990185	-3.07531
CRYBB1	1.87521	5.13197
CRYM	-2.59751	-3.26819
CSF3R	3.77041	4.63445
CSKMT	-1.06784	-2.01568
CSPG4	2.06524	1.6752
CSRP2	-1.1173	-1.35022
CTGF	-2.54	-2.13268
CTHRC1	1.90588	1.7056
CTSC	0.407661	2.68625
CX3CL1	2.23733	1.45766
CXCL16	2.4558	2.71636
CXCL2	-2.69708	-1.63018
CXCL3	-2.13202	-2.57725
CXorf21	2.44943	6.50961
CYP1B1	-0.127858	4.01908
CYR61	-1.55322	-1.78168
CYTH1	0.866123	1.31508
DAAM2	-1.2629	-4.87562
DAB2	1.53132	2.17314
DCN	-2.97989	1.45152
DCSTAMP	3.19779	8.79812
DDIT4	0.0390635	-1.26701
DHRS9	3.46867	4.54382
DIO2	-3.50514	-2.36367
DIXDC1	-0.658772	-1.97493
DKK3	-0.902687	-2.95586
DLGAP5	0.601732	1.79693
DLX1	-0.334344	2.33615
DLX5	1.94793	3.09733
DNAH7	-0.294597	-4.35767
DNM3	2.23158	1.91319
DOCK10	1.79069	1.75664
DOCK8	0.864355	4.3261
DOK5	-0.423002	-1.78764
DUSP2	2.21953	3.12636
DUSP6	1.19708	1.67894
E2F7	0.279929	-1.99159
EBI3	1.24686	5.03006
EFHD1	-1.76257	-3.16758
EFHD2	0.93001	1.3423
ELAVL2	-1.31139	-2.107
ELFN1	2.71178	2.44328
EMX1	-2.45552	-2.61174
EOMES	-4.74613	-3.07404
EPHA3	-2.05268	-3.14373
ETS2	1.36266	2.43938
EVI2A	1.88981	3.21511
EXPH5	0.168668	-2.15647
EZR	-1.07953	-1.61296
FABP3	2.57986	3.49277
FABP4	2.44823	4.94672
FABP7	0.0306753	-1.01278
FAHD2B	-0.81089	-2.1448
FAM107A	-0.340881	-2.98646
FAM183A	2.9468	-4.52714
FAM189A2	-1.66057	-2.75693
FAM89A	1.90736	2.48396
FANK1	0.6359	-5.43479
FBN2	0.192809	-2.00677
FCER1G	2.23066	4.8098
FCGR1A	2.50945	3.02571
FCGR2A	2.42117	5.39121
FCGR3A	1.61769	10.3591
FERMT3	2.26125	4.80666
FEZF2	-2.89025	-3.37225
FGD3	0.280307	2.26151
FGF12	2.01954	1.42694
FGF14	2.69396	2.47611
FGFR2	-2.09067	-2.47001
FIBIN	2.17985	1.54754
FILIP1	-4.38374	-2.78982
FKBP5	-0.01937	2.38537
FKBP9	-2.37198	-1.50512
FMNL1	1.33939	3.41982
FMNL3	-0.107934	1.76731
FNIP2	1.29832	1.6529
FOLH1	-0.446846	-3.97591
FOLR2	2.99128	7.19212
FOS	-0.423605	-1.17175
FOSB	-0.696257	-2.49866
FOXJ1	-0.0169014	-2.95714
FSTL1	-1.02435	-2.0532
FURIN	-0.0532479	1.41946
FXYD5	1.33043	2.96864
FYB1	0.832227	4.51654
FZD2	-0.359798	-1.94935
GAB3	2.05169	5.94862
GABRA4	-1.64647	-2.77263
GABRB1	-1.72459	-2.98291
GAD1	1.44321	1.54343
GAD2	1.02115	2.50002
GADD45B	-0.377933	-1.12517
GAL3ST1	1.82388	2.01547
GALNT16	-1.09638	-2.20845
GALR1	2.86604	2.60498
GCNT1	-1.06162	-2.21851
GDPD2	0.0195503	-2.99292
GLCE	0.614091	1.39811
GLI3	-1.01632	-1.8802
GLIPR1	1.37297	1.83221
GLUL	0.450678	1.44426
GMIP	1.03112	2.1102
GNA15	2.27427	5.05192
GNG3	-0.735264	-2.18407
GPC4	-0.569913	-1.84184
GPD1	1.76606	2.23605
GPR17	3.34473	3.26123
GPR35	0.644111	4.54775
GPR65	1.74456	7.46689
GPX3	-2.35676	-4.32408
GRIA2	0.469429	1.33753
GRIK2	1.28354	1.72824
GRIK3	0.361093	2.18872
GRK3	0.278897	2.00588
GRM3	-1.28306	-2.44678
GRM7	0.724521	2.23267
GRN	1.41531	2.19057
GSDME	1.81417	1.55704
GSX1	4.69592	2.13851
GSX2	-0.0251206	2.38519
GYPC	1.11315	1.68847
HAVCR2	2.856	5.57191
HBEGF	-0.978236	-1.40287
HCK	2.36031	6.55779
HEATR5A	0.24394	-1.29528
HEG1	-0.85368	-2.19176
HES1	-0.907733	-1.68538
HGF	-0.488517	-1.2798
HIF1A	0.782418	1.12431
HIST1H1C	-0.734606	-1.80036
HIST1H2AE	-0.343481	-3.07492
HIST1H2BD	-0.935806	-2.91381
HIST1H2BG	-0.945372	-2.00095
HIST1H2BJ	-0.553266	-2.3434
HIST1H3H	-0.203716	-4.01593
HIST2H2BE	-0.418164	-2.44554
HIST2H2BF	-0.284937	-2.50817
HIST3H2BB	-0.976465	-3.37014
HKDC1	-1.6256	-3.5908
HMGCS1	-1.27684	-1.36975
HPSE	3.95575	7.92037
HSPB1	-0.680447	-1.28686
HSPB6	-1.83306	-2.58133
HTR2A	-1.04177	-2.98118
ICAM1	0.860449	2.56377
IFI44L	-0.135601	-2.72227
IFNLR1	3.04222	5.33724
IGF1	1.59754	7.14925
IGFBP7	-0.458219	-1.65521
IGSF1	-0.0136146	-2.14164
IGSF6	1.79374	3.20197
IL10RA	1.32509	2.66948
IL13RA2	-3.58657	-2.20692
IL18	3.63375	6.61036
IL18BP	1.27004	3.62956
IL1A	4.07293	5.75513
IL1B	2.45584	4.77647
IL1RAP	1.84618	1.90046
IL1RN	2.19178	5.78453
IL4R	2.40543	2.9666
INTU	-0.449233	-1.74504
IPCEF1	1.39494	2.93576
IRF8	1.22645	4.80932
ITGAL	0.890285	4.76952
ITGAX	3.21913	5.84623
ITGB2	2.3485	5.08081
KCND2	2.14305	1.82011
KCNE4	-0.844854	-1.88093
KCNJ5	1.88988	6.75909
KCNK13	1.52827	8.71233
KCNN3	-2.45353	-2.52465
KHDRBS3	1.2011	1.15817
KIAA1324	-1.09001	-4.3005
KIFC1	0.369161	2.43387
KLHL6	2.06655	5.30384
LAIR1	0.736961	7.21869
LAMB2	-1.57611	-1.6158
LAPTM5	2.14329	4.80673
LCP1	1.55357	4.35349
LGALS9	1.72578	3.28918
LHFPL3	4.09069	1.71308
LILRA2	1.27069	8.40663
LILRB4	1.92564	5.07496
LIMCH1	-1.44542	-2.57581
LINC00982	-1.30774	-3.87739
LINC01235	1.78963	3.49637
LINC02199	3.10989	2.89167
LINGO1	4.02511	1.83119
LIPG	-3.9333	-3.58793
LNCAROD	3.05528	7.32421
LOXL2	-0.627655	2.35312
LPCAT2	1.99155	3.16414
LPXN	2.41258	2.16045
LRIG3	0.536056	-1.92486
LRMDA	2.02923	4.48059
LRRC25	2.2654	3.59051
LRRC34	-0.453644	-2.17377
LRRC3B	-1.3422	-3.03227
LRRC4C	2.49424	1.35046
LRRC55	-4.74305	-7.06468
LRRIQ1	-1.42558	-3.90519
LSP1	-1.32496	5.18523
LUM	-5.15398	1.66818
LURAP1L	-1.05039	-2.43004
LUZP2	2.53247	1.3116
LY6H	-0.306397	-1.95973
LY86	3.08019	7.63125
MAATS1	-1.86822	-5.62862
MAD1L1	0.181032	1.40042
MAGI2	0.600095	1.38565
MAML2	0.734293	1.28077
MAP3K1	1.22626	1.34275
MAP6	-0.418288	-1.73496
MAPK13	2.73269	4.43012
MAPK15	-1.81007	-6.11941
MAST4	-1.10252	-2.2155
MATK	2.37285	8.0676
MBP	2.26785	2.26652
METTL7A	0.446919	-2.05374
MFAP2	-1.01464	-1.32537
MFAP4	-2.54276	-2.19314
MFSD1	1.43115	1.67225
MICA	-1.36641	-2.00097
MIR99AHG	-1.15042	-1.26218
MITF	2.24231	4.33314
MKI67	0.292537	1.52689
MLC1	-0.112843	-1.94983
MLF1	-0.72803	-1.54556
MMP19	4.13004	5.25928
MMP2	1.76936	1.73552
MMP9	4.873	7.58993
MNDA	1.20913	4.47956
MOXD1	-0.711232	-1.84766
MPEG1	0.707669	4.3577
MS4A14	2.07925	5.74285
MSMO1	-1.19058	-1.2528
MSR1	2.58729	6.06802
MT1E	-0.508338	-2.96357
MT1X	0.591354	-2.66801
MTTP	-2.30507	-4.03043
MVP	0.184976	2.56405
MYCT1	-6.4466	-3.80363
MYO3A	-0.268207	-2.91875
MYOZ2	2.97913	5.57842
NAALADL1	-0.442672	-4.40278
NABP1	0.220761	2.21183
NBPF26	-0.52621	-1.77718
NCAN	-0.140117	-1.27069
NCAPH	0.0264378	2.69566
NCF1C	-2.13043	4.31382
NCF2	1.49458	3.16035
NDST2	2.08655	2.07693
NECTIN1	0.908788	-1.70662
NEU4	3.89652	3.54564
NEUROD1	-3.52873	-4.32029
NEUROD2	-3.61086	-2.77328
NGF	-1.32704	-2.62857
NHLH1	-2.22298	-2.30333
NKAIN3	-1.26514	-1.35891
NKX2-2	4.69793	1.74714
NLRP3	2.69855	3.61827
NNAT	-0.835574	-1.21599
NPL	1.94724	5.88916
NRBP2	0.0322153	-2.27557
NRG1	-1.57911	-2.24242
NRIP3	2.50528	2.22783
NRN1	-4.75223	-4.9136
NXPH1	2.35314	2.11638
OAS1	0.645941	4.77156
OGFRL1	1.88834	1.75822
OLFML3	0.83138	2.99147
OLIG1	2.5452	1.58175
OLIG2	1.58177	1.77029
OLR1	2.0167	6.24889
OMG	3.00578	1.82844
OPCML	4.38876	2.27645
OSCAR	1.9074	6.00343
OSM	3.0941	7.53069
OTOS	-3.71359	-4.10034
P2RX4	1.59121	2.63878
P2RX7	2.33933	3.91529
PALMD	-6.77315	-2.6879
PAQR5	2.05754	4.7176
PAQR6	-0.360666	-2.34493
PARVB	0.404302	2.94756
PARVG	2.19457	4.87831
PAX6	-1.22105	-1.31339
PAX8-AS1	0.440534	1.54109
PBXIP1	-1.40497	-2.26954
PCDH17	1.54895	1.15779
PCOLCE	-1.17208	2.03262
PDCD1	2.75853	6.49972
PDE1A	-2.8034	-4.10016
PDE3B	0.516799	1.76864
PDGFA	1.78764	1.7953
PDGFB	0.52159	4.79767
PDGFRA	3.30473	1.6975
PDGFRB	-0.963657	-1.73619
PDK1	-0.0244538	1.83635
PEA15	-0.389465	-1.1659
PECAM1	-3.11482	2.4071
PHC2	0.969891	1.29915
PIFO	0.0884579	-3.6521
PIK3AP1	2.47155	6.18696
PIK3R5	2.69248	9.02983
PILRA	1.72903	5.25638
PLA2G15	1.23821	1.51072
PLA2G3	-1.67776	-8.20285
PLA2G7	1.85239	6.35691
PLAC9	-4.97127	-3.63148
PLAGL1	-0.872832	-1.87087
PLBD1	0.381567	2.97453
PLCD1	-0.575558	-1.71828
PLCE1	-0.844863	-1.48684
PLCG2	1.97829	3.69467
PLD4	3.66875	5.76377
PLEK	1.95375	5.87772
PLEKHA2	1.62062	2.41146
PLEKHG4B	-1.19227	-2.92764
PLEKHO2	1.22855	2.37743
PLIN5	-2.97671	-2.87577
PLLP	1.52789	1.68893
PLPP4	3.73387	1.64353
PLVAP	2.14574	5.23468
PON2	-0.223575	-1.26862
PPARG	2.84735	5.70881
PPP1R1B	-1.12605	-4.7445
PRDM1	1.51684	2.67575
PREP	0.411207	1.47889
PRKCB	2.15245	2.8564
PRKG1	-0.049186	-2.48667
PTAFR	1.89203	3.54496
PTGDS	-1.75943	5.2185
PTGER4	2.62157	3.38126
PTGS1	2.71047	6.3185
PTP4A2	0.467406	1.02596
PTPRC	1.41864	4.07233
PTPRE	1.71244	2.27552
PTPRT	1.56814	1.68503
PTX3	-0.857622	-1.40332
PYROXD2	-0.322287	-4.32795
RAB29	0.968159	1.57581
RAB3IL1	1.90743	3.43355
RAB42	1.56783	3.23011
RAMP1	2.47311	2.02104
RAPGEF1	0.430711	1.25233
RASAL3	2.33026	4.80704
RASSF5	1.73008	5.87009
RBM47	1.90695	2.66183
REM2	-3.79979	-3.57916
RGN	-0.306581	-2.45534
RGS1	2.97169	5.57966
RGS10	1.78373	3.18892
RNASE1	2.5372	5.87251
RNPEPL1	0.90826	1.89119
RPLP0P2	-0.0424915	2.29811
RPS6KA1	1.40449	2.70381
RSPH1	-1.03345	-4.30967
RTN1	-2.12113	-3.17205
RTN4R	-0.133633	-1.80988
RUNX1	0.160444	1.85953
S100A2	-1.25773	-3.30084
S100A3	-0.595046	-2.89676
S100B	2.30761	1.20146
S1PR1	-1.88401	-1.89613
S1PR3	-1.00983	-1.55966
SALL3	0.415529	1.27662
SAMHD1	1.0458	1.56977
SAPCD2	1.80465	2.32741
SCGN	2.99532	3.213
SCIN	2.31944	5.40239
SERPINA1	2.32153	7.15786
SERPINB1	0.707024	2.49226
SERPINF1	1.11114	3.37913
SFN	-1.87898	-3.09561
SFRP1	-1.33352	-2.68747
SFRP4	0.533754	-2.35189
SGK1	0.901708	1.50797
SGO2	0.769847	1.49975
SH3D21	2.83065	5.7673
SH3KBP1	0.808042	1.65833
SH3TC1	2.09181	3.69039
SHD	1.71738	2.33487
SHISA9	2.30436	1.6193
SHROOM3	-1.19053	-2.22139
SIRPA	1.78317	1.74967
SIRT2	1.3446	1.58646
SLAMF7	2.70899	6.8331
SLC11A1	1.39757	6.93868
SLC15A3	2.58722	4.45509
SLC16A10	1.28387	2.00832
SLC16A3	1.61731	2.76564
SLC17A7	-5.53688	-2.85741
SLC17A9	1.23599	7.14003
SLC22A18	0.0375504	6.624
SLC29A1	-0.0136253	1.55108
SLC29A3	1.59561	2.77225
SLC31A2	1.41384	3.23056
SLC43A3	0.791047	2.47818
SLC44A1	0.728652	1.56722
SLC6A6	1.58766	1.63011
SLC7A7	1.94736	2.64582
SLCO1C1	-0.588891	-2.36864
SLCO4A1	2.52863	2.97209
SLITRK3	0.653402	2.32022
SMAP2	1.62541	1.40789
SNX8	1.17767	1.94788
SOWAHD	-0.864094	5.55018
SOX10	3.83385	1.92489
SOX3	-1.7264	-3.90394
SP100	1.2178	2.5898
SPI1	2.18425	4.75695
SPOUT1	-0.138848	1.2796
SPTLC2	-0.230489	1.63012
SPX	-3.88433	-5.84624
SQOR	1.16128	2.10549
SREBF2-AS1	-1.14594	-1.99111
SSTR2	-3.95843	-2.50863
ST3GAL5	1.59549	1.58284
ST3GAL6	1.77394	1.66381
ST6GAL1	1.96373	3.21622
ST8SIA5	0.758298	1.93454
STAB1	2.34253	4.78031
STK32B	1.94509	2.1568
STMN2	-0.695021	-1.76052
STON2	0.866236	-1.76705
STOX1	0.681151	-3.07827
STX11	1.97811	2.82904
STX7	0.254108	1.35
SUSD1	1.17123	2.3097
SVIL	-1.53012	-1.68136
SWAP70	0.285594	1.24085
SYK	2.18052	5.58424
SYNDIG1	1.96051	2.36214
SYT17	3.04706	1.71992
SYT6	2.34135	2.12086
TALDO1	0.538696	1.52592
TBC1D2	1.77209	4.97163
TBR1	-5.26441	-4.66254
TBXAS1	2.83465	3.13752
TCIM	-2.08447	-2.63299
TEDC1	0.232311	2.58757
TFAP2C	-1.18777	-2.36404
THEMIS2	1.8055	4.81074
THY1	1.36516	1.70257
TKTL1	-2.96779	-4.06024
TLR1	1.0677	3.21226
TLR2	2.34578	6.01868
TLR7	-2.18613	5.3182
TMEM140	1.47572	2.66175
TMEM14A	-0.353979	-2.09484
TMEM35A	-1.06898	-1.56636
TMEM47	-1.18368	-1.82635
TNF	3.44612	4.00822
TNFAIP8L2	2.25059	6.32596
TNFRSF1B	2.01406	4.70428
TNFSF15	5.06014	5.02008
TNFSF8	3.18694	7.11157
TNR	3.12116	1.86038
TNS3	2.09545	1.91018
TOP2A	0.523665	1.32552
TP53I11	0.453812	1.96906
TPPP3	-0.35759	-2.86522
TREM2	2.91411	8.1817
TRIM2	-0.890802	-1.83632
TRPC4	-2.26861	-5.31931
TRPV2	3.01515	3.39746
TSPAN2	-2.75576	-5.40019
TSPAN4	0.853905	1.73451
TYROBP	2.39528	5.2231
UAP1L1	1.86666	4.13851
UBE2C	0.768194	1.36853
UGT8	1.77429	2.04474
VAMP8	1.74368	3.3524
VAT1L	-0.698913	-1.82229
VEPH1	-1.2013	-2.42277
VMO1	2.74012	4.55346
VSIG4	3.76534	8.41444
WAS	1.27001	6.42269
WDFY4	2.47514	6.32322
WDHD1	0.0214882	1.86507
WDR49	-2.05308	-5.56085
WNT5A	-2.49626	2.08219
XIRP1	4.88964	3.04873
XKR7	-3.55677	-7.70646
Z93241.1	-2.30245	-3.73893
ZFP36L1	-0.178072	-1.38936
ZNF471	-0.748801	-2.1763

## Sheet: SupFig1D
Celltype	Percent	Sort
GPC	26.4368	CD140a
Pre-GPC	27.1682	CD140a
NPC	20.7941	CD140a
NSC	7.00104	CD140a
Immature Neuron	2.08986	CD140a
Neuron	1.25392	CD140a
Microglia	15.1515	CD140a
Endothelial/Pericyte	0.104493	CD140a
GPC	2.75404	A2B5
Pre-GPC	7.21747	A2B5
NPC	35.7075	A2B5
NSC	17.6638	A2B5
Immature Neuron	17.3789	A2B5
Neuron	14.15	A2B5
Microglia	3.03894	A2B5
Endothelial/Pericyte	2.08927	A2B5

## Sheet: SupFig1E
gene

## Sheet: SupFig1F
cellName

## Sheet: SupFig1G
Pathway
