# Supplementary material for: Repression of developmental transcription factor networks triggers aging-associated gene expression in human glial progenitor cells
Source: Nat Commun. 2024 May 8;15:3873. doi: 10.1038/s41467-024-48118-2 (PMC11079006; doi:10.1038/s41467-024-48118-2)
Supplement: Supplementary file 11 — Source Data [file 41467_2024_48118_MOESM11_ESM.zip › Source_Data_FigS4.xlsx]

## Sheet: FigS4A
Gene	Adult_411	Adult_412	Adult_414	CTR_C27A	CTR_C27B	CTR_C27C	CTR_C27D	CTR_C27E	CTR_C27F	CTR_WA09A	CTR_WA09C	CTR_WA09D	CTR_WA09E	CTR_WA09F	fCd140_1	fCd140_2	fCd140_3	fP_A_Plus_1	fP_A_Plus_2	fP_A_Plus_3	hfCD140-1p	hfCD140-2p	hfCD140-4p	hfCD140-5p	July2014_hfCD140-1p	July2014_hfCD140-2p	July2014_hfCD140-3p	July2014_hfCD140-4p	July2014_hfCD140-5p
TEAD2	-2.55639	-2.73697	-3.32193	6.93676	7.1919	6.91588	6.99175	6.39232	6.43713	4.51223	4.18982	4.03474	4.01167	4.53605	2.93923	2.90111	3.03034	3.81967	2.97453	3.23266	1.52607	0.799087	2.32481	0.0565835	5.32012	5.21684	5.39678	4.29131	4.72247
TF	10.2322	10.2897	9.7664	3.32193	0.887525	0.495695	0.443607	1.1375	1.36737	0.765535	1.0635	1.83996	1.68706	1.64616	3.59335	-0.200913	3.12267	2.854	0.765535	1.11103	3.61589	2.75702	3.1127	2.40871	3.43429	3.07895	2.20789	2.28983	2.58256
MAG	4.24489	4.21179	5.20633	0.214125	-3.32193	-3.32193	-1.78588	-3.32193	-3.32193	1.63691	2.9486	2.774	2.33914	0.847997	-3.32193	-3.32193	-3.32193	-3.32193	-3.32193	-3.32193	-3.32193	-3.32193	-3.32193	-3.32193	-2.8365	-3.05889	-1.51457	-3.32193	-2.73697
PTPRZ1	0.925999	2.01436	1.9222	8.49925	8.05094	8.7128	8.72761	7.97825	8.2861	7.84875	7.30989	8.16098	7.88984	8.38733	9.09837	10.7252	10.9846	9.79789	10.9266	10.7939	8.55884	8.29948	10.0409	8.48764	10.555	10.0602	9.88192	10.1178	10.1184
EZH2	1.21412	1.66903	1.29866	6.01391	6.12805	5.79155	6.07938	5.35297	6.08194	4.72028	4.9905	4.78293	4.82629	5.02503	3.34767	4.20242	4.66676	4.37156	3.59694	3.46728	3.54102	2.87184	3.47249	2.95047	5.34554	4.80064	5.10769	4.06953	4.35403
AHR	3.21412	3.29131	2.97453	3.6017	0.137504	4.56986	3.21723	3.13914	2.19535	3.08406	1.59932	3.38128	2.97636	3.36177	1.31034	2.52607	1.76977	1.17632	0.963474	0.555816	-0.535332	-0.217591	2.85599	0.137504	3.44626	2.86592	3.0072	3.27501	3.33199
LMNB1	-1.39593	-1.8365	-3.32193	7.78784	7.98982	7.66775	7.93233	7.21062	7.57592	5.53543	5.68958	5.35614	5.64875	5.90352	3.41549	2.35614	4.69822	3.47768	2.22959	2.15056	2.33628	1.51096	1.87971	0.956057	7.42677	6.74846	6.74658	5.9331	6.62191
IL1A	5.83289	6.23189	6.04963	-2.73697	-1.55639	-2.8365	-2.12029	-2	-3.32193	-2.12029	-2.47393	-1.73697	-2.05889	-1.78588	1.23266	1.80323	0.739848	-1	-3.32193	-3.32193	0.464668	2.08406	3.35332	1.9486	0.83996	2.02857	1.65992	3.45154	3.01792
BCL11A	-0.415037	-0.251539	-2.94342	6.06846	6.29241	4.97177	5.62936	5.804	6.16551	4.26679	4.98094	4.35544	3.38128	3.75168	2.43029	3.43429	3.59813	5.01926	4.16189	2.85798	3.4019	2.61353	3.1127	2.37573	3.95884	2.79909	3.48414	2.75489	2.90881
MAX	5.50589	5.69153	5.58286	5.5097	5.45943	5.50271	5.6744	5.24222	5.54689	4.19535	4.07468	4.27798	4.02059	4.31687	5.8515	6.03342	6.02126	5.61794	5.54905	5.44228	4.70155	4.7666	4.55582	4.30305	6.12081	6.16852	5.95489	5.48671	5.90087
TOP2A	-1.78588	-2.94342	-2.18442	8.16471	8.21985	7.91373	8.17797	8.3972	8.39412	5.91337	6.18646	5.81532	6.19731	6.38785	5.32012	7.04472	6.30342	5.43329	5.12267	4.07296	6.50351	6.12495	6.58661	5.86641	7.60028	6.89421	7.17283	6.44973	6.50255
PDGFRA	-0.621488	-0.217591	-2.47393	7.73924	7.6642	8.4463	8.0305	7.58451	8.00343	6.73227	5.94298	6.83605	6.81083	7.38802	6.76779	7.19928	7.89518	5.96463	5.57471	5.13299	7.64508	7.04865	7.47037	7.17273	9.25484	8.02547	8.22091	8.17428	8.74735
MYC	0.226509	0.594549	0.15056	5.16148	5.03738	4.90497	5.02945	5.09297	5.34092	3.59455	3.98459	4.14812	4.78973	4.38267	7.40369	5.24222	6.87553	7.46728	5.46597	5.64587	3.34767	3.05311	3.7126	2.92979	7.06587	7.16551	6.49937	6.23515	6.5938
NFIB	4.58195	3.97453	3.70044	6.77228	7.15916	5.96625	6.36177	6.97441	6.46989	5.88777	6.5944	6.36842	6.24546	6.66206	5.5656	5.8387	5.89263	7.03958	6.0321	5.65076	6.86332	6.21237	6.05507	6.34926	5.83238	5.22997	5.84574	4.59036	5.31651
MKI67	-3.18442	-3.32193	-2.55639	6.2555	6.57274	6.3194	6.59589	6.10559	6.51885	4.50144	4.45615	4.30524	4.92695	5.1035	3.52857	5.12143	5.19298	3.34483	2.91648	2.95606	2.9486	2.86394	3.9279	1.88362	4.24793	3.926	3.90881	2.46467	3.21412
HMGA2	-1.78588	-2.94342	-3.32193	1.05658	-1.35845	2.20163	-0.104697	-0.68966	0.565597	1.43296	0.201634	1.46989	1.42223	1.98914	1.83996	3.09761	3.47638	2.53854	3.32193	3.16027	1.51602	2.58015	3.42895	2.19219	4.09508	4.28614	3.5656	4.09592	4.04789
IKZF3	0.799087	0.378512	1.25096	-3.32193	-3.18442	-3.32193	-3.32193	-3.32193	-3.32193	-3.18442	-3.18442	-3.18442	-3.05889	-2.94342	-3.32193	-2.94342	-3.32193	-3.18442	-2.32193	-2.8365	-3.18442	-3.32193	-3.05889	-3.05889	-3.32193	-3.32193	-3.32193	-3.18442	-3.32193
STAT3	6.10936	5.97223	5.93428	7.06329	6.43413	7.71994	7.33351	6.38232	6.10098	6.02636	5.22728	5.99322	6.1821	6.36475	6.00697	5.90352	6.04308	6.47541	5.55367	6.35315	3.54102	3.99186	5.34234	3.70598	6.30725	6.51112	6.49857	5.67356	6.43279
E2F6	4.76075	4.76394	4.35966	4.27202	4.17951	4.33485	4.56438	4.24945	4.34979	2.77189	2.72247	3.22805	2.9486	3.08406	4.82171	4.9982	5.45022	5.04439	4.35191	4.51286	1.88362	3.6893	4.07553	3.24489	5.62673	5.61442	5.93404	5.27389	5.59962
CDK1	0.584963	0.298658	-0.395929	6.90737	6.9034	6.94334	7.13432	6.90087	7.07767	5.24413	5.04089	4.9241	5.16832	5.35156	5.97728	5.51065	6.12039	5.8711	3.926	3.98732	8.1871	7.82094	5.71425	7.3117	7.17572	6.62132	6.66888	5.6453	6.27873
ZNF274	6.88448	6.8249	6.69098	4.63343	4.83643	4.47508	4.5292	4.59753	5.1102	3.64501	3.83895	3.9364	4.06609	4.1334	4.8339	5.04571	4.79338	5.53232	4.84499	4.97545	4.97728	4.69599	3.87774	3.65764	5.08321	5.0993	4.81404	4.26828	4.66391
HDAC2	4.78503	4.91791	5.14241	8.58064	8.76132	8.2279	8.56655	8.61147	8.54315	6.15137	6.43162	6.20163	5.99209	6.20828	6.96486	6.93298	7.85106	7.66042	6.43929	6.8591	6.56697	6.02702	6.9571	6.65464	8.34811	8.05745	8.14195	7.62885	7.84925
MBP	10.2017	10.7676	10.7418	3.37016	-1.08927	0.422233	0.137504	1.61824	1.4957	5.39541	6.41836	6.18369	5.78319	4.16511	5.68398	5.59604	4.8495	3.34767	3.46205	2.46467	4.40803	3.1177	4.42626	4.37016	5.13668	4.49057	4.01346	4.27501	5.16189
MOG	9.17819	9.16247	9.03108	0.214125	-2.55639	-2.25154	-3.32193	-3.32193	-3.32193	1.54102	2.28392	1.95233	1.51602	0.505891	-1.55639	-2.73697	-3.32193	-2.73697	-3.32193	-3.32193	-1.21759	-2.39593	-0.577767	-2.55639	-2.12029	-3.32193	-1.94342	-2.64386	-2.8365

## Sheet: FigS4B
Target

## Sheet: FigS4B_pVal
contrast
